# Supplementary material for: The Landscape of Phenotypic and Transcriptional Responses to Ciprofloxacin in Acinetobacter baumannii: Acquired Resistance Alleles Modulate Drug-Induced SOS Response and Prophage Replication
Source: mBio. 2019 Jun 11;10(3):e01127-19. doi: 10.1128/mBio.01127-19 (PMC6561030; doi:10.1128/mBio.01127-19)
Supplement: DATA SET S1 [file mBio.01127-19-sd001.xlsx]

## Sheet: WT cip0.05 Tn-seq
locus	untreated W mean	untreated W sd	untreated W se	untreated # insertions	Cip0.05 W mean	Cip0.05 W sd	Cip0.05 W se	Cip0.05 # insertions	Difference (Wtx-Wuntx)	SE of difference	P value	q value	Discovery?	Gene	Protein ID	Protein name (KEGG)	Protein name (Uniprot)
ACX60_RS00005	0.1	X	X		0.1	X	X							dnaA	WP_000964767.1	chromosomal replication initiator protein	Chromosomal replication initiator protein DnaA
ACX60_RS00010	0.1	X	X		0.1	X	X							dnaN	WP_001237350.1	DNA polymerase III subunit beta	Beta sliding clamp
ACX60_RS00015	1.06287	0.171343	0.0274368	39	1.06525	0.166851	0.0270667	38	0.002378	0.03855	0.95099	>0.999999999999999	No	recF	WP_000550808.1	DNA replication and repair protein RecF	DNA replication and repair protein RecF
ACX60_RS00020	0.1	X	X		0.1	X	X							gyrB	WP_000093728.1	DNA gyrase subunit B	DNA gyrase subunit B (EC 5.99.1.3)
ACX60_RS00025	1.07079	0.246046	0.0741856	11	1.09062	0.193106	0.0610653	10	0.01983	0.09724	0.840553	>0.999999999999999	No	cybC	WP_000987637.1	soluble cytochrome b562	Cytochrome b562 family protein
ACX60_RS00030	1.03045	0.132039	0.0381165	12	1.04261	0.118734	0.0342755	12	0.01216	0.05126	0.81468	>0.999999999999999	No		WP_001009202.1		Uncharacterized protein
ACX60_RS00035	1.03225	0.208137	0.029435	50	1.02941	0.20558	0.029987	47	-0.00284	0.04204	0.94627	>0.999999999999999	No	ABCF3	WP_000613974.1	ATP-binding cassette, subfamily F, member 3	ABC transporter ATP-binding protein
ACX60_RS00040	0.995465	0.180107	0.0271522	44	1.02389	0.0964385	0.0145387	44	0.02842	0.0308	0.358689	>0.999999999999999	No		WP_000746550.1		RND transporter
ACX60_RS00045	1.03559	0.137722	0.0275443	25	1.05563	0.192404	0.0392743	24	0.02004	0.04765	0.676037	>0.999999999999999	No		WP_000724999.1		Putative rND type efflux pump
ACX60_RS00050	1.06271	0.139087	0.0249807	31	1.07795	0.092516	0.0171798	29	0.01524	0.03072	0.621708	>0.999999999999999	No		WP_001212536.1		Putative rND type efflux pump
ACX60_RS00055	0.1	X	X		0.1	X	X							erpA	WP_000993572.1	iron-sulfur cluster insertion protein	Iron-sulfur cluster insertion protein ErpA
ACX60_RS00060	1.04938	0.147579	0.0217593	46	1.03834	0.107751	0.015887	46	-0.01104	0.02694	0.683045	>0.999999999999999	No		WP_000366384.1		Hydrolase
ACX60_RS00065	1.05329	0.0947777	0.0146245	42	1.06262	0.064765	0.0101146	41	0.009326	0.01786	0.602996	>0.999999999999999	No	anmK	WP_001274576.1	anhydro-N-acetylmuramic acid kinase	Anhydro-N-acetylmuramic acid kinase (EC 2.7.1.170) (AnhMurNAc kinase)
ACX60_RS00070	0.1	X	X		0.1	X	X							YARS, tyrS	WP_000064514.1	tyrosyl-tRNA synthetase	Tyrosine--tRNA ligase (EC 6.1.1.1) (Tyrosyl-tRNA synthetase) (TyrRS)
ACX60_RS00075	0.1	X	X		0.1	X	X
ACX60_RS00080	0.1	X	X		0.1	X	X
ACX60_RS00085	0.1	X	X		0.1	X	X
ACX60_RS00090	0.1	X	X		0.1	X	X
ACX60_RS00095	0.1	X	X		0.1	X	X
ACX60_RS00100	1.04159	0.159305	0.0480322	11	1.01466	0.120105	0.0379804	10	-0.02693	0.06208	0.669347	>0.999999999999999	No	GST, gst	WP_000587876.1	glutathione S-transferase	Glutathione S-transferase
ACX60_RS00105	0.998905	0.0878311	0.0172251	26	0.997495	0.124817	0.0244786	26	-0.00141	0.02993	0.962622	>0.999999999999999	No		WP_000698062.1		Outer membrane family protein
ACX60_RS00110	1.02941	0.159432	0.0204132	61	1.04288	0.139395	0.0177031	62	0.01347	0.02699	0.618681	>0.999999999999999	No	TC.NSS	WP_000132725.1	neurotransmitter:Na+ symporter, NSS family	Transporter
ACX60_RS00115	0.1	X	X		0.1	X	X								WP_001097630.1		Uncharacterized protein
ACX60_RS00120	1.06192	0.156617	0.0326569	23	1.06137	0.162155	0.0338116	23	-0.0005503	0.04701	0.990713	>0.999999999999999	No	rsmB, sun	WP_001077672.1	16S rRNA (cytosine967-C5)-methyltransferase	16S rRNA (Cytosine(967)-C(5))-methyltransferase
ACX60_RS00125	0.1	X	X		0.1	X	X							MTFMT, fmt	WP_000691200.1	methionyl-tRNA formyltransferase	Methionyl-tRNA formyltransferase (EC 2.1.2.9)
ACX60_RS00130	0.991953	0.215107	0.0324286	44	1.00549	0.153519	0.0236884	42	0.01353	0.04047	0.738878	>0.999999999999999	No	ilvD	WP_001113592.1	dihydroxy-acid dehydratase	Dihydroxy-acid dehydratase (DAD) (EC 4.2.1.9)
ACX60_RS00135	1.09716	0.146761	0.0197893	55	1.06911	0.153104	0.0208349	54	-0.02805	0.02872	0.330932	>0.999999999999999	No		WP_000055250.1		Uncharacterized protein
ACX60_RS00140	0.949124	0.278269	0.0743704	14	0.830268	0.370975	0.10289	13	-0.1189	0.1256	0.353017	>0.999999999999999	No	K07090	WP_000143320.1	uncharacterized protein	Probable membrane transporter protein
ACX60_RS00145	1.05706	0.156635	0.0215154	53	1.05515	0.141309	0.0192297	54	-0.001907	0.02883	0.947381	>0.999999999999999	No		WP_001209842.1		Transcriptional regulator
ACX60_RS00150	0.969542	0.174349	0.0279182	39	0.968146	0.157359	0.0251976	39	-0.001396	0.03761	0.970485	>0.999999999999999	No		WP_000073451.1		Putative pyrimidine permease RutG
ACX60_RS00155	1.00715	0.167986	0.0208361	65	1.03206	0.132806	0.0164726	65	0.0249	0.02656	0.3502	>0.999999999999999	No	ppc	WP_000250585.1	phosphoenolpyruvate carboxylase	Phosphoenolpyruvate carboxylase (PEPC) (PEPCase) (EC 4.1.1.31)
ACX60_RS00160	1.04033	0.097216	0.0190656	26	1.04461	0.0696391	0.0136574	26	0.004283	0.02345	0.855816	>0.999999999999999	No	mexL	WP_001195317.1	TetR/AcrR family transcriptional regulator, mexJK operon transcriptional repressor	TetR family transcriptional regulator
ACX60_RS00165	1.0276	0.160974	0.0261134	38	1.03815	0.109555	0.0182592	36	0.01055	0.03219	0.744058	>0.999999999999999	No	mexJ	WP_001050652.1	membrane fusion protein, multidrug efflux system	Efflux RND transporter periplasmic adaptor subunit (Efflux transporter periplasmic adaptor subunit) (Macrolide export protein MacA) (RND transporter)
ACX60_RS00170	1.04779	0.167457	0.0173645	93	1.06123	0.17246	0.0177879	94	0.01343	0.02486	0.589636	>0.999999999999999	No	mexK	WP_000671288.1	multidrug efflux pump	MMPL family protein (Multidrug transporter AcrB)
ACX60_RS00175	1.02167	0.102819	0.0514093	4	1.04085	0.149946	0.067058	5	0.01918	0.08843	0.834485	>0.999999999999999	No		WP_000529425.1		Putative membrane protein
ACX60_RS00180	0.210623	0.347974	0.110039	10	0.114931	0.214567	0.0678522	10	-0.09569	0.1293	0.468718	>0.999999999999999	No	dnaJ	WP_001119029.1	molecular chaperone DnaJ	Chaperone protein DnaJ
ACX60_RS00185	1.00922	0.0562658	0.0229704	6	1.07354	0.175062	0.0661671	7	0.06432	0.07496	0.409176	>0.999999999999999	No		WP_000555686.1		Uncharacterized protein
ACX60_RS00190	0.1	X	X	1	0.1	X	X	1						dapB	WP_001271389.1	4-hydroxy-tetrahydrodipicolinate reductase	4-hydroxy-tetrahydrodipicolinate reductase (HTPA reductase) (EC 1.17.1.8)
ACX60_RS00195	1.06129	0.0986086	0.0226224	19	1.03623	0.107844	0.0254192	18	-0.02506	0.03394	0.465332	>0.999999999999999	No		WP_001036017.1		Polyketide cyclase / dehydrase and lipid transport family protein
ACX60_RS00200	1.06045	0.180327	0.026028	48	1.07459	0.170929	0.0244184	49	0.01414	0.03567	0.692642	>0.999999999999999	No	ydhP	WP_001097137.1	MFS transporter, DHA1 family, inner membrane transport protein	MFS transporter
ACX60_RS00205	1.00093	0.0553801	0.0159868	12	1.00975	0.11028	0.031835	12	0.008827	0.03562	0.806606	>0.999999999999999	No	dkgB	WP_001025237.1	2,5-diketo-D-gluconate reductase B	2,5-didehydrogluconate reductase B
ACX60_RS00210	1.04783	0.0940527	0.028358	11	1.047	0.113569	0.0359136	10	-0.0008322	0.04533	0.985546	>0.999999999999999	No		WP_000843076.1		LysR family transcriptional regulator
ACX60_RS00215	1.01361	0.138208	0.0301595	21	1.0185	0.192193	0.0419399	21	0.004895	0.05166	0.924982	>0.999999999999999	No		WP_000770096.1		Uncharacterized protein
ACX60_RS00220	1.03876	0.135243	0.0169054	64	1.04471	0.162036	0.0204146	63	0.005947	0.02647	0.822586	>0.999999999999999	No		WP_000143932.1		GntR family transcriptional regulator
ACX60_RS00225	1.03273	0.123663	0.0198019	39	1.00905	0.178346	0.0285582	39	-0.02368	0.03475	0.497627	>0.999999999999999	No	yjgB	WP_000069827.1	uncharacterized zinc-type alcohol dehydrogenase-like protein	Alcohol dehydrogenase
ACX60_RS00230	1.02737	0.146347	0.0365866	16	1.02761	0.148821	0.0372053	16	0.0002455	0.05218	0.996277	>0.999999999999999	No	tag	WP_000857022.1	DNA-3-methyladenine glycosylase I	DNA-3-methyladenine glycosidase
ACX60_RS00235	0.965414	0.0532923	0.0307683	3	1.04781	0.0807286	0.0466087	3	0.0824	0.05585	0.214137	>0.999999999999999	No		WP_001287365.1		Uncharacterized protein
ACX60_RS00240	1.02489	0.188479	0.0486649	15	1.06674	0.163197	0.039581	17	0.04185	0.06215	0.505878	>0.999999999999999	No	lytH	WP_009517919.1	peptidoglycan LD-endopeptidase LytH	Peptidase M23
ACX60_RS00245	1.04627	0.1355	0.0251617	29	1.04862	0.0900476	0.0164404	30	0.002345	0.02986	0.937685	>0.999999999999999	No	mutY	WP_001113875.1	A/G-specific adenine glycosylase	A/G-specific adenine glycosylase (EC 3.2.2.-)
ACX60_RS00250	1.02532	0.101074	0.058355	3	1.13633	0.0964674	0.0556955	3	0.111	0.08067	0.240807	>0.999999999999999	No		WP_000130110.1		HIT domain protein
ACX60_RS00255	1.00316	0.196724	0.0300002	43	1.02508	0.199501	0.0300759	44	0.02192	0.04249	0.607241	>0.999999999999999	No		WP_000100767.1		Prolyl oligopeptidase family protein
ACX60_RS00260	1.10229	0	0	1	0.912456	0	0	1							WP_000490267.1		UPF0391 membrane protein J517_1449
ACX60_RS00265	1.12481	0.0865216	0.0386936	5	1.14875	0.0892417	0.0399101	5	0.02394	0.05559	0.67805	>0.999999999999999	No	K09160	WP_000102817.1	uncharacterized protein	UPF0260 protein J517_1448
ACX60_RS00270	1.062	0.112663	0.0171809	43	1.05279	0.101065	0.0154123	43	-0.009206	0.02308	0.691017	>0.999999999999999	No		WP_041171853.1
ACX60_RS00275	1.03942	0.155734	0.0246237	40	1.02258	0.180972	0.0289787	39	-0.01684	0.03795	0.65849	>0.999999999999999	No	ycaJ	WP_001285406.1	putative ATPase	Sigma-54 interaction domain protein
ACX60_RS00280	1.02024	0.155353	0.0236911	43	1.04601	0.104447	0.015928	43	0.02577	0.02855	0.369239	>0.999999999999999	No	yfdC	WP_000349490.1	formate-nitrite transporter family protein	Formate transporter
ACX60_RS00285	1.0824	0	0	1	1.04653	0	0	1							WP_000418560.1		Uncharacterized protein
ACX60_RS00290	0.981787	0.197969	0.0989845	4	0.974184	0.266778	0.133389	4	-0.007603	0.1661	0.964977	>0.999999999999999	No	purC	WP_000917863.1	phosphoribosylaminoimidazole-succinocarboxamide synthase	Phosphoribosylaminoimidazole-succinocarboxamide synthase (EC 6.3.2.6) (SAICAR synthetase)
ACX60_RS00295	0.925158	0.0375755	0.0216943	3	0.935036	0.0560913	0.0323843	3	0.009877	0.03898	0.812449	>0.999999999999999	No		WP_000983397.1		Putative lipoprotein-34
ACX60_RS00300	0.1	X	X		0.1	X	X							dapA	WP_000193600.1	4-hydroxy-tetrahydrodipicolinate synthase	4-hydroxy-tetrahydrodipicolinate synthase (HTPA synthase) (EC 4.3.3.7)
ACX60_RS00305	0.973859	0.27841	0.0718853	15	1.04144	0.159288	0.041128	15	0.06759	0.08282	0.421354	>0.999999999999999	No	pncA	WP_001985076.1	nicotinamidase/pyrazinamidase	Isochorismatase family protein
ACX60_RS00310	1.01144	0.10495	0.0140246	56	1.04027	0.09991	0.0132334	57	0.02883	0.01927	0.137554	>0.999999999999999	No	TC.BASS	WP_001275071.1	bile acid:Na+ symporter, BASS family	Sodium Bile acid symporter family protein
ACX60_RS00315	1.02318	0.0750561	0.0109481	47	0.997032	0.186628	0.0269375	48	-0.02615	0.0293	0.374431	>0.999999999999999	No	dinF	WP_001071757.1	multidrug resistance protein, MATE family	MATE family efflux transporter
ACX60_RS00320	0.996567	0.0802887	0.0303463	7	1.02417	0.0708126	0.0267646	7	0.0276	0.04046	0.508129	>0.999999999999999	No		WP_000924626.1		DUF523 domain-containing protein
ACX60_RS00325	1.02976	0.0864618	0.0150511	33	1.03623	0.0699949	0.0121846	33	0.006469	0.01936	0.739417	>0.999999999999999	No	HPD, hppD	WP_000353163.1	4-hydroxyphenylpyruvate dioxygenase	4-hydroxyphenylpyruvate dioxygenase (EC 1.13.11.27)
ACX60_RS00330	1.03622	0.149474	0.0342917	19	1.03473	0.230195	0.0528103	19	-0.001493	0.06297	0.981219	>0.999999999999999	No		WP_000568800.1		Bacterial transcriptional regulator family protein
ACX60_RS00335	0.995249	0.112858	0.018308	38	1.02886	0.0702553	0.0112498	39	0.03361	0.02136	0.119855	>0.999999999999999	No		WP_000141645.1		Glyoxalase/Bleomycin resistance /Dioxygenase superfamily protein
ACX60_RS00340	0.985271	0.187259	0.0592165	10	0.963809	0.10535	0.0333145	10	-0.02146	0.06794	0.755734	>0.999999999999999	No	maiA, GSTZ1	WP_000781240.1	maleylacetoacetate isomerase	Maleylacetoacetate isomerase
ACX60_RS00345	1.05711	0.144392	0.0215246	45	1.05525	0.152781	0.0232989	43	-0.00186	0.03168	0.953312	>0.999999999999999	No	FAH, fahA	WP_000435855.1	fumarylacetoacetase	Fumarylacetoacetase
ACX60_RS00350	1.05322	0.130971	0.0191041	47	1.04597	0.122438	0.018252	45	-0.00725	0.02646	0.784718	>0.999999999999999	No	aroP	WP_000107088.1	aromatic amino acid transport protein AroP	Amino acid permease family protein
ACX60_RS00355	1.01671	0.0784702	0.0171236	21	1.04446	0.0531963	0.0116084	21	0.02775	0.02069	0.187369	>0.999999999999999	No		WP_000833243.1		Peptidase M15
ACX60_RS00360	1.01932	0.104096	0.0190052	30	1.0198	0.102345	0.0180921	32	0.000472	0.02623	0.9857	>0.999999999999999	No		WP_000556602.1		Uncharacterized protein
ACX60_RS00365	1.01246	0.168351	0.0293061	33	1.0098	0.206909	0.0360183	33	-0.002663	0.04643	0.954442	>0.999999999999999	No		WP_025467426.1		Acyltransferase
ACX60_RS00370	0.982246	0.20616	0.0595133	12	1.00054	0.0918671	0.027699	11	0.0183	0.06767	0.789494	>0.999999999999999	No	hutC	WP_001138322.1	GntR family transcriptional regulator, histidine utilization repressor	Histidine utilization repressor
ACX60_RS00375	1.03136	0.0827988	0.0176528	22	1.03316	0.0745955	0.0159038	22	0.001797	0.02376	0.940064	>0.999999999999999	No	K09975	WP_000571159.1	uncharacterized protein	Uncharacterized protein
ACX60_RS00380	1.05366	0.0986991	0.0201469	24	1.05931	0.112105	0.0228834	24	0.005649	0.03049	0.853831	>0.999999999999999	No	hutU, UROC1	WP_000214181.1	urocanate hydratase	Urocanate hydratase (Urocanase) (EC 4.2.1.49) (Imidazolonepropionate hydrolase)
ACX60_RS00385	1.04992	0.111624	0.018604	36	1.01549	0.187637	0.0312728	36	-0.03443	0.03639	0.34737	>0.999999999999999	No	hutH, HAL	WP_000421600.1	histidine ammonia-lyase	Histidine ammonia-lyase (Histidase) (EC 4.3.1.3)
ACX60_RS00390	1.02861	0.113018	0.0155242	53	1.03779	0.147669	0.0202838	53	0.009178	0.02554	0.720082	>0.999999999999999	No	hutT	WP_000081464.1	histidine transporter	Amino acid permease family protein
ACX60_RS00395	0.94778	0.184555	0.0281444	43	1.00457	0.174374	0.0262879	44	0.05679	0.03849	0.143744	>0.999999999999999	No	hutI, AMDHD1	WP_000737795.1	imidazolonepropionase	Imidazolonepropionase (EC 3.5.2.7) (Imidazolone-5-propionate hydrolase)
ACX60_RS00400	1.02518	0.0663675	0.0177375	14	1.02158	0.0920951	0.0246134	14	-0.003598	0.03034	0.906511	>0.999999999999999	No	hutG	WP_001016890.1	formiminoglutamase	Formimidoylglutamase (EC 3.5.3.8) (Formiminoglutamase) (Formiminoglutamate hydrolase)
ACX60_RS00405	0.952681	0.24596	0.0464821	28	0.982547	0.206754	0.0397898	27	0.02987	0.06138	0.628582	>0.999999999999999	No		WP_009517991.1		Uncharacterized protein
ACX60_RS00410	1.00386	0.079098	0.0191841	17	1.0146	0.085987	0.0214967	16	0.01075	0.02874	0.710962	>0.999999999999999	No	gph	WP_009517953.1	phosphoglycolate phosphatase	Haloacid dehalogenase
ACX60_RS00415	1.05982	0.0487074	0.013509	13	1.02842	0.0471371	0.0121708	15	-0.03139	0.01814	0.0953395	>0.999999999999999	No	murI	WP_001063725.1	glutamate racemase	Glutamate racemase (EC 5.1.1.3)
ACX60_RS00420	1.05179	0.144635	0.0361588	16	1.04262	0.101855	0.0254639	16	-0.00917	0.04423	0.837147	>0.999999999999999	No		WP_000624236.1		Amino acid transporter
ACX60_RS00425	1.02804	0.159645	0.0296454	29	1.03806	0.155343	0.0283616	30	0.01002	0.04101	0.807899	>0.999999999999999	No		WP_001273438.1		Uncharacterized protein
ACX60_RS00430	1.01955	0.0619411	0.0165544	14	1.03135	0.07434	0.0198682	14	0.0118	0.02586	0.651972	>0.999999999999999	No
ACX60_RS00435	1.00505	0.0320638	0.0185121	3	1.03201	0.0281281	0.0162397	3	0.02695	0.02463	0.33521	>0.999999999999999	No		WP_000625514.1		Uncharacterized protein
ACX60_RS00440	0.1	X	X		0.1	X	X							glmS, GFPT	WP_009517977.1	glucosamine---fructose-6-phosphate aminotransferase (isomerizing)	Glutamine--fructose-6-phosphate aminotransferase [isomerizing] (EC 2.6.1.16) (D-fructose-6-phosphate amidotransferase) (GFAT) (Glucosamine-6-phosphate synthase) (Hexosephosphate aminotransferase) (L-glutamine--D-fructose-6-phosphate amidotransferase)
ACX60_RS00445	0.1	X	X		0.1	X	X							glmU	WP_000108581.1	bifunctional UDP-N-acetylglucosamine pyrophosphorylase / Glucosamine-1-phosphate N-acetyltransferase	Bifunctional protein GlmU [Includes: UDP-N-acetylglucosamine pyrophosphorylase (EC 2.7.7.23) (N-acetylglucosamine-1-phosphate uridyltransferase); Glucosamine-1-phosphate N-acetyltransferase (EC 2.3.1.157)]
ACX60_RS00450	0.874192	0.0807713	0.036122	5	0.871604	0.101179	0.0452488	5	-0.002588	0.0579	0.965437	>0.999999999999999	No	pgpA	WP_000380676.1	phosphatidylglycerophosphatase A	Phosphatidylglycerophosphatase A (EC 3.1.3.27) (Phosphatidylglycerolphosphate phosphatase A)
ACX60_RS00455	0.1	X	X		0.1	X	X							thiL	WP_000807401.1	thiamine-monophosphate kinase	Thiamine-monophosphate kinase (TMP kinase) (Thiamine-phosphate kinase) (EC 2.7.4.16)
ACX60_RS00460	0.1	X	X		0.1	X	X							nusB	WP_000084188.1	N utilization substance protein B	Transcription antitermination protein NusB (Antitermination factor NusB)
ACX60_RS00465	0.1	X	X		0.1	X	X							ribH, RIB4	WP_001007829.1	6,7-dimethyl-8-ribityllumazine synthase	6,7-dimethyl-8-ribityllumazine synthase (DMRL synthase) (LS) (Lumazine synthase) (EC 2.5.1.78)
ACX60_RS00470	0.659487	0.328975	0.0991898	11	0.644601	0.322318	0.0971825	11	-0.01489	0.1389	0.915701	>0.999999999999999	No	ribBA	WP_001131392.1	3,4-dihydroxy 2-butanone 4-phosphate synthase / GTP cyclohydrolase II	3,4-dihydroxy-2-butanone 4-phosphate synthase (DHBP synthase) (EC 4.1.99.12)
ACX60_RS00475	0.82635	0.157271	0.0393177	16	0.362295	0.246865	0.0617162	16	-0.4641	0.07318	5.38806e-07	0.000209468	Yes		WP_000561451.1		Uncharacterized protein
ACX60_RS00480	0.89223	0.187865	0.0308848	37	0.866796	0.121567	0.0208485	34	-0.02543	0.03792	0.504676	>0.999999999999999	No	serB, PSPH	WP_001206799.1	phosphoserine phosphatase	Phosphoserine phosphatase SerB (EC 3.1.3.3)
ACX60_RS00485	1.03895	0.0543766	0.0243179	5	0.953657	0.110687	0.0495008	5	-0.08529	0.05515	0.160576	>0.999999999999999	No		WP_000255593.1		Putative membrane protein
ACX60_RS00490	0.967045	0.144245	0.0480818	9	1.01316	0.0916268	0.0305423	9	0.04612	0.05696	0.430027	>0.999999999999999	No		WP_000778126.1		Uncharacterized protein
ACX60_RS00495	1.10238	0.141985	0.0634976	5	1.04929	0.114783	0.0468598	6	-0.05309	0.07726	0.509321	>0.999999999999999	No	dtd, DTD1	WP_001202017.1	D-tyrosyl-tRNA(Tyr) deacylase	D-aminoacyl-tRNA deacylase (DTD) (EC 3.1.1.96) (Gly-tRNA(Ala) deacylase) (EC 3.1.1.-)
ACX60_RS00500	1.02757	0.10703	0.0148424	52	1.00967	0.109063	0.0151244	52	-0.01789	0.02119	0.40041	>0.999999999999999	No	katE, CAT, catB, srpA	WP_000476843.1	catalase	Catalase (EC 1.11.1.6)
ACX60_RS00505	1.09159	0.168233	0.0507242	11	1.02358	0.0650886	0.0205828	10	-0.06801	0.05681	0.245926	>0.999999999999999	No	K06867	WP_000639068.1	uncharacterized protein	Ankyrin repeat family protein
ACX60_RS00510	1.0507	0.137382	0.0232218	35	1.06719	0.112865	0.0188108	36	0.01648	0.0298	0.581965	>0.999999999999999	No	pncB, NAPRT1	WP_000074557.1	nicotinate phosphoribosyltransferase	Nicotinate phosphoribosyltransferase (NAPRTase) (EC 6.3.4.21)
ACX60_RS00515	1.02864	0.0935023	0.0233756	16	1.03194	0.0815578	0.0203894	16	0.003301	0.03102	0.915966	>0.999999999999999	No	TST, MPST, sseA	WP_000174475.1	thiosulfate/3-mercaptopyruvate sulfurtransferase	Sulfurtransferase
ACX60_RS00520	0.1	X	X		0.1	X	X							psd, PISD	WP_000011220.1	phosphatidylserine decarboxylase	Phosphatidylserine decarboxylase proenzyme (EC 4.1.1.65) [Cleaved into: Phosphatidylserine decarboxylase beta chain; Phosphatidylserine decarboxylase alpha chain]
ACX60_RS00525	1.02179	0.129991	0.0170687	58	1.02489	0.188718	0.024569	59	0.003103	0.03001	0.917833	>0.999999999999999	No		WP_000619868.1		Lipase
ACX60_RS00530	0.857874	0.113017	0.0163127	48	0.854201	0.128183	0.0185017	48	-0.003673	0.02467	0.881934	>0.999999999999999	No	phoR	WP_000273191.1	two-component system, OmpR family, phosphate regulon sensor histidine kinase PhoR	Phosphate regulon sensor kinase PhoR (EC 2.7.3.-)
ACX60_RS00535	0.758739	0.28478	0.0761107	14	0.841323	0.301889	0.0779473	15	0.08258	0.1092	0.455919	>0.999999999999999	No	phoB	WP_000650776.1	two-component system, OmpR family, phosphate regulon response regulator PhoB	Phosphate regulon transcriptional regulatory protein PhoB
ACX60_RS00540	1.02754	0.274626	0.0560578	24	1.06875	0.152871	0.0312047	24	0.04121	0.06416	0.523811	>0.999999999999999	No		WP_000224581.1		Transcriptional regulator
ACX60_RS00545	1.06275	0.226768	0.0472845	23	1.01475	0.269244	0.057403	22	-0.048	0.07408	0.520455	>0.999999999999999	No		WP_000787753.1		Short chain dehydrogenase family protein
ACX60_RS00550	1.06316	0.155114	0.0274206	32	1.06553	0.105647	0.0186759	32	0.002372	0.03318	0.94324	>0.999999999999999	No		WP_001135124.1		MATE efflux family protein
ACX60_RS00555	1.07503	0.132445	0.0312176	18	1.05573	0.157801	0.0371941	18	-0.0193	0.04856	0.69347	>0.999999999999999	No	ybdL	WP_000939861.1	methionine transaminase	Aminotransferase
ACX60_RS00560	1.0155	0.155963	0.0253006	38	1.04907	0.12524	0.0198022	40	0.03356	0.03195	0.296778	>0.999999999999999	No		WP_001055481.1		Uncharacterized protein
ACX60_RS00565	0.986839	0.110794	0.0296109	14	1.06134	0.0835071	0.0215614	15	0.0745	0.03627	0.0497709	>0.999999999999999	No		WP_000876371.1		Uncharacterized protein
ACX60_RS00570	0.926005	0.0911389	0.052619	3	0.917353	0.119213	0.0688274	3	-0.008652	0.08664	0.925255	>0.999999999999999	No		WP_000999594.1		Uncharacterized protein
ACX60_RS00575	0.663793	0.327412	0.0714471	21	0.825651	0.271559	0.0592591	21	0.1619	0.09282	0.0888932	>0.999999999999999	No	gshA	WP_000082281.1	glutamate--cysteine ligase	Glutamate--cysteine ligase (EC 6.3.2.2) (Gamma-ECS) (GCS) (Gamma-glutamylcysteine synthetase)
ACX60_RS00580	0.890011	0.107814	0.0299022	13	0.817942	0.154886	0.0429578	13	-0.07207	0.05234	0.181241	>0.999999999999999	No	dsbB	WP_001240040.1	disulfide bond formation protein DsbB	Disulfide bond formation protein B (Disulfide oxidoreductase)
ACX60_RS00585	1.02845	0.147461	0.0169149	76	1.04473	0.175551	0.0200059	77	0.01628	0.02623	0.53568	>0.999999999999999	No
ACX60_RS00590	1.06207	0.29771	0.0562618	28	1.20094	0.164306	0.0316207	27	0.1389	0.06518	0.0377778	>0.999999999999999	No
ACX60_RS00595	1.05717	0.0810117	0.0185854	19	1.16881	0.0907723	0.0208246	19	0.1116	0.02791	0.000301906	0.0782464	No
ACX60_RS00600	0.1	X	X		0.1	X	X								WP_049594792.1
ACX60_RS00605	0.994637	0.128647	0.018765	47	1.00582	0.106488	0.0153703	48	0.01118	0.02421	0.645318	>0.999999999999999	No		WP_049594793.1
ACX60_RS00610	1.14792	0.170146	0.0760917	5	1.04065	0.187186	0.093593	4	-0.1073	0.1192	0.397947	>0.999999999999999	No		WP_000598979.1		Uncharacterized protein
ACX60_RS00615	0.892457	0.386239	0.19312	4	1.0999	0.105575	0.060954	3	0.2074	0.2341	0.416161	>0.999999999999999	No		WP_001045997.1		SH3 domain-containing protein
ACX60_RS00620	0.1	X	X		0.1	X	X
ACX60_RS00625	0.1	X	X		0.1	X	X								WP_031978810.1		Uncharacterized protein
ACX60_RS00630	1.14777	0.00547857	0.00316305	3	1.0504	0.101747	0.0587434	3	-0.09737	0.05883	0.173245	>0.999999999999999	No	pgpC	WP_000659468.1	phosphatidylglycerophosphatase C	Haloacid dehalogenase
ACX60_RS00635	0.985893	0.0657131	0.0379395	3	0.96922	0.11204	0.0646864	3	-0.01667	0.07499	0.834948	>0.999999999999999	No		WP_000787566.1		Uncharacterized protein
ACX60_RS00640	0.996516	0.101689	0.0239684	18	1.03263	0.0783264	0.0189969	17	0.03612	0.03081	0.249573	>0.999999999999999	No		WP_001139630.1		Alpha/beta hydrolase family protein
ACX60_RS00645	1.07781	0.0964232	0.0321411	9	1.07256	0.0981165	0.0310272	10	-0.005254	0.04472	0.907839	>0.999999999999999	No	K07000	WP_001021720.1	uncharacterized protein	Alpha/beta hydrolase family protein
ACX60_RS00650	0.1	X	X		0.1	X	X							parE	WP_000195974.1	topoisomerase IV subunit B	DNA topoisomerase 4 subunit B (EC 5.99.1.3) (Topoisomerase IV subunit B)
ACX60_RS00655	1.02072	0.157516	0.0292499	29	1.0435	0.0746117	0.013855	29	0.02278	0.03237	0.484401	>0.999999999999999	No	allA	WP_000605493.1	ureidoglycolate lyase	Ureidoglycolate lyase (EC 4.3.2.3)
ACX60_RS00660	1.00569	0.170801	0.0246531	48	1.0151	0.159135	0.0227336	49	0.00941	0.03351	0.779469	>0.999999999999999	No	alc, ALLC	WP_000212407.1	allantoicase	Probable allantoicase (EC 3.5.3.4) (Allantoate amidinohydrolase)
ACX60_RS00665	1.05077	0.136381	0.0177553	59	1.05392	0.161546	0.0210315	59	0.003156	0.02752	0.908897	>0.999999999999999	No	hpxO	WP_001103537.1	FAD-dependent urate hydroxylase	FAD binding domain protein
ACX60_RS00670	1.08786	0.180781	0.0602604	9	1.03787	0.148448	0.0469434	10	-0.04999	0.07556	0.517118	>0.999999999999999	No		WP_001176272.1		Ion channel protein Tsx
ACX60_RS00675	1.02211	0.114201	0.0164835	48	1.01674	0.0736954	0.010637	48	-0.00537	0.01962	0.784872	>0.999999999999999	No		WP_001016443.1		Uracil permease
ACX60_RS00680	1.02375	0.0392052	0.0196026	4	0.98721	0.0529422	0.0264711	4	-0.03653	0.03294	0.309826	>0.999999999999999	No	uraH, pucM, hiuH	WP_000626023.1	5-hydroxyisourate hydrolase	5-hydroxyisourate hydrolase (HIU hydrolase) (HIUHase) (EC 3.5.2.17)
ACX60_RS00685	0.99303	0.113533	0.0378443	9	1.02496	0.15422	0.0514067	9	0.03193	0.06383	0.623778	>0.999999999999999	No	hpxQ	WP_000477669.1	2-oxo-4-hydroxy-4-carboxy-5-ureidoimidazoline decarboxylase	OHCU decarboxylase (EC 4.1.1.-)
ACX60_RS00690	1.00123	0.103839	0.0199839	27	0.993604	0.0843846	0.0165492	26	-0.007621	0.02605	0.771032	>0.999999999999999	No	hpxB	WP_000004719.1	allantoinase	Polysaccharide deacetylase family protein
ACX60_RS00695	0.97197	0.0841944	0.0297672	8	0.961194	0.0585152	0.0195051	9	-0.01078	0.03482	0.761179	>0.999999999999999	No		WP_001019316.1		Sigma 54 modulation / S30EA ribosomal family protein
ACX60_RS00700	0.980671	0.0248455	0.0101431	6	1.0555	0.0714755	0.0270152	7	0.07483	0.03081	0.0334897	>0.999999999999999	No		WP_000958427.1		Ankyrin repeats family protein
ACX60_RS00705	1.05569	0.321742	0.160871	4	0.902433	0.215925	0.124664	3	-0.1533	0.217	0.511649	>0.999999999999999	No		WP_001258758.1		MetA-pathway of phenol degradation family protein
ACX60_RS00710	1.03995	0.133726	0.0201599	44	1.01894	0.110712	0.0168834	43	-0.02101	0.02635	0.427501	>0.999999999999999	No	dsbD	WP_009517911.1	thiol:disulfide interchange protein DsbD	Thiol:disulfide interchange protein
ACX60_RS00715	0.976311	0.156149	0.0349159	20	1.03878	0.150923	0.032177	22	0.06246	0.0474	0.195087	>0.999999999999999	No		WP_000702273.1		Diguanylate cyclase domain protein
ACX60_RS00720	0.993604	0.126559	0.0208062	37	0.993997	0.154614	0.0254184	37	0.0003938	0.03285	0.990468	>0.999999999999999	No		WP_001025107.1		Alpha/beta hydrolase fold family protein
ACX60_RS00725	0.932762	0.16305	0.0941368	3	0.987662	0.0716994	0.0413956	3	0.0549	0.1028	0.621733	>0.999999999999999	No		WP_000717015.1		Uncharacterized protein
ACX60_RS00730	0.975389	0.124816	0.0260259	23	0.997973	0.12888	0.0268734	23	0.02258	0.03741	0.549152	>0.999999999999999	No		WP_000913166.1		Transcriptional regulator, Spx/MgsR family
ACX60_RS00735	1.02726	0.117204	0.0325065	13	1.06542	0.168822	0.0451195	14	0.03816	0.05636	0.5046	>0.999999999999999	No	E3.1.11.2, xthA	WP_000612365.1	exodeoxyribonuclease III	Exodeoxyribonuclease III (EC 3.1.11.2)
ACX60_RS00740	0.1	X	X	2	0.475644	0.396818	0.280593	2						pyrE	WP_000211305.1	orotate phosphoribosyltransferase	Orotate phosphoribosyltransferase (OPRT) (OPRTase) (EC 2.4.2.10)
ACX60_RS00745	1.00068	0.102468	0.0256169	16	1.02357	0.0749939	0.0187485	16	0.02289	0.03174	0.476536	>0.999999999999999	No		WP_000166297.1		Uncharacterized protein
ACX60_RS00750	1.03018	0.126188	0.0149758	71	1.04355	0.128342	0.0151252	72	0.01337	0.02129	0.53102	>0.999999999999999	No	TC.FEV.OM	WP_031978803.1	iron complex outermembrane recepter protein	Ligand-gated channel protein
ACX60_RS00755	1.01347	0.127269	0.0734789	3	0.979963	0.0873828	0.0504505	3	-0.03351	0.08913	0.726064	>0.999999999999999	No		WP_000781166.1		Uncharacterized protein
ACX60_RS00760	0.725676	0.283069	0.0895143	10	0.947408	0.0856216	0.0270759	10	0.2217	0.09352	0.0291078	>0.999999999999999	No	gshB	WP_001265495.1	glutathione synthase	Glutathione synthetase (EC 6.3.2.3) (GSH synthetase) (GSH-S) (GSHase) (Glutathione synthase)
ACX60_RS00765	0.1	X	X		0.1	X	X							murG	WP_000132430.1	UDP-N-acetylglucosamine--N-acetylmuramyl-(pentapeptide) pyrophosphoryl-undecaprenol N-acetylglucosamine transferase	UDP-N-acetylglucosamine--N-acetylmuramyl-(pentapeptide) pyrophosphoryl-undecaprenol N-acetylglucosamine transferase (EC 2.4.1.227) (Undecaprenyl-PP-MurNAc-pentapeptide-UDPGlcNAc GlcNAc transferase)
ACX60_RS00770	0.1	X	X		0.1	X	X							murC	WP_000075472.1	UDP-N-acetylmuramate--alanine ligase	UDP-N-acetylmuramate--L-alanine ligase (EC 6.3.2.8) (UDP-N-acetylmuramoyl-L-alanine synthetase)
ACX60_RS00775	0.1	X	X		0.1	X	X							ddl	WP_000063661.1	D-alanine-D-alanine ligase	D-alanine--D-alanine ligase (EC 6.3.2.4) (D-Ala-D-Ala ligase) (D-alanylalanine synthetase)
ACX60_RS00780	0.1	X	X		0.1	X	X							ftsQ	WP_000057903.1	cell division protein FtsQ	Cell division protein FtsQ
ACX60_RS00785	0.1	X	X		0.1	X	X							ftsA	WP_001287630.1	cell division protein FtsA	Cell division protein FtsA
ACX60_RS00790	0.1	X	X		0.1	X	X							ftsZ	WP_000135734.1	cell division protein FtsZ	Cell division protein FtsZ
ACX60_RS00795	0.1	X	X		0.1	X	X							lpxC	WP_000240697.1	UDP-3-O-[3-hydroxymyristoyl] N-acetylglucosamine deacetylase	UDP-3-O-acyl-N-acetylglucosamine deacetylase (UDP-3-O-acyl-GlcNAc deacetylase) (EC 3.5.1.108) (UDP-3-O-[R-3-hydroxymyristoyl]-N-acetylglucosamine deacetylase)
ACX60_RS00800	0.1	X	X		1.48656	0	0	1							WP_000042455.1		Uncharacterized protein
ACX60_RS00805	0.98307	0.203164	0.0642462	10	0.901543	0.133498	0.0444993	9	-0.08153	0.0799	0.321842	>0.999999999999999	No		WP_000557460.1		Peptidase M23 family protein
ACX60_RS00810	0.672732	0.310548	0.0694407	20	0.732981	0.326886	0.0749928	19	0.06025	0.1021	0.558582	>0.999999999999999	No	aceE	WP_000896433.1	pyruvate dehydrogenase E1 component	Pyruvate dehydrogenase E1 component (EC 1.2.4.1)
ACX60_RS00815	0.924102	0.331408	0.11717	8	0.84212	0.441477	0.156086	8	-0.08198	0.1952	0.68082	>0.999999999999999	No	DLAT, aceF, pdhC	WP_001166132.1	pyruvate dehydrogenase E2 component (dihydrolipoamide acetyltransferase)	Dihydrolipoamide acetyltransferase component of pyruvate dehydrogenase complex (EC 2.3.1.-)
ACX60_RS00820	1.05238	0.0849633	0.0379967	5	0.992982	0.0767763	0.0343354	5	-0.05939	0.05121	0.279586	>0.999999999999999	No		WP_000900285.1		Putative membrane protein
ACX60_RS00825	1.04227	0.141974	0.0344338	17	1.04819	0.103044	0.0249919	17	0.005916	0.04255	0.89029	>0.999999999999999	No		WP_001154984.1		Uncharacterized protein
ACX60_RS00830	1.0707	0.189282	0.0303093	39	1.11549	0.209388	0.0327009	41	0.0448	0.0447	0.319365	>0.999999999999999	No	TC.FEV.OM	WP_049594794.1	iron complex outermembrane recepter protein	Ligand-gated channel protein
ACX60_RS00835	1.05591	0.141057	0.0470191	9	1.05307	0.136277	0.0454256	9	-0.002843	0.06538	0.965858	>0.999999999999999	No		WP_000505322.1		Metallo-beta-lactamase superfamily protein
ACX60_RS00840	0.990615	0.0605323	0.0167886	13	0.98883	0.126409	0.0337842	14	-0.001786	0.03865	0.963515	>0.999999999999999	No	K06940	WP_000952249.1	uncharacterized protein	Flagellin N-methylase family protein
ACX60_RS00845	0.1	X	X		0.1	X	X							IMPDH, guaB	WP_000956023.1	IMP dehydrogenase	Inosine-5'-monophosphate dehydrogenase (IMP dehydrogenase) (IMPD) (IMPDH) (EC 1.1.1.205)
ACX60_RS00850	0.1	X	X		0.1	X	X							glmM	WP_000119868.1	phosphoglucosamine mutase	Phosphoglucosamine mutase (EC 5.4.2.10)
ACX60_RS00855	0.1	X	X		0.1	X	X							pdxH, PNPO	WP_001286115.1	pyridoxamine 5'-phosphate oxidase	Pyridoxine/pyridoxamine 5'-phosphate oxidase (EC 1.4.3.5) (PNP/PMP oxidase) (PNPOx) (Pyridoxal 5'-phosphate synthase)
ACX60_RS00860	1.00097	0.154478	0.0232885	44	1.00228	0.0940843	0.0141837	44	0.001314	0.02727	0.961692	>0.999999999999999	No	recJ	WP_000161612.1	single-stranded-DNA-specific exonuclease	Single-stranded-DNA-specific exonuclease RecJ
ACX60_RS00865	1.01648	0.176938	0.0347004	26	1.05926	0.130406	0.0250966	27	0.04278	0.04258	0.319836	>0.999999999999999	No		WP_000731729.1		Putative porin
ACX60_RS00870	0.1	X	X		0.1	X	X							prfB	WP_077670325.1	peptide chain release factor 2
ACX60_RS00875	1.03166	0.170709	0.045624	14	1.02325	0.137662	0.0355441	15	-0.008413	0.0574	0.884557	>0.999999999999999	No		WP_000350419.1		Bacterial regulatory, arsR family protein
ACX60_RS00880	1.03376	0.159725	0.0652076	6	1.03932	0.103157	0.0421137	6	0.005555	0.07762	0.944358	>0.999999999999999	No		WP_000819048.1		Flavin oxidoreductase / NADH oxidase family protein
ACX60_RS00885	0.1	X	X		0.1	X	X							kdtA, waaA	WP_000224848.1	3-deoxy-D-manno-octulosonic-acid transferase	3-deoxy-D-manno-2-octulosonate transferase
ACX60_RS00890	0.987905	0.115669	0.0320808	13	1.03089	0.153829	0.0411125	14	0.04298	0.05271	0.422488	>0.999999999999999	No		WP_001028398.1		Ribosomal RNA small subunit methyltransferase E (EC 2.1.1.193)
ACX60_RS00895	0.979925	0.079722	0.0193354	17	1.00626	0.0634011	0.0149438	18	0.02633	0.02428	0.285881	>0.999999999999999	No		WP_000752852.1		Transporter
ACX60_RS00900	1.03303	0.0777635	0.0149656	27	1.01335	0.0938327	0.0180581	27	-0.01967	0.02345	0.405382	>0.999999999999999	No		WP_000457177.1		Uncharacterized protein
ACX60_RS00905	1.03517	0.123549	0.0192952	41	1.04617	0.156177	0.0240986	42	0.01099	0.03096	0.723403	>0.999999999999999	No	ACSS, acs	WP_001002959.1	acetyl-CoA synthetase	Acetyl-coenzyme A synthetase (AcCoA synthetase) (Acs) (EC 6.2.1.1) (Acetate--CoA ligase) (Acyl-activating enzyme)
ACX60_RS00910	1.02166	0.112706	0.0235009	23	0.99814	0.0969968	0.0206798	22	-0.02352	0.03141	0.457993	>0.999999999999999	No		WP_000806365.1		Isochorismatase
ACX60_RS00915	1.11733	0.237609	0.0716418	11	1.05604	0.184335	0.0532129	12	-0.06129	0.08824	0.494881	>0.999999999999999	No		WP_001019410.1		AsnC family protein (Transcriptional regulator)
ACX60_RS00920	1.0007	0.104169	0.0134482	60	0.995202	0.115434	0.0150282	59	-0.005503	0.02015	0.785259	>0.999999999999999	No	sfnG	WP_000192767.1	dimethylsulfone monooxygenase	Dimethyl sulfone monooxygenase SfnG (EC 1.14.-.-)
ACX60_RS00925	1.01874	0.100717	0.0279337	13	1.03579	0.0883776	0.0236199	14	0.01704	0.0364	0.643719	>0.999999999999999	No	ssuE	WP_000145704.1	FMN reductase	FMN reductase (EC 1.5.1.-)
ACX60_RS00930	1.01425	0.0924654	0.0197137	22	1.02339	0.0833503	0.0177703	22	0.009144	0.02654	0.732157	>0.999999999999999	No		WP_001023261.1		Bacterial regulatory s, luxR family protein
ACX60_RS00935	1.0258	0.138381	0.0335622	17	1.03343	0.113331	0.0274868	17	0.007638	0.04338	0.861359	>0.999999999999999	No		WP_001026735.1		Uncharacterized protein
ACX60_RS00940	1.01817	0.178208	0.0195609	83	1.04696	0.166247	0.0183589	82	0.0288	0.02684	0.284891	>0.999999999999999	No		WP_001089744.1		Response regulator
ACX60_RS00945	1.08031	0.0844691	0.0298643	8	1.16681	0.223904	0.0746346	9	0.08649	0.08426	0.320902	>0.999999999999999	No		WP_000372818.1		Uncharacterized protein
ACX60_RS00950	1.00217	0.233658	0.0327187	51	1.01273	0.280741	0.0393116	51	0.01056	0.05115	0.836769	>0.999999999999999	No	actP	WP_000871883.1	cation/acetate symporter
ACX60_RS00955	1.0369	0.101302	0.0261561	15	1.02121	0.139335	0.0337938	17	-0.01569	0.04359	0.721465	>0.999999999999999	No		WP_001256565.1		Ion channel family protein
ACX60_RS00960	1.0004	0.180232	0.0175889	105	0.990338	0.17177	0.0166838	106	-0.01006	0.02424	0.6784	>0.999999999999999	No	betT, betS	WP_001139472.1	choline/glycine/proline betaine transport protein	Transporter, betaine/carnitine/choline transporter family protein
ACX60_RS00965	1.00112	0.076125	0.0380625	4	0.914911	0.117866	0.0589332	4	-0.08621	0.07016	0.265143	>0.999999999999999	No		WP_000733006.1		Putative porin
ACX60_RS00970	0.986457	0.109846	0.0160227	47	0.996424	0.100696	0.0148468	46	0.009967	0.02186	0.649589	>0.999999999999999	No		WP_000016106.1		Diguanylate cyclase (GGDEF domain-containing protein)
ACX60_RS00975	1.07144	0.197483	0.0222186	79	1.0513	0.206413	0.0232233	79	-0.02014	0.03214	0.531903	>0.999999999999999	No	uvrA	WP_000083355.1	excinuclease ABC subunit A	UvrABC system protein A (UvrA protein) (Excinuclease ABC subunit A)
ACX60_RS00980	1.08857	0.145382	0.0303143	23	1.09101	0.150051	0.0312879	23	0.002432	0.04356	0.955729	>0.999999999999999	No	nemR	WP_000826315.1	TetR/AcrR family transcriptional regulator, transcriptional repressor for nem operon	TetR family transcriptional regulator
ACX60_RS00985	1.03407	0.146939	0.0216649	46	0.992409	0.18248	0.02751	44	-0.04166	0.03485	0.235165	>0.999999999999999	No	qor, CRYZ	WP_001256571.1	NADPH2:quinone reductase	NADPH:quinone oxidoreductase
ACX60_RS00990	1.02886	0.131906	0.0538506	6	1.05396	0.0960677	0.0429628	5	0.0251	0.07105	0.732033	>0.999999999999999	No	K08987	WP_000580168.1	putative membrane protein	DUF1304 domain-containing protein
ACX60_RS00995	0.990322	0.057341	0.0122252	22	0.981796	0.051357	0.0109493	22	-0.008527	0.01641	0.606112	>0.999999999999999	No	glpM	WP_000263328.1	membrane protein GlpM	Uncharacterized protein
ACX60_RS01000	1.05002	0.120592	0.0257103	22	1.02836	0.112974	0.0246529	21	-0.02166	0.03568	0.547185	>0.999999999999999	No	tenA	WP_000899418.1	thiaminase (transcriptional activator TenA)	Aminopyrimidine aminohydrolase (EC 3.5.99.2)
ACX60_RS01005	0.966563	0.181275	0.0298015	37	1.0256	0.243935	0.0395715	38	0.05903	0.04973	0.239075	>0.999999999999999	No	K09799	WP_004833586.1	uncharacterized protein	Uncharacterized protein
ACX60_RS01010	0.950028	0.179488	0.038267	22	1.02938	0.103251	0.0215293	23	0.07936	0.04341	0.0744747	>0.999999999999999	No		WP_000980462.1		MFS transporter
ACX60_RS01015	0.1	X	X		0.1	X	X							ssb	WP_001215080.1	single-strand DNA-binding protein	Single-stranded DNA-binding protein (SSB)
ACX60_RS01020	1.02202	0.0632618	0.0138049	21	1.04249	0.082839	0.018077	21	0.02047	0.02275	0.373486	>0.999999999999999	No		WP_000082714.1		Branched-chain amino acid transport family protein
ACX60_RS01025	1.02496	0.13502	0.0360856	14	1.06831	0.164623	0.0439975	14	0.04336	0.0569	0.45295	>0.999999999999999	No		WP_000431605.1		Branched-chain amino acid ABC transporter permease
ACX60_RS01030	1.05433	0.0881287	0.0359784	6	1.03366	0.0721161	0.0294413	6	-0.02066	0.04649	0.666163	>0.999999999999999	No		WP_000081859.1		Helix-turn-helix family protein
ACX60_RS01035	1.02594	0.0863466	0.0110556	61	1.04388	0.104268	0.0130335	64	0.01794	0.01717	0.298037	>0.999999999999999	No	gabP	WP_000718865.1	GABA permease	Amino acid permease family protein
ACX60_RS01040	1.03136	0.0808927	0.0140816	33	1.04282	0.105192	0.0185955	32	0.01146	0.02323	0.623493	>0.999999999999999	No	K00375	WP_001257159.1	GntR family transcriptional regulator / MocR family aminotransferase	DNA-binding protein
ACX60_RS01045	0.989189	0.148902	0.0267436	31	1.00269	0.13414	0.0240923	31	0.0135	0.036	0.708904	>0.999999999999999	No	puuE	WP_000380902.1	4-aminobutyrate aminotransferase	4-aminobutyrate transaminase
ACX60_RS01050	0.970363	0.162304	0.0259894	39	0.976491	0.0880533	0.0140998	39	0.006128	0.02957	0.836365	>0.999999999999999	No	gabD	WP_000615696.1	succinate-semialdehyde dehydrogenase / glutarate-semialdehyde dehydrogenase	Succinate-semialdehyde dehydrogenase (NADP(+))
ACX60_RS01055	1.02692	0.277017	0.0715255	15	1.06459	0.109088	0.0281664	15	0.03767	0.07687	0.62795	>0.999999999999999	No		WP_000912182.1		LysR family transcriptional regulator
ACX60_RS01060	1.0515	0.124138	0.0284791	19	1.05474	0.110975	0.0254594	19	0.003237	0.0382	0.932948	>0.999999999999999	No		WP_000046156.1		Uncharacterized protein
ACX60_RS01065	1.04954	0.103925	0.0148464	49	1.04946	0.141428	0.0200009	50	-8.162e-05	0.02498	0.9974	>0.999999999999999	No	K06911	WP_000713965.1	uncharacterized protein	Pirin family protein
ACX60_RS01070	0.939621	0.348558	0.123234	8	1.01711	0.16381	0.0579155	8	0.07749	0.1362	0.578332	>0.999999999999999	No		WP_000350212.1		Pyridine nucleotide-disulfide oxidoreductase family protein
ACX60_RS01075	1.12408	0.161597	0.0487232	11	1.10063	0.202845	0.0585564	12	-0.02345	0.07696	0.763575	>0.999999999999999	No		WP_000645054.1		Methyltransferase
ACX60_RS01080	0.981285	0.115139	0.03641	10	0.990931	0.068666	0.0217141	10	0.009646	0.04239	0.822573	>0.999999999999999	No		WP_000114351.1		Glutathione-dependent formaldehyde-activating enzyme family protein
ACX60_RS01085	1.06217	0.0536782	0.0202885	7	1.08628	0.0473412	0.0178933	7	0.02411	0.02705	0.390286	>0.999999999999999	No		WP_000777195.1		Peptide signal protein
ACX60_RS01090	0.1	X	X		0.1	X	X
ACX60_RS01095	0.978371	0.247612	0.0369118	45	0.981169	0.191709	0.0289013	44	0.002798	0.04701	0.95268	>0.999999999999999	No	ynfM	WP_001089017.1	MFS transporter, YNFM family, putative membrane transport protein	MFS transporter
ACX60_RS01100	1.02083	0.205875	0.0313956	43	1.03394	0.208417	0.0321594	42	0.01312	0.04494	0.771116	>0.999999999999999	No		WP_000423157.1		Transcriptional regulator
ACX60_RS01105	0.99235	0.0669291	0.0167323	16	1.03888	0.0689196	0.0172299	16	0.04653	0.02402	0.0621648	>0.999999999999999	No		WP_001061082.1		Permease
ACX60_RS01110	1.00703	0.109309	0.0250772	19	1.02867	0.0682646	0.015661	19	0.02164	0.02957	0.469032	>0.999999999999999	No		WP_002048124.1		Uncharacterized protein
ACX60_RS01115	1.13284	0.221809	0.0484028	21	1.10253	0.341445	0.0763495	20	-0.03032	0.08948	0.736596	>0.999999999999999	No		WP_000789141.1		Signal peptide protein
ACX60_RS01120	1.04492	0.16257	0.0267263	37	1.05087	0.123994	0.0212648	34	0.005945	0.03454	0.86387	>0.999999999999999	No
ACX60_RS01125	1.05457	0.143384	0.0541939	7	1.02957	0.0594427	0.0242674	6	-0.025	0.06299	0.699087	>0.999999999999999	No		WP_000447716.1		Bacterial regulatory helix-turn-helix s, AraC family protein
ACX60_RS01130	1.03374	0.122763	0.026789	21	1.02699	0.121654	0.0272026	20	-0.006755	0.03819	0.860503	>0.999999999999999	No		WP_000584338.1		GNAT family N-acetyltransferase
ACX60_RS01135	1.14192	0.339	0.1695	4	1.14715	0.330635	0.165318	4	0.005234	0.2368	0.98308	>0.999999999999999	No		WP_009517923.1		TetR family transcriptional regulator
ACX60_RS01140	1.02742	0.115376	0.0308354	14	1.04366	0.233142	0.0623098	14	0.01625	0.06952	0.817046	>0.999999999999999	No		WP_000455804.1		Alkyl hydroperoxide reductase AhpD (EC 1.11.1.15)
ACX60_RS01145	0.929719	0.169061	0.0976076	3	1.00952	0.0542481	0.0313201	3	0.0798	0.1025	0.479769	>0.999999999999999	No		WP_000654307.1		HxlR family transcriptional regulator (Putative HTH-type transcriptional regulator YybR) (Transcriptional regulator) (Transcriptional regulator, HxlR family)
ACX60_RS01150	0.972347	0.111831	0.0395381	8	0.966809	0.0595637	0.021059	8	-0.005538	0.0448	0.903375	>0.999999999999999	No		WP_000142811.1		Uncharacterized protein
ACX60_RS01155	1.02289	0.0578206	0.0236052	6	1.06043	0.14187	0.0579181	6	0.03754	0.06254	0.561698	>0.999999999999999	No		WP_000897078.1		Uncharacterized protein
ACX60_RS01160	1.01192	0.115152	0.014394	64	1.01161	0.154664	0.0196424	62	-0.0003135	0.02424	0.9897	>0.999999999999999	No		WP_000016867.1		Uncharacterized protein
ACX60_RS01165	1.02424	0.102106	0.0222814	21	1.03614	0.112047	0.0244507	21	0.0119	0.03308	0.720986	>0.999999999999999	No		WP_025467427.1		Uncharacterized protein
ACX60_RS01170	0.1	X	X		0.1	X	X								WP_001215540.1		Uncharacterized protein
ACX60_RS01175	0.978694	0.0432475	0.0115584	14	1.03559	0.197622	0.0510259	15	0.05689	0.05405	0.301806	>0.999999999999999	No		WP_000128772.1		HxlR-like helix-turn-helix family protein
ACX60_RS01180	1.08202	0.163754	0.0385972	18	1.07192	0.20621	0.0486041	18	-0.01009	0.06207	0.871765	>0.999999999999999	No		WP_000753357.1		General stress protein 14
ACX60_RS01185	0.977217	0.232611	0.0363277	41	0.973661	0.168193	0.0262674	41	-0.003556	0.04483	0.936981	>0.999999999999999	No		WP_000492972.1		Restriction endonuclease
ACX60_RS01190	1.03933	0.0774448	0.0292714	7	0.993085	0.0961197	0.0363298	7	-0.04624	0.04665	0.341182	>0.999999999999999	No		WP_000917506.1		Uncharacterized protein
ACX60_RS01195	0.91254	0.329144	0.109715	9	0.918184	0.330002	0.110001	9	0.005644	0.1554	0.971472	>0.999999999999999	No		WP_001017477.1		Uncharacterized protein
ACX60_RS01200	1.02472	0.0757311	0.01785	18	1.02797	0.0655776	0.0154568	18	0.003248	0.02361	0.891392	>0.999999999999999	No		WP_000754784.1		Isoprenoid biosynthesis protein ElbB
ACX60_RS01205	1.01966	0.0982084	0.0166003	35	1.01924	0.0968912	0.0163776	35	-0.0004237	0.02332	0.985558	>0.999999999999999	No		WP_000793078.1		AraC family transcriptional regulator
ACX60_RS01210	0.875465	0.106487	0.0532436	4	0.953251	0.154029	0.0770144	4	0.07779	0.09363	0.437889	>0.999999999999999	No
ACX60_RS01215	0.883162	0.167276	0.0223532	56	0.90461	0.19025	0.0254232	56	0.02145	0.03385	0.527679	>0.999999999999999	No	kup	WP_001181667.1	KUP system potassium uptake protein	Probable potassium transport system protein kup
ACX60_RS01220	1.05479	0.0675832	0.0337916	4	1.07631	0.0997613	0.0498806	4	0.02151	0.06025	0.733246	>0.999999999999999	No		WP_011860463.1		Uncharacterized protein
ACX60_RS01225	1.04822	0.125993	0.036371	12	0.901694	0.0945378	0.0285042	11	-0.1465	0.0468	0.00505036	0.872617	No	ENDOG	WP_000157128.1	endonuclease G, mitochondrial	DNA/RNA non-specific endonuclease family protein
ACX60_RS01230	0.965751	0.176079	0.0265448	44	1.00413	0.0859689	0.0131101	43	0.03837	0.02982	0.20161	>0.999999999999999	No		WP_000458293.1		LysE type translocator family protein
ACX60_RS01235	1.03302	0.0875475	0.0136726	41	1.0233	0.0735885	0.0114926	41	-0.009717	0.01786	0.587935	>0.999999999999999	No		WP_000476055.1		Uncharacterized protein
ACX60_RS01240	1.0358	0.0851402	0.0143913	35	1.01833	0.0793095	0.0134057	35	-0.01747	0.01967	0.377484	>0.999999999999999	No	aqpZ	WP_001045987.1	aquaporin Z	Aquaporin Z
ACX60_RS01245	1.05426	0.113147	0.0186013	37	1.03291	0.114338	0.0187971	37	-0.02135	0.02645	0.422094	>0.999999999999999	No		WP_001135873.1		AraC family transcriptional regulator
ACX60_RS01250	1.05912	0.224341	0.0709428	10	1.0835	0.22981	0.0726724	10	0.02438	0.1016	0.813012	>0.999999999999999	No		WP_000911628.1		Fatty acid hydroxylase superfamily protein
ACX60_RS01255	1.06885	0.0908597	0.0406337	5	1.04134	0.110601	0.0494623	5	-0.02751	0.06401	0.67866	>0.999999999999999	No	hisF	WP_000880078.1	cyclase	Imidazole glycerol phosphate synthase subunit HisF (EC 4.1.3.-) (IGP synthase cyclase subunit) (IGP synthase subunit HisF) (ImGP synthase subunit HisF) (IGPS subunit HisF)
ACX60_RS01260	0.949081	0.229211	0.044952	26	0.995234	0.196918	0.0393835	25	0.04615	0.05994	0.445043	>0.999999999999999	No	thrB2	WP_000118182.1	homoserine kinase type II	Homoserine kinase (HK) (HSK) (EC 2.7.1.39)
ACX60_RS01265	0.990127	0.248035	0.056903	19	0.999894	0.163733	0.0397111	17	0.009767	0.07097	0.891348	>0.999999999999999	No		WP_001205591.1		Cold-shock' DNA-binding domain protein
ACX60_RS01270	1.09373	0.0816553	0.0333356	6	1.08104	0.096682	0.0394703	6	-0.01269	0.05166	0.810878	>0.999999999999999	No		WP_001088854.1		Putative membrane protein
ACX60_RS01275	1.00577	0.186858	0.0453197	17	0.999692	0.115144	0.0297301	15	-0.006083	0.0558	0.913913	>0.999999999999999	No		WP_000021008.1		Antibiotic biosynthesis monooxygenase
ACX60_RS01280	1.01973	0.193809	0.0302679	41	0.994015	0.203271	0.0325494	39	-0.02572	0.04439	0.564075	>0.999999999999999	No		WP_000938127.1		Transporter
ACX60_RS01285	1.02543	0.0750675	0.0237384	10	1.05362	0.061801	0.0195432	10	0.02819	0.03075	0.371411	>0.999999999999999	No		WP_000083600.1		Helix-turn-helix family protein
ACX60_RS01290	1.03428	0.28068	0.0680749	17	1.07607	0.193326	0.0468883	17	0.04179	0.08266	0.616631	>0.999999999999999	No	hisA	WP_000905538.1	phosphoribosylformimino-5-aminoimidazole carboxamide ribotide isomerase	1-(5-phosphoribosyl)-5-[(5-phosphoribosylamino)methylideneamino] imidazole-4-carboxamide isomerase (EC 5.3.1.16) (Phosphoribosylformimino-5-aminoimidazole carboxamide ribotide isomerase)
ACX60_RS01295	0.986536	0.112188	0.0201496	31	1.02653	0.162371	0.0291627	31	0.04	0.03545	0.263657	>0.999999999999999	No		WP_001287564.1		Exonuclease
ACX60_RS01300	0.83221	0.39297	0.124268	10	1.01219	0.0781813	0.0247231	10	0.18	0.1267	0.172551	>0.999999999999999	No		WP_001087822.1		Uncharacterized protein
ACX60_RS01305	1.22149	0.196214	0.138744	2	1.05467	0.105789	0.0610774	3	-0.1668	0.13	0.289702	>0.999999999999999	No	hisH	WP_000196732.1	glutamine amidotransferase	Imidazole glycerol phosphate synthase subunit HisH (EC 2.4.2.-) (IGP synthase glutamine amidotransferase subunit) (IGP synthase subunit HisH) (ImGP synthase subunit HisH) (IGPS subunit HisH)
ACX60_RS01310	1.03684	0.133569	0.0597337	5	1.05786	0.127922	0.0522241	6	0.02103	0.079	0.79611	>0.999999999999999	No	hisB	WP_000194096.1	imidazoleglycerol-phosphate dehydratase	Imidazoleglycerol-phosphate dehydratase (IGPD) (EC 4.2.1.19)
ACX60_RS01315	0.1	X	X		0.1	X	X								WP_001123236.1		GNAT family N-acetyltransferase
ACX60_RS01320	0.1	X	X		0.1	X	X
ACX60_RS01325	0.1	X	X		0.1	X	X
ACX60_RS01330	0.969576	0.061096	0.030548	4	1.0138	0.0438957	0.0219478	4	0.04423	0.03761	0.284213	>0.999999999999999	No		WP_000469967.1		Acetyltransferase family protein
ACX60_RS01335	1.0005	0.132344	0.0259547	26	1.01368	0.203807	0.0378459	29	0.01318	0.04694	0.779895	>0.999999999999999	No	aarC, cat1	WP_000059340.1	succinyl-CoA:acetate CoA-transferase	Acetyl-CoA hydrolase (Propionyl-CoA--succinate CoA transferase)
ACX60_RS01340	1.01581	0	0	1	1.08305	0	0	1						envZ	WP_000051217.1	two-component system, OmpR family, osmolarity sensor histidine kinase EnvZ	HAMP domain protein
ACX60_RS01345	0.1	X	X		0.1	X	X							ompR	WP_000060753.1	two-component system, OmpR family, phosphate regulon response regulator OmpR	Transcriptional regulatory protein ompR
ACX60_RS01350	1.01929	0.150035	0.028354	28	1.04734	0.174875	0.0336546	27	0.02806	0.04388	0.525336	>0.999999999999999	No	tex	WP_002048094.1	protein Tex	RNA-binding transcriptional accessory protein
ACX60_RS01355	1.03423	0.127009	0.0152901	69	1.03893	0.175091	0.0207795	71	0.004702	0.02591	0.856299	>0.999999999999999	No	cynT, can	WP_025467428.1	carbonic anhydrase	Sulfate permease
ACX60_RS01360	1.03273	0.0725615	0.0187353	15	1.02649	0.0574127	0.0139246	17	-0.006242	0.023	0.787948	>0.999999999999999	No		WP_001035489.1		Fatty acyl-CoA reductase
ACX60_RS01365	0.97893	0.190693	0.0550482	12	0.950748	0.268889	0.0776215	12	-0.02818	0.09516	0.76989	>0.999999999999999	No		WP_000571053.1		Uncharacterized protein
ACX60_RS01370	0.986631	0.0472103	0.0272569	3	1.01401	0.0150073	0.00866445	3	0.02738	0.0286	0.392621	>0.999999999999999	No		WP_000002986.1		Uncharacterized protein
ACX60_RS01375	1.03377	0.1452	0.0190657	58	1.03363	0.153904	0.0202086	58	-0.0001428	0.02778	0.995908	>0.999999999999999	No		WP_000557642.1		AraC family transcriptional regulator
ACX60_RS01380	1.02176	0.17047	0.0256994	44	0.999599	0.0766015	0.0118199	42	-0.02216	0.02873	0.442644	>0.999999999999999	No	metY	WP_000221161.1	O-acetylhomoserine (thiol)-lyase	O-acetylhomoserine aminocarboxypropyltransferase
ACX60_RS01385	0.669812	0.216804	0.0525827	17	0.597235	0.316365	0.0767298	17	-0.07258	0.09302	0.440981	>0.999999999999999	No		WP_000090021.1		Heme ABC exporter, ATP-binding protein CcmA (EC 3.6.3.41)
ACX60_RS01390	1.09461	0.0577797	0.0333592	3	1.11893	0.0390732	0.0225589	3	0.02432	0.04027	0.578542	>0.999999999999999	No		WP_001056512.1		Uncharacterized protein
ACX60_RS01395	0.95319	0.0939021	0.0419943	5	0.946165	0.050443	0.0252215	4	-0.007025	0.05252	0.897351	>0.999999999999999	No		WP_000278579.1		Uncharacterized protein
ACX60_RS01400	1.02251	0.235928	0.0438108	29	1.00943	0.192123	0.0376784	26	-0.01308	0.05844	0.823766	>0.999999999999999	No		WP_001138085.1		Putative cation efflux system protein
ACX60_RS01405	1.01801	0.107891	0.0207636	27	1.0283	0.140974	0.0261783	29	0.01029	0.03373	0.761599	>0.999999999999999	No	czcC	WP_049594795.1	outer membrane protein, cobalt-zinc-cadmium efflux system	RND transporter
ACX60_RS01410	0.978592	0.123349	0.0205581	36	1.00901	0.0696032	0.0119368	34	0.03042	0.02413	0.211721	>0.999999999999999	No	czcB	WP_001275654.1	membrane fusion protein, cobalt-zinc-cadmium efflux system	Efflux transporter periplasmic adaptor subunit
ACX60_RS01415	1.01388	0.231129	0.0276252	70	1.00324	0.173209	0.0211609	67	-0.01064	0.03501	0.761709	>0.999999999999999	No	czcA	WP_000353985.1	cobalt-zinc-cadmium resistance protein CzcA	Cation transporter
ACX60_RS01420	1.01701	0.0924478	0.0247077	14	1.04279	0.0699269	0.018055	15	0.02578	0.03031	0.402503	>0.999999999999999	No	czcD, zitB	WP_000508762.1	cobalt-zinc-cadmium efflux system protein	Cation diffusion facilitator transporter family protein
ACX60_RS01425	1.02347	0.300943	0.17375	3	1.09446	0.174269	0.0871344	4	0.07099	0.1782	0.706843	>0.999999999999999	No		WP_001200011.1		Uncharacterized protein
ACX60_RS01430	1.014	0.149809	0.0273513	30	0.992807	0.064653	0.0124425	27	-0.02119	0.03117	0.499485	>0.999999999999999	No		WP_000529524.1		Uncharacterized protein
ACX60_RS01435	0.1	X	X		0.1	X	X
ACX60_RS01440	0.1	X	X		0.1	X	X
ACX60_RS01445	1.02583	0.0393705	0.0118706	11	0.99653	0.0450876	0.014258	10	-0.0293	0.01843	0.128308	>0.999999999999999	No		WP_011860438.1		Uncharacterized protein
ACX60_RS01450	1.04384	0.162198	0.0306525	28	1.04133	0.192987	0.0378479	26	-0.002506	0.04839	0.958897	>0.999999999999999	No	mmuP	WP_001183126.1	S-methylmethionine transporter	Amino acid permease family protein
ACX60_RS01455	0.1	X	X		0.1	X	X
ACX60_RS01460	1.01733	0	0	1	1.06024	0	0	1
ACX60_RS01465	1.0401	0.087849	0.0621186	2	0.956825	0.015515	0.0109708	2	-0.08327	0.06308	0.317639	>0.999999999999999	No	EARS, gltX	WP_000868422.1	glutamyl-tRNA synthetase	Glutamate--tRNA ligase (EC 6.1.1.17) (Glutamyl-tRNA synthetase) (GluRS)
ACX60_RS01470	1.08547	0.144979	0.051258	8	1.01536	0.0520046	0.0183864	8	-0.07012	0.05446	0.218753	>0.999999999999999	No		WP_000690905.1		Putative signal peptide containing protein
ACX60_RS01475	1.00201	0.175581	0.0228587	59	1.00472	0.156786	0.021141	55	0.002708	0.03126	0.931114	>0.999999999999999	No	cysP, sbp	WP_001988040.1	sulfate transport system substrate-binding protein	Sulfate ABC transporter, sulfate-binding family protein
ACX60_RS01480	0.1	X	X		0.1	X	X							mraW, rsmH	WP_000018346.1	16S rRNA (cytosine1402-N4)-methyltransferase	Ribosomal RNA small subunit methyltransferase H (EC 2.1.1.199) (16S rRNA m(4)C1402 methyltransferase) (rRNA (cytosine-N(4)-)-methyltransferase RsmH)
ACX60_RS01485	0.1	X	X		0.1	X	X							ftsL	WP_000842465.1	cell division protein FtsL	Cell division protein FtsL
ACX60_RS01490	0.1	X	X		0.1	X	X							ftsI	WP_000227936.1	cell division protein FtsI (penicillin-binding protein 3)	Peptidoglycan D,D-transpeptidase FtsI (EC 3.4.16.4) (Penicillin-binding protein 3) (PBP-3)
ACX60_RS01495	0.1	X	X		0.1	X	X							murE	WP_000218539.1	UDP-N-acetylmuramoyl-L-alanyl-D-glutamate--2,6-diaminopimelate ligase	UDP-N-acetylmuramoyl-L-alanyl-D-glutamate--2,6-diaminopimelate ligase (EC 6.3.2.13) (Meso-A2pm-adding enzyme) (Meso-diaminopimelate-adding enzyme) (UDP-MurNAc-L-Ala-D-Glu:meso-diaminopimelate ligase) (UDP-MurNAc-tripeptide synthetase) (UDP-N-acetylmuramyl-tripeptide synthetase)
ACX60_RS01500	0.1	X	X		0.1	X	X							murF	WP_000557503.1	UDP-N-acetylmuramoyl-tripeptide--D-alanyl-D-alanine ligase	UDP-N-acetylmuramoyl-tripeptide--D-alanyl-D-alanine ligase (EC 6.3.2.10) (D-alanyl-D-alanine-adding enzyme)
ACX60_RS01505	0.1	X	X		0.1	X	X							mraY	WP_000928089.1	phospho-N-acetylmuramoyl-pentapeptide-transferase	Phospho-N-acetylmuramoyl-pentapeptide-transferase (EC 2.7.8.13) (UDP-MurNAc-pentapeptide phosphotransferase)
ACX60_RS01510	1.01096	0.0833067	0.0294534	8	1.01978	0.0728073	0.0257413	8	0.008822	0.03912	0.824833	>0.999999999999999	No		WP_000169602.1		Uncharacterized protein
ACX60_RS01515	1.04939	0.0921239	0.0201031	21	1.04141	0.0839398	0.0183172	21	-0.007984	0.0272	0.770613	>0.999999999999999	No	rlmA1	WP_000336335.1	23S rRNA (guanine745-N1)-methyltransferase	Methyltransferase (Ribonuclease BN)
ACX60_RS01520	1.03211	0.190633	0.0278067	47	0.98906	0.187802	0.0279959	45	-0.04305	0.03947	0.278351	>0.999999999999999	No	mrcA, pbp1a	WP_000736677.1	penicillin-binding protein 1A	Penicillin-binding protein
ACX60_RS01525	1.02892	0.146852	0.0248225	35	1.03037	0.159666	0.0273826	34	0.001448	0.03691	0.968821	>0.999999999999999	No	pilM	WP_002014066.1	type IV pilus assembly protein PilM	Competence protein A (Pilus assembly protein PilM) (Type IV pilus assembly protein PilM)
ACX60_RS01530	0.984738	0.179862	0.0346144	27	1.02352	0.108586	0.0208973	27	0.03878	0.04043	0.341941	>0.999999999999999	No	pilN	WP_000201223.1	type IV pilus assembly protein PilN	Fimbrial assembly family protein
ACX60_RS01535	0.988455	0.245138	0.0480755	26	1.00549	0.07467	0.015242	24	0.01704	0.05217	0.745394	>0.999999999999999	No	pilO	WP_000076102.1	type IV pilus assembly protein PilO	Uncharacterized protein
ACX60_RS01540	0.929524	0.227451	0.0607889	14	0.930044	0.269852	0.0721209	14	0.0005196	0.09432	0.995647	>0.999999999999999	No	pilP	WP_000695065.1	type IV pilus assembly protein PilP	Pilus assembly, PilP family protein
ACX60_RS01545	1.05206	0.218314	0.0281842	60	1.04803	0.173921	0.0232411	56	-0.004024	0.03682	0.913146	>0.999999999999999	No	pilQ	WP_001017031.1	type IV pilus assembly protein PilQ	Uncharacterized protein
ACX60_RS01550	0.1	X	X		0.1	X	X							E2.7.1.71, aroK, aroL	WP_000643712.1	shikimate kinase	Shikimate kinase (SK) (EC 2.7.1.71)
ACX60_RS01555	0.1	X	X		0.1	X	X							aroB	WP_001193998.1	3-dehydroquinate synthase	3-dehydroquinate synthase (DHQS) (EC 4.2.3.4)
ACX60_RS01560	1.04589	0.0782876	0.0391438	4	1.03827	0.164077	0.0820384	4	-0.007618	0.0909	0.935934	>0.999999999999999	No		WP_000218805.1		Uncharacterized protein
ACX60_RS01565	1.0196	0.124661	0.0172873	52	1.03123	0.13451	0.0188351	51	0.01163	0.02555	0.649888	>0.999999999999999	No	gltB	WP_000551066.1	glutamate synthase (NADPH/NADH) large chain	GXGXG motif family protein
ACX60_RS01570	1.01112	0.111283	0.0148708	56	1.00748	0.143074	0.0191191	56	-0.003644	0.02422	0.880684	>0.999999999999999	No	gltD	WP_000840835.1	glutamate synthase (NADPH/NADH) small chain	Glutamate synthase
ACX60_RS01575	1.06774	0.168528	0.0324332	27	1.00782	0.265159	0.0510299	27	-0.05992	0.06046	0.326309	>0.999999999999999	No	K07044	WP_001017325.1	uncharacterized protein	Metal-dependent hydrolase
ACX60_RS01580	1.02805	0.0849432	0.01811	22	1.04529	0.0912084	0.0194457	22	0.01724	0.02657	0.520072	>0.999999999999999	No	lemA	WP_000846931.1	LemA protein	LemA family protein
ACX60_RS01585	1.02607	0.118154	0.0251906	22	1.02394	0.121956	0.0260011	22	-0.002125	0.0362	0.953478	>0.999999999999999	No	K06872	WP_001246375.1	uncharacterized protein	Repair family protein
ACX60_RS01590	0.1	X	X		0.1	X	X								WP_000258957.1		Repair family protein
ACX60_RS01595	1.0341	0.112367	0.0374558	9	1.06991	0.135651	0.0409004	11	0.0358	0.05656	0.534676	>0.999999999999999	No	pilA	WP_000993723.1	type IV pilus assembly protein PilA	Prepilin-type N-terminal cleavage/methylation domain-containing protein
ACX60_RS01600	0.954384	0.17447	0.0303714	33	0.916828	0.126322	0.0226881	31	-0.03756	0.03829	0.330463	>0.999999999999999	No	pglL	WP_025467430.1		Uncharacterized protein
ACX60_RS01605	1.15962	0.147466	0.0851395	3	1.11532	0.176573	0.101945	3	-0.0443	0.1328	0.755468	>0.999999999999999	No	bfr	WP_000678124.1	bacterioferritin	Bacterioferritin (EC 1.16.3.1)
ACX60_RS01610	1.12219	0.122696	0.0708383	3	1.03998	0.0587253	0.033905	3	-0.08221	0.07853	0.354249	>0.999999999999999	No	bfd	WP_000289091.1	bacterioferritin-associated ferredoxin	BFD-like [2Fe-2S] binding domain protein
ACX60_RS01615	0.936666	0.27471	0.122854	5	0.96902	0.105654	0.0528271	4	0.03235	0.1468	0.831886	>0.999999999999999	No		WP_000090000.1		Putative endoribonuclease L-PSP
ACX60_RS01620	0.663158	0.321379	0.12147	7	0.781199	0.242963	0.0918315	7	0.118	0.1523	0.453238	>0.999999999999999	No	spoT	WP_001117590.1	GTP diphosphokinase / guanosine-3',5'-bis(diphosphate) 3'-diphosphatase	HD domain protein
ACX60_RS01625	0.1	X	X		0.1	X	X							rpoZ	WP_000135049.1	DNA-directed RNA polymerase subunit omega	DNA-directed RNA polymerase subunit omega (RNAP omega subunit) (EC 2.7.7.6) (RNA polymerase omega subunit) (Transcriptase subunit omega)
ACX60_RS01630	0.1	X	X		0.1	X	X							E2.7.4.8, gmk	WP_000015937.1	guanylate kinase	Guanylate kinase (EC 2.7.4.8) (GMP kinase)
ACX60_RS01635	0.1	X	X		0.1	X	X							ispH, lytB	WP_000407064.1	4-hydroxy-3-methylbut-2-en-1-yl diphosphate reductase	4-hydroxy-3-methylbut-2-enyl diphosphate reductase (HMBPP reductase) (EC 1.17.7.4)
ACX60_RS01640	0.989138	0.131118	0.043706	9	1.03651	0.199663	0.063139	10	0.04737	0.07851	0.554248	>0.999999999999999	No	fimT	WP_001214058.1	type IV fimbrial biogenesis protein FimT	Prepilin-type N-terminal cleavage/methylation domain-containing protein
ACX60_RS01645	1.04839	0.114874	0.0318602	13	1.05538	0.10319	0.0286198	13	0.006985	0.04283	0.871804	>0.999999999999999	No	pilV	WP_000546629.1	type IV pilus assembly protein PilV	Type IV pilus modification protein PilV
ACX60_RS01650	1.10121	0.119022	0.0280537	18	1.0946	0.14544	0.0352743	17	-0.006603	0.04481	0.883741	>0.999999999999999	No	pilW	WP_000079196.1	type IV pilus assembly protein PilW	Pilus assembly protein PilW
ACX60_RS01655	1.03321	0.113404	0.0260168	19	1.01708	0.0940611	0.0228132	17	-0.01613	0.03497	0.647558	>0.999999999999999	No		WP_000149378.1		Pilus assembly protein
ACX60_RS01660	1.0297	0.136999	0.0117046	137	1.03115	0.13935	0.0119934	135	0.001443	0.01676	0.931443	>0.999999999999999	No	pilY1	WP_000768958.1	type IV pilus assembly protein PilY1	Pilus assembly protein PilY
ACX60_RS01665	1.07022	0.137763	0.0435646	10	1.08923	0.158397	0.0477584	11	0.01901	0.06509	0.773389	>0.999999999999999	No	pilE	WP_001046417.1	type IV pilus assembly protein PilE	Pilin
ACX60_RS01670	1.07899	0.16811	0.059436	8	1.06381	0.104572	0.0369718	8	-0.01518	0.07	0.831416	>0.999999999999999	No	pilE	WP_000788346.1	type IV pilus assembly protein PilE	Pilus assembly protein PilE
ACX60_RS01675	0.1	X	X		0.1	X	X							RP-S16, MRPS16, rpsP	WP_000937220.1	small subunit ribosomal protein S16	30S ribosomal protein S16
ACX60_RS01680	0.1	X	X		0.1	X	X							rimM	WP_000189236.1	16S rRNA processing protein RimM	Ribosome maturation factor RimM
ACX60_RS01685	0.1	X	X		0.1	X	X							trmD	WP_000464596.1	tRNA (guanine37-N1)-methyltransferase	tRNA (guanine-N(1)-)-methyltransferase (EC 2.1.1.228) (M1G-methyltransferase) (tRNA [GM37] methyltransferase)
ACX60_RS01690	0.1	X	X		0.1	X	X							RP-L19, MRPL19, rplS	WP_000014562.1	large subunit ribosomal protein L19	50S ribosomal protein L19
ACX60_RS01695	1.06134	0.312213	0.055192	32	1.01354	0.205009	0.0374294	30	-0.0478	0.06756	0.481986	>0.999999999999999	No	lip, TGL2	WP_000827944.1	triacylglycerol lipase	Lactonizing lipase (EC 3.1.1.3)
ACX60_RS01700	0.995441	0.213659	0.0518199	17	1.0295	0.177565	0.0418525	18	0.03405	0.06625	0.610667	>0.999999999999999	No		WP_001189451.1		Lipase chaperone (Lipase activator protein) (Lipase foldase) (Lipase helper protein) (Lipase modulator)
ACX60_RS01705	1.04127	0.194937	0.0435892	20	1.03907	0.112722	0.0252054	20	-0.002198	0.05035	0.965417	>0.999999999999999	No	truB, PUS4, TRUB1	WP_000208695.1	tRNA pseudouridine55 synthase	tRNA pseudouridine synthase B (EC 5.4.99.25) (tRNA pseudouridine(55) synthase) (Psi55 synthase) (tRNA pseudouridylate synthase) (tRNA-uridine isomerase)
ACX60_RS01710	0.994479	0.165667	0.0390482	18	1.03776	0.111717	0.026332	18	0.04328	0.0471	0.364572	>0.999999999999999	No	K07090	WP_012296948.1	uncharacterized protein	Probable membrane transporter protein
ACX60_RS01715	1.11073	0.285633	0.0824551	12	1.12957	0.311359	0.0863555	13	0.01883	0.1198	0.876481	>0.999999999999999	No		WP_001019905.1		Hemerythrin HHE cation binding domain protein
ACX60_RS01720	1.05683	0.0999464	0.0171407	34	1.0628	0.107932	0.0182439	35	0.005969	0.02506	0.812456	>0.999999999999999	No	rhtA	WP_001180507.1	inner membrane transporter RhtA	Transporter
ACX60_RS01725	0.991825	0.211912	0.0407825	27	0.987866	0.121393	0.0238072	26	-0.003959	0.04768	0.934156	>0.999999999999999	No	rhtA	WP_000098158.1	inner membrane transporter RhtA	EamA family transporter (Transporter)
ACX60_RS01730	0.777412	0.184792	0.0584364	10	0.872615	0.159309	0.050378	10	0.0952	0.07715	0.233098	>0.999999999999999	No	serA, PHGDH	WP_000077814.1	D-3-phosphoglycerate dehydrogenase / 2-oxoglutarate reductase	ACT domain protein
ACX60_RS01735	0.943426	0.238871	0.0348429	47	0.967847	0.234729	0.0346089	46	0.02442	0.04912	0.620268	>0.999999999999999	No		WP_000993500.1		FAD-linked oxidase
ACX60_RS01740	1.01889	0.0248605	0.0124303	4	1.01028	0.0596386	0.0298193	4	-0.008604	0.03231	0.798903	>0.999999999999999	No		WP_001189303.1		Uncharacterized protein
ACX60_RS01745	1.04941	0.162366	0.0662857	6	1.07976	0.0371185	0.0165999	5	0.03035	0.0748	0.694373	>0.999999999999999	No		WP_000955560.1		Putative quinol monooxygenase ygiN
ACX60_RS01750	1.0079	0.0847306	0.0205502	17	1.02518	0.0970336	0.025054	15	0.01728	0.03212	0.594604	>0.999999999999999	No	mdaB	WP_000065455.1	modulator of drug activity B	Flavodoxin family protein (NADPH quinone reductase MdaB)
ACX60_RS01755	1.00612	0.074354	0.017058	19	1.00992	0.0615178	0.0141132	19	0.003806	0.02214	0.864483	>0.999999999999999	No		WP_000719504.1		Uncharacterized protein
ACX60_RS01760	1.00485	0.163651	0.0293925	31	1.05532	0.120778	0.022051	30	0.05047	0.03693	0.176835	>0.999999999999999	No	mdfA, cmr	WP_000790118.1	MFS transporter, DHA1 family, multidrug/chloramphenicol efflux transport protein	Multidrug transporter MdfA
ACX60_RS01765	1.04683	0.123237	0.0157789	61	1.04312	0.105167	0.0134653	61	-0.003712	0.02074	0.858274	>0.999999999999999	No		WP_001061808.1		TIGR01666 family membrane protein
ACX60_RS01770	0.996463	0.180786	0.0385437	22	0.988811	0.208725	0.0455475	21	-0.007652	0.05946	0.898235	>0.999999999999999	No	SOD1	WP_001143885.1	superoxide dismutase, Cu-Zn family	Superoxide dismutase [Cu-Zn] (EC 1.15.1.1)
ACX60_RS01775	1.01244	0.175598	0.0425888	17	1.04813	0.0870762	0.0211191	17	0.03569	0.04754	0.458312	>0.999999999999999	No		WP_000553808.1		AI-2E family transporter
ACX60_RS01780	1.02841	0.108548	0.0176088	38	1.02467	0.0895423	0.0145257	38	-0.003741	0.02283	0.870279	>0.999999999999999	No	parA, soj	WP_000849145.1	chromosome partitioning protein	CobQ/CobB/MinD/ParA nucleotide binding domain protein
ACX60_RS01785	1.09418	0.225965	0.0714564	10	1.14432	0.231549	0.0732222	10	0.05014	0.1023	0.629988	>0.999999999999999	No		WP_000118035.1		Endonuclease related to archaeal Holliday junction resolvase family protein
ACX60_RS01790	1.0906	0.259907	0.116234	5	1.1339	0.295496	0.13215	5	0.04331	0.176	0.811831	>0.999999999999999	No		WP_000744750.1		Putative secreted protein
ACX60_RS01795	1.04636	0.0667522	0.0192697	12	1.041	0.0695165	0.0200677	12	-0.00536	0.02782	0.848996	>0.999999999999999	No		WP_000915012.1		Uncharacterized protein
ACX60_RS01800	1.06412	0.0979977	0.0438259	5	1.0506	0.0903218	0.0403931	5	-0.01351	0.0596	0.826311	>0.999999999999999	No		WP_000194458.1		SAM-dependent methyltransferase
ACX60_RS01805	0.1	X	X		0.1	X	X								WP_000360741.1		Uncharacterized protein
ACX60_RS01810	1.02434	0.128323	0.0311229	17	1.02727	0.101752	0.0239832	18	0.002931	0.03903	0.940599	>0.999999999999999	No	mmuP	WP_001191140.1	S-methylmethionine transporter	Amino acid permease family protein
ACX60_RS01815	1.01096	0.0733374	0.0327975	5	1.02657	0.0833752	0.0372865	5	0.0156	0.04966	0.761403	>0.999999999999999	No	GLUD1_2, gdhA	WP_001281781.1	glutamate dehydrogenase (NAD(P)+)	Glutamate dehydrogenase
ACX60_RS01820	1.1178	0.121471	0.0495904	6	1.14335	0.152358	0.057586	7	0.02555	0.07743	0.747645	>0.999999999999999	No	astC	WP_009518196.1	succinylornithine aminotransferase	Acetylornithine aminotransferase (ACOAT) (EC 2.6.1.11)
ACX60_RS01825	1.09288	0.16805	0.0420126	16	1.09048	0.155056	0.0400352	15	-0.002392	0.05819	0.967498	>0.999999999999999	No	astA	WP_000973732.1	arginine N-succinyltransferase	Arginine N-succinyltransferase (EC 2.3.1.109)
ACX60_RS01830	1.05881	0.108616	0.0343475	10	1.06014	0.185311	0.0586006	10	0.001334	0.06792	0.984544	>0.999999999999999	No	astD	WP_000071645.1	succinylglutamic semialdehyde dehydrogenase	N-succinylglutamate 5-semialdehyde dehydrogenase (EC 1.2.1.71) (Succinylglutamic semialdehyde dehydrogenase) (SGSD)
ACX60_RS01835	0.994944	0.0922271	0.0255792	13	1.01921	0.118524	0.0328726	13	0.02426	0.04165	0.565661	>0.999999999999999	No	astB	WP_000679450.1	succinylarginine dihydrolase	N-succinylarginine dihydrolase (EC 3.5.3.23)
ACX60_RS01840	0.984138	0.0339672	0.0240184	2	0.945469	0.020381	0.0144116	2	-0.03867	0.02801	0.301464	>0.999999999999999	No	astE	WP_001150820.1	succinylglutamate desuccinylase	Succinylglutamate desuccinylase (EC 3.5.1.96)
ACX60_RS01845	1.03952	0.121322	0.0252974	23	1.0045	0.117038	0.0244041	23	-0.03501	0.03515	0.324662	>0.999999999999999	No		WP_000783285.1		Uncharacterized protein
ACX60_RS01850	0.873564	0.259897	0.0720826	13	1.02008	0.0573876	0.0159164	13	0.1465	0.07382	0.0587142	>0.999999999999999	No		WP_000975692.1		Putative signal peptide-containing protein
ACX60_RS01855	1.03728	0.107782	0.0190533	32	1.0161	0.209658	0.0376556	31	-0.02118	0.04181	0.614332	>0.999999999999999	No		WP_001190943.1		Peptidase S8
ACX60_RS01860	0.971406	0.192058	0.0640192	9	1.01184	0.192575	0.0608975	10	0.04043	0.08837	0.65309	>0.999999999999999	No		WP_001088069.1		Uncharacterized protein
ACX60_RS01865	1.01419	0.0508697	0.0254348	4	1.12819	0.107782	0.0440019	6	0.114	0.05856	0.0874412	>0.999999999999999	No		WP_000644154.1		Uncharacterized protein
ACX60_RS01870	1.01599	0.0907731	0.0262039	12	1.0534	0.0916657	0.0264616	12	0.03741	0.03724	0.326019	>0.999999999999999	No		WP_000355659.1		LysR family transcriptional regulator (Transcriptional regulator)
ACX60_RS01875	1.00806	0.174189	0.0259666	45	1.01983	0.142508	0.0210116	46	0.01177	0.03333	0.724717	>0.999999999999999	No		WP_001018296.1		Transporter
ACX60_RS01880	1.05169	0.133398	0.0323539	17	1.09206	0.165166	0.0400586	17	0.04037	0.05149	0.43883	>0.999999999999999	No		WP_001142587.1		Uncharacterized protein
ACX60_RS01885	1.024	0.0801203	0.0358309	5	1.00376	0.0888555	0.0397374	5	-0.02024	0.05351	0.715019	>0.999999999999999	No		WP_049594796.1		GTP cyclohydrolase
ACX60_RS01890	1.01434	0.0867902	0.0240713	13	1.02194	0.0955194	0.0255286	14	0.007596	0.03522	0.830973	>0.999999999999999	No		WP_000793442.1		Uncharacterized protein
ACX60_RS01895	0.1	X	X		0.1	X	X							glyS	WP_000033892.1	glycyl-tRNA synthetase beta chain	Glycine--tRNA ligase beta subunit (EC 6.1.1.14) (Glycyl-tRNA synthetase beta subunit) (GlyRS)
ACX60_RS01900	0.1	X	X		0.1	X	X							glyQ	WP_000085212.1	glycyl-tRNA synthetase alpha chain	Glycine--tRNA ligase alpha subunit (EC 6.1.1.14) (Glycyl-tRNA synthetase alpha subunit) (GlyRS)
ACX60_RS01905	1.05134	0.132445	0.0173909	58	1.06473	0.136311	0.0178985	58	0.01339	0.02496	0.592625	>0.999999999999999	No	tetA	WP_001082095.1	MFS transporter, DHA1 family, tetracycline resistance protein	Tetracycline resistance MFS efflux pump
ACX60_RS01910	1.05752	0.156769	0.0257727	37	1.06641	0.152235	0.0243772	39	0.008883	0.03545	0.80283	>0.999999999999999	No		WP_001283766.1		DNA-binding protein
ACX60_RS01915	1.03279	0.168191	0.0242763	48	1.06203	0.133855	0.0193203	48	0.02924	0.03103	0.3484	>0.999999999999999	No		WP_000481383.1		DNA metabolism protein
ACX60_RS01920	1.0343	0.0985451	0.0140779	49	1.02134	0.143211	0.0202532	50	-0.01296	0.02476	0.601666	>0.999999999999999	No	K07168	WP_000111462.1	CBS domain-containing membrane protein	CBS domain protein
ACX60_RS01925	0.944528	0.0376379	0.026614	2	0.994683	0.0268494	0.0189854	2	0.05015	0.03269	0.26473	>0.999999999999999	No		WP_000013717.1		PspC domain protein
ACX60_RS01930	1.05397	0.150351	0.0375877	16	1.02832	0.0789953	0.0203965	15	-0.02565	0.04358	0.560759	>0.999999999999999	No		WP_000054175.1		Uncharacterized protein
ACX60_RS01935	1.03311	0.130488	0.0227151	33	1.01742	0.139512	0.0246625	32	-0.01569	0.03349	0.641069	>0.999999999999999	No		WP_001112080.1		Acyl-CoA dehydrogenase, N-terminal domain protein
ACX60_RS01940	1.07084	0.187737	0.0289685	42	1.03305	0.217836	0.0340203	41	-0.03779	0.0446	0.399287	>0.999999999999999	No		WP_000550353.1		Uncharacterized protein
ACX60_RS01945	0.1	X	X		0.1	X	X							aroE	WP_000166015.1	shikimate dehydrogenase	Shikimate dehydrogenase (NADP(+)) (SDH) (EC 1.1.1.25)
ACX60_RS01950	0.1	X	X		0.1	X	X							CPOX, hemF	WP_001164616.1	coproporphyrinogen III oxidase	Coproporphyrinogen oxidase (EC 1.3.3.3)
ACX60_RS01955	0.1	X	X		0.1	X	X							ribA, RIB1	WP_001121174.1	GTP cyclohydrolase II	GTP cyclohydrolase-2 (EC 3.5.4.25) (GTP cyclohydrolase II)
ACX60_RS01960	0.1	X	X		0.1	X	X							dxs	WP_000967375.1	1-deoxy-D-xylulose-5-phosphate synthase	1-deoxy-D-xylulose-5-phosphate synthase (EC 2.2.1.7) (1-deoxyxylulose-5-phosphate synthase) (DXP synthase) (DXPS)
ACX60_RS01965	0.998175	0.0449299	0.0317702	2	1.01392	0.0140243	0.0099167	2	0.01575	0.03328	0.68271	>0.999999999999999	No	E3.1.3.25, IMPA, suhB	WP_000433617.1	myo-inositol-1(or 4)-monophosphatase	Inositol-1-monophosphatase (EC 3.1.3.25)
ACX60_RS01970	0.73664	0.388107	0.146691	7	0.997191	0.233648	0.0826072	8	0.2606	0.1628	0.133455	>0.999999999999999	No		WP_000047395.1		Helicase domain protein
ACX60_RS01975	0.1	X	X		0.1	X	X
ACX60_RS01980	0.67305	0.346119	0.154789	5	0.575734	0.337801	0.151069	5	-0.09732	0.2163	0.664703	>0.999999999999999	No	mlaF, linL, mkl	WP_002019647.1	phospholipid/cholesterol/gamma-HCH transport system ATP-binding protein	Uncharacterized protein
ACX60_RS01985	0.917816	0.144304	0.0481014	9	0.741186	0.266412	0.0888039	9	-0.1766	0.101	0.0994625	>0.999999999999999	No	mlaE, linK	WP_001091949.1	phospholipid/cholesterol/gamma-HCH transport system permease protein	Uncharacterized protein
ACX60_RS01990	0.594657	0.348737	0.174369	4	0.812286	0.0662263	0.0331132	4	0.2176	0.1775	0.266065	>0.999999999999999	No	mlaD, linM	WP_000842362.1	phospholipid/cholesterol/gamma-HCH transport system substrate-binding protein	Mce related family protein
ACX60_RS01995	0.725527	0.0346853	0.0200255	3	0.805451	0.0988625	0.0570783	3	0.07992	0.06049	0.256915	>0.999999999999999	No	mlaC	WP_009518191.1	phospholipid transport system substrate-binding protein	Toluene tolerance protein
ACX60_RS02000	1.06579	0	0	1	1.05595	0	0	1						mlaB	WP_000250997.1	phospholipid transport system transporter-binding protein	STAS domain protein
ACX60_RS02005	0.952675	0.118056	0.0417393	8	0.894521	0.327245	0.109082	9	-0.05815	0.1226	0.64198	>0.999999999999999	No	corA	WP_000888321.1	magnesium transporter	Magnesium transport protein CorA
ACX60_RS02010	1.13062	0.0976276	0.0563653	3	0.865454	0.0870127	0.0502368	3	-0.2652	0.0755	0.0246294	>0.999999999999999	No	ppnN	WP_001084310.1	pyrimidine/purine-5'-nucleotide nucleosidase	Cytokinin riboside 5'-monophosphate phosphoribohydrolase (EC 3.2.2.n1)
ACX60_RS02015	1.03979	0.0489663	0.0282707	3	1.03409	0.050542	0.0291804	3	-0.005699	0.04063	0.895236	>0.999999999999999	No	mutT, NUDT15, MTH2	WP_000849701.1	8-oxo-dGTP diphosphatase	NUDIX domain protein
ACX60_RS02020	0.994972	0.185683	0.0425986	19	1.01089	0.14225	0.0326344	19	0.01592	0.05366	0.768461	>0.999999999999999	No		WP_000472273.1		Phosphoribosyl transferase domain protein
ACX60_RS02025	0.897987	0.248072	0.0303069	67	0.847616	0.263613	0.0324486	66	-0.05037	0.04438	0.25845	>0.999999999999999	No	recG	WP_000204953.1	ATP-dependent DNA helicase RecG	ATP-dependent DNA helicase RecG (EC 3.6.4.12)
ACX60_RS02030	1.03879	0.172111	0.0375576	21	1.0352	0.126909	0.0276938	21	-0.003587	0.04666	0.939114	>0.999999999999999	No		WP_000547780.1		NAD(P)-dependent oxidoreductase
ACX60_RS02035	1.03596	0.0748812	0.0112888	44	1.01823	0.0879472	0.0132585	44	-0.01773	0.01741	0.311428	>0.999999999999999	No		WP_000712907.1		Bacterial extracellular solute-binding s, 3 family protein
ACX60_RS02040	1.06364	0.0377554	0.0266971	2	1.00272	0.0590741	0.0417717	2	-0.06092	0.04957	0.34407	>0.999999999999999	No	plsB	WP_000045404.1	glycerol-3-phosphate O-acyltransferase	Glycerol-3-phosphate acyltransferase (GPAT) (EC 2.3.1.15)
ACX60_RS02045	1.10226	0.448538	0.135239	11	1.13594	0.467705	0.141018	11	0.03368	0.1954	0.864868	>0.999999999999999	No	tesB	WP_000993136.1	acyl-CoA thioesterase II	Thioesterase-like superfamily protein
ACX60_RS02050	1.00925	0.0851226	0.0139941	37	1.01427	0.0814781	0.0133949	37	0.005022	0.01937	0.796166	>0.999999999999999	No		WP_031978823.1		Glutamate:proton symporter
ACX60_RS02055	1.08141	0.320908	0.0857662	14	1.06256	0.30105	0.0804589	14	-0.01885	0.1176	0.873889	>0.999999999999999	No	K07044	WP_000771875.1	uncharacterized protein	Metal-dependent hydrolase
ACX60_RS02060	0.1	X	X		0.1	X	X							engB	WP_001254456.1	GTP-binding protein	Probable GTP-binding protein EngB
ACX60_RS02065	1.06878	0.0833545	0.0481247	3	1.08664	0.0534207	0.0308425	3	0.01786	0.05716	0.770301	>0.999999999999999	No	nsrR	WP_001176606.1	Rrf2 family transcriptional regulator, nitric oxide-sensitive transcriptional repressor	Rrf2 family protein
ACX60_RS02070	1.03288	0.084575	0.0345276	6	1.05175	0.11646	0.0475447	6	0.01886	0.05876	0.754798	>0.999999999999999	No		WP_000188888.1		Globin family protein
ACX60_RS02075	0.980345	0.122029	0.0195403	39	1.00862	0.136449	0.0218494	39	0.02828	0.02931	0.337787	>0.999999999999999	No	K06915	WP_000537113.1	uncharacterized protein	Type III restriction enzyme, res subunit
ACX60_RS02080	1.00404	0.222189	0.0453542	24	1.05385	0.135741	0.0277081	24	0.04981	0.05315	0.353536	>0.999999999999999	No	metC	WP_000716511.1	cystathionine beta-lyase	Cys/Met metabolism PLP-dependent enzyme family protein
ACX60_RS02085	1.10203	0.215749	0.0407728	28	1.08929	0.159762	0.0301922	28	-0.01275	0.05073	0.802597	>0.999999999999999	No		WP_000835293.1		Peptidase C26 family protein
ACX60_RS02090	0.1	X	X		0.1	X	X							RP-S10, MRPS10, rpsJ	WP_000070912.1	small subunit ribosomal protein S10	30S ribosomal protein S10
ACX60_RS02095	0.1	X	X		0.1	X	X							RP-L3, MRPL3, rplC	WP_001982642.1	large subunit ribosomal protein L3	50S ribosomal protein L3
ACX60_RS02100	0.1	X	X		0.1	X	X							RP-L4, MRPL4, rplD	WP_001050255.1	large subunit ribosomal protein L4	50S ribosomal protein L4
ACX60_RS02105	0.1	X	X		0.1	X	X							RP-L23, MRPL23, rplW	WP_001058538.1	large subunit ribosomal protein L23	50S ribosomal protein L23
ACX60_RS02110	0.1	X	X		0.1	X	X							RP-L2, MRPL2, rplB	WP_001122317.1	large subunit ribosomal protein L2	50S ribosomal protein L2
ACX60_RS02115	0.1	X	X		0.1	X	X							RP-S19, rpsS	WP_001138119.1	small subunit ribosomal protein S19	30S ribosomal protein S19
ACX60_RS02120	0.1	X	X		0.1	X	X							RP-L22, MRPL22, rplV	WP_001982638.1	large subunit ribosomal protein L22	50S ribosomal protein L22
ACX60_RS02125	0.1	X	X		0.1	X	X							RP-S3, rpsC	WP_000529922.1	small subunit ribosomal protein S3	30S ribosomal protein S3
ACX60_RS02130	0.1	X	X		0.1	X	X							RP-L16, MRPL16, rplP	WP_000941215.1	large subunit ribosomal protein L16	50S ribosomal protein L16
ACX60_RS02135	0.1	X	X		0.1	X	X							RP-L29, rpmC	WP_000849928.1	large subunit ribosomal protein L29	50S ribosomal protein L29
ACX60_RS02140	0.1	X	X		0.1	X	X							RP-S17, MRPS17, rpsQ	WP_001291845.1	small subunit ribosomal protein S17	30S ribosomal protein S17
ACX60_RS02145	0.1	X	X		0.1	X	X							RP-L14, MRPL14, rplN	WP_001982634.1	large subunit ribosomal protein L14	50S ribosomal protein L14
ACX60_RS02150	0.1	X	X		0.1	X	X							RP-L24, MRPL24, rplX	WP_001062685.1	large subunit ribosomal protein L24	50S ribosomal protein L24
ACX60_RS02155	0.1	X	X		0.1	X	X							RP-L5, MRPL5, rplE	WP_000113197.1	large subunit ribosomal protein L5	50S ribosomal protein L5
ACX60_RS02160	0.1	X	X		0.1	X	X							RP-S14, MRPS14, rpsN	WP_001074624.1	small subunit ribosomal protein S14	30S ribosomal protein S14
ACX60_RS02165	0.1	X	X		0.1	X	X							RP-S8, rpsH	WP_000062616.1	small subunit ribosomal protein S8	30S ribosomal protein S8
ACX60_RS02170	0.1	X	X		0.1	X	X							RP-L6, MRPL6, rplF	WP_000091932.1	large subunit ribosomal protein L6	50S ribosomal protein L6
ACX60_RS02175	0.1	X	X		0.1	X	X							RP-L18, MRPL18, rplR	WP_001003194.1	large subunit ribosomal protein L18	50S ribosomal protein L18
ACX60_RS02180	0.1	X	X		0.1	X	X							RP-S5, MRPS5, rpsE	WP_001141025.1	small subunit ribosomal protein S5	30S ribosomal protein S5
ACX60_RS02185	0.1	X	X		0.1	X	X							RP-L30, MRPL30, rpmD	WP_000849088.1	large subunit ribosomal protein L30	50S ribosomal protein L30
ACX60_RS02190	0.1	X	X		0.1	X	X							RP-L15, MRPL15, rplO	WP_000175340.1	large subunit ribosomal protein L15	50S ribosomal protein L15
ACX60_RS02195	0.1	X	X		0.1	X	X							secY	WP_000075233.1	preprotein translocase subunit SecY	Protein translocase subunit SecY
ACX60_RS02200	0.1	X	X		0.1	X	X							RP-L36, MRPL36, rpmJ	WP_000867907.1	large subunit ribosomal protein L36	50S ribosomal protein L36
ACX60_RS02205	0.1	X	X		0.1	X	X							RP-S13, rpsM	WP_000090815.1	small subunit ribosomal protein S13	30S ribosomal protein S13
ACX60_RS02210	0.1	X	X		0.1	X	X							RP-S11, MRPS11, rpsK	WP_001040166.1	small subunit ribosomal protein S11	30S ribosomal protein S11
ACX60_RS02215	0.1	X	X		0.1	X	X							RP-S4, rpsD	WP_000135204.1	small subunit ribosomal protein S4	30S ribosomal protein S4
ACX60_RS02220	0.1	X	X		0.1	X	X							rpoA	WP_000198631.1	DNA-directed RNA polymerase subunit alpha	DNA-directed RNA polymerase subunit alpha (RNAP subunit alpha) (EC 2.7.7.6) (RNA polymerase subunit alpha) (Transcriptase subunit alpha)
ACX60_RS02225	0.1	X	X		0.1	X	X							RP-L17, MRPL17, rplQ	WP_001216380.1	large subunit ribosomal protein L17	50S ribosomal protein L17
ACX60_RS02230	0.951415	0.336785	0.0772638	19	1.04884	0.191845	0.0440122	19	0.09742	0.08892	0.280529	>0.999999999999999	No		WP_000415133.1		FAD-containing monooxygenase EthA (EC 1.14.13.-)
ACX60_RS02235	1.03733	0.103824	0.0207648	25	1.02587	0.15308	0.0306161	25	-0.01147	0.03699	0.757945	>0.999999999999999	No	ACADL	WP_001190550.1	long-chain-acyl-CoA dehydrogenase	Acyl-CoA dehydrogenase
ACX60_RS02240	0.1	X	X		0.1	X	X							cptB	WP_001288210.1	antitoxin CptB	Flavinator of succinate dehydrogenase family protein
ACX60_RS02245	0.1	X	X		0.1	X	X								WP_009518132.1		Uncharacterized protein
ACX60_RS02250	0.988096	0.122058	0.0280021	19	0.964056	0.224753	0.0502564	20	-0.02404	0.05836	0.682779	>0.999999999999999	No		WP_000049106.1		Uncharacterized protein
ACX60_RS02255	1.05265	0.0766397	0.0231077	11	1.0622	0.0939238	0.0271135	12	0.009548	0.03595	0.793155	>0.999999999999999	No		WP_000651535.1		Rhombosortase
ACX60_RS02260	1.06979	0.159453	0.0249024	41	1.0788	0.204552	0.0319457	41	0.00901	0.04051	0.824543	>0.999999999999999	No		WP_001158904.1		Uncharacterized protein
ACX60_RS02265	0.979745	0.227346	0.0607609	14	0.9912	0.203719	0.0544462	14	0.01145	0.08159	0.889428	>0.999999999999999	No		WP_001130980.1		Uncharacterized protein
ACX60_RS02270	1.02213	0.0317755	0.0082044	15	1.03608	0.0291418	0.00752437	15	0.01395	0.01113	0.22057	>0.999999999999999	No	K07070	WP_000745518.1	uncharacterized protein	Uncharacterized protein
ACX60_RS02275	1.00986	0.186644	0.028463	43	0.989213	0.178885	0.0276025	42	-0.02065	0.03967	0.604037	>0.999999999999999	No	prlC	WP_025467431.1	oligopeptidase A	Oligopeptidase A
ACX60_RS02280	0.914734	0.134018	0.025327	28	0.902264	0.162193	0.0312142	27	-0.01247	0.04006	0.756781	>0.999999999999999	No	rnr, vacB	WP_000165345.1	ribonuclease R	Ribonuclease R (RNase R) (EC 3.1.13.1)
ACX60_RS02285	0.1	X	X		0.1	X	X
ACX60_RS02290	0.1	X	X		0.1	X	X
ACX60_RS02295	0.1	X	X		0.1	X	X
ACX60_RS02300	1.05505	0.0482027	0.0196787	6	1.06211	0.0599932	0.0268298	5	0.007054	0.03256	0.833295	>0.999999999999999	No		WP_001046660.1		Hydrolase
ACX60_RS02305	0.995425	0.240315	0.0412137	34	1.05074	0.225236	0.0380718	35	0.05532	0.05605	0.327255	>0.999999999999999	No		WP_000479323.1		Uncharacterized protein
ACX60_RS02310	0.1	X	X		0.1	X	X
ACX60_RS02315	1.01001	0.102826	0.0285188	13	0.986127	0.239844	0.0641009	14	-0.02388	0.07205	0.743071	>0.999999999999999	No	K07078	WP_000007404.1	uncharacterized protein	Nitroreductase
ACX60_RS02320	1.06015	0.0314082	0.0140462	5	1.079	0.0243852	0.0109054	5	0.01885	0.01778	0.320152	>0.999999999999999	No		WP_000139385.1		YcxB-like family protein
ACX60_RS02325	1.1208	0.173228	0.0500067	12	1.12379	0.187246	0.0540533	12	0.002985	0.07364	0.96803	>0.999999999999999	No		WP_000857681.1		Fumarylacetoacetate hydrolase
ACX60_RS02330	1.04505	0.158819	0.0280756	32	1.03177	0.168772	0.0293795	33	-0.01328	0.04068	0.745189	>0.999999999999999	No		WP_000747869.1		AraC family transcriptional regulator
ACX60_RS02335	1.06966	0.0976146	0.023008	18	1.06666	0.118441	0.0264843	20	-0.002994	0.03545	0.933165	>0.999999999999999	No		WP_000392678.1		Uncharacterized protein
ACX60_RS02340	1.07123	0.0976315	0.0218311	20	1.05186	0.129634	0.0289871	20	-0.01937	0.03629	0.596594	>0.999999999999999	No	K07058	WP_000893466.1	membrane protein	UPF0761 membrane protein J517_3391
ACX60_RS02345	1.03004	0.120313	0.0425371	8	0.97289	0.166874	0.058999	8	-0.05715	0.07273	0.445102	>0.999999999999999	No	wrbA	WP_001183347.1	NAD(P)H dehydrogenase (quinone)	Quinone oxidoreductase, type IV (EC 1.6.5.2)
ACX60_RS02350	1.10952	0.192917	0.136413	2	1.17219	0.176815	0.125027	2	0.06268	0.185	0.767078	>0.999999999999999	No	xpt	WP_000543071.1	xanthine phosphoribosyltransferase	Xanthine phosphoribosyltransferase (XPRTase) (EC 2.4.2.22)
ACX60_RS02355	0.973139	0.274277	0.0708179	15	0.975518	0.25988	0.0671006	15	0.002379	0.09756	0.980717	>0.999999999999999	No		WP_000201544.1		Uncharacterized protein
ACX60_RS02360	0.861114	0.241192	0.0762715	10	0.704314	0.136565	0.0455216	9	-0.1568	0.0914	0.104427	>0.999999999999999	No		WP_001193955.1		Uncharacterized protein
ACX60_RS02365	1.08623	0.156408	0.0471588	11	1.10941	0.171293	0.0516469	11	0.02319	0.06994	0.743687	>0.999999999999999	No	tonB	WP_000914771.1	periplasmic protein TonB	Energy transducer TonB
ACX60_RS02370	0.1	X	X		0.1	X	X							ybeY, yqfG	WP_000703571.1	probable rRNA maturation factor	Endoribonuclease YbeY (EC 3.1.-.-)
ACX60_RS02375	0.1	X	X		0.1	X	X							phoH, phoL	WP_000122983.1	phosphate starvation-inducible protein PhoH and related proteins	ATPase associated with various cellular activities family protein
ACX60_RS02380	1.03368	0.149377	0.0277386	29	1.05046	0.104916	0.0194825	29	0.01678	0.0339	0.622576	>0.999999999999999	No	miaB	WP_049594797.1	tRNA-2-methylthio-N6-dimethylallyladenosine synthase	tRNA-2-methylthio-N(6)-dimethylallyladenosine synthase (EC 2.8.4.3) ((Dimethylallyl)adenosine tRNA methylthiotransferase MiaB) (tRNA-i(6)A37 methylthiotransferase)
ACX60_RS02385	1.09364	0.131721	0.0274657	23	1.04809	0.159425	0.0347895	21	-0.04555	0.04394	0.305817	>0.999999999999999	No	slt	WP_000792526.1	soluble lytic murein transglycosylase	Transglycosylase SLT domain protein
ACX60_RS02390	0.999377	0.0731078	0.0365539	4	0.909174	0.0714101	0.0357051	4	-0.0902	0.0511	0.127957	>0.999999999999999	No	E3.1.27.1	WP_000877281.1	ribonuclease T2	Ribonuclease T2 family protein
ACX60_RS02395	0.1	X	X	2	0.1	X	X	2						mdh	WP_000813006.1	malate dehydrogenase	Malate dehydrogenase (EC 1.1.1.37)
ACX60_RS02400	1.10858	0.185005	0.0827368	5	1.0731	0.189884	0.0849186	5	-0.03548	0.1186	0.772394	>0.999999999999999	No		WP_000462894.1		Uncharacterized protein
ACX60_RS02405	1.06769	0.0329638	0.0190317	3	1.06514	0.0346868	0.0200264	3	-0.00255	0.02763	0.930909	>0.999999999999999	No		WP_000334849.1		Uncharacterized protein
ACX60_RS02410	1.08383	0.0991407	0.040474	6	1.05783	0.0724986	0.0324223	5	-0.026	0.05347	0.638446	>0.999999999999999	No	K07394	WP_000556102.1	SM-20-related protein	2OG-Fe(II) oxygenase superfamily protein
ACX60_RS02415	0.363353	0.317713	0.105904	9	0.380218	0.363904	0.12866	8	0.01687	0.1652	0.920055	>0.999999999999999	No	rlmJ	WP_001109438.1	23S rRNA (adenine2030-N6)-methyltransferase	Ribosomal RNA large subunit methyltransferase J (EC 2.1.1.266) (23S rRNA (adenine(2030)-N6)-methyltransferase) (23S rRNA m6A2030 methyltransferase)
ACX60_RS02420	0.1	X	X	1	0.1	X	X	1						CHO1, pssA	WP_000180205.1	CDP-diacylglycerol---serine O-phosphatidyltransferase	CDP-diacylglycerol-serine O-phosphatidyltransferase (EC 2.7.8.8)
ACX60_RS02425	0.976646	0.0884087	0.0442044	4	0.994877	0.0880228	0.0440114	4	0.01823	0.06238	0.779924	>0.999999999999999	No		WP_001125217.1		Uncharacterized protein
ACX60_RS02430	0.1	X	X		0.1	X	X
ACX60_RS02435	0.1	X	X		0.1	X	X
ACX60_RS02440	0.1	X	X		0.1	X	X
ACX60_RS02445	0.1	X	X		0.1	X	X
ACX60_RS02450	0.1	X	X		0.1	X	X
ACX60_RS02455	0.723137	0	0	1	0.918461	0	0	1							WP_000455817.1		Glutathione-dependent formaldehyde-activating enzyme family protein
ACX60_RS02460	1.04208	0.0221363	0.00571558	15	1.03752	0.0375362	0.0096918	15	-0.004562	0.01125	0.688219	>0.999999999999999	No		WP_009517740.1		Uncharacterized protein
ACX60_RS02465	1.09245	0.148298	0.0359676	17	1.12896	0.155807	0.0367242	18	0.03651	0.05148	0.483175	>0.999999999999999	No	ACADM, acd	WP_001176664.1	acyl-CoA dehydrogenase	Acyl-CoA dehydrogenase
ACX60_RS02470	1.08242	0.163213	0.0452671	13	1.03545	0.0715314	0.0198392	13	-0.04697	0.04942	0.351433	>0.999999999999999	No		WP_000562197.1		TetR family transcriptional regulator
ACX60_RS02475	1.04948	0.129517	0.0136522	90	1.05149	0.137001	0.0144411	90	0.002006	0.01987	0.919703	>0.999999999999999	No		WP_000002859.1		Terpene utilization protein AtuA
ACX60_RS02480	1.0364	0.123122	0.0298615	17	1.03657	0.0954757	0.0231563	17	0.0001679	0.03779	0.996483	>0.999999999999999	No	atuB	WP_000121939.1	citronellol/citronellal dehydrogenase	Short chain dehydrogenase family protein
ACX60_RS02485	1.11559	0.137838	0.026527	27	1.09399	0.104271	0.0204492	26	-0.0216	0.03367	0.524123	>0.999999999999999	No	atuC	WP_000154082.1	geranyl-CoA carboxylase beta subunit	Acetyl-CoA carboxylase carboxyltransferase subunit
ACX60_RS02490	1.05362	0.188528	0.0369735	26	1.02227	0.16353	0.0333804	24	-0.03136	0.0501	0.534368	>0.999999999999999	No	atuD	WP_000673011.1	citronellyl-CoA dehydrogenase	Acyl-CoA dehydrogenase, N-terminal domain protein
ACX60_RS02495	0.987506	0.25445	0.0499017	26	1.05159	0.115731	0.0222724	27	0.06408	0.05396	0.240508	>0.999999999999999	No	atuE	WP_000175504.1	isohexenylglutaconyl-CoA hydratase	Enoyl-CoA hydratase
ACX60_RS02500	1.09053	0.143839	0.0192213	56	1.04694	0.138681	0.0188721	54	-0.04358	0.02696	0.108814	>0.999999999999999	No	atuF	WP_000672551.1	geranyl-CoA carboxylase alpha subunit	3-methylcrotonyl-CoA carboxylase
ACX60_RS02505	1.06816	0.0755107	0.0435961	3	1.03002	0.0453894	0.0262056	3	-0.03814	0.05087	0.495079	>0.999999999999999	No		WP_000863328.1		Uncharacterized protein
ACX60_RS02510	1.02053	0.0897751	0.0401486	5	1.01426	0.124605	0.0557251	5	-0.006274	0.06868	0.929459	>0.999999999999999	No	sspB	WP_000003707.1	stringent starvation protein B	ClpXP protease specificity-enhancing factor
ACX60_RS02515	1.08195	0.0693237	0.0178993	15	1.05576	0.0773373	0.0193343	16	-0.02619	0.02644	0.330215	>0.999999999999999	No	sspA, mglA	WP_000110146.1	stringent starvation protein A	Glutathione S-transferase, C-terminal domain protein
ACX60_RS02520	0.1	X	X		0.1	X	X							RP-S9, MRPS9, rpsI	WP_000224786.1	small subunit ribosomal protein S9	30S ribosomal protein S9
ACX60_RS02525	0.1	X	X		0.1	X	X							RP-L13, MRPL13, rplM	WP_000854895.1	large subunit ribosomal protein L13	50S ribosomal protein L13
ACX60_RS02530	0.1	X	X		0.1	X	X							pdxA	WP_000636499.1	4-hydroxythreonine-4-phosphate dehydrogenase	4-hydroxythreonine-4-phosphate dehydrogenase (EC 1.1.1.262) (4-(phosphohydroxy)-L-threonine dehydrogenase)
ACX60_RS02535	0.92986	0.209555	0.041911	25	0.946031	0.172225	0.0351554	24	0.01617	0.05492	0.769738	>0.999999999999999	No	ksgA	WP_000284347.1	16S rRNA (adenine1518-N6/adenine1519-N6)-dimethyltransferase	Ribosomal RNA small subunit methyltransferase A (EC 2.1.1.182) (16S rRNA (adenine(1518)-N(6)/adenine(1519)-N(6))-dimethyltransferase) (16S rRNA dimethyladenosine transferase) (16S rRNA dimethylase) (S-adenosylmethionine-6-N', N'-adenosyl(rRNA) dimethyltransferase)
ACX60_RS02540	0.997639	0.1442	0.0300679	23	1.00527	0.0997786	0.0217735	21	0.007632	0.03774	0.840695	>0.999999999999999	No	apaH	WP_000167246.1	bis(5'-nucleosyl)-tetraphosphatase (symmetrical)	Bis(5'-nucleosyl)-tetraphosphatase (Symmetrical)
ACX60_RS02545	1.03987	0.0572311	0.0286156	4	1.00397	0.0325507	0.0187931	3	-0.0359	0.03733	0.380397	>0.999999999999999	No		WP_000514366.1		Uncharacterized protein
ACX60_RS02550	0.909607	0.298269	0.13339	5	0.999588	0.120689	0.0539737	5	0.08998	0.1439	0.549179	>0.999999999999999	No		WP_000480818.1		LrgB-like family protein
ACX60_RS02555	1.15754	0.296049	0.0936188	10	1.19729	0.266028	0.0841254	10	0.03976	0.1259	0.755738	>0.999999999999999	No		WP_000357904.1		Putative membrane protein
ACX60_RS02560	1.08083	0.182602	0.0278466	43	1.08218	0.175079	0.0270153	42	0.00135	0.03882	0.972337	>0.999999999999999	No	hflX	WP_000456884.1	GTPase	GTPase HflX (GTP-binding protein HflX)
ACX60_RS02565	0.995344	0.1886	0.03334	32	0.990733	0.175546	0.0310325	32	-0.004611	0.04555	0.919696	>0.999999999999999	No	plsC	WP_000195147.1	1-acyl-sn-glycerol-3-phosphate acyltransferase	Acyltransferase family protein
ACX60_RS02570	1.03825	0.12929	0.023605	30	1.02268	0.179298	0.0338841	28	-0.01557	0.04084	0.704542	>0.999999999999999	No	clsC	WP_000079184.1	cardiolipin synthase C	Phospholipase D family protein
ACX60_RS02575	1.09639	0.0898103	0.0179621	25	1.04908	0.0947806	0.019347	24	-0.04731	0.02637	0.0792586	>0.999999999999999	No	K07098	WP_000267335.1	uncharacterized protein	Calcineurin-like phosphoesterase family protein
ACX60_RS02580	0.991052	0.114139	0.0431406	7	1.0331	0.0653043	0.0246827	7	0.04205	0.0497	0.414085	>0.999999999999999	No		WP_001097560.1		OmpA family protein
ACX60_RS02585	0.978322	0.062932	0.0256919	6	1.01181	0.0433454	0.0176957	6	0.03349	0.0312	0.308267	>0.999999999999999	No	tpbB	WP_002014284.1	diguanylate cyclase	GGDEF domain-containing protein (Membrane protein) (Putative diguanylate cyclase YfiN) (EC 2.7.7.65)
ACX60_RS02590	1.03948	0.216346	0.0578209	14	1.01996	0.109534	0.0282816	15	-0.01952	0.06302	0.759093	>0.999999999999999	No		WP_001985194.1		DUF4154 domain-containing protein
ACX60_RS02595	0.1	X	X		0.1	X	X
ACX60_RS02600	0.1	X	X		0.1	X	X
ACX60_RS02605	0.1	X	X		0.1	X	X
ACX60_RS02610	0.1	X	X		0.1	X	X
ACX60_RS02615	0.1	X	X		0.1	X	X
ACX60_RS02620	1.03335	0.0745478	0.0162677	21	1.04289	0.0915131	0.0199698	21	0.009534	0.02576	0.713228	>0.999999999999999	No	DLD, lpd, pdhD	WP_049594874.1	dihydrolipoamide dehydrogenase	Dihydrolipoyl dehydrogenase
ACX60_RS02625	1.02819	0.140169	0.0361915	15	0.996483	0.0660261	0.0183123	13	-0.0317	0.04252	0.462577	>0.999999999999999	No		WP_000779308.1		Uncharacterized protein
ACX60_RS02630	1.02043	0.0307049	0.0125352	6	1.00432	0.0480966	0.0196353	6	-0.01611	0.0233	0.504985	>0.999999999999999	No		WP_001293924.1		Uncharacterized protein
ACX60_RS02635	1.06025	0.14669	0.0267819	30	1.05277	0.12026	0.0219564	30	-0.007481	0.03463	0.82974	>0.999999999999999	No		WP_000543480.1		Lysophospholipase
ACX60_RS02640	1.06033	0.0823545	0.0336211	6	1.06633	0.0478579	0.0195379	6	0.006	0.03889	0.880441	>0.999999999999999	No	trxC	WP_000587649.1	thioredoxin 2	Thioredoxin
ACX60_RS02645	1.07252	0.0706289	0.023543	9	1.0715	0.0930047	0.0310016	9	-0.001015	0.03893	0.979521	>0.999999999999999	No	yciA	WP_001287659.1	acyl-CoA thioesterase YciA	Acyl-CoA thioesterase (Acyl-CoA thioesterase YciA, involved in membrane biogenesis) (Putative acyl-CoA thioester hydrolase) (EC 3.1.2.-)
ACX60_RS02650	1.03116	0.118834	0.0317597	14	1.05227	0.0884661	0.0236436	14	0.0211	0.03959	0.598587	>0.999999999999999	No		WP_000083577.1		DUF4442 domain-containing protein
ACX60_RS02655	1.04967	0.35274	0.144005	6	1.15713	0.26095	0.0986299	7	0.1075	0.1703	0.540934	>0.999999999999999	No		WP_000538650.1		Uncharacterized protein
ACX60_RS02660	1.04319	0.101862	0.0174692	34	1.04854	0.0885831	0.0151919	34	0.005349	0.02315	0.817976	>0.999999999999999	No		WP_000957703.1		Uncharacterized protein
ACX60_RS02665	1.03587	0.0882281	0.0141278	39	1.07702	0.124361	0.0194219	41	0.04114	0.02422	0.0933339	>0.999999999999999	No		WP_000134309.1		Uncharacterized protein
ACX60_RS02670	1.0288	0.150518	0.0475979	10	0.99704	0.107463	0.0358209	9	-0.03176	0.06066	0.607323	>0.999999999999999	No		WP_000506715.1		Uncharacterized protein
ACX60_RS02675	0.963234	0.03993	0.0230536	3	1.02577	0.148153	0.0740766	4	0.06253	0.08975	0.51699	>0.999999999999999	No
ACX60_RS02680	1.12123	0.167527	0.0418817	16	1.11683	0.176741	0.0441853	16	-0.004401	0.06088	0.942857	>0.999999999999999	No		WP_000762709.1		Uncharacterized protein
ACX60_RS02685	0.95144	0.277868	0.0673928	17	0.993652	0.141572	0.0353929	16	0.04221	0.07753	0.590032	>0.999999999999999	No		WP_001177189.1		Nuclease
ACX60_RS02690	0.826242	0.293266	0.169317	3	1.06462	0.102979	0.059455	3	0.2384	0.1795	0.254785	>0.999999999999999	No		WP_001063876.1		Uncharacterized protein
ACX60_RS02695	1.04594	0.103919	0.0153221	46	1.03946	0.0897353	0.013377	45	-0.006481	0.02037	0.751145	>0.999999999999999	No		WP_001017139.1		Uncharacterized protein
ACX60_RS02700	1.04066	0.166765	0.048141	12	1.02589	0.0905594	0.0273047	11	-0.01477	0.05673	0.79709	>0.999999999999999	No		WP_000479026.1		Uncharacterized protein
ACX60_RS02705	0.1	X	X		0.1	X	X								WP_000489162.1		Uncharacterized protein
ACX60_RS02710	0.985131	0.0102317	0.00723493	2	0.977031	0.0210577	0.0148901	2	-0.008101	0.01655	0.673017	>0.999999999999999	No		WP_000790977.1		Uncharacterized protein
ACX60_RS02715	1.02783	0.107147	0.0286363	14	1.02862	0.134318	0.0346806	15	0.0007818	0.04533	0.986368	>0.999999999999999	No		WP_000942647.1		Molecular chaperone DnaJ
ACX60_RS02720	1.03839	0.0987681	0.0297797	11	1.04904	0.104933	0.0331829	10	0.01065	0.04445	0.813249	>0.999999999999999	No		WP_001985473.1		Uncharacterized protein
ACX60_RS02725	1.01268	0.226357	0.0653435	12	1.00367	0.105013	0.0303148	12	-0.00901	0.07203	0.901597	>0.999999999999999	No		WP_001067865.1		Uncharacterized protein
ACX60_RS02730	1.0416	0.23085	0.0872529	7	1.08683	0.10908	0.0385658	8	0.04523	0.09113	0.627917	>0.999999999999999	No		WP_000553831.1		Uncharacterized protein
ACX60_RS02735	1.04751	0.149747	0.021614	48	1.05556	0.107231	0.0158103	46	0.00805	0.02697	0.76597	>0.999999999999999	No		WP_000951143.1		Phage/plasmid-like TIGR03299 family protein
ACX60_RS02740	1.00253	0.202161	0.0463789	19	1.02319	0.0992459	0.0227686	19	0.02066	0.05167	0.691569	>0.999999999999999	No	pcoD	WP_002037196.1	copper resistance protein D	Copper resistance D family protein
ACX60_RS02745	1.05135	0.096905	0.0216686	20	1.04339	0.0938404	0.0209834	20	-0.007961	0.03016	0.793256	>0.999999999999999	No	copC, pcoC	WP_000689223.1	copper resistance protein C	CopC domain protein
ACX60_RS02750	1.04827	0.181343	0.0197861	84	1.02571	0.107821	0.0120547	80	-0.02256	0.02344	0.337335	>0.999999999999999	No	copA, ATP7	WP_000349570.1	Cu+-exporting ATPase	Copper-translocating P-type ATPase
ACX60_RS02755	1.05223	0.101494	0.0281493	13	1.08243	0.102611	0.0284593	13	0.0302	0.04003	0.457921	>0.999999999999999	No	cusS, copS, silS	WP_000149041.1	two-component system, OmpR family, heavy metal sensor histidine kinase CusS	Sensor protein (EC 2.7.13.3)
ACX60_RS02760	1.02289	0.079458	0.0125634	40	1.01806	0.109105	0.0174708	39	-0.00483	0.02143	0.822327	>0.999999999999999	No	cusR, copR, silR	WP_001221582.1	two-component system, OmpR family, copper resistance phosphate regulon response regulator CusR	Response regulator
ACX60_RS02765	1.02527	0.104493	0.0289812	13	1.05405	0.104638	0.0290213	13	0.02879	0.04101	0.489532	>0.999999999999999	No		WP_000853614.1		Uncharacterized protein
ACX60_RS02770	1.03866	0.236788	0.0310918	58	1.04007	0.244081	0.0326168	56	0.001407	0.04504	0.975132	>0.999999999999999	No		WP_000038713.1		Copper oxidase
ACX60_RS02775	1.01435	0.105723	0.0242546	19	0.994546	0.0970366	0.0222617	19	-0.01981	0.03292	0.551203	>0.999999999999999	No	pcoB, copB	WP_000557535.1	copper resistance protein B	Autotransporter beta-domain protein
ACX60_RS02780	1.0541	0.154734	0.029242	28	1.04105	0.189778	0.0365227	27	-0.01306	0.04661	0.780482	>0.999999999999999	No		WP_000771461.1		Uncharacterized protein
ACX60_RS02785	1.02689	0.0740235	0.0142458	27	1.03891	0.181594	0.0343181	28	0.01202	0.03765	0.750784	>0.999999999999999	No		WP_000675248.1		Uncharacterized protein
ACX60_RS02790	1.06584	0.142181	0.0203116	49	1.03755	0.10633	0.01519	49	-0.02828	0.02536	0.267572	>0.999999999999999	No	cusB, silB	WP_000945697.1	membrane fusion protein, Cu(I)/Ag(I) efflux system	Efflux transporter periplasmic adaptor subunit
ACX60_RS02795	1.04463	0.129913	0.0130568	99	1.03659	0.128589	0.0131241	96	-0.008045	0.01852	0.664412	>0.999999999999999	No	cusA, silA	WP_000561670.1	Cu(I)/Ag(I) efflux system membrane protein CusA/SilA	Cation transporter
ACX60_RS02800	0.911692	0.14546	0.0839812	3	0.986681	0.252854	0.145985	3	0.07499	0.1684	0.679167	>0.999999999999999	No		WP_000911301.1		Copper-binding protein
ACX60_RS02805	1.01965	0.133601	0.0219639	37	0.980346	0.202169	0.0336948	36	-0.0393	0.04	0.329228	>0.999999999999999	No		WP_001086231.1		Ferrous iron transport protein B
ACX60_RS02810	0.966544	0	0	1	1.00717	0	0	1							WP_001048216.1		FeoA domain protein
ACX60_RS02815	1.02456	0.0811753	0.0141308	33	0.998353	0.0977302	0.0172764	32	-0.02621	0.02226	0.243383	>0.999999999999999	No		WP_000537297.1		Cation transporter
ACX60_RS02820	0.998679	0	0	1	1.02441	0	0	1							WP_000480875.1		Cd(II)/Pb(II)-responsive transcriptional regulator
ACX60_RS02825	1.02698	0.115405	0.0142054	66	1.00295	0.153869	0.0192336	64	-0.02403	0.02381	0.314642	>0.999999999999999	No		WP_001019256.1		Archaeal ATPase family protein
ACX60_RS02830	1.01217	0.0400722	0.0179208	5	1.04555	0.0539167	0.0241123	5	0.03338	0.03004	0.298758	>0.999999999999999	No		WP_000860807.1		Uncharacterized protein
ACX60_RS02835	1.05263	0.136273	0.0410879	11	0.96101	0.252068	0.0760014	11	-0.09162	0.0864	0.301602	>0.999999999999999	No		WP_001093469.1		GNAT family N-acetyltransferase
ACX60_RS02840	1.03356	0.0911573	0.0175432	27	1.01626	0.0886001	0.0167438	28	-0.0173	0.02424	0.478616	>0.999999999999999	No		WP_000910421.1		Integrase
ACX60_RS02845	1.0107	0.113279	0.0327007	12	1.04133	0.0702645	0.0202836	12	0.03063	0.03848	0.434526	>0.999999999999999	No	yajQ	WP_001138893.1	cyclic-di-GMP-binding protein	UPF0234 protein J517_1125
ACX60_RS02850	0.989488	0.0296066	0.020935	2	1.04237	0.104318	0.0602282	3	0.05288	0.0793	0.552596	>0.999999999999999	No		WP_000619820.1		Rhodanese-like domain protein
ACX60_RS02855	0.97855	0.146791	0.0232096	40	1.00482	0.130141	0.0205772	40	0.02627	0.03102	0.399641	>0.999999999999999	No	mnmC	WP_001043506.1	tRNA 5-methylaminomethyl-2-thiouridine biosynthesis bifunctional protein	tRNA 5-methylaminomethyl-2-thiouridine biosynthesis bifunctional protein MnmC (tRNA mnm(5)s(2)U biosynthesis bifunctional protein) [Includes: tRNA (mnm(5)s(2)U34)-methyltransferase (EC 2.1.1.61); FAD-dependent cmnm(5)s(2)U34 oxidoreductase (EC 1.5.-.-)]
ACX60_RS02860	1.10265	0.243589	0.121794	4	1.00588	0.179781	0.0898906	4	-0.09677	0.1514	0.546244	>0.999999999999999	No		WP_001175200.1		Uncharacterized protein
ACX60_RS02865	1.03759	0.0698163	0.0403085	3	0.948266	0.00891877	0.00514925	3	-0.08933	0.04064	0.0928365	>0.999999999999999	No	K09780	WP_001115787.1	uncharacterized protein	Protein yciI
ACX60_RS02870	0.618063	0.382713	0.0878004	19	0.606011	0.386008	0.0909828	18	-0.01205	0.1264	0.924586	>0.999999999999999	No	ispZ	WP_000645707.1	intracellular septation protein	Probable intracellular septation protein A
ACX60_RS02875	1.00916	0.0893778	0.0117359	58	1.00365	0.106923	0.0140397	58	-0.005514	0.0183	0.763715	>0.999999999999999	No	E3.1.3.97	WP_001161542.1	3',5'-nucleoside bisphosphate phosphatase	Phosphatase
ACX60_RS02880	1.0425	0.0693646	0.0185385	14	1.02996	0.0846255	0.0226171	14	-0.01254	0.02924	0.671632	>0.999999999999999	No	yneE, BEST	WP_000637023.1	ion channel-forming bestrophin family protein	Bestrophin (Bestrophin, RFP-TM, chloride channel)
ACX60_RS02885	1.04291	0.150455	0.031372	23	1.04618	0.099277	0.0202648	24	0.003266	0.03703	0.930112	>0.999999999999999	No	radC	WP_001985895.1	DNA repair protein RadC	DNA repair RadC family protein
ACX60_RS02890	0.1	X	X		0.1	X	X							coaBC, dfp	WP_000006962.1	phosphopantothenoylcysteine decarboxylase / phosphopantothenate---cysteine ligase	Coenzyme A biosynthesis bifunctional protein CoaBC (EC 4.1.1.36) (EC 6.3.2.5) (DNA/pantothenate metabolism flavoprotein)
ACX60_RS02895	0.757984	0	0	1	0.667831	0	0	1						secF	WP_000170142.1	preprotein translocase subunit SecF	Protein-export membrane protein SecF
ACX60_RS02900	0.1	X	X		0.1	X	X							secD	WP_001270222.1	preprotein translocase subunit SecD	Protein translocase subunit SecD
ACX60_RS02905	0.1	X	X		0.1	X	X							yajC	WP_000051669.1	preprotein translocase subunit YajC	Preprotein translocase, YajC subunit
ACX60_RS02910	0.93269	0.134744	0.0360118	14	0.948885	0.285522	0.0763089	14	0.01619	0.08438	0.849293	>0.999999999999999	No	tgt, QTRT1	WP_000667229.1	queuine tRNA-ribosyltransferase	Queuine tRNA-ribosyltransferase (EC 2.4.2.29) (Guanine insertion enzyme) (tRNA-guanine transglycosylase)
ACX60_RS02915	1.02435	0.105089	0.0241091	19	1.02848	0.0727767	0.0171536	18	0.004132	0.02988	0.890816	>0.999999999999999	No	lemA	WP_000147154.1	LemA protein	Uncharacterized protein
ACX60_RS02920	1.05986	0.133073	0.0543269	6	1.02625	0.0889855	0.0363282	6	-0.03361	0.06535	0.618241	>0.999999999999999	No		WP_001121092.1		Uncharacterized protein
ACX60_RS02925	0.981987	0.160692	0.0389736	17	1.07378	0.204782	0.0469801	19	0.0918	0.06188	0.14715	>0.999999999999999	No	queA	WP_001177138.1	S-adenosylmethionine:tRNA ribosyltransferase-isomerase	S-adenosylmethionine:tRNA ribosyltransferase-isomerase (EC 2.4.99.17) (Queuosine biosynthesis protein QueA)
ACX60_RS02930	0.1	X	X		0.1	X	X
ACX60_RS02935	1.03912	0.113842	0.015787	52	1.0408	0.0889328	0.0124531	51	0.001681	0.02016	0.933716	>0.999999999999999	No		WP_001118986.1		Integrase
ACX60_RS02940	1.02325	0.0175955	0.0124419	2	0.961113	0.0645272	0.0456276	2	-0.06213	0.04729	0.319396	>0.999999999999999	No		WP_000005458.1		Uncharacterized protein
ACX60_RS02945	0.926055	0	0	1	0.979549	0	0	1							WP_049594875.1		AlpA family transcriptional regulator
ACX60_RS02950	1.04095	0.0724286	0.0512148	2	0.9754	0	0	1							WP_000392942.1		Transcriptional regulator
ACX60_RS02955	1.03962	0.0997682	0.0228884	19	1.00766	0.115779	0.0272893	18	-0.03196	0.03547	0.373729	>0.999999999999999	No		WP_000527683.1		Uncharacterized protein
ACX60_RS02960	1.00901	0.124673	0.0202246	38	0.997967	0.0952434	0.0156579	37	-0.01104	0.02567	0.668282	>0.999999999999999	No		WP_079454673.1
ACX60_RS02965	0.982539	0.10561	0.0282255	14	0.962916	0.0898833	0.0240223	14	-0.01962	0.03706	0.600994	>0.999999999999999	No		WP_000428610.1		Uncharacterized protein
ACX60_RS02970	1.03599	0.0694597	0.0401026	3	0.887274	0.025823	0.0182596	2	-0.1487	0.05353	0.0690987	>0.999999999999999	No		WP_000556350.1		Uncharacterized protein
ACX60_RS02975	1.01232	0.217399	0.052727	17	0.949089	0.238856	0.0616724	15	-0.06323	0.08065	0.439148	>0.999999999999999	No		WP_000194111.1		His Kinase A domain protein
ACX60_RS02980	1.02469	0.118586	0.0127138	87	1.01732	0.183101	0.0195186	88	-0.007376	0.02335	0.752466	>0.999999999999999	No	glnE	WP_000990827.1	[glutamine synthetase] adenylyltransferase / [glutamine synthetase]-adenylyl-L-tyrosine phosphorylase	Bifunctional glutamine synthetase adenylyltransferase/adenylyl-removing enzyme (ATP:glutamine synthetase adenylyltransferase) (ATase) [Includes: Glutamine synthetase adenylyl transferase (EC 2.7.7.42) (Adenylyl transferase) (AT) (AT-C); Glutamine synthetase adenylyl-L-tyrosine phosphorylase (EC 2.7.7.89) (Adenylyl removase) (AR) (AT-N)]
ACX60_RS02985	1.10781	0.218472	0.054618	16	1.10778	0.210354	0.0510184	17	-2.564e-05	0.07465	0.999728	>0.999999999999999	No	E2.6.1.42, ilvE	WP_001046506.1	branched-chain amino acid aminotransferase	Branched-chain-amino-acid aminotransferase (BCAT) (EC 2.6.1.42)
ACX60_RS02990	0.68002	0.176036	0.0787255	5	0.361198	0.340668	0.152351	5	-0.3188	0.1715	0.100063	>0.999999999999999	No	K07276	WP_000548408.1	uncharacterized protein	Nucleoside-diphosphate sugar epimerase
ACX60_RS02995	1.00669	0.111902	0.0223803	25	0.972095	0.15841	0.0330308	23	-0.03459	0.03933	0.38373	>0.999999999999999	No		WP_000697425.1		Glycosyltransferase
ACX60_RS03000	0.977309	0.21235	0.0530874	16	0.992671	0.304375	0.0760938	16	0.01536	0.09278	0.869604	>0.999999999999999	No		WP_000989966.1		Polysaccharide deacetylase
ACX60_RS03005	1.01366	0.0366888	0.0105911	12	1.00043	0.0920577	0.0255322	13	-0.01324	0.02849	0.64663	>0.999999999999999	No		WP_001033809.1		Lipopolysaccharide biosynthesis protein
ACX60_RS03010	1.03262	0.114148	0.0380494	9	1.10575	0.108522	0.0361741	9	0.07314	0.0525	0.182664	>0.999999999999999	No		WP_000706916.1		Glycosyl transferase
ACX60_RS03015	1.01782	0.114774	0.021313	29	1.02842	0.126066	0.0234099	29	0.01061	0.03166	0.738856	>0.999999999999999	No		WP_000909272.1		Uncharacterized protein
ACX60_RS03020	1.02907	0.122437	0.038718	10	1.01661	0.0938963	0.0296926	10	-0.01246	0.04879	0.801364	>0.999999999999999	No	K07270	WP_000721908.1	glycosyl transferase, family 25	Glycosyltransferase
ACX60_RS03025	1.03251	0.105	0.0271108	15	1.0589	0.12409	0.0310224	16	0.02639	0.04143	0.529111	>0.999999999999999	No	wecB	WP_000598628.1	UDP-N-acetylglucosamine 2-epimerase (non-hydrolysing)	UDP-N-acetylglucosamine 2-epimerase
ACX60_RS03030	0.996228	0.0384482	0.00992729	15	0.972682	0.071385	0.0184315	15	-0.02355	0.02093	0.270251	>0.999999999999999	No		WP_001985908.1		Glycosyl transferase
ACX60_RS03035	0.920551	0.155301	0.109814	2	1.00534	0.0816163	0.0577115	2	0.08479	0.1241	0.564847	>0.999999999999999	No		WP_001251490.1		Membrane protein
ACX60_RS03040	1.02548	0.19169	0.110672	3	0.996861	0.148035	0.0854681	3	-0.02862	0.1398	0.847846	>0.999999999999999	No	aspS	WP_000986448.1	aspartyl-tRNA synthetase	Aspartate--tRNA(Asp/Asn) ligase (EC 6.1.1.23) (Aspartyl-tRNA synthetase) (AspRS) (Non-discriminating aspartyl-tRNA synthetase) (ND-AspRS)
ACX60_RS03045	1.03617	0.170697	0.0322587	28	1.03491	0.191794	0.0362457	28	-0.001252	0.04852	0.979504	>0.999999999999999	No		WP_001116934.1		Phospholipase
ACX60_RS03050	1.03632	0.0935437	0.0147906	40	1.05105	0.107018	0.016921	40	0.01473	0.02247	0.514131	>0.999999999999999	No	TC.FEV.OM	WP_000899877.1	iron complex outermembrane recepter protein	TonB-dependent receptor
ACX60_RS03055	0.98465	0.144118	0.033063	19	1.01897	0.107614	0.0240633	20	0.03432	0.04059	0.403278	>0.999999999999999	No		WP_001218069.1		Phospholipase
ACX60_RS03060	1.03269	0.111918	0.0271442	17	1.00365	0.134104	0.033526	16	-0.02904	0.0429	0.503385	>0.999999999999999	No		WP_001290059.1		Uncharacterized protein
ACX60_RS03065	0.992127	0.14443	0.0722149	4	0.863731	0.402784	0.201392	4	-0.1284	0.2139	0.570377	>0.999999999999999	No		WP_000743009.1		Uncharacterized protein
ACX60_RS03070	1.01342	0.0966498	0.0258307	14	0.992846	0.116622	0.0311687	14	-0.02058	0.04048	0.615517	>0.999999999999999	No		WP_001113293.1		Phosphate-starvation-inducible E family protein
ACX60_RS03075	0.994301	0.204519	0.0270892	57	0.987808	0.192279	0.0259269	55	-0.006493	0.03754	0.86299	>0.999999999999999	No		WP_001123422.1		Acyl-CoA dehydrogenase, N-terminal domain protein
ACX60_RS03080	1.00515	0.0916375	0.015952	33	0.974852	0.130205	0.0226659	33	-0.0303	0.02772	0.278431	>0.999999999999999	No		WP_001136744.1		Acyl-CoA dehydrogenase, N-terminal domain protein
ACX60_RS03085	0.1	X	X	1	0.967966	0	0	1							WP_000784268.1		Uncharacterized protein
ACX60_RS03090	0.998745	0.132719	0.0185844	51	0.992719	0.138165	0.0189784	53	-0.006027	0.02658	0.821107	>0.999999999999999	No	baeS, smeS	WP_005119692.1	two-component system, OmpR family, sensor histidine kinase BaeS	Histidine kinase (Two-component sensor histidine kinase)
ACX60_RS03095	1.04589	0.0753368	0.0251123	9	1.03505	0.0974517	0.0324839	9	-0.01084	0.04106	0.795083	>0.999999999999999	No	baeR, smeR	WP_000680577.1	two-component system, OmpR family, response regulator BaeR	Response regulator
ACX60_RS03100	0.97978	0.0873065	0.0195223	20	1.00049	0.0754119	0.0168626	20	0.02071	0.0258	0.426978	>0.999999999999999	No	ydiU	WP_001160202.1	uncharacterized protein	Selenoprotein O and cysteine-containing protein
ACX60_RS03105	1.01359	0.0499963	0.0288654	3	0.97654	0.120953	0.0698324	3	-0.03705	0.07556	0.64959	>0.999999999999999	No	SCD, desC	WP_000199593.1	stearoyl-CoA desaturase (Delta-9 desaturase)	Fatty acid desaturase family protein
ACX60_RS03110	1.06974	0.107946	0.0440686	6	1.09508	0.0760085	0.0310303	6	0.02534	0.0539	0.648322	>0.999999999999999	No		WP_000701693.1		META domain protein
ACX60_RS03115	1.05311	0.093893	0.0419902	5	1.04938	0.10703	0.0436946	6	-0.003738	0.0614	0.952787	>0.999999999999999	No	E3.1.4.46, glpQ, ugpQ	WP_001220108.1	glycerophosphoryl diester phosphodiesterase	Glycerophosphodiester phosphodiesterase
ACX60_RS03120	1.05927	0.0980913	0.037075	7	1.12184	0.190205	0.0718909	7	0.06257	0.08089	0.454177	>0.999999999999999	No	MMAB, pduO	WP_000509981.1	cob(I)alamin adenosyltransferase	Putative cob(I)alamin adenosyltransferase
ACX60_RS03125	0.985937	0.169579	0.0244766	48	0.97887	0.181555	0.0267689	46	-0.007067	0.03622	0.845738	>0.999999999999999	No	btuB	WP_038347280.1	vitamin B12 transporter	Ligand-gated channel protein
ACX60_RS03130	0.976877	0.128162	0.0330913	15	0.987265	0.0576244	0.0148786	15	0.01039	0.03628	0.776733	>0.999999999999999	No	trpF	WP_000083555.1	phosphoribosylanthranilate isomerase	N-(5'-phosphoribosyl)anthranilate isomerase (PRAI) (EC 5.3.1.24)
ACX60_RS03135	0.995297	0.0847356	0.0160135	28	1.03711	0.106895	0.0202013	28	0.04181	0.02578	0.110633	>0.999999999999999	No	trpB	WP_000372737.1	tryptophan synthase beta chain	Tryptophan synthase beta chain (EC 4.2.1.20)
ACX60_RS03140	1.12183	0.260448	0.0785281	11	1.04062	0.126684	0.040061	10	-0.08121	0.09092	0.382964	>0.999999999999999	No		WP_001139545.1		Uncharacterized protein
ACX60_RS03145	1.00966	0.161574	0.053858	9	1.0693	0.117962	0.0393206	9	0.05964	0.06668	0.384382	>0.999999999999999	No		WP_000364279.1		Uncharacterized protein
ACX60_RS03150	1.04195	0.164493	0.0495964	11	1.02196	0.350348	0.105634	11	-0.01999	0.1167	0.865705	>0.999999999999999	No	K07044	WP_000991230.1	uncharacterized protein	Rubrerythrin family protein
ACX60_RS03155	1.0182	0.112695	0.0160993	49	0.993896	0.188832	0.0264418	51	-0.0243	0.03126	0.438755	>0.999999999999999	No		WP_001155169.1		AraC family transcriptional regulator
ACX60_RS03160	0.1	X	X		0.1	X	X							trpA	WP_000088559.1	tryptophan synthase alpha chain	Tryptophan synthase alpha chain (EC 4.2.1.20)
ACX60_RS03165	0.1	X	X		0.1	X	X							accD	WP_001071168.1	acetyl-CoA carboxylase carboxyl transferase subunit beta	Acetyl-coenzyme A carboxylase carboxyl transferase subunit beta (ACCase subunit beta) (Acetyl-CoA carboxylase carboxyltransferase subunit beta) (EC 6.4.1.2)
ACX60_RS03170	0.1	X	X		0.1	X	X							folC	WP_000813097.1	dihydrofolate synthase / folylpolyglutamate synthase	Bifunctional protein folC (EC 6.3.2.12)
ACX60_RS03175	0.941817	0.205303	0.102652	4	0.880025	0.37801	0.189005	4	-0.06179	0.2151	0.783551	>0.999999999999999	No		WP_001060795.1
ACX60_RS03180	0.988389	0.0569181	0.0254545	5	0.985546	0.0631717	0.0282512	5	-0.002843	0.03803	0.942239	>0.999999999999999	No		WP_000689264.1		Protein tyrosine phosphatase
ACX60_RS03185	0.995479	0.252171	0.0563872	20	1.05582	0.107169	0.0239638	20	0.06034	0.06127	0.330953	>0.999999999999999	No		WP_049594799.1		MBL fold metallo-hydrolase
ACX60_RS03190	1.01343	0.0832572	0.0157341	28	1.02126	0.096315	0.0178852	29	0.007827	0.02388	0.744348	>0.999999999999999	No		WP_000175334.1		AhpC/TSA family protein
ACX60_RS03195	0.1	X	X		0.1	X	X							secA	WP_000881347.1	preprotein translocase subunit SecA	Protein translocase subunit SecA
ACX60_RS03200	0.962087	0.189868	0.0671284	8	0.982171	0.0707629	0.0250185	8	0.02008	0.07164	0.783304	>0.999999999999999	No		WP_000757175.1		Uncharacterized protein
ACX60_RS03205	1.02001	0.0743505	0.0135745	30	1.01616	0.111779	0.0200761	31	-0.003843	0.02439	0.87535	>0.999999999999999	No		WP_000446411.1		H+ symporter family protein
ACX60_RS03210	1.00875	0.0789998	0.0154931	26	0.992019	0.0817326	0.0160291	26	-0.01674	0.02229	0.456333	>0.999999999999999	No	hlyIII	WP_001984806.1	hemolysin III	Hemolysin III
ACX60_RS03215	1.0191	0.0826993	0.0124674	44	1.00201	0.111302	0.0167795	44	-0.01708	0.0209	0.416082	>0.999999999999999	No		WP_049594800.1		Methyltransferase
ACX60_RS03220	0.1	X	X		0.1	X	X								WP_000278744.1		Acetyltransferase family protein
ACX60_RS03225	1.04755	0.126729	0.0227613	31	1.0213	0.159013	0.0285595	31	-0.02624	0.03652	0.475158	>0.999999999999999	No		WP_000129263.1		Patatin-like phospholipase family protein
ACX60_RS03230	0.940464	0.113783	0.0656926	3	0.938614	0.0578528	0.0334013	3	-0.00185	0.0737	0.98117	>0.999999999999999	No		WP_001280986.1		Uncharacterized protein
ACX60_RS03235	1.00664	0.084628	0.00917919	85	1.0188	0.137508	0.0147424	87	0.01216	0.01746	0.487126	>0.999999999999999	No	fadJ	WP_049594801.1	3-hydroxyacyl-CoA dehydrogenase / enoyl-CoA hydratase / 3-hydroxybutyryl-CoA epimerase	3-hydroxyacyl-CoA dehydrogenase
ACX60_RS03240	0.993912	0.26834	0.0498295	29	1.02832	0.201157	0.0373539	29	0.03441	0.06228	0.582749	>0.999999999999999	No	E2.3.1.9, atoB	WP_001287650.1	acetyl-CoA C-acetyltransferase	Acetyl-CoA C-acetyltransferase family protein
ACX60_RS03245	0.1	X	X		0.1	X	X								WP_000085721.1		Bacterial regulatory helix-turn-helix s, AraC family protein
ACX60_RS03250	1.01752	0.2069	0.0335636	38	1.00584	0.198369	0.0317645	39	-0.01168	0.04619	0.801014	>0.999999999999999	No		WP_000205325.1		Carnitine dehydratase (CoA transferase)
ACX60_RS03255	0.952709	0.154875	0.0375626	17	0.96466	0.179158	0.0422278	18	0.01195	0.05676	0.834523	>0.999999999999999	No	oprB	WP_000848136.1	porin	Porin
ACX60_RS03260	0.974085	0.136993	0.0166129	68	0.987255	0.135227	0.0163986	68	0.01317	0.02334	0.573563	>0.999999999999999	No	gcd	WP_001075596.1	quinoprotein glucose dehydrogenase	Quinoprotein glucose dehydrogenase (EC 1.1.5.2)
ACX60_RS03265	0.888979	0.213651	0.0436113	24	0.853853	0.305882	0.0637808	23	-0.03513	0.07669	0.64913	>0.999999999999999	No	cysI	WP_000281766.1	sulfite reductase (NADPH) hemoprotein beta-component	Nitrite/Sulfite reductase ferredoxin-like half domain protein
ACX60_RS03270	1.11479	0	0	1	1.09109	0	0	1							WP_000935247.1		Uncharacterized protein
ACX60_RS03275	1.02976	0.0993676	0.0299605	11	1.04181	0.185849	0.0560356	11	0.01204	0.06354	0.851573	>0.999999999999999	No	emrE, qac, mmr, smr	WP_000457783.1	small multidrug resistance pump	Small Multidrug Resistance family protein
ACX60_RS03280	0.923666	0.29832	0.07458	16	0.988341	0.196749	0.0477186	17	0.06468	0.08746	0.46515	>0.999999999999999	No	phnB	WP_001176578.1	PhnB protein	Glyoxalase
ACX60_RS03285	0.976603	0.0919942	0.0237528	15	0.956669	0.108296	0.027962	15	-0.01993	0.03669	0.591217	>0.999999999999999	No	E2.3.1.9, atoB	WP_000129971.1	acetyl-CoA C-acetyltransferase	Acetyl-CoA acetyltransferase
ACX60_RS03290	0.921927	0.0229692	0.0132613	3	0.980115	0.110042	0.0635329	3	0.05819	0.0649	0.420637	>0.999999999999999	No	fimT	WP_000477155.1	type IV fimbrial biogenesis protein FimT	Fimbrial biogenesis protein FimT
ACX60_RS03295	0.593839	0	0	1	0.37343	0	0	1						TC.OOP	WP_000777879.1	OmpA-OmpF porin, OOP family	Uncharacterized protein
ACX60_RS03300	1.02011	0.103798	0.0211876	24	0.989301	0.108166	0.0225541	23	-0.0308	0.03092	0.324404	>0.999999999999999	No
ACX60_RS03305	1.03225	0.0757043	0.0122809	38	1.01812	0.0856445	0.0138934	38	-0.01413	0.01854	0.448379	>0.999999999999999	No	RTCB, rtcB	WP_000512695.1	tRNA-splicing ligase RtcB	RNA-splicing ligase RtcB
ACX60_RS03310	1.032	0.164884	0.0388635	18	1.04258	0.144879	0.0351383	17	0.01058	0.05259	0.841854	>0.999999999999999	No	lysP	WP_000004971.1	lysine-specific permease	Lysine-specific permease
ACX60_RS03315	1.0162	0.135225	0.026024	27	0.995595	0.137946	0.0270534	26	-0.0206	0.03752	0.585349	>0.999999999999999	No	rsmC	WP_000371521.1	16S rRNA (guanine1207-N2)-methyltransferase	Ribosomal RNA small subunit methyltransferase C (EC 2.1.1.172) (16S rRNA m2G1207 methyltransferase) (rRNA (guanine-N(2)-)-methyltransferase RsmC)
ACX60_RS03320	1.08572	0.134355	0.0405095	11	1.06976	0.16391	0.0494208	11	-0.01596	0.0639	0.805318	>0.999999999999999	No	xanP	WP_000070856.1	xanthine permease XanP	Xanthine permease family protein
ACX60_RS03325	0.814861	0.233689	0.0826214	8	0.723719	0.101207	0.0382527	7	-0.09114	0.09562	0.35788	>0.999999999999999	No	typA, bipA	WP_001280092.1	GTP-binding protein	GTP-binding protein TypA/BipA
ACX60_RS03330	0.895639	0.141492	0.10005	2	1.02926	0.0741945	0.0524634	2	0.1336	0.113	0.358443	>0.999999999999999	No	mscL	WP_000022555.1	large conductance mechanosensitive channel	Large-conductance mechanosensitive channel
ACX60_RS03335	1.08738	0.186387	0.0704476	7	1.0635	0.198164	0.0748989	7	-0.02388	0.1028	0.820256	>0.999999999999999	No		WP_001072497.1		Gamma-glutamylcyclotransferase
ACX60_RS03340	0.975197	0.112497	0.0239845	22	0.982192	0.105797	0.0220601	23	0.006995	0.03254	0.830816	>0.999999999999999	No	ppiC	WP_001192454.1	peptidyl-prolyl cis-trans isomerase C	Peptidylprolyl isomerase (EC 5.2.1.8)
ACX60_RS03345	1.10195	0.219233	0.0566057	15	1.05677	0.122971	0.0354988	12	-0.04518	0.07096	0.530125	>0.999999999999999	No	mutM, fpg	WP_001114566.1	formamidopyrimidine-DNA glycosylase	Formamidopyrimidine-DNA glycosylase (Fapy-DNA glycosylase) (EC 3.2.2.23) (DNA-(apurinic or apyrimidinic site) lyase MutM) (AP lyase MutM) (EC 4.2.99.18)
ACX60_RS03350	1.04501	0.149582	0.0451006	11	1.08267	0.223385	0.0644856	12	0.03765	0.08007	0.643014	>0.999999999999999	No	MPG	WP_001280165.1	DNA-3-methyladenine glycosylase	Putative 3-methyladenine DNA glycosylase (EC 3.2.2.-)
ACX60_RS03355	1.01012	0.125428	0.0170686	54	1.02804	0.180732	0.02437	55	0.01792	0.02985	0.549576	>0.999999999999999	No	TC.FEV.OM	WP_000055221.1	iron complex outermembrane recepter protein	Ferric aerobactin receptor (Probable tonB-dependent receptor yncD) (TonB-dependent receptor) (TonB-dependent siderophore receptor)
ACX60_RS03360	1.02394	0.0984078	0.0220047	20	0.993065	0.0809856	0.0190885	18	-0.03088	0.02944	0.301168	>0.999999999999999	No		WP_001096155.1		Oxidoreductase
ACX60_RS03365	1.02433	0.140832	0.0252943	31	0.984139	0.154865	0.0282744	30	-0.04019	0.03788	0.292998	>0.999999999999999	No	K07088	WP_000231859.1	uncharacterized protein	Transporter
ACX60_RS03370	0.998629	0.0920615	0.0196276	22	0.989414	0.0857217	0.018706	21	-0.009216	0.02716	0.73611	>0.999999999999999	No		WP_000734701.1		Uncharacterized protein
ACX60_RS03375	1.00836	0.0976529	0.0178289	30	1.0264	0.13887	0.0249419	31	0.01803	0.03083	0.560872	>0.999999999999999	No	dsbC	WP_000850467.1	thiol:disulfide interchange protein DsbC	Thiol:disulfide interchange protein
ACX60_RS03380	0.1	X	X		0.1	X	X							ygfZ	WP_000054211.1	tRNA-modifying protein YgfZ	tRNA-modifying protein YgfZ
ACX60_RS03385	0.969077	0.10766	0.0203458	28	0.931711	0.176684	0.0333901	28	-0.03737	0.0391	0.343521	>0.999999999999999	No		WP_000190594.1		Uncharacterized protein
ACX60_RS03390	0.94188	0.0661727	0.0467911	2	0.902843	0.134401	0.0950356	2	-0.03904	0.1059	0.747844	>0.999999999999999	No		WP_001025489.1		Uncharacterized protein
ACX60_RS03395	1.02998	0	0	1	0.948739	0	0	1						phnA	WP_000056784.1	protein PhnA	Alkylphosphonate utilization protein
ACX60_RS03400	1.05863	0.103744	0.0345812	9	1.03288	0.116946	0.0369816	10	-0.02575	0.05097	0.619862	>0.999999999999999	No	K09946	WP_000929502.1	uncharacterized protein	Uncharacterized protein
ACX60_RS03405	0.1	X	X		0.1	X	X							PARS, proS	WP_001202763.1	prolyl-tRNA synthetase	Proline--tRNA ligase (EC 6.1.1.15) (Prolyl-tRNA synthetase) (ProRS)
ACX60_RS03410	1.01889	0.167056	0.0194198	74	1.00501	0.141343	0.0170157	69	-0.01389	0.02597	0.593691	>0.999999999999999	No	TC.HAE1	WP_049594802.1	hydrophobic/amphiphilic exporter-1 (mainly G- bacteria), HAE1 family	Nodulation protein NolG
ACX60_RS03415	1.02139	0.139634	0.0329121	18	1.01634	0.0853168	0.0206924	17	-0.005052	0.0394	0.898756	>0.999999999999999	No		WP_001260813.1		Efflux transporter periplasmic adaptor subunit
ACX60_RS03420	1.02124	0.102148	0.0196584	27	1.01247	0.0707727	0.0141545	25	-0.008771	0.02456	0.722501	>0.999999999999999	No		WP_049594803.1		Uncharacterized protein
ACX60_RS03425	1.00262	0.0952661	0.0287238	11	1.02603	0.046747	0.0140948	11	0.0234	0.032	0.472962	>0.999999999999999	No	pilG	WP_000389061.1	twitching motility two-component system response regulator PilG	Response regulator
ACX60_RS03430	1.01611	0.0966078	0.0221634	19	1.02537	0.0977234	0.0230336	18	0.009256	0.03195	0.773777	>0.999999999999999	No	pilH	WP_000101096.1	twitching motility two-component system response regulator PilH	Response regulator
ACX60_RS03435	0.995469	0.0399103	0.0150847	7	0.963614	0.0640918	0.0242244	7	-0.03185	0.02854	0.286164	>0.999999999999999	No	pilI	WP_000729757.1	twitching motility protein PilI	CheW-like domain protein
ACX60_RS03440	0.991325	0.195334	0.0312785	39	0.971958	0.187387	0.0303982	38	-0.01937	0.04364	0.658462	>0.999999999999999	No	pilJ	WP_000505931.1	twitching motility protein PilJ	Methyl-accepting chemotaxis (MCP) signaling domain protein
ACX60_RS03445	0.998362	0.169419	0.0150335	127	0.990361	0.13025	0.0116499	125	-0.008002	0.01906	0.674949	>0.999999999999999	No	chpA	WP_000658897.1	chemosensory pili system protein ChpA (sensor histidine kinase/response regulator)	Hybrid sensor histidine kinase/response regulator
ACX60_RS03450	0.939864	0.308733	0.102911	9	0.969649	0.299191	0.0997303	9	0.02979	0.1433	0.837971	>0.999999999999999	No		WP_000678920.1		Uncharacterized protein
ACX60_RS03455	0.1	X	X		0.1	X	X							dapE	WP_001016573.1	succinyl-diaminopimelate desuccinylase	Succinyl-diaminopimelate desuccinylase (SDAP desuccinylase) (EC 3.5.1.18) (N-succinyl-LL-2,6-diaminoheptanedioate amidohydrolase)
ACX60_RS03460	0.1	X	X		0.1	X	X								WP_000757214.1		Entericidin EcnA/B family protein
ACX60_RS03465	1.01625	0.133969	0.0273463	24	0.980885	0.158693	0.0311222	26	-0.03537	0.04171	0.400709	>0.999999999999999	No	K09977	WP_001017518.1	uncharacterized protein	Uncharacterized protein
ACX60_RS03470	0.997368	0.381698	0.127233	9	0.955625	0.298884	0.112968	7	-0.04174	0.1757	0.815636	>0.999999999999999	No	K09790	WP_001259501.1	uncharacterized protein	Inner membrane protein
ACX60_RS03475	1.00985	0.068412	0.0189741	13	0.917917	0.0819324	0.022724	13	-0.09193	0.0296	0.00482453	0.872617	No		WP_000077301.1		L,D-transpeptidase catalytic domain protein
ACX60_RS03480	0.1	X	X		0.1	X	X
ACX60_RS03485	0.1	X	X		0.1	X	X
ACX60_RS03490	0.1	X	X		0.1	X	X
ACX60_RS03495	0.1	X	X		0.1	X	X
ACX60_RS03500	0.1	X	X		0.1	X	X
ACX60_RS03505	0.1	X	X		0.1	X	X
ACX60_RS03510	1.0043	0.0620405	0.0358191	3	1.05882	0.171497	0.0857483	4	0.05452	0.1058	0.628287	>0.999999999999999	No		WP_001198160.1		Integral membrane protein
ACX60_RS03515	1.02314	0.0886018	0.0126574	49	1.02135	0.110719	0.015817	49	-0.001793	0.02026	0.929647	>0.999999999999999	No	cysJ	WP_000473043.1	sulfite reductase (NADPH) flavoprotein alpha-component	Uncharacterized protein
ACX60_RS03520	0.666009	0.228342	0.114171	4	0.799091	0.0681982	0.0340991	4	0.1331	0.1192	0.306762	>0.999999999999999	No		WP_000125649.1		YcxB-like family protein
ACX60_RS03525	1.01001	0.230866	0.0408117	32	1.00014	0.142487	0.0260145	30	-0.009872	0.04911	0.841384	>0.999999999999999	No		WP_001984830.1		Integral membrane, YccS/YhfK family protein
ACX60_RS03530	0.98737	0.167091	0.0246363	46	0.997375	0.178952	0.0266766	45	0.01	0.03628	0.783401	>0.999999999999999	No	bcr, tcaB	WP_000003696.1	MFS transporter, DHA1 family, multidrug resistance protein	Bcr/CflA family drug resistance efflux transporter
ACX60_RS03535	0.96698	0.19748	0.0349098	32	0.960755	0.224523	0.0396905	32	-0.006225	0.05286	0.906628	>0.999999999999999	No		WP_001047593.1		Nitroreductase family protein
ACX60_RS03540	1.10304	0	0	1	1.15876	0	0	1							WP_002010643.1		Uncharacterized protein
ACX60_RS03545	1.02594	0.0469269	0.0130152	13	1.04384	0.0746558	0.0207058	13	0.0179	0.02446	0.471314	>0.999999999999999	No	TC.AGCS	WP_001005337.1	alanine or glycine:cation symporter, AGCS family	Amino acid carrier family protein
ACX60_RS03550	0.961856	0.160521	0.0314807	26	0.961345	0.161132	0.0322264	25	-0.0005117	0.04505	0.990982	>0.999999999999999	No	K07001	WP_000811534.1	NTE family protein	Patatin-like phospholipase family protein
ACX60_RS03555	0.945013	0.188892	0.0412195	21	0.969282	0.114985	0.0250917	21	0.02427	0.04826	0.617785	>0.999999999999999	No	E4.3.1.19, ilvA, tdcB	WP_000615951.1	threonine dehydratase	Threonine ammonia-lyase (EC 4.3.1.19)
ACX60_RS03560	0.945968	0.203873	0.0326458	39	0.940305	0.154834	0.0247933	39	-0.005663	0.04099	0.890486	>0.999999999999999	No	sbmA, bacA	WP_002041898.1	peptide/bleomycin uptake transporter	Microcin B17 transporter (Peptide transporter)
ACX60_RS03565	1.01503	0.0637381	0.0130105	24	1.00124	0.096005	0.0195969	24	-0.01379	0.02352	0.560484	>0.999999999999999	No	pepO	WP_000836165.1	putative endopeptidase	Peptidase M13
ACX60_RS03570	0.983212	0.0615224	0.0114244	29	0.971501	0.0993639	0.0184514	29	-0.01171	0.0217	0.591571	>0.999999999999999	No		WP_000735833.1		DUF4850 domain-containing protein
ACX60_RS03575	0.979962	0.228939	0.0327056	49	0.954229	0.241941	0.0349211	48	-0.02573	0.04782	0.591727	>0.999999999999999	No		WP_000789892.1		Uncharacterized protein
ACX60_RS03580	1.03372	0.0746143	0.0333685	5	0.909841	0.0628512	0.0281079	5	-0.1239	0.04363	0.0218372	>0.999999999999999	No		WP_000086443.1		Uncharacterized protein
ACX60_RS03585	1.07083	0	0	1	1.10521	0	0	1						pfpI	WP_000037737.1	protease I	Protease
ACX60_RS03590	0.1	X	X		0.1	X	X							gatB, PET112	WP_000796649.1	aspartyl-tRNA(Asn)/glutamyl-tRNA(Gln) amidotransferase subunit B	Aspartyl/glutamyl-tRNA(Asn/Gln) amidotransferase subunit B (Asp/Glu-ADT subunit B) (EC 6.3.5.-)
ACX60_RS03595	0.1	X	X		0.1	X	X							gatA, QRSL1	WP_000130670.1	aspartyl-tRNA(Asn)/glutamyl-tRNA(Gln) amidotransferase subunit A	Glutamyl-tRNA(Gln) amidotransferase subunit A (Glu-ADT subunit A) (EC 6.3.5.7)
ACX60_RS03600	0.1	X	X		0.1	X	X							gatC, GATC	WP_000107699.1	aspartyl-tRNA(Asn)/glutamyl-tRNA(Gln) amidotransferase subunit C	Aspartyl/glutamyl-tRNA(Asn/Gln) amidotransferase subunit C (Asp/Glu-ADT subunit C) (EC 6.3.5.-)
ACX60_RS03605	0.96574	0.0403962	0.0285644	2	0.784637	0.0423144	0.0299208	2	-0.1811	0.04137	0.0484152	>0.999999999999999	No	mreB	WP_000601379.1	rod shape-determining protein MreB and related proteins	Rod shape-determining protein mreB
ACX60_RS03610	0.88551	0.105522	0.052761	4	0.79667	0.144344	0.0721718	4	-0.08884	0.0894	0.358724	>0.999999999999999	No	mreC	WP_001182997.1	rod shape-determining protein MreC	Cell shape-determining protein MreC (Cell shape protein MreC)
ACX60_RS03615	0.914049	0.0984233	0.0347979	8	0.790465	0.106374	0.037609	8	-0.1236	0.05124	0.03017	>0.999999999999999	No	mreD	WP_001121009.1	rod shape-determining protein MreD	Rod shape-determining protein MreD
ACX60_RS03620	0.879437	0	0	1	0.942503	0	0	1						maf	WP_000068064.1	septum formation protein	Maf-like protein BGC29_01180
ACX60_RS03625	0.479597	0.313322	0.099081	10	0.422209	0.264898	0.0837682	10	-0.05739	0.1297	0.663531	>0.999999999999999	No	rng, cafA	WP_001288187.1	ribonuclease G	Ribonuclease, Rne/Rng family domain protein (EC 3.1.4.-)
ACX60_RS03630	0.1	X	X		0.1	X	X
ACX60_RS03635	1.00047	0.120448	0.0192871	39	0.94495	0.12416	0.0204118	37	-0.05552	0.02806	0.051589	>0.999999999999999	No	E2.3.1.20	WP_001247586.1	diacylglycerol O-acyltransferase	Acetyltransferase
ACX60_RS03640	0.1	X	X		0.1	X	X							cysH	WP_000216076.1	phosphoadenosine phosphosulfate reductase	Phosphoadenosine phosphosulfate reductase (EC 1.8.4.8)
ACX60_RS03645	1.11611	0.0226343	0.0130679	3	1.06376	0.012664	0.00731157	3	-0.05235	0.01497	0.0249822	>0.999999999999999	No	thrH	WP_000406996.1	phosphoserine / homoserine phosphotransferase	Phosphoserine phosphatase/homoserine phosphotransferase bifunctional protein (EC 3.1.3.3)
ACX60_RS03650	0.940103	0.200933	0.0518806	15	0.930764	0.0893392	0.0230673	15	-0.009339	0.05678	0.870527	>0.999999999999999	No	fadL	WP_000768258.1	long-chain fatty acid transport protein	Long-chain fatty acid transporter
ACX60_RS03655	1.02195	0.123828	0.0291864	18	0.996383	0.094124	0.0228284	17	-0.02557	0.03735	0.498382	>0.999999999999999	No	NQO1	WP_001023281.1	NAD(P)H dehydrogenase (quinone)	NADPH-dependent FMN reductase (EC 1.10.99.2)
ACX60_RS03660	0.968148	0.0828054	0.0195174	18	1.00421	0.095572	0.0231796	17	0.03606	0.03018	0.240592	>0.999999999999999	No		WP_000187160.1		AraC family transcriptional regulator
ACX60_RS03665	1.09843	0.252125	0.0611494	17	1.07625	0.255065	0.0618624	17	-0.02218	0.08698	0.800387	>0.999999999999999	No		WP_000993871.1		Fatty acid desaturase
ACX60_RS03670	0.894707	0.249613	0.0605401	17	0.958778	0.148986	0.0361343	17	0.06407	0.0705	0.370271	>0.999999999999999	No	paaX	WP_000799161.1	phenylacetic acid degradation operon negative regulatory protein	PaaX family transcriptional regulator (PaaX-like C-terminal domain protein)
ACX60_RS03675	0.324204	0.324233	0.145001	5	0.109695	0.197307	0.0882382	5	-0.2145	0.1697	0.241896	>0.999999999999999	No	bacA	WP_000426931.1	undecaprenyl-diphosphatase	Undecaprenyl-diphosphatase (EC 3.6.1.27) (Bacitracin resistance protein) (Undecaprenyl pyrophosphate phosphatase)
ACX60_RS03680	1.01136	0.135708	0.0266145	26	0.976221	0.233203	0.0466407	25	-0.03514	0.05317	0.511753	>0.999999999999999	No		WP_001186873.1		AraC family transcriptional regulator
ACX60_RS03685	1.03524	0.156786	0.0380262	17	1.00556	0.122091	0.0296113	17	-0.02968	0.0482	0.542399	>0.999999999999999	No		WP_001053074.1		NAD(P)H quinone oxidoreductase, PIG3 family protein
ACX60_RS03690	0.943836	0.358362	0.160265	5	0.958129	0.134416	0.0601125	5	0.01429	0.1712	0.935506	>0.999999999999999	No	hchA	WP_001095773.1	D-lactate dehydratase / protein deglycase	Chaperone protein HchA (Protein deglycase HchA)
ACX60_RS03695	0.783685	0.364454	0.257708	2	1.03193	0.0730152	0.0516295	2	0.2482	0.2628	0.444606	>0.999999999999999	No
ACX60_RS03700	0.99788	0.117137	0.0210384	31	0.979858	0.0847019	0.0152129	31	-0.01802	0.02596	0.490274	>0.999999999999999	No	TC.AAT	WP_002016863.1	amino acid transporter, AAT family	Amino acid permease (D-alanine/D-serine/glycine permease)
ACX60_RS03705	1.01674	0.0723246	0.0170471	18	1.02961	0.083016	0.0195671	18	0.01287	0.02595	0.623166	>0.999999999999999	No	prpF	WP_000011487.1	2-methylaconitate isomerase	Putative methylaconitate Delta-isomerase PrpF
ACX60_RS03710	0.0174019	0.0174019	0.012305	2	0.1	X	X	2						ispA	WP_000097113.1	farnesyl diphosphate synthase	Polyprenyl synthetase family protein
ACX60_RS03715	0.890119	0.146016	0.0596109	6	0.821859	0.369125	0.150695	6	-0.06826	0.1621	0.682512	>0.999999999999999	No		WP_001012948.1		Uncharacterized protein
ACX60_RS03720	1.01528	0.110017	0.0176169	39	0.995808	0.0987609	0.0158144	39	-0.01947	0.02367	0.413313	>0.999999999999999	No		WP_001143941.1		SPFH domain / Band 7 family protein
ACX60_RS03725	0.995207	0.0801214	0.0148782	29	0.988634	0.0756013	0.0140388	29	-0.006572	0.02046	0.749194	>0.999999999999999	No	ybbJ	WP_000397565.1	inner membrane protein	Uncharacterized protein
ACX60_RS03730	0.963625	0.138336	0.0266229	27	1.01626	0.137472	0.0264566	27	0.05264	0.03753	0.166746	>0.999999999999999	No	K07001	WP_000684973.1	NTE family protein	Patatin-like phospholipase family protein
ACX60_RS03735	0.966084	0.134059	0.0386994	12	1.03459	0.116303	0.0335737	12	0.0685	0.05123	0.194856	>0.999999999999999	No		WP_000434845.1		Acyltransferase
ACX60_RS03740	1.0011	0.0839737	0.0150821	31	0.989369	0.0660728	0.011867	31	-0.01173	0.01919	0.543224	>0.999999999999999	No		WP_000489711.1		MFS transporter
ACX60_RS03745	1.05853	0.104488	0.0369423	8	1.08027	0.133036	0.0443454	9	0.02173	0.05858	0.715849	>0.999999999999999	No		WP_000362915.1		DcaP-like protein
ACX60_RS03750	0.958951	0.153894	0.0280971	30	0.929885	0.202906	0.0364429	31	-0.02907	0.04622	0.531899	>0.999999999999999	No	eptA, pmrC	WP_049594804.1	lipid A ethanolaminephosphotransferase	Lipid A phosphoethanolamine transferase (PmrC)
ACX60_RS03755	0.947691	0.0609027	0.0147711	17	0.971973	0.101941	0.0254852	16	0.02428	0.02902	0.409202	>0.999999999999999	No	qseB	WP_000161505.1	two-component system, OmpR family, response regulator QseB	Response regulator
ACX60_RS03760	1.01611	0.0610172	0.0139983	19	1.0099	0.0635544	0.0145804	19	-0.006207	0.02021	0.760543	>0.999999999999999	No	qseC	WP_000559381.1	two-component system, OmpR family, sensor histidine kinase QseC	His Kinase A domain protein
ACX60_RS03765	1.07371	0.101867	0.0360155	8	1.05585	0.0814783	0.0288069	8	-0.01786	0.04612	0.70433	>0.999999999999999	No		WP_000184464.1		Uncharacterized protein
ACX60_RS03770	1.01878	0.0624095	0.0133057	22	1.01196	0.0780501	0.0162746	23	-0.00682	0.02113	0.748396	>0.999999999999999	No	amt, AMT, MEP	WP_002046617.1	ammonium transporter, Amt family	Ammonium transporter
ACX60_RS03775	0.998797	0.0997064	0.0132064	57	0.985338	0.07247	0.00959888	57	-0.01346	0.01633	0.411457	>0.999999999999999	No		WP_000144721.1		LysR family transcriptional regulator
ACX60_RS03780	1.02719	0.169613	0.034622	24	1.00464	0.0761273	0.0162304	22	-0.02255	0.03938	0.569793	>0.999999999999999	No	K07088	WP_001084914.1	uncharacterized protein	Transporter
ACX60_RS03785	1.0287	0.103627	0.0327697	10	0.975958	0.0723059	0.024102	9	-0.05274	0.04147	0.220563	>0.999999999999999	No		WP_000006938.1		Molecular chaperone DnaJ
ACX60_RS03790	0.962074	0.109463	0.0273658	16	0.949163	0.105634	0.0264084	16	-0.01291	0.03803	0.736599	>0.999999999999999	No		WP_001003054.1		Tellurite resistance TehB family protein
ACX60_RS03795	0.1	X	X		0.1	X	X							VARS, valS	WP_049594805.1	valyl-tRNA synthetase	Valine--tRNA ligase (EC 6.1.1.9) (Valyl-tRNA synthetase) (ValRS)
ACX60_RS03800	0.939318	0.265506	0.0736381	13	0.97553	0.170281	0.0472275	13	0.03621	0.08748	0.682602	>0.999999999999999	No		WP_049594806.1		Uncharacterized protein
ACX60_RS03805	1.00087	0.0436493	0.0154324	8	0.975799	0.0913081	0.030436	9	-0.02507	0.03549	0.490853	>0.999999999999999	No		WP_001086059.1		Short chain dehydrogenase family protein
ACX60_RS03810	0.609118	0	0	1	0.726709	0	0	1							WP_000371755.1		SnoaL-like domain protein
ACX60_RS03815	0.96187	0.0740573	0.0370287	4	1.00859	0.0457673	0.0228837	4	0.04672	0.04353	0.324349	>0.999999999999999	No		WP_000369287.1		Heavy-metal-binding family protein
ACX60_RS03820	1.07449	0.159621	0.0651651	6	1.07347	0.125307	0.0511565	6	-0.001025	0.08285	0.990369	>0.999999999999999	No		WP_000927243.1		UPF0145 protein BGC29_00980
ACX60_RS03825	1.00612	0.0559941	0.0100568	31	0.0749949	0.167041	0.0304973	30	-0.9311	0.03169	<0.000000000000001	<0.000000000000001	Yes	adeK	WP_001174793.1	outer membrane protein, multidrug efflux system	Efflux transporter, outer membrane factor (OMF) lipo, NodT family protein
ACX60_RS03830	0.991606	0.117766	0.0230958	26	0.147676	0.230304	0.0460607	25	-0.8439	0.05093	<0.000000000000001	<0.000000000000001	Yes	adeJ	WP_000046679.1	multidrug efflux pump	Efflux pump membrane transporter
ACX60_RS03835	0.982441	0.0398723	0.0106563	14	0.125376	0.176589	0.0471954	14	-0.8571	0.04838	<0.000000000000001	4.6e-13	Yes	adeI	WP_000986589.1	membrane fusion protein, multidrug efflux system	Acriflavine resistance protein A
ACX60_RS03840	0.902566	0.230773	0.0729768	10	0.146651	0.212064	0.0670606	10	-0.7559	0.09911	4.80403e-07	0.000209468	Yes	pgpB	WP_002004370.1	phosphatidylglycerophosphatase B	PAP2 family protein (Phosphatidylglycerophosphatase) (Phosphatidylglycerophosphatase B)
ACX60_RS03845	1.01133	0.12519	0.0221306	32	1.00736	0.143699	0.0254026	32	-0.003973	0.03369	0.90651	>0.999999999999999	No		WP_049594807.1		Recombinase
ACX60_RS03850	0.1	X	X	1	0.1	X	X							ispB	WP_000234078.1	octaprenyl-diphosphate synthase	Geranylgeranyl diphosphate synthase
ACX60_RS03855	0.872663	0.070792	0.0235973	9	0.862812	0.0809222	0.0269741	9	-0.009851	0.03584	0.786933	>0.999999999999999	No		WP_000667115.1		Uncharacterized protein
ACX60_RS03860	0.1	X	X		0.1	X	X							RP-L21, MRPL21, rplU	WP_000271409.1	large subunit ribosomal protein L21	50S ribosomal protein L21
ACX60_RS03865	0.1	X	X		0.1	X	X							RP-L27, MRPL27, rpmA	WP_000201632.1	large subunit ribosomal protein L27	50S ribosomal protein L27
ACX60_RS03870	0.1	X	X		0.1	X	X							lolA	WP_001056757.1	outer membrane lipoprotein carrier protein	Outer-membrane lipoprotein carrier protein
ACX60_RS03875	1.01991	0.136316	0.031273	19	1.01384	0.122826	0.0281783	19	-0.006069	0.0421	0.886161	>0.999999999999999	No		WP_001177767.1		DUF3298 domain-containing protein
ACX60_RS03880	0.1	X	X		0.1	X	X							SARS, serS	WP_000566834.1	seryl-tRNA synthetase	Serine--tRNA ligase (EC 6.1.1.11) (Seryl-tRNA synthetase) (SerRS) (Seryl-tRNA(Ser/Sec) synthetase)
ACX60_RS03885	0.959513	0.281369	0.0994788	8	0.994017	0.123873	0.0468195	7	0.0345	0.1154	0.769658	>0.999999999999999	No	cysG	WP_000350922.1	uroporphyrin-III C-methyltransferase / precorrin-2 dehydrogenase / sirohydrochlorin ferrochelatase	Siroheme synthase [Includes: Uroporphyrinogen-III C-methyltransferase (Urogen III methylase) (EC 2.1.1.107) (Uroporphyrinogen III methylase) (UROM) (SUMT); Precorrin-2 dehydrogenase (EC 1.3.1.76); Sirohydrochlorin ferrochelatase (EC 4.99.1.4)]
ACX60_RS03890	0.970631	0.150645	0.0355073	18	0.984024	0.169261	0.0398951	18	0.01339	0.05341	0.803497	>0.999999999999999	No	trmL, cspR	WP_000582207.1	tRNA (cytidine/uridine-2'-O-)-methyltransferase	tRNA (cytidine(34)-2'-O)-methyltransferase (EC 2.1.1.207) (tRNA (cytidine/uridine-2'-O-)-methyltransferase TrmL)
ACX60_RS03895	0.879637	0.218742	0.0978245	5	0.813945	0.351302	0.157107	5	-0.06569	0.1851	0.731799	>0.999999999999999	No		WP_001001259.1		HxlR-like helix-turn-helix family protein
ACX60_RS03900	0.968727	0.103178	0.0286165	13	0.987017	0.0908253	0.0251904	13	0.01829	0.03812	0.63575	>0.999999999999999	No		WP_000071881.1		Flavodoxin, WrbA-like protein
ACX60_RS03905	1.03112	0.118764	0.0253206	22	0.998219	0.12099	0.0252282	23	-0.0329	0.03576	0.362672	>0.999999999999999	No		WP_001984857.1		Low-affinity putrescine importer PlaP (Putrescine/spermidine ABC transporter)
ACX60_RS03910	1.03356	0.107925	0.0211659	26	1.01334	0.0890247	0.0178049	25	-0.02022	0.02776	0.469977	>0.999999999999999	No	E1.1.1.1, adh	WP_001118410.1	alcohol dehydrogenase	Iron-containing alcohol dehydrogenase family protein
ACX60_RS03915	0.970996	0.0299365	0.0172839	3	0.933361	0.128976	0.0744642	3	-0.03763	0.07644	0.648291	>0.999999999999999	No		WP_000626048.1		Uncharacterized protein
ACX60_RS03920	0.1	X	X		0.1	X	X							lipB	WP_000050858.1	lipoyl(octanoyl) transferase	Octanoyltransferase (EC 2.3.1.181) (Lipoate-protein ligase B) (Lipoyl/octanoyl transferase) (Octanoyl-[acyl-carrier-protein]-protein N-octanoyltransferase)
ACX60_RS03925	0.1	X	X		0.1	X	X							K09158	WP_000887099.1	uncharacterized protein	Uncharacterized protein
ACX60_RS03930	0.1	X	X		0.1	X	X							rpoD	WP_001281941.1	RNA polymerase primary sigma factor	RNA polymerase sigma factor RpoD (Sigma-70)
ACX60_RS03935	0.1	X	X		0.1	X	X								WP_000099358.1		Uncharacterized protein
ACX60_RS03940	0.950671	0.0486321	0.0171941	8	0.98405	0.05115	0.0180843	8	0.03338	0.02495	0.202333	>0.999999999999999	No	K07039	WP_001274941.1	uncharacterized protein	YecA family protein
ACX60_RS03945	1.00203	0.168201	0.0434293	15	0.981402	0.10007	0.0258379	15	-0.02063	0.05053	0.686195	>0.999999999999999	No		WP_001021242.1		Uncharacterized protein
ACX60_RS03950	0.962675	0.0884264	0.0245251	13	1.04304	0.238691	0.063793	14	0.08037	0.07037	0.264248	>0.999999999999999	No	K07146	WP_000994655.1	UPF0176 protein	UPF0176 protein J517_2484
ACX60_RS03955	0.687411	0.391582	0.22608	3	0.863637	0.219416	0.109708	4	0.1762	0.2294	0.477078	>0.999999999999999	No	K06938	WP_000950285.1	uncharacterized protein	Uncharacterized protein
ACX60_RS03960	1.12575	0.386132	0.222934	3	0.522586	0.410875	0.290533	2	-0.6032	0.3602	0.192596	>0.999999999999999	No	CS, gltA	WP_001287579.1	citrate synthase	Citrate synthase
ACX60_RS03965	0.1	X	X		0.1	X	X							sdhC, frdC	WP_002027108.1	succinate dehydrogenase / fumarate reductase, cytochrome b subunit	AdhC (Succinate dehydrogenase) (Succinate dehydrogenase cytochrome b556 subunit) (Succinate dehydrogenase, cytochrome b556 subunit)
ACX60_RS03970	0.1	X	X		0.1	X	X							sdhD, frdD	WP_000833672.1	succinate dehydrogenase / fumarate reductase, membrane anchor subunit	Succinate dehydrogenase hydrophobic membrane anchor subunit
ACX60_RS03975	0.1	X	X		0.1	X	X							sdhA, frdA	WP_000500957.1	succinate dehydrogenase / fumarate reductase, flavoprotein subunit	Succinate dehydrogenase flavoprotein subunit (EC 1.3.5.1)
ACX60_RS03980	0.1	X	X		0.1	X	X							sdhB, frdB	WP_000086385.1	succinate dehydrogenase / fumarate reductase, iron-sulfur subunit	Succinate dehydrogenase and fumarate reductase iron-sulfur family protein
ACX60_RS03985	0.1	X	X		0.1	X	X							OGDH, sucA	WP_001984866.1	2-oxoglutarate dehydrogenase E1 component	Oxoglutarate dehydrogenase (Succinyl-transferring), E1 component (EC 1.2.4.2)
ACX60_RS03990	0.1	X	X		0.1	X	X							DLST, sucB	WP_000179879.1	2-oxoglutarate dehydrogenase E2 component (dihydrolipoamide succinyltransferase)	Dihydrolipoyllysine-residue succinyltransferase component of 2-oxoglutarate dehydrogenase complex (EC 2.3.1.61) (2-oxoglutarate dehydrogenase complex component E2)
ACX60_RS03995	0.1	X	X		0.1	X	X							DLD, lpd, pdhD	WP_000082610.1	dihydrolipoamide dehydrogenase	Dihydrolipoyl dehydrogenase (EC 1.8.1.4)
ACX60_RS04000	0.276802	0.264908	0.187318	2	0.718304	0.0921706	0.0651745	2	0.4415	0.1983	0.15593	>0.999999999999999	No	sucC	WP_001048573.1	succinyl-CoA synthetase beta subunit	Succinate--CoA ligase [ADP-forming] subunit beta (EC 6.2.1.5) (Succinyl-CoA synthetase subunit beta) (SCS-beta)
ACX60_RS04005	0.642909	0	0	1	0.904129	1.11022e-16	1.11022e-16	1						sucD	WP_000114637.1	succinyl-CoA synthetase alpha subunit	Succinate--CoA ligase [ADP-forming] subunit alpha (EC 6.2.1.5) (Succinyl-CoA synthetase subunit alpha) (SCS-alpha)
ACX60_RS04010	0.1	X	X		0.1	X	X							WARS, trpS	WP_000072941.1	tryptophanyl-tRNA synthetase	Tryptophan--tRNA ligase (EC 6.1.1.2)
ACX60_RS04015	0.952328	0.116702	0.0254666	21	0.967525	0.0629336	0.0137332	21	0.0152	0.02893	0.602313	>0.999999999999999	No	K09781	WP_000146246.1	uncharacterized protein	Uncharacterized protein
ACX60_RS04020	0.963745	0.158507	0.0363639	19	0.955284	0.138917	0.0318697	19	-0.008461	0.04835	0.862072	>0.999999999999999	No	K07054	WP_001267353.1	uncharacterized protein	Metallopeptidase
ACX60_RS04025	1.00005	0.116413	0.0152858	58	1.00964	0.144032	0.0189124	58	0.009596	0.02432	0.693858	>0.999999999999999	No	TC.CPA1	WP_000526259.1	monovalent cation:H+ antiporter, CPA1 family	Sodium/hydrogen exchanger family protein
ACX60_RS04030	0.989306	0.181651	0.0158709	131	0.997977	0.151052	0.0132994	129	0.008671	0.02074	0.676174	>0.999999999999999	No		WP_079454674.1
ACX60_RS04035	0.957184	0.161516	0.0285522	32	0.93993	0.183528	0.0329626	31	-0.01725	0.04352	0.693142	>0.999999999999999	No		WP_000257914.1		Poly alpha-glucosyltransferase
ACX60_RS04040	0.967028	0.170226	0.0327601	27	0.965765	0.180182	0.0346761	27	-0.001263	0.0477	0.978974	>0.999999999999999	No		WP_000221994.1		Metallophosphatase
ACX60_RS04045	0.964584	0.0820664	0.0157937	27	1.00097	0.0790243	0.0152082	27	0.03639	0.02193	0.103009	>0.999999999999999	No		WP_000722324.1		Putative metalloprotease
ACX60_RS04050	0.919058	0.0309943	0.0219163	2	0.929685	0.0143736	0.0101637	2	0.01063	0.02416	0.702997	>0.999999999999999	No	ybaZ	WP_000102950.1	methylated-DNA-protein-cysteine methyltransferase related protein	Methyltransferase
ACX60_RS04055	1.00331	0.104224	0.0300869	12	0.995	0.0885228	0.0266906	11	-0.008305	0.04052	0.839556	>0.999999999999999	No		WP_000966781.1		Universal stress protein
ACX60_RS04060	0.861436	0.0748258	0.0432007	3	0.727301	0.113823	0.0657155	3	-0.1341	0.07864	0.16328	>0.999999999999999	No		WP_009518950.1		Chloramphenicol acetyltransferase CAT
ACX60_RS04065	1.00136	0.124086	0.0469001	7	0.919353	0.166437	0.0629072	7	-0.08201	0.07847	0.316548	>0.999999999999999	No		WP_031978871.1		Uncharacterized protein
ACX60_RS04070	1.03277	0.20138	0.0519961	15	0.980516	0.0891338	0.0230142	15	-0.05226	0.05686	0.365953	>0.999999999999999	No		WP_000116197.1		TetR-family transcriptional regulator
ACX60_RS04075	0.946798	0	0	1	0.986372	0	0	1						greA	WP_001190203.1	transcription elongation factor GreA	Transcription elongation factor GreA (Transcript cleavage factor GreA)
ACX60_RS04080	0.428369	0.349467	0.247111	2	0.1	X	X	2						carB, CPA2	WP_001126293.1	carbamoyl-phosphate synthase large subunit	Carbamoyl-phosphate synthase large chain (EC 6.3.5.5) (Carbamoyl-phosphate synthetase ammonia chain)
ACX60_RS04085	0.1	X	X	2	0.1	X	X	1						carA, CPA1	WP_000106446.1	carbamoyl-phosphate synthase small subunit	Carbamoyl-phosphate synthase small chain (EC 6.3.5.5) (Carbamoyl-phosphate synthetase glutamine chain)
ACX60_RS04090	0.998117	0.0880584	0.0508405	3	0.944313	0.0428272	0.0247263	3	-0.0538	0.05653	0.395144	>0.999999999999999	No		WP_001282880.1		Uncharacterized protein
ACX60_RS04095	1.06343	0.084558	0.042279	4	1.07358	0.0415641	0.020782	4	0.01014	0.04711	0.836643	>0.999999999999999	No		WP_000179362.1		Uncharacterized protein
ACX60_RS04100	0.917472	0.0150909	0.0106709	2	0.582705	0.4629	0.32732	2	-0.3348	0.3275	0.414196	>0.999999999999999	No	yhbY	WP_000729551.1	RNA-binding protein	CRS1 / YhbY domain protein
ACX60_RS04105	0.603417	0.209519	0.10476	4	0.825092	0.20087	0.0898318	5	0.2217	0.1373	0.150355	>0.999999999999999	No	rlmE, rrmJ, ftsJ	WP_000235573.1	23S rRNA (uridine2552-2'-O)-methyltransferase	Ribosomal RNA large subunit methyltransferase E (EC 2.1.1.166) (23S rRNA Um2552 methyltransferase) (rRNA (uridine-2'-O-)-methyltransferase)
ACX60_RS04110	0.1	X	X		0.1	X	X							ftsH, hflB	WP_001286662.1	cell division protease FtsH	ATP-dependent zinc metalloprotease FtsH (EC 3.4.24.-)
ACX60_RS04115	1.18009	0.285745	0.116655	6	0.830404	0.435117	0.19459	5	-0.3497	0.2179	0.143018	>0.999999999999999	No	folP	WP_001176046.1	dihydropteroate synthase	Dihydropteroate synthase (DHPS) (EC 2.5.1.15) (Dihydropteroate pyrophosphorylase)
ACX60_RS04120	0.983672	0.0618545	0.0437378	2	0.962667	0.035841	0.0253434	2	-0.021	0.05055	0.718095	>0.999999999999999	No		WP_000461267.1		Uncharacterized protein
ACX60_RS04125	1.22216	0.295657	0.170698	3	1.16891	0.288477	0.166552	3	-0.05325	0.2385	0.834255	>0.999999999999999	No		WP_001112529.1		Uncharacterized protein
ACX60_RS04130	0.1	X	X		0.1	X	X
ACX60_RS04135	0.989252	0.117396	0.0204361	33	0.973294	0.101899	0.0180134	32	-0.01596	0.0273	0.560959	>0.999999999999999	No	phoD	WP_001290918.1	alkaline phosphatase D	Alkaline phosphatase
ACX60_RS04140	0.1	X	X		0.1	X	X
ACX60_RS04145	0.1	X	X		0.1	X	X
ACX60_RS04150	0.1	X	X		0.1	X	X							folD	WP_001229846.1	methylenetetrahydrofolate dehydrogenase (NADP+) / methenyltetrahydrofolate cyclohydrolase	Bifunctional protein FolD [Includes: Methenyltetrahydrofolate cyclohydrolase (EC 3.5.4.9); Methylenetetrahydrofolate dehydrogenase (EC 1.5.1.5)]
ACX60_RS04155	1.08898	0.169698	0.0848492	4	1.06369	0.124224	0.062112	4	-0.02529	0.1052	0.817941	>0.999999999999999	No		WP_001278013.1		Methyltransferase
ACX60_RS04160	0.970274	0	0	1	0.936186	0	0	1							WP_001043187.1		Uncharacterized protein
ACX60_RS04165	1.00764	0.0964455	0.0156455	38	0.977491	0.108122	0.0177751	37	-0.03015	0.02364	0.206275	>0.999999999999999	No	kgtP	WP_000228302.1	MFS transporter, MHS family, alpha-ketoglutarate permease	Sugar (And other) transporter family protein
ACX60_RS04170	1.04962	0.179339	0.0373948	23	1.00692	0.225916	0.046115	24	-0.04269	0.05967	0.477974	>0.999999999999999	No	glpK, GK	WP_000063783.1	glycerol kinase	Glycerol kinase (EC 2.7.1.30) (ATP:glycerol 3-phosphotransferase) (Glycerokinase) (GK)
ACX60_RS04175	0.983982	0.223069	0.0511756	19	1.0179	0.218502	0.0529946	17	0.03392	0.07376	0.648536	>0.999999999999999	No	glpA, glpD	WP_000868069.1	glycerol-3-phosphate dehydrogenase	Glycerol-3-phosphate dehydrogenase (EC 1.1.5.3)
ACX60_RS04180	0.707151	0.333499	0.111166	9	0.717691	0.301259	0.10042	9	0.01054	0.1498	0.944779	>0.999999999999999	No	E4.1.1.32, pckA, PCK	WP_049594808.1	phosphoenolpyruvate carboxykinase (GTP)	Phosphoenolpyruvate carboxykinase [GTP] (PEP carboxykinase) (PEPCK) (EC 4.1.1.32) (GTP-dependent phosphoenolpyruvate carboxykinase) (GTP-PEPCK)
ACX60_RS04185	0.901627	0.245139	0.0739122	11	0.969915	0.0954792	0.0287881	11	0.06829	0.07932	0.399491	>0.999999999999999	No		WP_001247645.1		Diacylglycerol kinase (Putative lipid kinase BmrU) (EC 2.7.1.-)
ACX60_RS04190	1.21804	0.365665	0.149282	6	0.967718	0.535832	0.218752	6	-0.2503	0.2648	0.366838	>0.999999999999999	No		WP_000924297.1		3',5'-cyclic-nucleotide phosphodiesterase
ACX60_RS04195	0.1	X	X		0.1	X	X							groES, HSPE1	WP_000065579.1	chaperonin GroES	10 kDa chaperonin (GroES protein) (Protein Cpn10)
ACX60_RS04200	0.1	X	X		0.1	X	X							groEL, HSPD1	WP_001274623.1	chaperonin GroEL	60 kDa chaperonin (GroEL protein) (Protein Cpn60)
ACX60_RS04205	0.971718	0.0730846	0.0516786	2	1.16367	0.252678	0.145883	3	0.192	0.1922	0.391605	>0.999999999999999	No	dgkA, DGK	WP_000379025.1	diacylglycerol kinase (ATP)	Diacylglycerol kinase (EC 2.7.1.107)
ACX60_RS04210	0.92907	0.132864	0.0368497	13	0.976139	0.0775029	0.0214954	13	0.04707	0.04266	0.280823	>0.999999999999999	No		WP_000732913.1		Hydrolase (MBL fold metallo-hydrolase)
ACX60_RS04215	1.0422	0.153877	0.0307754	25	0.974292	0.18392	0.03835	23	-0.06791	0.0488	0.170779	>0.999999999999999	No	E3.1.4.46, glpQ, ugpQ	WP_000488521.1	glycerophosphoryl diester phosphodiesterase	Glycerophosphodiester phosphodiesterase
ACX60_RS04220	0.986592	0.124644	0.0181811	47	0.974276	0.155235	0.0226433	47	-0.01232	0.02904	0.67248	>0.999999999999999	No		WP_005134866.1		Efflux pump membrane transporter
ACX60_RS04225	0.959214	0.0558806	0.0144283	15	0.994841	0.056666	0.0146311	15	0.03563	0.02055	0.0939593	>0.999999999999999	No		WP_001135457.1		Uncharacterized protein
ACX60_RS04230	0.968678	0.0647497	0.026434	6	0.916131	0.0636652	0.0259912	6	-0.05255	0.03707	0.186746	>0.999999999999999	No	htpX	WP_000984535.1	heat shock protein HtpX	Protease HtpX (EC 3.4.24.-) (Heat shock protein HtpX)
ACX60_RS04235	1.02744	0.172329	0.0367407	22	0.986528	0.172428	0.0376269	21	-0.04091	0.05259	0.441033	>0.999999999999999	No		WP_000798650.1		Transglycosylase SLT domain protein
ACX60_RS04240	0.926009	0.00532047	0.00376214	2	0.923398	0.0153916	0.0108835	2	-0.00261	0.01152	0.841726	>0.999999999999999	No	ttcA	WP_000271251.1	tRNA 2-thiocytidine biosynthesis protein TtcA	tRNA-cytidine(32) 2-sulfurtransferase (EC 2.8.1.-) (Two-thiocytidine biosynthesis protein A) (tRNA 2-thiocytidine biosynthesis protein TtcA)
ACX60_RS04245	0.847187	0.333369	0.149087	5	0.69215	0.268478	0.134239	4	-0.155	0.2061	0.476443	>0.999999999999999	No		WP_001110719.1		SCP-2 sterol transfer family protein
ACX60_RS04250	0.97196	0.0854362	0.0138596	38	0.975981	0.0623427	0.0101133	38	0.004022	0.01716	0.815313	>0.999999999999999	No		WP_001984613.1		ABC transporter substrate-binding protein (Lytic transglycosylase, catalytic) (Membrane-bound lytic murein transglycosylase F) (EC 4.2.2.-)
ACX60_RS04255	1.1446	0.0294851	0.0208491	2	1.14838	0.0512344	0.0362282	2	0.003776	0.0418	0.936248	>0.999999999999999	No	greB	WP_000841361.1	transcription elongation factor GreB	Transcription elongation factor GreB (Transcript cleavage factor GreB)
ACX60_RS04260	0.1	X	X		0.1	X	X
ACX60_RS04265	1.13476	0.315296	0.119171	7	0.947584	0.0699177	0.0312681	5	-0.1872	0.1453	0.226779	>0.999999999999999	No		WP_000398198.1		DUF4440 domain-containing protein
ACX60_RS04270	1.0076	0.108961	0.00994673	120	0.980635	0.15552	0.0141969	120	-0.02697	0.01733	0.121141	>0.999999999999999	No		WP_001071474.1		Peptide synthetase
ACX60_RS04275	1.04894	0.173586	0.0433966	16	1.04084	0.276939	0.0692348	16	-0.008092	0.08171	0.921775	>0.999999999999999	No	yhbS	WP_001027817.1	putative acetyltransferase	Acetyltransferase family protein (GNAT family N-acetyltransferase)
ACX60_RS04280	0.963329	0.0411804	0.0137268	9	0.997701	0.143515	0.0453835	10	0.03437	0.0497	0.498567	>0.999999999999999	No		WP_001054060.1		UPF0386 protein J512_3307
ACX60_RS04285	1.04131	0.0282919	0.0163344	3	0.98571	0.0833149	0.0481019	3	-0.0556	0.0508	0.335228	>0.999999999999999	No		WP_000750922.1		Uncharacterized protein
ACX60_RS04290	0.96197	0.201289	0.0402579	25	0.993439	0.122279	0.0244557	25	0.03147	0.0471	0.507295	>0.999999999999999	No		WP_000613407.1		Uncharacterized protein
ACX60_RS04295	0.870593	0.271389	0.0959506	8	0.926972	0.200024	0.070719	8	0.05638	0.1192	0.643507	>0.999999999999999	No		WP_001059983.1		HIT family hydrolase
ACX60_RS04300	1.00256	0.104936	0.0349787	9	1.00356	0.11654	0.0412031	8	0.001002	0.05369	0.985359	>0.999999999999999	No		WP_005134880.1		Uncharacterized protein
ACX60_RS04305	1.04877	0.115166	0.0664913	3	0.983754	0.074272	0.0428809	3	-0.06502	0.07912	0.457361	>0.999999999999999	No		WP_000120680.1		Molecular chaperone Tir
ACX60_RS04310	1.00275	0.0486713	0.0217665	5	1.03389	0.0864858	0.0386776	5	0.03114	0.04438	0.502818	>0.999999999999999	No		WP_000734498.1		Uncharacterized protein
ACX60_RS04315	0.967978	0.0644118	0.0288058	5	0.995765	0.108135	0.0441461	6	0.02779	0.0553	0.627395	>0.999999999999999	No		WP_001058974.1		Uncharacterized protein
ACX60_RS04320	1.03731	0.114933	0.0513997	5	0.970295	0.0380957	0.0190479	4	-0.06702	0.06064	0.305589	>0.999999999999999	No		WP_074031652.1
ACX60_RS04325	0.91218	0.101736	0.0587376	3	0.943094	0.044795	0.0258624	3	0.03091	0.06418	0.655198	>0.999999999999999	No	K07044	WP_001090404.1	uncharacterized protein	Metal-dependent hydrolase
ACX60_RS04330	0.987997	0.11686	0.0337347	12	0.971006	0.0625586	0.0188621	11	-0.01699	0.03964	0.67254	>0.999999999999999	No		WP_000256447.1		Bacterial regulatory s, tetR family protein
ACX60_RS04335	0.962733	0.200846	0.0418793	23	0.976945	0.200259	0.0417569	23	0.01421	0.05914	0.811202	>0.999999999999999	No		WP_001100693.1		Protein drgA
ACX60_RS04340	1.00149	0.0836987	0.0209247	16	0.973469	0.0988176	0.0247044	16	-0.02802	0.03238	0.393622	>0.999999999999999	No	K07124	WP_000116129.1	uncharacterized protein	SDR family oxidoreductase
ACX60_RS04345	0.969505	0.0716054	0.0173669	17	0.989834	0.0860527	0.0202828	18	0.02033	0.02685	0.45427	>0.999999999999999	No	nemR	WP_000868731.1	TetR/AcrR family transcriptional regulator, transcriptional repressor for nem operon	Bacterial regulatory s, tetR family protein
ACX60_RS04350	0.97523	0.16577	0.0265444	39	1.00098	0.166451	0.0266535	39	0.02575	0.03762	0.495705	>0.999999999999999	No	glxK, garK	WP_000869506.1	glycerate 2-kinase	Glycerate kinase
ACX60_RS04355	1.01381	0.145489	0.0203725	51	1.01152	0.152291	0.021119	52	-0.002292	0.02936	0.937933	>0.999999999999999	No		WP_000370438.1		CbbBc protein
ACX60_RS04360	1.03121	0.154102	0.0302219	26	1.05089	0.154312	0.0314988	24	0.01969	0.04365	0.654018	>0.999999999999999	No	fdhD	WP_000187645.1	FdhD protein	Sulfur carrier protein FdhD
ACX60_RS04365	0.993472	0.114352	0.028588	16	0.950913	0.0877412	0.0226547	15	-0.04256	0.03679	0.256831	>0.999999999999999	No		WP_000119198.1		Uncharacterized protein
ACX60_RS04370	0.1	X	X		0.1	X	X							pdxB	WP_000706087.1	erythronate-4-phosphate dehydrogenase	Erythronate-4-phosphate dehydrogenase (EC 1.1.1.290)
ACX60_RS04375	0.200106	0.302402	0.0780798	15	0.310209	0.371237	0.0928092	16	0.1101	0.1221	0.374644	>0.999999999999999	No	epmA, poxA	WP_000059542.1	elongation factor P--(R)-beta-lysine ligase	Elongation factor P--(R)-beta-lysine ligase (EC 6.3.1.-)
ACX60_RS04380	1.01801	0.138047	0.0308682	20	0.98643	0.125586	0.028082	20	-0.03158	0.04173	0.453876	>0.999999999999999	No		WP_000451853.1		Tim44-like domain protein
ACX60_RS04385	0.98798	0.0908264	0.0178125	26	0.961663	0.135004	0.0259815	27	-0.02632	0.03173	0.410735	>0.999999999999999	No	radA, sms	WP_000048860.1	DNA repair protein RadA/Sms	DNA repair protein RadA
ACX60_RS04390	0.984382	0.0961319	0.0162493	35	0.976977	0.117352	0.0204283	33	-0.007405	0.02595	0.776271	>0.999999999999999	No	cycA	WP_000070815.1	D-serine/D-alanine/glycine transporter	Amino acid permease family protein
ACX60_RS04395	0.1	X	X	1	1.12296	0	0	1							WP_001255202.1		Uncharacterized protein
ACX60_RS04400	0.870005	0.155164	0.035597	19	0.806849	0.276781	0.0652378	18	-0.06316	0.07325	0.394433	>0.999999999999999	No	lysA	WP_000011145.1	diaminopimelate decarboxylase	Diaminopimelate decarboxylase (DAP decarboxylase) (DAPDC) (EC 4.1.1.20)
ACX60_RS04405	0.1	X	X		0.1	X	X							dapF	WP_000923478.1	diaminopimelate epimerase	Diaminopimelate epimerase (DAP epimerase) (EC 5.1.1.7) (PLP-independent amino acid racemase)
ACX60_RS04410	0.871687	0.314033	0.0993059	10	0.754718	0.359059	0.113544	10	-0.117	0.1508	0.448154	>0.999999999999999	No		WP_000207640.1		LysE type translocator family protein
ACX60_RS04415	0.85157	0.182364	0.0388801	22	0.735003	0.20763	0.0489389	18	-0.1166	0.06168	0.0664243	>0.999999999999999	No	xerC	WP_000445485.1	integrase/recombinase XerC	Tyrosine recombinase XerC
ACX60_RS04420	0.1	X	X		0.1	X	X							fixA, etfB	WP_000646179.1	electron transfer flavoprotein beta subunit	Electron transfer flavodomain protein
ACX60_RS04425	0.1	X	X		0.1	X	X							fixB, etfA	WP_000025985.1	electron transfer flavoprotein alpha subunit	Electron transfer flavoFAD-binding domain protein
ACX60_RS04430	0.1	X	X		0.1	X	X							gyrA	WP_000116449.1	DNA gyrase subunit A	DNA gyrase subunit A (EC 5.99.1.3)
ACX60_RS04435	0.999094	0.219023	0.0322932	46	0.985716	0.12592	0.0189832	44	-0.01338	0.03789	0.724847	>0.999999999999999	No		WP_001188105.1		Dolichyl-phosphate-mannose--protein mannosyltransferase
ACX60_RS04440	0.945998	0.0886093	0.0313281	8	0.920412	0.233349	0.0777829	9	-0.02559	0.08787	0.774914	>0.999999999999999	No		WP_000457360.1		Polysaccharide biosynthesis protein GtrA
ACX60_RS04445	0.921795	0.257685	0.053731	23	0.992509	0.176853	0.0353706	25	0.07071	0.06335	0.270117	>0.999999999999999	No	gtrB, csbB	WP_005134882.1	polyisoprenyl-phosphate glycosyltransferase	Glycosyl transferase family 2
ACX60_RS04450	0.997912	0.148032	0.0395633	14	1.04278	0.126112	0.0349772	13	0.04487	0.05313	0.406448	>0.999999999999999	No		WP_001140942.1		Uncharacterized protein
ACX60_RS04455	1.16764	0.10233	0.0386772	7	1.13534	0.0829935	0.0338819	6	-0.0323	0.05232	0.549524	>0.999999999999999	No	ABC-2.P	WP_000657706.1	ABC-2 type transport system permease protein	Multidrug ABC transporter permease
ACX60_RS04460	0.955507	0.0601361	0.0347196	3	0.928195	0.0588654	0.0416241	2	-0.02731	0.05451	0.650805	>0.999999999999999	No	ABC-2.P	WP_000258029.1	ABC-2 type transport system permease protein	ABC-2 transporter family protein
ACX60_RS04465	1.01644	0.136844	0.0432739	10	0.961429	0.105253	0.0332838	10	-0.05501	0.05459	0.326993	>0.999999999999999	No	ABC-2.TX	WP_001070866.1	HlyD family secretion protein	RND transporter
ACX60_RS04470	0.922635	0.214582	0.0447435	23	0.980139	0.0770903	0.0160744	23	0.0575	0.04754	0.232926	>0.999999999999999	No		WP_001142049.1		Outer membrane efflux protein (TolC family protein) (Transporter)
ACX60_RS04475	0.1	X	X		0.1	X	X							serC, PSAT1	WP_001203181.1	phosphoserine aminotransferase	Phosphoserine aminotransferase (EC 2.6.1.52) (Phosphohydroxythreonine aminotransferase) (PSAT)
ACX60_RS04480	0.933614	0.0206793	0.0103396	4	0.936291	0.0579578	0.0289789	4	0.002677	0.03077	0.933495	>0.999999999999999	No		WP_000795877.1		Uncharacterized protein
ACX60_RS04485	0.975728	0.0785365	0.0226715	12	0.976227	0.110678	0.0319499	12	0.0004988	0.03918	0.989956	>0.999999999999999	No	K09768	WP_000936552.1	uncharacterized protein	UPF0178 protein J517_0859
ACX60_RS04490	1.00398	0.236936	0.059234	16	0.990425	0.131733	0.0340133	15	-0.01356	0.06952	0.846732	>0.999999999999999	No		WP_001140078.1		EamA-like transporter family protein
ACX60_RS04495	0.1	X	X		0.1	X	X							lolC_E	WP_001984636.1	lipoprotein-releasing system permease protein	Liporeleasing system, transmembrane, LolC/E family protein
ACX60_RS04500	0.1	X	X		0.1	X	X							lolD	WP_000049406.1	lipoprotein-releasing system ATP-binding protein	Lipoprotein-releasing system ATP-binding protein LolD (EC 3.6.3.-)
ACX60_RS04505	1.01325	0.17983	0.0308406	34	1.0294	0.208296	0.0362596	33	0.01615	0.0475	0.734907	>0.999999999999999	No	comEC	WP_000472702.1	competence protein ComEC	DNA internalization-related competence protein ComEC/Rec2
ACX60_RS04510	0.87932	0.236709	0.136664	3	0.77585	0.388797	0.194399	4	-0.1035	0.2569	0.70373	>0.999999999999999	No	lpxL, htrB	WP_001109113.1	Kdo2-lipid IVA lauroyltransferase	Bacterial lipid A biosynthesis acyltransferase family protein
ACX60_RS04515	0.968818	0.148278	0.0396289	14	0.908244	0.286281	0.0793999	13	-0.06057	0.08679	0.491647	>0.999999999999999	No	sppA	WP_001286612.1	protease IV	Signal peptide peptidase SppA, 36K type (EC 3.4.-.-)
ACX60_RS04520	0.976713	0.0657006	0.0293822	5	0.975671	0.102959	0.0460445	5	-0.001042	0.05462	0.985247	>0.999999999999999	No		WP_000114071.1		Alpha/beta hydrolase family protein
ACX60_RS04525	0.934864	0.0897096	0.0270484	11	0.901876	0.222663	0.0642773	12	-0.03299	0.07206	0.651808	>0.999999999999999	No	purN	WP_000975525.1	phosphoribosylglycinamide formyltransferase 1
ACX60_RS04530	0.76603	0.166997	0.0590424	8	0.771504	0.165271	0.0584321	8	0.005474	0.08307	0.948392	>0.999999999999999	No	purM	WP_000071984.1	phosphoribosylformylglycinamidine cyclo-ligase	Phosphoribosylformylglycinamidine cyclo-ligase (EC 6.3.3.1) (AIR synthase) (AIRS) (Phosphoribosyl-aminoimidazole synthetase)
ACX60_RS04535	0.841138	0.370438	0.123479	9	0.775946	0.273639	0.0967461	8	-0.06519	0.1598	0.689038	>0.999999999999999	No		WP_001153980.1		Uncharacterized protein
ACX60_RS04540	1.02135	0.199942	0.0602849	11	1.06812	0.255271	0.0736905	12	0.04677	0.09625	0.632054	>0.999999999999999	No	hda	WP_001249535.1	DnaA-homolog protein	DnaA regulatory inactivator Hda
ACX60_RS04545	0.953493	0.194889	0.0397815	24	0.972402	0.11316	0.0230987	24	0.01891	0.046	0.682935	>0.999999999999999	No		WP_000920027.1		Rhombotarget A
ACX60_RS04550	1.01841	0.144928	0.0289857	25	0.954821	0.0805463	0.0161093	25	-0.06359	0.03316	0.0611386	>0.999999999999999	No		WP_000760139.1		Uncharacterized protein
ACX60_RS04555	0.83277	0.102333	0.0590819	3	0.69364	0.202733	0.117048	3	-0.1391	0.1311	0.348448	>0.999999999999999	No		WP_000225919.1		Uncharacterized protein
ACX60_RS04560	0.942082	0	0	1	0.763325	0	0	1							WP_001015075.1		Uncharacterized protein
ACX60_RS04565	0.779898	0.0817469	0.0471966	3	0.777966	0.058444	0.0337427	3	-0.001931	0.05802	0.975039	>0.999999999999999	No	rpoE	WP_000362312.1	RNA polymerase sigma-70 factor, ECF subfamily	RNA polymerase sigma factor, sigma-70 family protein
ACX60_RS04570	0.701086	0.400714	0.283348	2	0.638205	0	0	1						spoU	WP_000268350.1	RNA methyltransferase, TrmH family	SpoU rRNA Methylase family protein
ACX60_RS04575	0.1	X	X	1	0.1	X	X	1						FBP, fbp	WP_049594876.1	fructose-1,6-bisphosphatase I	Fructose-1,6-bisphosphatase class 1 (FBPase class 1) (EC 3.1.3.11) (D-fructose-1,6-bisphosphate 1-phosphohydrolase class 1)
ACX60_RS04580	1.03905	0	0	1	0.996972	1.11022e-16	1.11022e-16	1							WP_000208542.1		Uncharacterized protein
ACX60_RS04585	0.896821	0.105012	0.0742548	2	0.825446	0.155522	0.10997	2	-0.07138	0.1327	0.644494	>0.999999999999999	No	pal	WP_000836015.1	peptidoglycan-associated lipoprotein	Peptidoglycan-associated lipoprotein
ACX60_RS04590	0.929539	0.105495	0.0242022	19	0.984262	0.152109	0.0331929	21	0.05472	0.04182	0.198594	>0.999999999999999	No	tolB	WP_000858381.1	TolB protein	Protein TolB
ACX60_RS04595	0.974322	0.086496	0.0249692	12	0.918047	0.0859953	0.0248247	12	-0.05627	0.03521	0.124249	>0.999999999999999	No	tolA	WP_001039161.1	colicin import membrane protein	Protein TolA
ACX60_RS04600	0.986471	0.053184	0.017728	9	0.958544	0.078747	0.026249	9	-0.02793	0.03167	0.391004	>0.999999999999999	No	tolR	WP_001007562.1	biopolymer transport protein TolR	Protein TolR
ACX60_RS04605	0.789084	0.370093	0.165511	5	0.795976	0.355018	0.158769	5	0.006892	0.2293	0.976763	>0.999999999999999	No	tolQ	WP_000224630.1	biopolymer transport protein TolQ	Protein TolQ
ACX60_RS04610	0.1	X	X		0.1	X	X							ybgC	WP_001273591.1	acyl-CoA thioester hydrolase	Tol-pal system-associated acyl-CoA thioesterase (EC 3.1.2.-)
ACX60_RS04615	0.977193	0.150027	0.0300054	25	1.01033	0.064262	0.0128524	25	0.03314	0.03264	0.315069	>0.999999999999999	No		WP_000277197.1		N-acyl-L-amino acid amidohydrolase
ACX60_RS04620	0.819091	0.302481	0.0873188	12	0.58825	0.352717	0.101821	12	-0.2308	0.1341	0.0992927	>0.999999999999999	No	ruvB	WP_001154002.1	holliday junction DNA helicase RuvB	Holliday junction ATP-dependent DNA helicase RuvB (EC 3.6.4.12)
ACX60_RS04625	0.931676	0.131205	0.0210096	39	0.667737	0.22818	0.0370156	38	-0.2639	0.04228	2.35079e-08	1.21853e-05	Yes	ruvA	WP_000578663.1	holliday junction DNA helicase RuvA	Holliday junction ATP-dependent DNA helicase RuvA (EC 3.6.4.12)
ACX60_RS04630	1.02193	0.289841	0.0702967	17	1.05826	0.229134	0.0555732	17	0.03633	0.08961	0.687828	>0.999999999999999	No	dgt	WP_000437078.1	dGTPase	Putative deoxyguanosinetriphosphate triphosphohydrolase
ACX60_RS04635	0.722879	0.24813	0.0453021	30	0.816177	0.160847	0.0279999	33	0.0933	0.05221	0.0789344	>0.999999999999999	No	purL, PFAS	WP_000471073.1	phosphoribosylformylglycinamidine synthase	Phosphoribosylformylglycinamidine synthase (FGAM synthase) (FGAMS) (EC 6.3.5.3) (Formylglycinamide ribonucleotide amidotransferase) (FGAR amidotransferase) (FGAR-AT)
ACX60_RS04640	1.00888	0.140964	0.0261763	29	0.985714	0.110626	0.0205428	29	-0.02316	0.03327	0.489267	>0.999999999999999	No
ACX60_RS04645	1.00281	0.0895144	0.0239237	14	1.04185	0.101844	0.0293999	12	0.03904	0.03752	0.308422	>0.999999999999999	No		WP_000057883.1		Uncharacterized protein
ACX60_RS04650	0.928044	0.0702553	0.0286816	6	0.939618	0.0448282	0.0183011	6	0.01157	0.03402	0.740772	>0.999999999999999	No
ACX60_RS04655	1.01195	0.278394	0.0675206	17	1.00304	0.284933	0.0712331	16	-0.00891	0.09808	0.928197	>0.999999999999999	No		WP_000029750.1		AraC family transcriptional regulator
ACX60_RS04660	0.900588	0.156614	0.0472208	11	0.962368	0.124733	0.0376083	11	0.06178	0.06037	0.31834	>0.999999999999999	No	entC	WP_001108695.1	isochorismate synthase	Uncharacterized protein
ACX60_RS04665	1.0333	0.239383	0.0691039	12	1.04305	0.366725	0.101711	13	0.009744	0.125	0.938563	>0.999999999999999	No	entB, dhbB, vibB, mxcF	WP_000997094.1	bifunctional isochorismate lyase / aryl carrier protein	Uncharacterized protein
ACX60_RS04670	0.951249	0.203327	0.0391302	27	0.929072	0.211095	0.0398932	28	-0.02218	0.05592	0.693256	>0.999999999999999	No	entA	WP_000656488.1	2,3-dihydro-2,3-dihydroxybenzoate dehydrogenase	2,3-dihydro-2,3-dihydroxybenzoate dehydrogenase (EC 1.3.1.28)
ACX60_RS04675	0.992174	0.13674	0.0195343	49	0.966154	0.136505	0.0195007	49	-0.02602	0.0276	0.348195	>0.999999999999999	No		WP_001176910.1		Peptide synthetase
ACX60_RS04680	1.00739	0.196118	0.0241404	66	1.005	0.19359	0.0241987	64	-0.002387	0.03419	0.944448	>0.999999999999999	No		WP_005181288.1		Non-ribosomal peptide synthetase
ACX60_RS04685	0.984093	0.0961327	0.00951855	102	0.997188	0.0938291	0.00929047	102	0.01309	0.0133	0.326041	>0.999999999999999	No		WP_000019486.1		Peptide synthetase
ACX60_RS04690	0.980309	0.227366	0.0384319	35	1.01273	0.233982	0.0389969	36	0.03242	0.05477	0.555814	>0.999999999999999	No	entE, dhbE, vibE, mxcE	WP_049594809.1	2,3-dihydroxybenzoate-AMP ligase	2,3-dihydroxybenzoate-AMP ligase
ACX60_RS04695	0.986741	0.110239	0.0208333	28	1.00286	0.139793	0.0259589	29	0.01612	0.03342	0.631492	>0.999999999999999	No	iucD	WP_001088061.1	lysine N6-hydroxylase	L-lysine 6-monooxygenase (NADPH-requiring)
ACX60_RS04700	0.966475	0.240381	0.0395185	37	1.02543	0.172608	0.0280007	38	0.05896	0.04822	0.225413	>0.999999999999999	No	E4.1.1.17, ODC1, speC, speF	WP_001010592.1	ornithine decarboxylase	Pyridoxal-dependent decarboxylase, pyridoxal-binding domain protein
ACX60_RS04705	1.00668	0.0764484	0.0180191	18	0.991974	0.0560114	0.013202	18	-0.0147	0.02234	0.514837	>0.999999999999999	No		WP_000988323.1		Acetyltransferase (GNAT) domain protein
ACX60_RS04710	1.01361	0.112583	0.0245677	21	1.01629	0.120972	0.0263982	21	0.002678	0.03606	0.941179	>0.999999999999999	No
ACX60_RS04715	0.1	X	X		0.1	X	X
ACX60_RS04720	1.00454	0.176575	0.0275764	41	0.98862	0.109645	0.0173363	40	-0.01592	0.03275	0.628338	>0.999999999999999	No		WP_000336209.1		Phosphopantetheinyl transferase
ACX60_RS04725	1.05456	0	0	1	1.01977	0	0	1							WP_000200755.1		Thioesterase domain protein
ACX60_RS04730	0.991583	0.10963	0.0123343	79	0.950787	0.189059	0.0214067	78	-0.0408	0.02463	0.0996361	>0.999999999999999	No	TC.FEV.OM	WP_049594810.1	iron complex outermembrane recepter protein	Ligand-gated channel protein
ACX60_RS04735	0.989351	0.178043	0.0336469	28	0.958725	0.225507	0.0433988	27	-0.03063	0.05468	0.577769	>0.999999999999999	No		WP_000790349.1		MFS transporter
ACX60_RS04740	0.964749	0.183828	0.034136	29	1.00337	0.180823	0.0324767	31	0.03862	0.04709	0.415493	>0.999999999999999	No		WP_049594811.1		Phage tail protein
ACX60_RS04745	0.97144	0.13053	0.0242388	29	0.953772	0.0932246	0.0176178	28	-0.01767	0.03014	0.560143	>0.999999999999999	No	TC.MATE, SLC47A, norM, mdtK, dinF	WP_001056739.1	multidrug resistance protein, MATE family	MATE family efflux transporter
ACX60_RS04750	0.991931	0.142064	0.0251137	32	0.974864	0.176081	0.0316252	31	-0.01707	0.04025	0.673012	>0.999999999999999	No	raxB, cvaB	WP_001269710.1	ATP-binding cassette, subfamily B, bacterial RaxB	Peptidase, C39 family
ACX60_RS04755	1.03008	0.184115	0.0650944	8	1.06263	0.156806	0.0554394	8	0.03255	0.0855	0.709168	>0.999999999999999	No	raxA	WP_000097731.1	membrane fusion protein	HlyD family secretion protein
ACX60_RS04760	1.10529	0.252792	0.145949	3	1.08921	0.248076	0.143227	3	-0.01608	0.2045	0.941091	>0.999999999999999	No		WP_000925820.1		Cupin
ACX60_RS04765	1.06525	0.0177841	0.0102677	3	0.928063	0.151594	0.0875229	3	-0.1372	0.08812	0.194513	>0.999999999999999	No		WP_001208763.1		Uncharacterized protein
ACX60_RS04770	0.983562	0.0535644	0.0119774	20	0.984852	0.0418238	0.00935209	20	0.001289	0.0152	0.932825	>0.999999999999999	No		WP_049594878.1		Transposase
ACX60_RS04775	1.05345	0.126127	0.0728192	3	1.03531	0.102555	0.05921	3	-0.01813	0.09385	0.856198	>0.999999999999999	No
ACX60_RS04780	0.983629	0.0924488	0.0148037	39	0.998348	0.115817	0.0185456	39	0.01472	0.02373	0.536929	>0.999999999999999	No
ACX60_RS04785	1.01009	0.104474	0.0227982	21	0.977225	0.194736	0.0424948	21	-0.03286	0.04822	0.499517	>0.999999999999999	No		WP_000547725.1		Uncharacterized protein
ACX60_RS04790	0.969415	0.0982443	0.0225388	19	1.00393	0.118629	0.0272154	19	0.03452	0.03534	0.335192	>0.999999999999999	No		WP_000187966.1
ACX60_RS04795	1.01558	0.0907745	0.013384	46	1.05168	0.130623	0.0190533	47	0.0361	0.02337	0.125955	>0.999999999999999	No		WP_000742756.1		Transposase, IS4 family
ACX60_RS04800	1.00208	0.137238	0.0235362	34	0.984081	0.117955	0.0208516	32	-0.018	0.03159	0.57084	>0.999999999999999	No
ACX60_RS04805	1.03187	0.130805	0.0218008	36	1.04837	0.130083	0.0213855	37	0.01649	0.03054	0.590822	>0.999999999999999	No		WP_001061231.1		ATPase
ACX60_RS04810	0.956332	0.2181	0.038555	32	0.995275	0.150938	0.0266824	32	0.03894	0.04689	0.409402	>0.999999999999999	No		WP_000269331.1		Integrase core domain protein
ACX60_RS04815	1.02058	0.165463	0.049889	11	1.01319	0.106994	0.0338345	10	-0.007389	0.06153	0.905683	>0.999999999999999	No		WP_011859944.1		Heteromeric transposase endonuclease subunit TnsA (Transposon Tn7 transposition protein TnsA)
ACX60_RS04820	0.1	X	X		0.1	X	X
ACX60_RS04825	0.99483	0.071274	0.0411501	3	1.02081	0.0545888	0.0315168	3	0.02598	0.05183	0.642601	>0.999999999999999	No		WP_000916029.1		Uncharacterized protein
ACX60_RS04830	0.986749	0.0953512	0.0213212	20	0.97079	0.113071	0.0259404	19	-0.01596	0.03343	0.635881	>0.999999999999999	No		WP_000175545.1		Enoyl-CoA hydratase
ACX60_RS04835	0.471154	0	0	1	0.663798	1.11022e-16	1.11022e-16	1							WP_000117223.1		Bifunctional NMN adenylyltransferase/Nudix hydrolase (Nicotinamide-nucleotide adenylyltransferase)
ACX60_RS04840	0.94939	0.0370692	0.0262119	2	1.03194	0.111948	0.0791592	2	0.08255	0.08339	0.42651	>0.999999999999999	No		WP_001050696.1		Uncharacterized protein
ACX60_RS04845	0.951381	0.244016	0.057515	18	0.956314	0.163782	0.0409455	16	0.004933	0.07224	0.945987	>0.999999999999999	No	BCP, PRXQ, DOT5	WP_001293525.1	peroxiredoxin Q/BCP	Peroxiredoxin
ACX60_RS04850	0.983431	0.133509	0.0402545	11	0.986904	0.0606578	0.018289	11	0.003473	0.04421	0.938177	>0.999999999999999	No		WP_049594812.1		ATPase
ACX60_RS04855	0.932047	0	0	1	1.0378	0	0	1							WP_000771345.1		Uncharacterized protein
ACX60_RS04860	0.820026	0.213501	0.0954808	5	0.853456	0.0448917	0.0200762	5	0.03343	0.09757	0.74071	>0.999999999999999	No	queC	WP_001984660.1	7-cyano-7-deazaguanine synthase	7-cyano-7-deazaguanine synthase (EC 6.3.4.20) (7-cyano-7-carbaguanine synthase) (PreQ(0) synthase) (Queuosine biosynthesis protein QueC)
ACX60_RS04865	0.960402	0.0475626	0.0274603	3	0.934794	0.12157	0.0701886	3	-0.02561	0.07537	0.751124	>0.999999999999999	No	queE	WP_000157724.1	7-carboxy-7-deazaguanine synthase	7-carboxy-7-deazaguanine synthase (CDG synthase) (EC 4.3.99.3) (Queuosine biosynthesis protein QueE)
ACX60_RS04870	0.1	X	X		0.1	X	X							dapD	WP_000080867.1	2,3,4,5-tetrahydropyridine-2,6-dicarboxylate N-succinyltransferase	2,3,4,5-tetrahydropyridine-2,6-dicarboxylate N-succinyltransferase (EC 2.3.1.117) (Tetrahydrodipicolinate N-succinyltransferase) (THDP succinyltransferase) (THP succinyltransferase) (Tetrahydropicolinate succinylase)
ACX60_RS04875	1.00153	0.129304	0.0304773	18	0.995046	0.117612	0.0277215	18	-0.006486	0.0412	0.875841	>0.999999999999999	No		WP_000866520.1		Uncharacterized protein
ACX60_RS04880	0.949874	0.0957643	0.0255941	14	0.940193	0.100956	0.0260667	15	-0.009681	0.0366	0.793396	>0.999999999999999	No	cbl	WP_001011052.1	LysR family transcriptional regulator, cys regulon transcriptional activator	Bacterial regulatory helix-turn-helix, lysR family protein
ACX60_RS04885	0.917846	0.23409	0.0740259	10	0.907602	0.270262	0.0854644	10	-0.01024	0.1131	0.928813	>0.999999999999999	No	cysA	WP_000027499.1	sulfate transport system ATP-binding protein	Sulfate/thiosulfate import ATP-binding protein CysA (EC 3.6.3.25) (Sulfate-transporting ATPase)
ACX60_RS04890	1.00418	0.122202	0.0260536	22	1.01502	0.121351	0.0264809	21	0.01084	0.03715	0.771927	>0.999999999999999	No	cysW	WP_001048807.1	sulfate transport system permease protein	Sulfate ABC transporter, permease protein CysW
ACX60_RS04895	0.948915	0.0872832	0.0276014	10	0.886368	0.155778	0.0492612	10	-0.06255	0.05647	0.282589	>0.999999999999999	No	cysU	WP_000083115.1	sulfate transport system permease protein	Sulfate ABC transporter, permease protein CysT
ACX60_RS04900	0.956908	0.212762	0.0453611	22	0.971475	0.168363	0.0351061	23	0.01457	0.05706	0.799715	>0.999999999999999	No	K07002	WP_000149917.1	uncharacterized protein	Alpha/beta hydrolase fold family protein
ACX60_RS04905	1.00455	0.20878	0.0506367	17	0.992896	0.0787997	0.0196999	16	-0.01165	0.05562	0.835477	>0.999999999999999	No	cysP, sbp	WP_001212600.1	sulfate transport system substrate-binding protein	Sulfate ABC transporter, sulfate-binding family protein
ACX60_RS04910	1.00038	0.0794421	0.0187247	18	1.00145	0.134641	0.0317351	18	0.001062	0.03685	0.977171	>0.999999999999999	No	pabC	WP_000263427.1	4-amino-4-deoxychorismate lyase	Aminodeoxychorismate lyase (EC 4.1.3.38)
ACX60_RS04915	0.1	X	X		0.1	X	X							K07082	WP_001125860.1	UPF0755 protein	Endolytic murein transglycosylase (EC 4.2.2.-) (Peptidoglycan polymerization terminase)
ACX60_RS04920	0.1	X	X		0.1	X	X							tmk, DTYMK	WP_000470765.1	dTMP kinase	Thymidylate kinase (EC 2.7.4.9) (dTMP kinase)
ACX60_RS04925	1.023	0.0722176	0.0361088	4	0.984782	0.0858879	0.042944	4	-0.03822	0.05611	0.521209	>0.999999999999999	No		WP_000842540.1		Phenylacetic acid degradation-related protein
ACX60_RS04930	1.00963	0.0851203	0.0300946	8	0.998513	0.0706128	0.0249654	8	-0.01112	0.0391	0.780314	>0.999999999999999	No	nadB	WP_000367540.1	L-aspartate oxidase	L-aspartate oxidase (EC 1.4.3.16)
ACX60_RS04935	0.896239	0.225585	0.0651207	12	1.03404	0.275055	0.0687637	16	0.1378	0.09749	0.1694	>0.999999999999999	No	degP, htrA	WP_000842416.1	serine protease Do	Periplasmic serine endoprotease DegP-like (EC 3.4.21.107)
ACX60_RS04940	1.00212	0.247753	0.0583959	18	0.961681	0.21425	0.0504992	18	-0.04043	0.0772	0.603849	>0.999999999999999	No	ybgC	WP_000094835.1	acyl-CoA thioester hydrolase	Thioesterase superfamily protein
ACX60_RS04945	1.16857	0.369209	0.165115	5	1.13837	0.368069	0.184035	4	-0.0302	0.2473	0.906244	>0.999999999999999	No	rimJ	WP_005134895.1	ribosomal-protein-alanine N-acetyltransferase	Alanine acetyltransferase
ACX60_RS04950	0.1	X	X	1	0.1	X	X	1							WP_000035781.1		Elongation factor 4 (EF-4) (EC 3.6.5.n1) (Ribosomal back-translocase LepA)
ACX60_RS04955	0.1	X	X		0.1	X	X							lepB	WP_000344900.1	signal peptidase I	Signal peptidase I (EC 3.4.21.89)
ACX60_RS04960	0.1	X	X	1	0.884737	1.11022e-16	1.11022e-16	1							WP_001224039.1		Uncharacterized protein
ACX60_RS04965	0.387789	0.328283	0.0847624	15	0.388341	0.259923	0.0671117	15	0.0005518	0.1081	0.995964	>0.999999999999999	No	rnc, DROSHA, RNT1	WP_000160699.1	ribonuclease III	Ribonuclease 3 (EC 3.1.26.3) (Ribonuclease III) (RNase III)
ACX60_RS04970	0.1	X	X		0.1	X	X							era, ERAL1	WP_000061702.1	GTPase	GTPase Era
ACX60_RS04975	0.924316	0	0	1	0.887615	1.11022e-16	1.11022e-16	1							WP_004840396.1		Uncharacterized protein
ACX60_RS04980	0.963149	0.112102	0.025718	19	0.899145	0.104485	0.0239705	19	-0.064	0.03516	0.0770002	>0.999999999999999	No	recO	WP_000985104.1	DNA repair protein RecO (recombination protein O)	DNA repair protein RecO
ACX60_RS04985	0.1	X	X		0.1	X	X							pdxJ	WP_000729414.1	pyridoxine 5-phosphate synthase	Pyridoxine 5'-phosphate synthase (PNP synthase) (EC 2.6.99.2)
ACX60_RS04990	0.972339	0.0522939	0.0111491	22	0.983227	0.0615536	0.0131233	22	0.01089	0.01722	0.530636	>0.999999999999999	No	miaE	WP_000095056.1	tRNA-(ms[2]io[6]A)-hydroxylase	Putative tRNA-(Ms(2)io(6)a)-hydroxylase
ACX60_RS04995	0.982178	0.0704063	0.0195272	13	0.938179	0.252582	0.0700537	13	-0.044	0.07272	0.550855	>0.999999999999999	No		WP_000880601.1		Short chain dehydrogenase family protein
ACX60_RS05000	0.1	X	X		0.1	X	X
ACX60_RS05005	1.05302	0.179221	0.0677392	7	1.0532	0.198546	0.0750434	7	0.0001729	0.1011	0.998663	>0.999999999999999	No		WP_000855164.1		Uncharacterized protein
ACX60_RS05010	0.953423	0.0505351	0.0357337	2	1.03739	0.00490666	0.00346953	2	0.08397	0.0359	0.14428	>0.999999999999999	No		WP_000795395.1		Uncharacterized protein
ACX60_RS05015	0.839064	0.324093	0.122495	7	0.850419	0.241666	0.0913412	7	0.01136	0.1528	0.941986	>0.999999999999999	No		WP_001014252.1		Glutathione-dependent formaldehyde-activating enzyme (S-(Hydroxymethyl)glutathione synthase)
ACX60_RS05020	1.00033	0.119963	0.0185107	42	0.982567	0.10161	0.0162706	39	-0.01776	0.0248	0.476006	>0.999999999999999	No	hscC	WP_000567434.1	molecular chaperone HscC	Molecular chaperone
ACX60_RS05025	0.969819	0.0846524	0.0166017	26	0.961688	0.0789576	0.0157915	25	-0.008132	0.02294	0.724559	>0.999999999999999	No		WP_000127907.1		Molecular chaperone
ACX60_RS05030	1.01426	0.129786	0.0324465	16	0.959052	0.197363	0.0478675	17	-0.05521	0.05855	0.352966	>0.999999999999999	No	aspB	WP_000383206.1	aspartate aminotransferase	Aminotransferase (EC 2.6.1.-)
ACX60_RS05035	0.1	X	X		0.1	X	X								WP_000139632.1		Uncharacterized protein
ACX60_RS05040	0.973055	0.184921	0.0394254	22	0.934214	0.207435	0.0432533	23	-0.03884	0.05868	0.511548	>0.999999999999999	No		WP_005134897.1		PAS/PAC sensor-containing diguanylate cyclase/phosphodiesterase (EC 2.7.7.65)
ACX60_RS05045	0.952952	0.0485684	0.0217205	5	0.98115	0.0799494	0.0357544	5	0.0282	0.04183	0.51928	>0.999999999999999	No		WP_000222202.1		Uncharacterized protein
ACX60_RS05050	1.03024	0.194761	0.0311868	39	1.01377	0.184998	0.0300107	38	-0.01647	0.04331	0.704744	>0.999999999999999	No	uvrB	WP_001004983.1	excinuclease ABC subunit B	UvrABC system protein B (Protein UvrB) (Excinuclease ABC subunit B)
ACX60_RS05055	1.06813	0.0194272	0.0112163	3	1.0799	0.0671129	0.0387476	3	0.01177	0.04034	0.785	>0.999999999999999	No	APOD	WP_000885644.1	apolipoprotein D and lipocalin family protein	Outer membrane lipoprotein Blc
ACX60_RS05060	0.943102	0.206916	0.0431451	23	0.963959	0.195948	0.040858	23	0.02086	0.05942	0.727252	>0.999999999999999	No	rarD	WP_000912037.1	chloramphenicol-sensitive protein RarD	EamA-like transporter family protein
ACX60_RS05065	0.1	X	X		0.1	X	X							GAPDH, gapA	WP_000031230.1	glyceraldehyde 3-phosphate dehydrogenase	Glyceraldehyde-3-phosphate dehydrogenase (EC 1.2.1.-)
ACX60_RS05070	0.934216	0.174733	0.0451159	15	0.943363	0.153715	0.0384287	16	0.009147	0.05901	0.877889	>0.999999999999999	No		WP_001183840.1		MFS transporter
ACX60_RS05075	1.0134	0.0841995	0.0217402	15	0.985699	0.104845	0.0290788	13	-0.02771	0.03573	0.445091	>0.999999999999999	No		WP_000468065.1		Uncharacterized protein
ACX60_RS05080	0.1	X	X		0.1	X	X							obgE, cgtA	WP_001212949.1	GTPase	GTPase Obg (EC 3.6.5.-) (GTP-binding protein Obg)
ACX60_RS05085	0.436371	0.414109	0.207054	4	0.52225	0.374589	0.187294	4	0.08588	0.2792	0.768789	>0.999999999999999	No	proB	WP_000573844.1	glutamate 5-kinase	Glutamate 5-kinase (EC 2.7.2.11) (Gamma-glutamyl kinase) (GK)
ACX60_RS05090	0.99883	0.122481	0.054775	5	1.02337	0.0943828	0.0422093	5	0.02454	0.06915	0.73186	>0.999999999999999	No		WP_000271369.1		Phosphoserine phosphatase
ACX60_RS05095	0.923686	0.145383	0.0650173	5	1.0112	0.175925	0.071821	6	0.08751	0.09874	0.398518	>0.999999999999999	No		WP_001039857.1		Uncharacterized protein
ACX60_RS05100	0.849156	0.309043	0.0749538	17	0.874779	0.27984	0.0641997	19	0.02562	0.09813	0.795585	>0.999999999999999	No	dusB	WP_000275423.1	tRNA-dihydrouridine synthase B	tRNA-dihydrouridine synthase B (EC 1.3.1.-)
ACX60_RS05105	0.992972	0.0888631	0.0181391	24	0.972547	0.0768944	0.015696	24	-0.02043	0.02399	0.398907	>0.999999999999999	No	ncd2, npd	WP_000055180.1	nitronate monooxygenase	2-nitropropane dioxygenase
ACX60_RS05110	1.07968	0.222128	0.0555319	16	1.04543	0.230832	0.0596006	15	-0.03425	0.08136	0.676867	>0.999999999999999	No		WP_000885357.1		Uncharacterized protein
ACX60_RS05115	1.00168	0.106492	0.0185379	33	1.01078	0.118364	0.0212587	31	0.009096	0.02811	0.747348	>0.999999999999999	No		WP_079269854.1
ACX60_RS05120	0.995262	0.12127	0.0199366	37	0.984503	0.0895555	0.0149259	36	-0.01076	0.02501	0.668304	>0.999999999999999	No
ACX60_RS05125	0.976266	0.138338	0.0326066	18	0.965349	0.127026	0.0299402	18	-0.01092	0.04427	0.806687	>0.999999999999999	No		WP_000744217.1		Uncharacterized protein
ACX60_RS05130	0.972986	0.116852	0.0216988	29	0.957665	0.148005	0.0274838	29	-0.01532	0.03502	0.663414	>0.999999999999999	No		WP_000750598.1		Uncharacterized protein
ACX60_RS05135	0.972052	0.08478	0.0163159	27	0.97845	0.0674922	0.0129889	27	0.006399	0.02085	0.760209	>0.999999999999999	No		WP_000035257.1		Glycosyl transferase 2 family protein
ACX60_RS05140	1.03475	0.164032	0.0546773	9	0.912933	0.315636	0.111594	8	-0.1218	0.1199	0.325588	>0.999999999999999	No		WP_000067469.1		Uncharacterized protein
ACX60_RS05145	0.968375	0.10578	0.0186995	32	0.955757	0.0458902	0.00824212	31	-0.01262	0.02066	0.543691	>0.999999999999999	No		WP_001186266.1		Uncharacterized protein
ACX60_RS05150	0.944716	0.111086	0.0254848	19	0.930729	0.104145	0.0238925	19	-0.01399	0.03493	0.691232	>0.999999999999999	No	phrB	WP_000063719.1	deoxyribodipyrimidine photo-lyase	Deoxyribodipyrimidine photolyase
ACX60_RS05155	0.1	X	X		0.1	X	X							slyD	WP_000123995.1	FKBP-type peptidyl-prolyl cis-trans isomerase SlyD	Peptidyl-prolyl cis-trans isomerase (EC 5.2.1.8)
ACX60_RS05160	0.954691	0.0785337	0.0217813	13	0.987618	0.0649148	0.0180041	13	0.03293	0.02826	0.255393	>0.999999999999999	No	ndh	WP_000193160.1	NADH dehydrogenase	NADH dehydrogenase
ACX60_RS05165	0.960655	0.094687	0.0334769	8	0.938614	0.109525	0.0413964	7	-0.02204	0.05269	0.682541	>0.999999999999999	No	dacC, dacA, dacD	WP_000667907.1	serine-type D-Ala-D-Ala carboxypeptidase (penicillin-binding protein 5/6)	D-alanyl-D-alanine carboxypeptidase family protein
ACX60_RS05170	0.976216	0.0706307	0.0171305	17	0.943329	0.124875	0.0302867	17	-0.03289	0.0348	0.351667	>0.999999999999999	No		WP_000903512.1		M61 glycyl aminopeptidase family protein
ACX60_RS05175	0.776129	0.233166	0.0777219	9	0.926597	0.299339	0.0946593	10	0.1505	0.1242	0.242131	>0.999999999999999	No	IDH1, IDH2, icd	WP_000896679.1	isocitrate dehydrogenase	Isocitrate dehydrogenase, NADP-dependent (EC 1.1.1.42)
ACX60_RS05180	0.991608	0.149707	0.0432168	12	1.00346	0.0950328	0.030052	10	0.01185	0.05482	0.831046	>0.999999999999999	No	rluE	WP_000706554.1	23S rRNA pseudouridine2457 synthase	Pseudouridine synthase (EC 5.4.99.-)
ACX60_RS05185	0.995897	0.0724305	0.01345	29	0.995493	0.0666201	0.012371	29	-0.0004034	0.01827	0.982467	>0.999999999999999	No	IDH1, IDH2, icd	WP_000542121.1	isocitrate dehydrogenase	Isocitrate dehydrogenase [NADP] (EC 1.1.1.42)
ACX60_RS05190	0.956041	0.158247	0.0422932	14	0.993959	0.117093	0.0302332	15	0.03792	0.05145	0.467468	>0.999999999999999	No		WP_001218091.1		Uncharacterized protein
ACX60_RS05195	1.03859	0.111967	0.0646443	3	1.00709	0.116254	0.0671193	3	-0.0315	0.09319	0.752332	>0.999999999999999	No		WP_000069673.1		Putative membrane protein
ACX60_RS05200	0.960178	0.0940428	0.0154605	37	0.98083	0.116981	0.0194968	36	0.02065	0.02481	0.407931	>0.999999999999999	No		WP_017897594.1		MFS transporter
ACX60_RS05205	1.028	0.123574	0.0390777	10	1.03607	0.208323	0.0628116	11	0.008075	0.07577	0.916252	>0.999999999999999	No		WP_000925116.1		Bacterial regulatory helix-turn-helix, lysR family protein
ACX60_RS05210	0.989723	0.103423	0.0344743	9	0.967933	0.111811	0.0353578	10	-0.02179	0.0496	0.665955	>0.999999999999999	No	K06956	WP_001025081.1	uncharacterized protein	Dicarboxylate symporter family protein
ACX60_RS05215	0.986303	0.133291	0.0769558	3	1.05329	0.308555	0.154277	4	0.06699	0.1936	0.743377	>0.999999999999999	No		WP_000784951.1		Phenazine biosynthesis protein PhzF
ACX60_RS05220	0.955613	0.125481	0.0203557	38	0.93148	0.178145	0.0285261	39	-0.02413	0.0352	0.49508	>0.999999999999999	No	pqqL	WP_000480983.1	zinc protease	Peptidase M16 inactive domain protein
ACX60_RS05225	0.822979	0.1251	0.0625502	4	0.825905	0.331175	0.165588	4	0.002926	0.177	0.987349	>0.999999999999999	No		WP_000078676.1		Uncharacterized protein
ACX60_RS05230	1.00794	0.0948795	0.0424314	5	1.02307	0.0631845	0.028257	5	0.01513	0.05098	0.77423	>0.999999999999999	No		WP_001150004.1		Uncharacterized protein
ACX60_RS05235	0.994723	0.10548	0.0372929	8	0.958054	0.179153	0.0633403	8	-0.03667	0.0735	0.625618	>0.999999999999999	No		WP_000230496.1		Metal-binding protein
ACX60_RS05240	0.981577	0.0836275	0.0223504	14	0.951774	0.0762289	0.020373	14	-0.0298	0.03024	0.333469	>0.999999999999999	No		WP_000993528.1		Uncharacterized protein
ACX60_RS05245	0.1	X	X		0.1	X	X							thiE	WP_001214807.1	thiamine-phosphate pyrophosphorylase	Thiamine-phosphate synthase (TP synthase) (TPS) (EC 2.5.1.3) (Thiamine-phosphate pyrophosphorylase) (TMP pyrophosphorylase) (TMP-PPase)
ACX60_RS05250	0.1	X	X		0.1	X	X							hemL	WP_000059223.1	glutamate-1-semialdehyde 2,1-aminomutase	Glutamate-1-semialdehyde 2,1-aminomutase (GSA) (EC 5.4.3.8) (Glutamate-1-semialdehyde aminotransferase) (GSA-AT)
ACX60_RS05255	1.0001	0.0759203	0.0228908	11	1.01426	0.0918728	0.0277007	11	0.01417	0.03593	0.697545	>0.999999999999999	No		WP_000500061.1		Isochorismatase
ACX60_RS05260	0.992445	0.0504553	0.0252276	4	0.975891	0.0572445	0.0286223	4	-0.01655	0.03815	0.679539	>0.999999999999999	No	rluA	WP_001279315.1	tRNA pseudouridine32 synthase / 23S rRNA pseudouridine746 synthase	RNA pseudouridylate synthase family protein
ACX60_RS05265	0.950925	0.163165	0.0293053	31	0.971958	0.17627	0.031659	31	0.02103	0.04314	0.62766	>0.999999999999999	No	hepA	WP_002060735.1	ATP-dependent helicase HepA
ACX60_RS05270	0.916701	0.172369	0.0497586	12	0.957457	0.224697	0.0677487	11	0.04076	0.08307	0.628788	>0.999999999999999	No		WP_001191205.1		Uncharacterized protein
ACX60_RS05275	0.884339	0.309818	0.085928	13	0.862539	0.304539	0.0918221	11	-0.0218	0.1259	0.864162	>0.999999999999999	No	fabR	WP_000195202.1	TetR/AcrR family transcriptional regulator, fatty acid biosynthesis regulator	Bacterial regulatory s, tetR family protein
ACX60_RS05280	0.979108	0	0	1	1.00893	0	0	1							WP_001147894.1		Ferredoxin reductase (Oxidoreductase)
ACX60_RS05285	0.1	X	X		0.1	X	X							E1.14.19.3	WP_001057073.1	linoleoyl-CoA desaturase	Fatty acid desaturase family protein
ACX60_RS05290	0.917927	0.201546	0.043981	21	0.959858	0.196972	0.0429827	21	0.04193	0.0615	0.499267	>0.999999999999999	No		WP_001039795.1		NAD(P)H dehydrogenase
ACX60_RS05295	1.00593	0.15739	0.0252025	39	0.962013	0.133287	0.021622	38	-0.04391	0.03328	0.190995	>0.999999999999999	No		WP_001041365.1		LysR family transcriptional regulator
ACX60_RS05300	1.04686	0.148439	0.0561046	7	1.03642	0.173954	0.0657484	7	-0.01044	0.08643	0.905879	>0.999999999999999	No		WP_001259423.1		Uncharacterized protein
ACX60_RS05305	0.368762	0.267983	0.0497632	29	0.38795	0.30066	0.0558312	29	0.01919	0.07479	0.798459	>0.999999999999999	No	ectB, dat	WP_000117540.1	diaminobutyrate-2-oxoglutarate transaminase	Diaminobutyrate--2-oxoglutarate aminotransferase (EC 2.6.1.76)
ACX60_RS05310	0.35869	0.290355	0.109744	7	0.24744	0.256446	0.0969275	7	-0.1112	0.1464	0.462041	>0.999999999999999	No	ddc	WP_000227387.1	L-2,4-diaminobutyrate decarboxylase	L-2,4-diaminobutyrate decarboxylase (EC 4.1.1.86)
ACX60_RS05315	1.00765	0.103957	0.017572	35	0.9867	0.17085	0.028475	36	-0.02095	0.03368	0.535997	>0.999999999999999	No		WP_001183474.1		Aldehyde dehydrogenase
ACX60_RS05320	1.00985	0.0764926	0.0230634	11	0.981245	0.114391	0.0330218	12	-0.02861	0.04099	0.492823	>0.999999999999999	No		WP_000357090.1		AsnC family protein
ACX60_RS05325	0.97332	0.185115	0.0259214	51	0.97055	0.181112	0.0253607	51	-0.00277	0.03626	0.939265	>0.999999999999999	No		WP_000469459.1		Pyruvate decarboxylase isozyme 3 (EC 4.1.1.1)
ACX60_RS05330	0.995329	0.121021	0.0232905	27	0.98301	0.125202	0.0255567	24	-0.01232	0.03451	0.722629	>0.999999999999999	No	aroP	WP_000339846.1	aromatic amino acid transport protein AroP	Amino acid permease family protein
ACX60_RS05335	0.945849	0.216652	0.0510654	18	0.962687	0.0820831	0.0199081	17	0.01684	0.05603	0.765663	>0.999999999999999	No	pstS	WP_001238909.1	phosphate transport system substrate-binding protein	PBP superfamily domain protein
ACX60_RS05340	0.980594	0.0603624	0.0174251	12	0.938294	0.0645059	0.0203986	10	-0.0423	0.02666	0.128259	>0.999999999999999	No	pstC	WP_001050723.1	phosphate transport system permease protein	Phosphate transport system permease protein
ACX60_RS05345	0.957273	0.137052	0.0332399	17	0.964935	0.0940484	0.0242832	15	0.007662	0.04213	0.856911	>0.999999999999999	No	pstA	WP_000107954.1	phosphate transport system permease protein	Phosphate transport system permease protein PstA
ACX60_RS05350	0.935771	0.132906	0.0383667	12	0.977139	0.104428	0.0289631	13	0.04137	0.0476	0.393771	>0.999999999999999	No	pstB	WP_001091973.1	phosphate transport system ATP-binding protein	Phosphate import ATP-binding protein PstB (EC 3.6.3.27) (ABC phosphate transporter) (Phosphate-transporting ATPase)
ACX60_RS05355	1.08751	0.259757	0.116167	5	1.04466	0.174731	0.0781422	5	-0.04284	0.14	0.767397	>0.999999999999999	No	sohB	WP_000897185.1	serine protease SohB	Peptidase S49 family protein
ACX60_RS05360	0.973092	0.0827975	0.0141997	34	0.981363	0.0654338	0.0112218	34	0.008271	0.0181	0.649173	>0.999999999999999	No		WP_000196826.1		Adhesin
ACX60_RS05365	1.02645	0.214402	0.0594645	13	0.986335	0.0806916	0.0232937	12	-0.04012	0.0659	0.548614	>0.999999999999999	No	yjdF	WP_000570327.1	putative membrane protein	Uncharacterized protein
ACX60_RS05370	0.1	X	X		0.1	X	X							purB, ADSL	WP_000993080.1	adenylosuccinate lyase	Adenylosuccinate lyase (ASL) (EC 4.3.2.2) (Adenylosuccinase)
ACX60_RS05375	0.1	X	X		0.1	X	X							hflD	WP_000229972.1	high frequency lysogenization protein	High frequency lysogenization protein HflD homolog
ACX60_RS05380	0.1	X	X	6	0.136253	0.179819	0.0734109	6						mnmA, trmU	WP_001187604.1	tRNA-uridine 2-sulfurtransferase	tRNA-specific 2-thiouridylase MnmA (EC 2.8.1.13)
ACX60_RS05385	0.2268	0.19906	0.140757	2	0.1	X	X	2							WP_000741966.1		Phosphatase NudJ (EC 3.6.1.-)
ACX60_RS05390	0.949437	0.0622228	0.0278269	5	0.950749	0.0369909	0.0165428	5	0.001313	0.03237	0.968652	>0.999999999999999	No		WP_001107199.1		Protein YrdA
ACX60_RS05395	0.932353	0.0529412	0.023676	5	0.903287	0.0583511	0.0260954	5	-0.02907	0.03524	0.433329	>0.999999999999999	No	dacC, dacA, dacD	WP_000197255.1	serine-type D-Ala-D-Ala carboxypeptidase (penicillin-binding protein 5/6)	D-alanyl-D-alanine carboxypeptidase family protein
ACX60_RS05400	0.952312	0.0407367	0.0235194	3	0.917416	0.00583946	0.00412912	2	-0.0349	0.03052	0.335837	>0.999999999999999	No		WP_000480885.1		Uncharacterized protein
ACX60_RS05405	1.00186	0.0215386	0.0152301	2	1.03172	0.0213289	0.0150818	2	0.02986	0.02143	0.298218	>0.999999999999999	No		WP_000846426.1		Uncharacterized protein
ACX60_RS05410	0.974272	0.0965656	0.0341411	8	0.989159	0.0742294	0.0262441	8	0.01489	0.04306	0.734699	>0.999999999999999	No	surE	WP_001023217.1	5'-nucleotidase	5'-nucleotidase SurE (EC 3.1.3.5) (Nucleoside 5'-monophosphate phosphohydrolase)
ACX60_RS05415	0.827745	0.389754	0.174303	5	0.809191	0.363105	0.162385	5	-0.01855	0.2382	0.939831	>0.999999999999999	No	nlpD	WP_000550750.1	lipoprotein NlpD	LysM domain protein
ACX60_RS05420	1.04491	0.26237	0.0559375	22	1.02466	0.195968	0.0427637	21	-0.02025	0.07089	0.776542	>0.999999999999999	No		WP_000886768.1		LysR family transcriptional regulator
ACX60_RS05425	1.00494	0.0755147	0.0142709	28	1.01209	0.124637	0.0235542	28	0.007153	0.02754	0.796072	>0.999999999999999	No		WP_000192286.1		Endopeptidase La (EC 3.4.21.53)
ACX60_RS05430	0.999103	0.146794	0.0277415	28	0.947661	0.109967	0.0219934	25	-0.05144	0.03598	0.158899	>0.999999999999999	No	ampG	WP_000428311.1	MFS transporter, PAT family, beta-lactamase induction signal transducer AmpG	Transporter
ACX60_RS05435	0.97688	0.0851872	0.0301182	8	0.97868	0.0572458	0.0202395	8	0.0018	0.03629	0.961144	>0.999999999999999	No	GLO1, gloA	WP_001242511.1	lactoylglutathione lyase	Lactoylglutathione lyase (EC 4.4.1.5) (Glyoxalase I)
ACX60_RS05440	0.853833	0.302847	0.0957686	10	0.959478	0.10843	0.0326928	11	0.1056	0.09734	0.291361	>0.999999999999999	No	SLC10A7, P7	WP_005134928.1	solute carrier family 10 (sodium/bile acid cotransporter), member 7	Uncharacterized protein
ACX60_RS05445	0.1	X	X		0.1	X	X							RP-L31, rpmE	WP_001200845.1	large subunit ribosomal protein L31	50S ribosomal protein L31
ACX60_RS05450	0.963669	0.111383	0.0222767	25	0.960049	0.0958212	0.0187921	26	-0.00362	0.02906	0.901363	>0.999999999999999	No		WP_000534828.1		Diguanylate phosphodiesterase
ACX60_RS05455	0.964804	0.0768359	0.0153672	25	0.942631	0.148852	0.0297703	25	-0.02217	0.0335	0.511245	>0.999999999999999	No
ACX60_RS05460	0.538862	0.388061	0.0867731	20	0.491768	0.346948	0.07758	20	-0.04709	0.1164	0.688044	>0.999999999999999	No	epmB	WP_000611579.1	L-lysine 2,3-aminomutase	KamA family protein
ACX60_RS05465	0.1	X	X	1	0.1	X	X	1						efp	WP_000035083.1	elongation factor P	Elongation factor P (EF-P)
ACX60_RS05470	0.974879	0.135878	0.0178416	58	0.97005	0.0978838	0.0127434	59	-0.00483	0.02187	0.825578	>0.999999999999999	No	cstA	WP_000380470.1	carbon starvation protein	Carbon starvation CstA family protein
ACX60_RS05475	1.04093	0.137034	0.043334	10	0.977232	0.122326	0.0386828	10	-0.0637	0.05809	0.287297	>0.999999999999999	No		WP_001009533.1		Uncharacterized protein
ACX60_RS05480	0.1	X	X		0.1	X	X
ACX60_RS05485	1.00518	0.180383	0.0215599	70	0.983658	0.1982	0.0238604	69	-0.02152	0.03214	0.504124	>0.999999999999999	No
ACX60_RS05490	0.978783	0.166382	0.0372042	20	0.901476	0.229302	0.0540469	18	-0.07731	0.06452	0.238684	>0.999999999999999	No	paaX	WP_000211448.1	phenylacetic acid degradation operon negative regulatory protein	PaaX family transcriptional regulator
ACX60_RS05495	0.986566	0.0624098	0.0122396	26	0.980778	0.0887321	0.0174018	26	-0.005788	0.02128	0.786683	>0.999999999999999	No	atuB	WP_001131942.1	citronellol/citronellal dehydrogenase	Short chain dehydrogenase family protein
ACX60_RS05500	0.94507	0.0856635	0.0153856	31	0.953776	0.0861011	0.0154642	31	0.008706	0.02181	0.69124	>0.999999999999999	No		WP_001097602.1		Fatty acid desaturase
ACX60_RS05505	0.979802	0.0778966	0.0133592	34	0.98048	0.106963	0.018344	34	0.0006774	0.02269	0.976278	>0.999999999999999	No		WP_000627086.1		Fatty acid desaturase
ACX60_RS05510	1.03067	0.132087	0.0499243	7	1.08392	0.141647	0.0578273	6	0.05325	0.07595	0.49779	>0.999999999999999	No		WP_049594813.1		Metal-dependent hydrolase
ACX60_RS05515	0.938306	0.0781799	0.02606	9	0.960376	0.0724261	0.024142	9	0.02207	0.03552	0.543167	>0.999999999999999	No		WP_000106451.1		Hydrolase
ACX60_RS05520	1.06142	0.234792	0.0586981	16	1.03882	0.242872	0.0607179	16	-0.0226	0.08445	0.790834	>0.999999999999999	No		WP_001153333.1		Bacterial regulatory helix-turn-helix, lysR family protein
ACX60_RS05525	0.927616	0.187427	0.0592696	10	0.987979	0.113933	0.0360286	10	0.06036	0.06936	0.395611	>0.999999999999999	No		WP_000277159.1		Trypsin
ACX60_RS05530	1.00304	0.0902565	0.0162105	31	0.96266	0.194829	0.0349923	31	-0.04038	0.03856	0.299313	>0.999999999999999	No		WP_001038285.1		Uncharacterized protein
ACX60_RS05535	0.984643	0.0948725	0.0300013	10	0.951591	0.0877133	0.0277374	10	-0.03305	0.04086	0.429115	>0.999999999999999	No		WP_000616843.1
ACX60_RS05540	1.01757	0.181928	0.0337832	29	1.04243	0.143931	0.0267274	29	0.02486	0.04308	0.566256	>0.999999999999999	No	K07044	WP_000102858.1	uncharacterized protein	Putative metal-dependent hydrolase family protein
ACX60_RS05545	0.939106	0.165116	0.0224694	54	0.96898	0.114309	0.0154134	55	0.02987	0.02716	0.273809	>0.999999999999999	No	E1.1.1.219	WP_049594814.1	dihydroflavonol-4-reductase	Dihydroflavonol 4-reductase
ACX60_RS05550	1.02133	0.14126	0.0470868	9	0.930862	0.119303	0.0421801	8	-0.09046	0.06388	0.17718	>0.999999999999999	No		WP_001069952.1		Bacterial regulatory helix-turn-helix s, AraC family protein
ACX60_RS05555	1.00696	0.0897492	0.0317311	8	0.985934	0.0372173	0.0131583	8	-0.02102	0.03435	0.550349	>0.999999999999999	No		WP_001170044.1		Molybdenum cofactor biosysnthesis protein MoeA
ACX60_RS05560	0.905862	0.154099	0.0770495	4	1.03329	0.0394819	0.0197409	4	0.1274	0.07954	0.160263	>0.999999999999999	No		WP_049594815.1		Uncharacterized protein
ACX60_RS05565	0.990908	0.103631	0.0423074	6	0.989745	0.0481818	0.0196701	6	-0.001162	0.04666	0.980616	>0.999999999999999	No		WP_000168943.1		Uncharacterized protein
ACX60_RS05570	1.07498	0.0636835	0.0367677	3	1.01023	0.0402014	0.0232103	3	-0.06475	0.04348	0.210672	>0.999999999999999	No		WP_074031643.1
ACX60_RS05575	0.949929	0.122581	0.0231656	28	0.943576	0.174074	0.0335005	27	-0.006353	0.04048	0.87587	>0.999999999999999	No	K06911	WP_000995340.1	uncharacterized protein	Uncharacterized protein
ACX60_RS05580	0.947219	0.229537	0.046854	24	0.958093	0.202738	0.0405476	25	0.01087	0.0618	0.861093	>0.999999999999999	No	E4.3.1.19, ilvA, tdcB	WP_001061795.1	threonine dehydratase	Serine dehydratase
ACX60_RS05585	0.975166	0.0156227	0.00637793	6	1.0029	0.0866985	0.0387727	5	0.02774	0.0357	0.457169	>0.999999999999999	No		WP_000528180.1		DNA-binding protein
ACX60_RS05590	0.99669	0.175783	0.0366534	23	0.974321	0.166396	0.034696	23	-0.02237	0.05047	0.659798	>0.999999999999999	No		WP_000160885.1		NADPH-dependent ferric siderophore reductase
ACX60_RS05595	0.994366	0.111492	0.0218654	26	1.00777	0.134176	0.0263141	26	0.01341	0.03421	0.696772	>0.999999999999999	No		WP_000910250.1		Peptide synthetase
ACX60_RS05600	0.922041	0.210527	0.040516	27	0.931343	0.173674	0.0340603	26	0.009302	0.05312	0.861695	>0.999999999999999	No		WP_005134933.1		Acinetobactin biosynthesis protein
ACX60_RS05605	0.961563	0.0878501	0.0130959	45	0.951255	0.0810698	0.0120852	45	-0.01031	0.01782	0.564451	>0.999999999999999	No	ABC.FEV.P	WP_001210789.1	iron complex transport system permease protein	Iron ABC transporter permease
ACX60_RS05610	0.991178	0.259625	0.0649063	16	0.934793	0.139554	0.0387053	13	-0.05638	0.08017	0.4879	>0.999999999999999	No	ABC.FEV.P	WP_001223277.1	iron complex transport system permease protein	FecCD transport family protein
ACX60_RS05615	1.02499	0.24237	0.0916073	7	0.946334	0.0829652	0.0371032	5	-0.07865	0.1141	0.506439	>0.999999999999999	No	ABC.FEV.A	WP_000582115.1	iron complex transport system ATP-binding protein	Iron ABC transporter ATP-binding protein (Siderophore ABC transporter ATP-binding protein)
ACX60_RS05620	0.990289	0.121332	0.0208082	34	0.977125	0.137281	0.0235436	34	-0.01316	0.03142	0.676614	>0.999999999999999	No	ABC.FEV.S	WP_001104125.1	iron complex transport system substrate-binding protein	Periplasmic binding family protein
ACX60_RS05625	0.884485	0.223747	0.0345249	42	0.892144	0.16439	0.0256733	41	0.007659	0.04318	0.859668	>0.999999999999999	No	TC.FEV.OM	WP_001073041.1	iron complex outermembrane recepter protein	Ligand-gated channel protein
ACX60_RS05630	0.981577	0.0990626	0.0140096	50	0.969278	0.0835204	0.0119315	49	-0.0123	0.01843	0.50622	>0.999999999999999	No	iucD	WP_000717760.1	lysine N6-hydroxylase	Putative histamine N-monooxygenase
ACX60_RS05635	0.993908	0.202399	0.027543	54	0.987537	0.209658	0.0282702	55	-0.006371	0.03948	0.872117	>0.999999999999999	No		WP_049594816.1		Peptide synthetase
ACX60_RS05640	0.993115	0.137186	0.0235273	34	0.984859	0.0788895	0.0133348	35	-0.008256	0.02684	0.759383	>0.999999999999999	No	entE, dhbE, vibE, mxcE	WP_000744368.1	2,3-dihydroxybenzoate-AMP ligase	2,3-dihydroxybenzoate-AMP ligase
ACX60_RS05645	1.035	0.227321	0.0473998	23	1.05155	0.197463	0.0411739	23	0.01654	0.06279	0.793393	>0.999999999999999	No	entB, dhbB, vibB, mxcF	WP_001018258.1	bifunctional isochorismate lyase / aryl carrier protein	Isochorismatase (EC 3.3.2.1)
ACX60_RS05650	0.990001	0.078581	0.0392905	4	0.941644	0.0983997	0.0491998	4	-0.04836	0.06296	0.471614	>0.999999999999999	No	hdc, HDC	WP_000603867.1	histidine decarboxylase	Histidine decarboxylase (HDC) (EC 4.1.1.22)
ACX60_RS05655	1.08185	0.138946	0.0621385	5	1.01917	0.097782	0.0437294	5	-0.06268	0.07598	0.433323	>0.999999999999999	No
ACX60_RS05660	0.909127	0.158093	0.0456376	12	0.920059	0.291212	0.0807678	13	0.01093	0.0949	0.909291	>0.999999999999999	No		WP_005134938.1		ABC transporter
ACX60_RS05665	0.949568	0.226849	0.0407434	31	0.962321	0.171137	0.0312453	30	0.01275	0.05158	0.805572	>0.999999999999999	No		WP_001090096.1		ABC transporter
ACX60_RS05670	0.98394	0.18982	0.0447411	18	0.978429	0.0985053	0.0232179	18	-0.005511	0.05041	0.913589	>0.999999999999999	No		WP_001032910.1		Thioesterase
ACX60_RS05675	1.01516	0.166048	0.0332097	25	1.00673	0.143263	0.0280963	26	-0.008433	0.04337	0.84665	>0.999999999999999	No		WP_005134939.1		Phosphopantetheinyl transferase
ACX60_RS05680	0.963378	0.0976375	0.0270798	13	0.902586	0.124587	0.0332973	14	-0.06079	0.04332	0.172778	>0.999999999999999	No	entC	WP_000983816.1	isochorismate synthase	Uncharacterized protein
ACX60_RS05685	1.02456	0.110932	0.0334471	11	0.984911	0.0696278	0.0220183	10	-0.03965	0.04093	0.344808	>0.999999999999999	No		WP_000498089.1		Putative peptidoglycan binding domain protein
ACX60_RS05690	0.1	X	X		0.1	X	X							hemE, UROD	WP_000209395.1	uroporphyrinogen decarboxylase	Uroporphyrinogen decarboxylase (UPD) (URO-D) (EC 4.1.1.37)
ACX60_RS05695	1.00662	0.0836297	0.0295675	8	0.976526	0.0738239	0.024608	9	-0.03009	0.03817	0.442776	>0.999999999999999	No		WP_001199663.1		Uncharacterized protein
ACX60_RS05700	0.947282	0.0883027	0.0312197	8	0.968994	0.14652	0.0488399	9	0.02171	0.05969	0.721107	>0.999999999999999	No
ACX60_RS05705	0.970106	0.167783	0.0279638	36	0.972609	0.107446	0.0179076	36	0.002503	0.03321	0.940132	>0.999999999999999	No		WP_000055522.1		Uncharacterized protein
ACX60_RS05710	0.959204	0.303627	0.107348	8	0.926269	0.2754	0.0918001	9	-0.03293	0.1404	0.817693	>0.999999999999999	No		WP_001211238.1		Beta-lactamase (EC 3.5.2.6)
ACX60_RS05715	0.1	X	X		0.1	X	X							GCH1, folE	WP_000062631.1	GTP cyclohydrolase IA	GTP cyclohydrolase 1 (EC 3.5.4.16) (GTP cyclohydrolase I) (GTP-CH-I)
ACX60_RS05720	0.913666	0.261033	0.0544292	23	0.968355	0.0967715	0.0201782	23	0.05469	0.05805	0.35128	>0.999999999999999	No	xdhA	WP_000893681.1	xanthine dehydrogenase small subunit	Xanthine dehydrogenase small subunit
ACX60_RS05725	0.983625	0.134812	0.024213	31	1.00157	0.125482	0.0221822	32	0.01795	0.0328	0.586193	>0.999999999999999	No	xdhB	WP_005134944.1	xanthine dehydrogenase large subunit	Xanthine dehydrogenase molybdopterin binding subunit
ACX60_RS05730	0.981125	0.135927	0.0266575	26	0.977225	0.0684172	0.0136834	25	-0.0039	0.03032	0.898203	>0.999999999999999	No	xdhC	WP_001164225.1	xanthine dehydrogenase accessory factor	Xanthine dehydrogenase accessory protein XdhC
ACX60_RS05735	0.969341	0.163702	0.0454028	13	0.98417	0.151912	0.0421328	13	0.01483	0.06194	0.812814	>0.999999999999999	No		WP_000066123.1		DNA mismatch repair protein MutS
ACX60_RS05740	0.963785	0.0485709	0.0140212	12	1.02542	0.0776835	0.0215455	13	0.06163	0.02618	0.0274798	>0.999999999999999	No	trpC	WP_000608308.1	indole-3-glycerol phosphate synthase	Indole-3-glycerol phosphate synthase (IGPS) (EC 4.1.1.48)
ACX60_RS05745	0.916396	0.196438	0.0507201	15	0.942413	0.223388	0.0597029	14	0.02602	0.07798	0.741242	>0.999999999999999	No	trpD	WP_001982145.1	anthranilate phosphoribosyltransferase	Anthranilate phosphoribosyltransferase (EC 2.4.2.18)
ACX60_RS05750	0.971121	0.101894	0.0145563	49	0.999808	0.129172	0.0180877	51	0.02869	0.02333	0.221711	>0.999999999999999	No		WP_005134946.1		TonB-dependent receptor
ACX60_RS05755	0.978273	0.164627	0.0219991	56	0.971496	0.149484	0.0201564	55	-0.006777	0.02986	0.820889	>0.999999999999999	No	E3.4.11.14	WP_074031641.1	cytosol alanyl aminopeptidase
ACX60_RS05760	1.06339	0.20134	0.0636693	10	1.04591	0.19374	0.0584149	11	-0.01748	0.08624	0.841543	>0.999999999999999	No	trpG	WP_000925673.1	anthranilate synthase component II	Anthranilate synthase component II (EC 4.1.3.27)
ACX60_RS05765	0.979804	0.181863	0.0277338	43	1.02927	0.16725	0.0255054	43	0.04947	0.03768	0.192788	>0.999999999999999	No	pepP	WP_000999162.1	Xaa-Pro aminopeptidase	Peptidase M24
ACX60_RS05770	1.02494	0.10958	0.0161566	46	1.00354	0.145871	0.0222451	43	-0.0214	0.02723	0.434084	>0.999999999999999	No	TC.POT	WP_000872617.1	proton-dependent oligopeptide transporter, POT family	Peptide permease
ACX60_RS05775	0.1	X	X		0.1	X	X							glnA, GLUL	WP_001284758.1	glutamine synthetase	Glutamine synthetase (EC 6.3.1.2)
ACX60_RS05780	1.07696	0.0969981	0.0433789	5	1.0193	0.104949	0.0469348	5	-0.05766	0.06391	0.39327	>0.999999999999999	No	ubiC	WP_001231791.1	chorismate--pyruvate lyase	Probable chorismate pyruvate-lyase (CL) (CPL) (EC 4.1.3.40)
ACX60_RS05785	0.1	X	X		0.1	X	X							ubiA	WP_000205474.1	4-hydroxybenzoate polyprenyltransferase	4-hydroxybenzoate octaprenyltransferase (EC 2.5.1.-) (4-HB polyprenyltransferase)
ACX60_RS05790	0.99778	0.260215	0.0650538	16	1.02465	0.278627	0.0696568	16	0.02687	0.09531	0.779921	>0.999999999999999	No		WP_000830603.1		Alpha/beta hydrolase
ACX60_RS05795	1.27225	0	0	1	1.09228	0	0	1							WP_000082790.1		Uncharacterized protein
ACX60_RS05800	0.938282	0.0260984	0.0184543	2	0.886868	0.0124511	0.00880427	2	-0.05141	0.02045	0.128396	>0.999999999999999	No		WP_000464148.1		Uncharacterized protein
ACX60_RS05805	0.1	X	X		0.1	X	X
ACX60_RS05810	0.1	X	X		0.1	X	X
ACX60_RS05815	0.1	X	X		0.1	X	X
ACX60_RS05820	0.290358	0.301688	0.17418	3	0.674256	0.233395	0.134751	3	0.3839	0.2202	0.156242	>0.999999999999999	No	SOD2	WP_000208082.1	superoxide dismutase, Fe-Mn family	Superoxide dismutase (EC 1.15.1.1)
ACX60_RS05825	0.634522	0.45505	0.203505	5	0.723561	0.311048	0.139105	5	0.08904	0.2465	0.727297	>0.999999999999999	No		WP_001284922.1		NIF3 family protein
ACX60_RS05830	1.00006	0.145425	0.0342769	18	0.975276	0.14516	0.0352066	17	-0.02478	0.04914	0.617362	>0.999999999999999	No	hhoB, degS	WP_001254962.1	serine protease DegS	Trypsin family protein
ACX60_RS05835	0.1	X	X		0.1	X	X							cca	WP_001198542.1	tRNA nucleotidyltransferase (CCA-adding enzyme)	Multifunctional CCA protein [Includes: CCA-adding enzyme (EC 2.7.7.72) (tRNA-NT) (tRNA nucleotidyltransferase) (tRNA CCA-pyrophosphorylase) (tRNA adenylyl-/cytidylyl-transferase) (CCA tRNA nucleotidyltransferase); Phosphatase (EC 3.1.3.-); 2',3'-cyclic phosphodiesterase (EC 3.1.4.-); 2'-nucleotidase]
ACX60_RS05840	0.940201	0.103484	0.0365872	8	0.932308	0.0917489	0.0324381	8	-0.007893	0.0489	0.874068	>0.999999999999999	No	E1.1.1.40, maeB	WP_000342684.1	malate dehydrogenase (oxaloacetate-decarboxylating)(NADP+)	Malic enzyme, NAD binding domain protein
ACX60_RS05845	0.95016	0.107728	0.0253917	18	0.933473	0.177729	0.041891	18	-0.01669	0.04899	0.735474	>0.999999999999999	No		WP_000016038.1		Diguanylate cyclase domain protein
ACX60_RS05850	1.38741	0.311906	0.180079	3	1.08182	0.0353024	0.0249625	2	-0.3056	0.2332	0.281382	>0.999999999999999	No	rsmE	WP_001078589.1	16S rRNA (uracil1498-N3)-methyltransferase	Ribosomal RNA small subunit methyltransferase E (EC 2.1.1.193)
ACX60_RS05855	1.03887	0.127332	0.0519832	6	1.02248	0.147475	0.0602063	6	-0.01639	0.07954	0.840896	>0.999999999999999	No	metF, MTHFR	WP_000167018.1	methylenetetrahydrofolate reductase (NADPH)	Methylenetetrahydrofolate reductase (EC 1.5.1.20)
ACX60_RS05860	0.906307	0.178229	0.0630136	8	0.833082	0.257329	0.0972613	7	-0.07322	0.113	0.528243	>0.999999999999999	No	E3.3.1.1, ahcY	WP_000994845.1	adenosylhomocysteinase	Adenosylhomocysteinase (EC 3.3.1.1) (S-adenosyl-L-homocysteine hydrolase) (AdoHcyase)
ACX60_RS05865	0.930614	0.113113	0.0565564	4	0.887028	0.095068	0.0548876	3	-0.04359	0.08116	0.614265	>0.999999999999999	No		WP_001196988.1		Peptidase C39
ACX60_RS05870	1.02577	0.0380756	0.0269235	2	1.06636	0.0578283	0.0408908	2	0.0406	0.04896	0.494198	>0.999999999999999	No	pcaC	WP_000043121.1	4-carboxymuconolactone decarboxylase	Carboxymuconolactone decarboxylase family protein
ACX60_RS05875	0.977251	0.174587	0.0233302	56	0.993586	0.119511	0.0162634	54	0.01634	0.02863	0.569464	>0.999999999999999	No	fadE	WP_049594817.1	acyl-CoA dehydrogenase	Acyl-CoA dehydrogenase
ACX60_RS05880	0.530323	0.500934	0.250467	4	0.5195	0.475126	0.237563	4	-0.01082	0.3452	0.976005	>0.999999999999999	No	lipA	WP_001289259.1	lipoyl synthase	Lipoyl synthase (EC 2.8.1.8) (Lip-syn) (LS) (Lipoate synthase) (Lipoic acid synthase) (Sulfur insertion protein LipA)
ACX60_RS05885	0.820943	0.347317	0.141792	6	1.02617	0.219907	0.0777489	8	0.2052	0.1513	0.199887	>0.999999999999999	No	sthA, udhA	WP_001137505.1	NAD(P) transhydrogenase	Soluble pyridine nucleotide transhydrogenase (EC 1.6.1.1)
ACX60_RS05890	0.1	X	X		0.1	X	X
ACX60_RS05895	0.974712	0.1116	0.0227803	24	1.02077	0.121642	0.0243284	25	0.04606	0.03339	0.174291	>0.999999999999999	No		WP_000169415.1		MFS transporter
ACX60_RS05900	0.988914	0.109013	0.0172365	40	0.96173	0.131564	0.0210671	39	-0.02718	0.02716	0.319928	>0.999999999999999	No	NRT, narK, nrtP, nasA	WP_000097620.1	MFS transporter, NNP family, nitrate/nitrite transporter	MFS transporter
ACX60_RS05905	0.940868	0.211575	0.0565459	14	1.00934	0.0982068	0.0245517	16	0.06848	0.05895	0.255228	>0.999999999999999	No		WP_000976525.1		OmpW family protein
ACX60_RS05910	0.954568	0.0348041	0.0246102	2	0.970498	0.154873	0.089416	3	0.01593	0.1169	0.900228	>0.999999999999999	No	map	WP_001089491.1	methionyl aminopeptidase	Methionine aminopeptidase (MAP) (MetAP) (EC 3.4.11.18) (Peptidase M)
ACX60_RS05915	0.1	X	X		0.1	X	X							RP-S2, MRPS2, rpsB	WP_001982118.1	small subunit ribosomal protein S2	30S ribosomal protein S2
ACX60_RS05920	0.1	X	X		0.1	X	X							tsf, TSFM	WP_000125378.1	elongation factor Ts	Elongation factor Ts (EF-Ts)
ACX60_RS05925	1.11768	0.0672641	0.0388349	3	1.07586	0.111868	0.0559342	4	-0.04182	0.07373	0.595094	>0.999999999999999	No		WP_000182520.1		DUF3465 domain-containing protein
ACX60_RS05930	1.0484	0.107435	0.0358118	9	1.03282	0.131556	0.0416015	10	-0.01558	0.05551	0.782333	>0.999999999999999	No		WP_000554500.1		Bacterial regulatory helix-turn-helix s, AraC family protein
ACX60_RS05935	0.970328	0.0643982	0.0321991	4	1.06787	0.220363	0.0985494	5	0.09754	0.1153	0.4254	>0.999999999999999	No		WP_002156296.1
ACX60_RS05940	0.1	X	X		0.1	X	X								WP_000118659.1		Branched-chain amino acid transport family protein
ACX60_RS05945	0.953206	0.223895	0.0708018	10	1.05692	0.255304	0.0807343	10	0.1037	0.1074	0.346941	>0.999999999999999	No		WP_000836402.1		Uncharacterized protein
ACX60_RS05950	0.1	X	X		0.1	X	X							rlpA	WP_001177236.1	rare lipoprotein A	Endolytic peptidoglycan transglycosylase RlpA (EC 4.2.2.-)
ACX60_RS05955	0.923021	0	0	1	0.798455	0	0	1						mltB	WP_000951085.1	membrane-bound lytic murein transglycosylase B	Lytic murein transglycosylase B
ACX60_RS05960	0.980893	0.090267	0.0285449	10	0.893613	0.0612634	0.0204211	9	-0.08728	0.03583	0.0261377	>0.999999999999999	No	rodA, mrdB	WP_000075224.1	rod shape determining protein RodA	Peptidoglycan glycosyltransferase MrdB (PGT) (EC 2.4.1.129) (Cell elongation protein RodA) (Cell wall polymerase) (Peptidoglycan polymerase) (PG polymerase)
ACX60_RS05965	1.01477	0	0	1	1.27743	0.371432	0.262642	2							WP_001115740.1		Putative esvE2
ACX60_RS05970	0.855756	0.0185337	0.0107004	3	0.906131	0.0344138	0.0198688	3	0.05037	0.02257	0.0893891	>0.999999999999999	No	queF	WP_000110164.1	7-cyano-7-deazaguanine reductase	NADPH-dependent 7-cyano-7-deazaguanine reductase (EC 1.7.1.13) (7-cyano-7-carbaguanine reductase) (NADPH-dependent nitrile oxidoreductase) (PreQ(0) reductase)
ACX60_RS05975	0.898043	0.113817	0.0657121	3	0.860259	0.0356426	0.0205783	3	-0.03778	0.06886	0.612389	>0.999999999999999	No	ABC-2.P	WP_001010536.1	ABC-2 type transport system permease protein	Transport permease protein
ACX60_RS05980	0.940903	0.177496	0.0724623	6	0.77848	0.208889	0.0852784	6	-0.1624	0.1119	0.177303	>0.999999999999999	No	ABC-2.A	WP_000128669.1	ABC-2 type transport system ATP-binding protein	ABC transporter family protein
ACX60_RS05985	0.1	X	X		0.1	X	X
ACX60_RS05990	0.972143	0.198953	0.0551796	13	0.953635	0.069498	0.0200623	12	-0.01851	0.06066	0.763031	>0.999999999999999	No		WP_000896955.1		Uncharacterized protein
ACX60_RS05995	0.843051	0.110827	0.0783664	2	0.828728	0.0689239	0.0487366	2	-0.01432	0.09229	0.890911	>0.999999999999999	No	exoX	WP_001147935.1	exodeoxyribonuclease X	Exonuclease family protein
ACX60_RS06000	0.969497	0.089139	0.0210103	18	0.921381	0.172537	0.0395826	19	-0.04812	0.04554	0.297945	>0.999999999999999	No		WP_000782590.1		Triacylglycerol lipase
ACX60_RS06005	0.1	X	X		0.1	X	X							glyA, SHMT	WP_000457893.1	glycine hydroxymethyltransferase	Serine hydroxymethyltransferase (SHMT) (Serine methylase) (EC 2.1.2.1)
ACX60_RS06010	0.954962	0.224506	0.0385024	34	0.955184	0.144141	0.0240235	36	0.0002218	0.04484	0.996067	>0.999999999999999	No	oprC, opcM	WP_000633135.1	outer membrane protein, multidrug efflux system	RND transporter
ACX60_RS06015	0.991639	0.114856	0.0111035	107	0.952533	0.157797	0.0153994	105	-0.03911	0.01893	0.0400703	>0.999999999999999	No	bpeF	WP_001027060.1	multidrug efflux pump	Efflux pump membrane transporter
ACX60_RS06020	0.959328	0.115338	0.0226196	26	0.970139	0.142664	0.0274557	27	0.01081	0.03572	0.763351	>0.999999999999999	No	bpeE	WP_000010635.1	membrane fusion protein, multidrug efflux system	Efflux transporter periplasmic adaptor subunit (MexE family multidrug efflux RND transporter periplasmic adaptor subunit) (Multidrug resistance protein MdtE)
ACX60_RS06025	0.997561	0.0787161	0.0210378	14	0.980865	0.0859207	0.0238301	13	-0.0167	0.03168	0.602839	>0.999999999999999	No	bpeT	WP_002000718.1	LysR family transcriptional regulator, regulator for bpeEF and oprC	Bacterial regulatory helix-turn-helix, lysR family protein
ACX60_RS06030	0.980208	0.095451	0.0203502	22	0.997456	0.149072	0.0317823	22	0.01725	0.03774	0.649986	>0.999999999999999	No	hisJ	WP_000135840.1	histidine transport system substrate-binding protein	Lysine/arginine/ornithine/histidine ABC transporter substrate-binding protein
ACX60_RS06035	0.924655	0.340442	0.120364	8	1.0268	0.0580694	0.0205306	8	0.1021	0.1221	0.416883	>0.999999999999999	No	hisQ	WP_000010369.1	histidine transport system permease protein	Amino ABC transporter, permease, 3-TM region, His/Glu/Gln/Arg/opine family domain protein
ACX60_RS06040	0.889667	0.262874	0.0831279	10	0.946165	0.232143	0.07341	10	0.0565	0.1109	0.616634	>0.999999999999999	No	hisM	WP_000569990.1	histidine transport system permease protein	Amino ABC transporter, permease, 3-TM region, His/Glu/Gln/Arg/opine family domain protein
ACX60_RS06045	0.973898	0.159588	0.0426517	14	0.984421	0.15584	0.0402377	15	0.01052	0.05859	0.858798	>0.999999999999999	No	hisP	WP_000438618.1	histidine transport system ATP-binding protein	ABC transporter family protein
ACX60_RS06050	0.892865	0.233891	0.0705209	11	0.86366	0.198118	0.0597349	11	-0.02921	0.09242	0.75527	>0.999999999999999	No	emrE, qac, mmr, smr	WP_000121130.1	small multidrug resistance pump	Transporter
ACX60_RS06055	1.05356	0.0708384	0.0500903	2	1.04728	0	0	1							WP_001196306.1		(4Fe-4S)-binding protein
ACX60_RS06060	1.03829	0.12416	0.0248319	25	1.02177	0.118293	0.0236585	25	-0.01652	0.0343	0.632152	>0.999999999999999	No	K08303	WP_000845865.1	putative protease	U32 family peptidase
ACX60_RS06065	0.96431	0.113039	0.027416	17	0.987211	0.0681267	0.0165232	17	0.0229	0.03201	0.479526	>0.999999999999999	No		WP_000280070.1		GntR family transcriptional regulator
ACX60_RS06070	0.97587	0.0809463	0.0224505	13	0.999835	0.0954997	0.0264868	13	0.02397	0.03472	0.496679	>0.999999999999999	No		WP_000117587.1		Phenazine biosynthesis protein PhzF
ACX60_RS06075	0.1	X	X		0.1	X	X							fpr	WP_000718711.1	ferredoxin/flavodoxin---NADP+ reductase	Ferredoxin--NADP reductase (EC 1.18.1.2)
ACX60_RS06080	0.984677	0.188193	0.0420812	20	1.01231	0.157614	0.0343943	21	0.02764	0.05411	0.612426	>0.999999999999999	No		WP_005109720.1		Uncharacterized protein
ACX60_RS06085	0.956103	0.185301	0.033281	31	0.964196	0.20252	0.0358007	32	0.008093	0.04895	0.869232	>0.999999999999999	No		WP_001052949.1		Mg2+ transporter-C, MgtC family protein
ACX60_RS06090	0.992407	0.091607	0.0159467	33	0.954884	0.07462	0.0134022	31	-0.03752	0.02096	0.0783702	>0.999999999999999	No	gspE	WP_001020917.1	general secretion pathway protein E	Type II secretion system protein E
ACX60_RS06095	1.02981	0.133947	0.0947152	2	1.07372	0.188944	0.0944719	4	0.04391	0.1531	0.788534	>0.999999999999999	No		WP_000781557.1		Uncharacterized protein
ACX60_RS06100	0.891651	0	0	1	0.845022	0	0	1						K02483	WP_001221454.1	two-component system, OmpR family, response regulator	Two-component system response regulator protein
ACX60_RS06105	1.02634	0.117493	0.0214512	30	0.964607	0.0936036	0.0173817	29	-0.06173	0.02772	0.0298852	>0.999999999999999	No	qseC	WP_001257353.1	two-component system, OmpR family, sensor histidine kinase QseC	His Kinase A domain protein
ACX60_RS06110	0.1	X	X		0.1	X	X								WP_000993415.1		Hemin uptake hemP family protein
ACX60_RS06115	0.973676	0.190476	0.0359966	28	0.990416	0.179223	0.0344914	27	0.01674	0.04991	0.73865	>0.999999999999999	No	mutT, NUDT15, MTH2	WP_001125745.1	8-oxo-dGTP diphosphatase	NUDIX domain protein
ACX60_RS06120	0.894349	0.237822	0.118911	4	0.971245	0.055137	0.0275685	4	0.0769	0.1221	0.551939	>0.999999999999999	No		WP_000913439.1		Uncharacterized protein
ACX60_RS06125	0.949576	0.0919499	0.0196038	22	0.93738	0.0622443	0.0135828	21	-0.0122	0.02406	0.614982	>0.999999999999999	No	mrcB	WP_000667412.1	penicillin-binding protein 1B	Penicillin-binding protein 1B (PBP-1b) (PBP1b) (Murein polymerase)
ACX60_RS06130	0.1	X	X		0.1	X	X							ppnK, NADK	WP_001167242.1	NAD+ kinase	NAD kinase (EC 2.7.1.23) (ATP-dependent NAD kinase)
ACX60_RS06135	0.729529	0	0	1	0.849528	0	0	1						K09916	WP_001019667.1	uncharacterized protein	Uncharacterized protein
ACX60_RS06140	0.995726	0.0931258	0.0213645	19	0.962267	0.123256	0.0290516	18	-0.03346	0.03579	0.356241	>0.999999999999999	No		WP_001093407.1		Glycosyl transferase
ACX60_RS06145	1.00179	0.194595	0.044643	19	0.982638	0.12951	0.0297117	19	-0.01915	0.05363	0.723092	>0.999999999999999	No	dctA	WP_001085436.1	aerobic C4-dicarboxylate transport protein	C4-dicarboxylate transport protein
ACX60_RS06150	0.981449	0.0854448	0.0213612	16	0.949671	0.119501	0.0298753	16	-0.03178	0.03673	0.39376	>0.999999999999999	No	ACADL	WP_000881864.1	long-chain-acyl-CoA dehydrogenase	Acyl-CoA dehydrogenase
ACX60_RS06155	0.862846	0.33167	0.110557	9	0.982049	0.110495	0.0390659	8	0.1192	0.1233	0.348907	>0.999999999999999	No	K07017	WP_000035924.1	uncharacterized protein	Alpha/beta hydrolase
ACX60_RS06160	0.521785	0	0	1	0.1	X	X	1						pheA	WP_000606364.1	chorismate mutase / prephenate dehydratase	Chorismate mutase (EC 5.4.99.5)
ACX60_RS06165	0.1	X	X	2	0.720647	1.11022e-16	1.11022e-16	1						tyrC	WP_000082052.1	cyclohexadieny/prephenate dehydrogenase	3-phosphoshikimate 1-carboxyvinyltransferase (EC 2.5.1.19) (5-enolpyruvylshikimate-3-phosphate synthase) (EPSP synthase) (EPSPS)
ACX60_RS06170	1.0017	0.0709118	0.0268021	7	0.966014	0.0616977	0.0233196	7	-0.03569	0.03553	0.334927	>0.999999999999999	No		WP_000735999.1		Uncharacterized protein
ACX60_RS06175	0.953052	0.204724	0.0236395	75	0.987948	0.0943591	0.010969	74	0.0349	0.02618	0.184527	>0.999999999999999	No	pepD	WP_000195395.1	dipeptidase D	Aminoacyl-histidine dipeptidase
ACX60_RS06180	0.962003	0.136632	0.0253719	29	0.946014	0.187489	0.0348158	29	-0.01599	0.04308	0.711915	>0.999999999999999	No	RTCA, rtcA	WP_049594818.1	RNA 3'-terminal phosphate cyclase (ATP)	RNA 3'-terminal phosphate cyclase (RNA cyclase) (RNA-3'-phosphate cyclase) (EC 6.5.1.4)
ACX60_RS06185	1.00664	0.111483	0.0557413	4	0.994282	0.151216	0.0756079	4	-0.01235	0.09393	0.899663	>0.999999999999999	No		WP_000761355.1		Septicolysin
ACX60_RS06190	0.981288	0.108795	0.0384647	8	0.969512	0.0551282	0.0194907	8	-0.01178	0.04312	0.788757	>0.999999999999999	No		WP_000409701.1		Uncharacterized protein
ACX60_RS06195	1.01606	0.0755108	0.0151022	25	1.01682	0.11031	0.0216335	26	0.0007605	0.02658	0.977285	>0.999999999999999	No	RTCB, rtcB	WP_000110894.1	tRNA-splicing ligase RtcB	RNA-splicing ligase RtcB
ACX60_RS06200	0.976243	0.0741766	0.0129125	33	0.939874	0.159547	0.0277735	33	-0.03637	0.03063	0.239445	>0.999999999999999	No	rnz	WP_000902244.1	ribonuclease Z	Ribonuclease Z (RNase Z) (EC 3.1.26.11) (tRNA 3 endonuclease) (tRNase Z)
ACX60_RS06205	0.991609	0.155941	0.02947	28	0.964269	0.205237	0.0387862	28	-0.02734	0.04871	0.576935	>0.999999999999999	No	rtcR	WP_000650525.1	transcriptional regulatory protein RtcR	Sigma-54 interaction domain protein
ACX60_RS06210	0.904019	0.101809	0.0339364	9	0.942668	0.206704	0.0653655	10	0.03865	0.07619	0.618485	>0.999999999999999	No	K07018	WP_000003115.1	uncharacterized protein	Alpha/beta hydrolase family protein
ACX60_RS06215	0.991624	0.0669098	0.0223033	9	0.888749	0.0734724	0.0244908	9	-0.1029	0.03312	0.00679824	>0.999999999999999	No	K09861	WP_000880407.1	uncharacterized protein	UPF0246 protein A7M79_14170
ACX60_RS06220	0.973683	0.0482563	0.0197006	6	1.06314	0.188039	0.0710721	7	0.08945	0.07936	0.283627	>0.999999999999999	No		WP_000928988.1		Metal-dependent hydrolase
ACX60_RS06225	1.06481	0.056458	0.028229	4	1.02125	0.0805253	0.0402627	4	-0.04356	0.04917	0.409799	>0.999999999999999	No	thiG	WP_001154366.1	thiazole synthase	Thiazole synthase (EC 2.8.1.10)
ACX60_RS06230	0.980127	0.0809423	0.046732	3	1.05592	0.103683	0.0598612	3	0.0758	0.07594	0.37472	>0.999999999999999	No	thiS	WP_001167820.1	sulfur carrier protein	Thiamine biosynthesis protein ThiS
ACX60_RS06235	1.00513	0.146482	0.0732412	4	1.15952	0.242792	0.121396	4	0.1544	0.1418	0.31796	>0.999999999999999	No		WP_000264715.1		Uncharacterized protein
ACX60_RS06240	0.1	X	X		0.1	X	X							rpoH	WP_001285359.1	RNA polymerase sigma-32 factor	RNA polymerase sigma factor RpoH (RNA polymerase sigma-32 factor)
ACX60_RS06245	0.1	X	X	1	0.878854	0	0	1						tusA, sirA	WP_000108398.1	tRNA 2-thiouridine synthesizing protein A	SirA-like family protein
ACX60_RS06250	0.1	X	X		0.1	X	X							cspA	WP_000126912.1	cold shock protein (beta-ribbon, CspA family)	Cold-shock' DNA-binding domain protein
ACX60_RS06255	0.985868	0.0699565	0.0233188	9	0.973023	0.0604544	0.0201515	9	-0.01284	0.03082	0.682382	>0.999999999999999	No	rhlB	WP_000200418.1	ATP-dependent RNA helicase RhlB	ATP-dependent RNA helicase RhlB (EC 3.6.4.13)
ACX60_RS06260	0.898492	0.104603	0.0603925	3	0.920442	0.0544607	0.0314429	3	0.02195	0.06809	0.763315	>0.999999999999999	No		WP_000720482.1		Uncharacterized protein
ACX60_RS06265	0.603805	0.0122678	0.00867463	2	0.46882	0.38302	0.270836	2	-0.135	0.271	0.667766	>0.999999999999999	No		WP_000132181.1		Nitroreductase
ACX60_RS06270	0.1	X	X		0.1	X	X							gpsA	WP_000807316.1	glycerol-3-phosphate dehydrogenase (NAD(P)+)	Glycerol-3-phosphate dehydrogenase [NAD(P)+] (EC 1.1.1.94) (NAD(P)H-dependent glycerol-3-phosphate dehydrogenase)
ACX60_RS06275	0.918019	0.278445	0.0744175	14	0.917414	0.245273	0.0655519	14	-0.0006049	0.09917	0.99518	>0.999999999999999	No	sixA	WP_001177595.1	phosphohistidine phosphatase	Histidine phosphatase super family protein
ACX60_RS06280	0.937464	0.237151	0.0456397	27	0.916975	0.142537	0.0279538	26	-0.02049	0.05401	0.705969	>0.999999999999999	No	gspL	WP_005134980.1	general secretion pathway protein L	Type II secretion system protein L (T2SS protein L)
ACX60_RS06285	0.981887	0.0679918	0.0277575	6	0.943885	0.0672672	0.0274617	6	-0.038	0.03905	0.353386	>0.999999999999999	No	gspM	WP_000782994.1	general secretion pathway protein M	Type II secretion system protein M
ACX60_RS06290	0.1	X	X		0.1	X	X							DHODH, pyrD	WP_000966986.1	dihydroorotate dehydrogenase	Dihydroorotate dehydrogenase (quinone) (EC 1.3.5.2) (DHOdehase) (DHOD) (DHODase) (Dihydroorotate oxidase)
ACX60_RS06295	0.811479	1.11022e-16	1.11022e-16	1	0.932246	0.471422	0.333346	2						cvpA	WP_001091966.1	membrane protein required for colicin V production	Colicin V production family protein
ACX60_RS06300	0.709515	0.357588	0.103227	12	0.737861	0.279816	0.0843677	11	0.02835	0.1348	0.835457	>0.999999999999999	No	purF, PPAT	WP_000334670.1	amidophosphoribosyltransferase	Amidophosphoribosyltransferase (ATase) (EC 2.4.2.14) (Glutamine phosphoribosylpyrophosphate amidotransferase) (GPATase)
ACX60_RS06305	0.706053	0.287289	0.0599039	23	0.539448	0.323054	0.072237	20	-0.1666	0.09306	0.0808047	>0.999999999999999	No		WP_000335877.1		Peptidase M48
ACX60_RS06310	0.1	X	X		0.1	X	X								WP_000580188.1		Uncharacterized protein
ACX60_RS06315	0.950429	0.0699787	0.0349893	4	1.01841	0.192185	0.0859476	5	0.06798	0.1022	0.527162	>0.999999999999999	No	ghrB	WP_000758320.1	glyoxylate/hydroxypyruvate/2-ketogluconate reductase	Bifunctional glyoxylate/hydroxypyruvate reductase B
ACX60_RS06320	0.944502	0.244424	0.0736965	11	0.899934	0.22758	0.0686178	11	-0.04457	0.1007	0.662805	>0.999999999999999	No		WP_000670572.1		Putative beta-barrel assembly-enhancing protease (EC 3.4.-.-)
ACX60_RS06325	0.831674	0	0	1	1.00647	0	0	1						K09117	WP_000209410.1	uncharacterized protein	Yqey-like family protein
ACX60_RS06330	0.1	X	X		0.1	X	X							RP-S21, MRPS21, rpsU	WP_001136722.1	small subunit ribosomal protein S21	30S ribosomal protein S21
ACX60_RS06335	0.1	X	X		0.1	X	X							KAE1, tsaD, QRI7	WP_000636264.1	N6-L-threonylcarbamoyladenine synthase	tRNA N6-adenosine threonylcarbamoyltransferase (EC 2.3.1.234) (N6-L-threonylcarbamoyladenine synthase) (t(6)A synthase) (t(6)A37 threonylcarbamoyladenosine biosynthesis protein TsaD) (tRNA threonylcarbamoyladenosine biosynthesis protein TsaD)
ACX60_RS06340	1.00225	0.0703559	0.01354	27	0.984584	0.068625	0.0132069	27	-0.01766	0.01891	0.354671	>0.999999999999999	No
ACX60_RS06345	0.954632	0.0633781	0.0239547	7	0.95778	0.0849612	0.0300383	8	0.003148	0.03921	0.937234	>0.999999999999999	No	K06923	WP_000190819.1	uncharacterized protein	ATPase associated with various cellular activities family protein
ACX60_RS06350	0.957673	0.136274	0.0340685	16	0.929625	0.121513	0.0313745	15	-0.02805	0.04649	0.551004	>0.999999999999999	No		WP_000461855.1		Patatin-like phospholipase family protein
ACX60_RS06355	0.929142	0.0865219	0.0249767	12	0.859734	0.0989945	0.0285773	12	-0.06941	0.03795	0.0810262	>0.999999999999999	No		WP_000912065.1		Protein kinase
ACX60_RS06360	0.1	X	X		0.1	X	X
ACX60_RS06365	0.1	X	X		0.1	X	X
ACX60_RS06370	0.1	X	X		0.1	X	X
ACX60_RS06375	0.1	X	X		0.1	X	X
ACX60_RS06380	0.977095	0.160338	0.041399	15	0.95235	0.13044	0.0326101	16	-0.02474	0.05234	0.63994	>0.999999999999999	No	bauR	WP_000802856.1	LysR family transcriptional regulator, transcriptional activator for bauABCD operon	LuxR family transcriptional regulator
ACX60_RS06385	0.927345	0.196774	0.044	20	0.977846	0.156858	0.0359856	19	0.0505	0.05718	0.382808	>0.999999999999999	No	E2.6.1.18	WP_005134986.1	beta-alanine--pyruvate transaminase	Omega amino acid--pyruvate aminotransferase
ACX60_RS06390	1.03409	0.17158	0.034316	25	0.997034	0.121105	0.0247205	24	-0.03706	0.04259	0.388626	>0.999999999999999	No	mmsA, iolA, ALDH6A1	WP_000181270.1	malonate-semialdehyde dehydrogenase (acetylating) / methylmalonate-semialdehyde dehydrogenase	Methylmalonate-semialdehyde dehydrogenase (Acylating)
ACX60_RS06395	0.893888	0.231449	0.0578622	16	0.933736	0.282421	0.0684971	17	0.03985	0.09022	0.661789	>0.999999999999999	No	gabP	WP_001058170.1	GABA permease	Amino acid permease family protein
ACX60_RS06400	0.951095	0.0725488	0.0418861	3	0.997143	0.0739675	0.0427052	3	0.04605	0.05982	0.484354	>0.999999999999999	No		WP_001094391.1		Uncharacterized protein
ACX60_RS06405	0.895734	0.106685	0.0477112	5	0.941646	0.156276	0.0637995	6	0.04591	0.08264	0.592059	>0.999999999999999	No		WP_000931127.1
ACX60_RS06410	1.00611	0.150127	0.0530779	8	0.967554	0.201573	0.0761874	7	-0.03855	0.09096	0.678609	>0.999999999999999	No		WP_000536986.1		LmbE protein
ACX60_RS06415	0.999643	0.197702	0.0395403	25	0.983831	0.154358	0.0315083	24	-0.01581	0.05082	0.757057	>0.999999999999999	No		WP_000581924.1		Class I SAM-dependent methyltransferase (Methyltransferase) (SAM-dependent methyltransferase)
ACX60_RS06420	0.973188	0.0414026	0.0185158	5	0.987273	0.0491861	0.0219967	5	0.01408	0.02875	0.637374	>0.999999999999999	No		WP_000690470.1		Glycosyl transferase 2 family protein
ACX60_RS06425	0.94795	0.0270715	0.00957124	8	0.882308	0.189459	0.066984	8	-0.06564	0.06766	0.34845	>0.999999999999999	No		WP_000721827.1		Bacterial OB fold family protein
ACX60_RS06430	0.953278	0.210303	0.0495689	18	0.909641	0.194676	0.0472158	17	-0.04364	0.06861	0.529162	>0.999999999999999	No		WP_001102889.1		Blue light sensor protein
ACX60_RS06435	0.991847	0.0512142	0.0229037	5	1.005	0.161067	0.0657553	6	0.01316	0.07558	0.865665	>0.999999999999999	No		WP_005134990.1		Uncharacterized protein
ACX60_RS06440	0.944853	0.110188	0.0348445	10	0.974517	0.109632	0.0346686	10	0.02966	0.04915	0.553712	>0.999999999999999	No		WP_000429458.1		Threonine transporter
ACX60_RS06445	0.955375	0.0226933	0.0160466	2	0.945825	0.0550608	0.0389339	2	-0.00955	0.04211	0.841659	>0.999999999999999	No		WP_000097865.1		AraC family transcriptional regulator (Transcriptional activator NphR)
ACX60_RS06450	0.976935	0.143826	0.0254252	32	0.954824	0.136455	0.0241221	32	-0.02211	0.03505	0.530435	>0.999999999999999	No	phbC, phaC	WP_000054914.1	polyhydroxyalkanoate synthase	Alpha/beta hydrolase
ACX60_RS06455	0.960586	0.130262	0.0255464	26	0.942992	0.129275	0.025855	25	-0.01759	0.03635	0.630552	>0.999999999999999	No	gltS	WP_000397471.1	glutamate:Na+ symporter, ESS family	Sodium/glutamate symporter
ACX60_RS06460	1.01888	0.0555706	0.0196472	8	0.93272	0.113964	0.0402924	8	-0.08616	0.04483	0.0751975	>0.999999999999999	No	K06923	WP_000423653.1	uncharacterized protein	ATPase associated with various cellular activities family protein
ACX60_RS06465	0.917751	0.220744	0.0460284	23	0.891612	0.168572	0.0367853	21	-0.02614	0.05965	0.663481	>0.999999999999999	No		WP_000572517.1		Bacterial regulatory s, gntR family protein
ACX60_RS06470	0.871634	0	0	1	0.877197	0	0	1							WP_000637306.1		Uncharacterized protein
ACX60_RS06475	1.74966	2.22045e-16	2.22045e-16	1	0.1	X	X								WP_000590082.1		TetR family transcriptional regulator
ACX60_RS06480	0.973371	0.077387	0.0386935	4	0.991357	0.116638	0.0583188	4	0.01799	0.06999	0.805778	>0.999999999999999	No		WP_000790104.1		Spore Coat Protein U domain protein
ACX60_RS06485	0.1	X	X		0.1	X	X								WP_000577016.1		Protein CsuA
ACX60_RS06490	1.00802	0.00370854	0.00262234	2	0.999376	0.0385823	0.0272818	2	-0.008649	0.02741	0.782208	>0.999999999999999	No		WP_005134997.1		Protein CsuB
ACX60_RS06495	0.969486	0.160266	0.0605748	7	1.00883	0.0772092	0.0291823	7	0.03935	0.06724	0.569242	>0.999999999999999	No	fimC	WP_001065479.1	fimbrial chaperone protein	Protein CsuC
ACX60_RS06500	0.982919	0.13717	0.016395	70	0.964471	0.154459	0.0188701	67	-0.01845	0.02493	0.460643	>0.999999999999999	No	fimD, fimC, mrkC, htrE, cssD	WP_000603315.1	outer membrane usher protein	Protein CsuD
ACX60_RS06505	0.967113	0.150472	0.0320808	22	1.00164	0.104416	0.0217723	23	0.03453	0.03846	0.374381	>0.999999999999999	No		WP_005135000.1		Protein CsuE
ACX60_RS06510	0.945282	0.0805778	0.0304556	7	0.983198	0.0428971	0.0162136	7	0.03792	0.0345	0.293353	>0.999999999999999	No		WP_000437833.1		Uncharacterized protein
ACX60_RS06515	0.896177	0.251035	0.0466161	29	0.928639	0.113668	0.0211076	29	0.03246	0.05117	0.528429	>0.999999999999999	No	proP	WP_001260521.1	MFS transporter, MHS family, proline/betaine transporter	Proline/betaine transporter
ACX60_RS06520	0.958082	0.157171	0.0360574	19	0.987903	0.219985	0.0491902	20	0.02982	0.06151	0.630691	>0.999999999999999	No		WP_001000112.1		ADP-ribose pyrophosphatase
ACX60_RS06525	0.975626	0.0526988	0.0199183	7	0.927119	0.0936361	0.0353911	7	-0.04851	0.04061	0.255391	>0.999999999999999	No		WP_000790133.1		Phosphohydrolase
ACX60_RS06530	0.967423	0.0782987	0.0209262	14	0.962107	0.110761	0.0296021	14	-0.005316	0.03625	0.884548	>0.999999999999999	No		WP_000174421.1		Acetyltransferase (GNAT family N-acetyltransferase)
ACX60_RS06535	0.959233	0.126695	0.0327124	15	1.00205	0.154285	0.0398361	15	0.04282	0.05155	0.413148	>0.999999999999999	No		WP_000792931.1		TetR family transcriptional regulator
ACX60_RS06540	0.959234	0.0870094	0.017064	26	0.972053	0.109063	0.0209891	27	0.01282	0.02717	0.639037	>0.999999999999999	No		WP_000340888.1		Uncharacterized protein
ACX60_RS06545	1.05728	0.27634	0.0977011	8	1.10899	0.316994	0.105665	9	0.05171	0.1451	0.726621	>0.999999999999999	No	pqiA	WP_000768105.1	paraquat-inducible protein A	Paraquat-inducible protein A
ACX60_RS06550	0.941141	0.127303	0.0450085	8	0.975925	0.0669275	0.0236624	8	0.03478	0.05085	0.505114	>0.999999999999999	No	pqiA	WP_001062700.1	paraquat-inducible protein A	Paraquat-inducible protein A
ACX60_RS06555	0.96033	0.143806	0.0299856	23	0.956702	0.220982	0.0471134	22	-0.003628	0.05533	0.948025	>0.999999999999999	No	pqiB	WP_000612480.1	paraquat-inducible protein B	MCE family protein (Mammalian cell entry protein)
ACX60_RS06560	0.943273	0.176742	0.0376815	22	0.946945	0.164226	0.0358371	21	0.003672	0.05209	0.944148	>0.999999999999999	No	K09857	WP_000791362.1	uncharacterized protein	Uncharacterized protein
ACX60_RS06565	0.980298	0.102414	0.0323862	10	0.884385	0.191264	0.0637548	9	-0.09591	0.06933	0.184429	>0.999999999999999	No		WP_000894315.1		GNAT family N-acetyltransferase
ACX60_RS06570	1.07469	0.274939	0.103917	7	1.06938	0.325046	0.132699	6	-0.005313	0.1662	0.975071	>0.999999999999999	No	racD	WP_000848685.1	aspartate racemase	Aspartate/glutamate racemase (Racemase)
ACX60_RS06575	1.03455	0.0955521	0.0337828	8	0.960719	0.0958372	0.0338836	8	-0.07383	0.04785	0.145112	>0.999999999999999	No		WP_000042000.1		Permeases of the drug/metabolite transporter (DMT) superfamily
ACX60_RS06580	0.971064	0.189917	0.0253788	56	0.987321	0.137292	0.0183464	56	0.01626	0.03132	0.604711	>0.999999999999999	No		WP_000957796.1		Sorbosone dehydrogenase
ACX60_RS06585	0.99193	0.0607704	0.0175429	12	0.955896	0.0834415	0.0240875	12	-0.03603	0.0298	0.239409	>0.999999999999999	No		WP_001166574.1		Acetyltransferase (Acetyltransferase (GNAT) family protein) (Acetyltransferase, gnat family) (GCN5-related N-acetyltransferase) (GNAT family N-acetyltransferase) (N-acetyltransferase)
ACX60_RS06590	0.983355	0.130969	0.0463046	8	0.958344	0.0895901	0.0316749	8	-0.02501	0.0561	0.662551	>0.999999999999999	No		WP_005135012.1		Mutlidrug resistance protein
ACX60_RS06595	0.996567	0.114511	0.066113	3	0.954599	0.0980583	0.056614	3	-0.04197	0.08704	0.654888	>0.999999999999999	No		WP_001151695.1		TetR family transcriptional regulator
ACX60_RS06600	1.04689	0.109617	0.0548084	4	0.930714	0.122664	0.0613321	4	-0.1162	0.08225	0.207538	>0.999999999999999	No	dctA	WP_000347180.1	aerobic C4-dicarboxylate transport protein	C4-dicarboxylate transport protein
ACX60_RS06605	0.1	X	X		0.1	X	X								WP_000758190.1		Uncharacterized protein
ACX60_RS06610	0.994882	0.0553271	0.0112936	24	0.954734	0.159299	0.0318599	25	-0.04015	0.03436	0.248507	>0.999999999999999	No	gloB, HAGH	WP_001270558.1	hydroxyacylglutathione hydrolase	Hydroxyacylglutathione hydrolase (EC 3.1.2.6) (Glyoxalase II) (Glx II)
ACX60_RS06615	0.924088	0.0532678	0.0217465	6	0.89943	0.0655046	0.0267422	6	-0.02466	0.03447	0.490742	>0.999999999999999	No	metI	WP_001205190.1	D-methionine transport system permease protein	Binding--dependent transport system inner membrane component family protein
ACX60_RS06620	0.90391	0.188542	0.0843185	5	0.90156	0.127697	0.0571077	5	-0.00235	0.1018	0.982157	>0.999999999999999	No	metN	WP_000614025.1	D-methionine transport system ATP-binding protein	Methionine import ATP-binding protein MetN (EC 3.6.3.-)
ACX60_RS06625	0.946967	0.318242	0.0882644	13	0.958322	0.226176	0.0681946	11	0.01135	0.1148	0.922092	>0.999999999999999	No	metQ	WP_000733779.1	D-methionine transport system substrate-binding protein	Lipoprotein
ACX60_RS06630	0.701485	0.217953	0.0604492	13	0.730644	0.21704	0.0601961	13	0.02916	0.08531	0.735476	>0.999999999999999	No	purD	WP_001024112.1	phosphoribosylamine---glycine ligase	Phosphoribosylamine--glycine ligase (EC 6.3.4.13) (GARS) (Glycinamide ribonucleotide synthetase) (Phosphoribosylglycinamide synthetase)
ACX60_RS06635	0.644677	0.230754	0.0815838	8	0.725944	0.329244	0.109748	9	0.08127	0.1397	0.56941	>0.999999999999999	No	purH	WP_049594882.1	phosphoribosylaminoimidazolecarboxamide formyltransferase / IMP cyclohydrolase	Bifunctional purine biosynthesis protein PurH [Includes: IMP cyclohydrolase (EC 3.5.4.10) (IMP synthase) (ATIC) (Inosinicase); Phosphoribosylaminoimidazolecarboxamide formyltransferase (EC 2.1.2.3) (AICAR transformylase)]
ACX60_RS06640	0.1	X	X		0.1	X	X							fis	WP_001086304.1	Fis family transcriptional regulator, factor for inversion stimulation protein	Bacterial regulatory, Fis family protein
ACX60_RS06645	1.01568	0.0998257	0.0229016	19	1.00571	0.0908214	0.0214068	18	-0.009966	0.03143	0.753063	>0.999999999999999	No		WP_001003277.1		MJ0042 family finger-like domain protein
ACX60_RS06650	0.997533	0.0723135	0.0208751	12	0.908693	0.207555	0.0599159	12	-0.08884	0.06345	0.175403	>0.999999999999999	No	prmA	WP_000871703.1	ribosomal protein L11 methyltransferase	Ribosomal protein L11 methyltransferase (L11 Mtase) (EC 2.1.1.-)
ACX60_RS06655	0.94823	0.0518569	0.0366684	2	1.06884	0.0848355	0.0599878	2	0.1206	0.07031	0.228387	>0.999999999999999	No		WP_000859008.1		Uncharacterized protein
ACX60_RS06660	0.733819	0.208404	0.0538096	15	0.631914	0.293927	0.0758915	15	-0.1019	0.09303	0.282685	>0.999999999999999	No	gidA, mnmG, MTO1	WP_000559185.1	tRNA uridine 5-carboxymethylaminomethyl modification enzyme	tRNA uridine 5-carboxymethylaminomethyl modification enzyme MnmG (Glucose-inhibited division protein A)
ACX60_RS06665	0.947079	0.209861	0.0437589	23	0.954166	0.115048	0.0245283	22	0.007087	0.05078	0.889662	>0.999999999999999	No		WP_000117148.1		WYL domain protein
ACX60_RS06670	0.971653	0.242022	0.0382671	40	0.950466	0.170852	0.0273582	39	-0.02119	0.04724	0.655081	>0.999999999999999	No		WP_001295018.1		A circularly permuted ATPgrasp family protein
ACX60_RS06675	0.977537	0.0912849	0.0345024	7	1.00346	0.10932	0.0386506	8	0.02593	0.05248	0.6295	>0.999999999999999	No		WP_000243524.1		Uncharacterized protein
ACX60_RS06680	1.02142	0.128983	0.0429942	9	0.985539	0.0748125	0.0249375	9	-0.03588	0.0497	0.480765	>0.999999999999999	No		WP_000772592.1		Transglutaminase-like superfamily protein
ACX60_RS06685	0.826268	0.0835761	0.0590972	2	0.945874	0.0603785	0.0426941	2	0.1196	0.07291	0.242578	>0.999999999999999	No	K07395	WP_000220477.1	putative proteasome-type protease	Proteasome subunit
ACX60_RS06690	1.01109	0.192192	0.0429755	20	0.980992	0.212343	0.0487149	19	-0.0301	0.06479	0.64496	>0.999999999999999	No	alr	WP_001248167.1	alanine racemase	Alanine racemase (EC 5.1.1.1)
ACX60_RS06695	0.1	X	X		0.1	X	X							dnaB	WP_000075891.1	replicative DNA helicase	Replicative DNA helicase (EC 3.6.4.12)
ACX60_RS06700	1.55207	2.22045e-16	2.22045e-16	1	1.53918	2.22045e-16	2.22045e-16	1						RP-L9, MRPL9, rplI	WP_000382591.1	large subunit ribosomal protein L9	50S ribosomal protein L9
ACX60_RS06705	0.1	X	X		0.1	X	X							RP-S18, MRPS18, rpsR	WP_000090661.1	small subunit ribosomal protein S18	30S ribosomal protein S18
ACX60_RS06710	0.1	X	X		0.1	X	X							RP-S6, MRPS6, rpsF	WP_001216679.1	small subunit ribosomal protein S6	30S ribosomal protein S6
ACX60_RS06715	0.1	X	X		0.1	X	X							COX10, ctaB, cyoE	WP_000915319.1	heme o synthase	Protoheme IX farnesyltransferase (EC 2.5.1.-) (Heme B farnesyltransferase) (Heme O synthase)
ACX60_RS06720	0.1	X	X	1	0.1	X	X	1						cyoD	WP_000094534.1	cytochrome o ubiquinol oxidase subunit IV	Cytochrome o ubiquinol oxidase subunit IV (EC 1.10.3.-)
ACX60_RS06725	0.1	X	X		0.1	X	X							cyoC	WP_000852577.1	cytochrome o ubiquinol oxidase subunit III	Cytochrome o ubiquinol oxidase, subunit III (EC 1.10.3.-)
ACX60_RS06730	0.1	X	X		0.1	X	X							cyoB	WP_000367186.1	cytochrome o ubiquinol oxidase subunit I	Cytochrome o ubiquinol oxidase, subunit I (EC 1.10.3.-)
ACX60_RS06735	0.1	X	X		0.1	X	X							cyoA	WP_001250043.1	cytochrome o ubiquinol oxidase subunit II	Ubiquinol oxidase subunit 2
ACX60_RS06740	0.960355	0.110901	0.03507	10	0.905017	0.131424	0.0396258	11	-0.05534	0.05336	0.31276	>0.999999999999999	No		WP_001167811.1		RDD family protein
ACX60_RS06745	0.1	X	X		0.1	X	X							pps, ppsA	WP_000388264.1	pyruvate, water dikinase	Phosphoenolpyruvate synthase (PEP synthase) (EC 2.7.9.2) (Pyruvate, water dikinase)
ACX60_RS06750	0.0851457	0.195217	0.0737849	7	0.116418	0.250635	0.102321	6	0.03127	0.1236	0.804897	>0.999999999999999	No	ppsR	WP_000004354.1	[pyruvate, water dikinase]-phosphate phosphotransferase / [pyruvate, water dikinase] kinase	Putative phosphoenolpyruvate synthase regulatory protein (PEP synthase regulatory protein) (PSRP) (EC 2.7.11.33) (EC 2.7.4.28) (Pyruvate, water dikinase regulatory protein)
ACX60_RS06755	1.00964	0.123464	0.0242133	26	0.99763	0.116056	0.0236899	24	-0.01201	0.03396	0.725135	>0.999999999999999	No	pgaA	WP_000913293.1	biofilm PGA synthesis protein PgaA	Poly-beta-1,6 N-acetyl-D-glucosamine export porin PgaA
ACX60_RS06760	0.965997	0.16359	0.0309155	28	0.970903	0.138087	0.026096	28	0.004906	0.04046	0.903934	>0.999999999999999	No	pgaB	WP_001061313.1	poly-beta-1,6-N-acetyl-D-glucosamine N-deacetylase	Poly-beta-1,6-N-acetyl-D-glucosamine N-deacetylase PgaB
ACX60_RS06765	1.0087	0.336595	0.0869085	15	1.01495	0.293346	0.0813595	13	0.006251	0.1203	0.958944	>0.999999999999999	No	pgaC, icaA	WP_000866240.1	poly-beta-1,6-N-acetyl-D-glucosamine synthase	Poly-beta-1,6-N-acetyl-D-glucosamine synthase (Poly-beta-1,6-GlcNAc synthase) (EC 2.4.1.-)
ACX60_RS06770	0.846759	0.365407	0.149177	6	0.849967	0.351493	0.143496	6	0.003209	0.207	0.987937	>0.999999999999999	No	pgaD	WP_000786639.1	biofilm PGA synthesis protein PgaD	Poly-beta-1,6-N-acetyl-D-glucosamine biosynthesis protein PgaD
ACX60_RS06775	0.1	X	X		0.1	X	X								WP_000020760.1		Flavoprotein
ACX60_RS06780	0.971043	0.113116	0.0213769	28	0.947997	0.163638	0.0309247	28	-0.02305	0.03759	0.542436	>0.999999999999999	No		WP_001257205.1		Uncharacterized protein
ACX60_RS06785	1.06729	0.464841	0.232421	4	1.06433	0.45061	0.225305	4	-0.002967	0.3237	0.992984	>0.999999999999999	No		WP_000783724.1		Glycine-zipper containing OmpA-like membrane domain protein
ACX60_RS06790	1.01009	0	0	1	0.925926	0	0	1							WP_000772604.1		Glycine zipper family protein
ACX60_RS06795	0.982052	0.0657002	0.0198094	11	0.980086	0.0892713	0.0269163	11	-0.001965	0.03342	0.953695	>0.999999999999999	No		WP_000089870.1		Bacterial regulatory helix-turn-helix, lysR family protein
ACX60_RS06800	0.946871	0.102762	0.028501	13	0.99281	0.133253	0.0356134	14	0.04594	0.04606	0.328171	>0.999999999999999	No		WP_005135025.1		Thiamine biosynthesis protein ThiJ
ACX60_RS06805	0.1	X	X		0.1	X	X							prfA, MTRF1, MRF1	WP_000648005.1	peptide chain release factor 1	Peptide chain release factor 1 (RF-1)
ACX60_RS06810	0.1	X	X		0.1	X	X							hemK, prmC, HEMK	WP_001017486.1	release factor glutamine methyltransferase	Release factor glutamine methyltransferase (RF MTase) (EC 2.1.1.297) (N5-glutamine methyltransferase PrmC) (Protein-(glutamine-N5) MTase PrmC) (Protein-glutamine N-methyltransferase PrmC)
ACX60_RS06815	0.959173	0.122185	0.0407283	9	0.930196	0.186153	0.0588667	10	-0.02898	0.07319	0.697075	>0.999999999999999	No		WP_005135026.1		AraC family transcriptional regulator
ACX60_RS06820	0.969268	0.119894	0.0275055	19	0.950035	0.179877	0.0436265	17	-0.01923	0.05045	0.705398	>0.999999999999999	No		WP_000701535.1		Short chain dehydrogenase family protein
ACX60_RS06825	0.966383	0.193102	0.0443007	19	0.966797	0.0913328	0.0215274	18	0.0004136	0.05013	0.993464	>0.999999999999999	No		WP_000602459.1		Acyl-CoA dehydrogenase
ACX60_RS06830	1.04839	0.196283	0.0428324	21	1.02891	0.183061	0.0399473	21	-0.01948	0.05857	0.741157	>0.999999999999999	No	ACSS, acs	WP_000853307.1	acetyl-CoA synthetase	AMP-binding protein
ACX60_RS06835	1.00001	0.110827	0.0391833	8	0.872878	0.295537	0.111702	7	-0.1271	0.1121	0.27728	>0.999999999999999	No		WP_000083686.1		Flavin reductase
ACX60_RS06840	0.952198	0	0	1	0.946855	0	0	1						moeB	WP_000137900.1	molybdopterin-synthase adenylyltransferase	FAD binding domain protein
ACX60_RS06845	0.935305	0.151097	0.0235973	41	0.958046	0.126204	0.0194738	42	0.02274	0.03053	0.458486	>0.999999999999999	No		WP_005135027.1		Kinase
ACX60_RS06850	0.1	X	X		0.1	X	X							folB	WP_000338783.1	7,8-dihydroneopterin aldolase/epimerase/oxygenase	7,8-dihydroneopterin aldolase (EC 4.1.2.25)
ACX60_RS06855	0.112677	0.207917	0.0929834	5	0.220524	0.221412	0.110706	4	0.1078	0.1434	0.476606	>0.999999999999999	No	folK	WP_000993403.1	2-amino-4-hydroxy-6-hydroxymethyldihydropteridine diphosphokinase	7, 8-dihydro-6-hydroxymethylpterin-pyrophosphokinase family protein
ACX60_RS06860	0.959821	0.135412	0.0295494	21	0.952721	0.161703	0.0361578	20	-0.0071	0.04649	0.87941	>0.999999999999999	No	kdpA	WP_000891208.1	K+-transporting ATPase ATPase A chain	Potassium-transporting ATPase potassium-binding subunit (ATP phosphohydrolase [potassium-transporting] A chain) (Potassium-binding and translocating subunit A) (Potassium-translocating ATPase A chain)
ACX60_RS06865	0.952131	0.146352	0.0185867	62	0.960643	0.118509	0.0150507	62	0.008512	0.02392	0.722525	>0.999999999999999	No	kdpB	WP_001097171.1	K+-transporting ATPase ATPase B chain	Potassium-transporting ATPase ATP-binding subunit (EC 3.6.3.12) (ATP phosphohydrolase [potassium-transporting] B chain) (Potassium-binding and translocating subunit B) (Potassium-translocating ATPase B chain)
ACX60_RS06870	1.02827	0.246436	0.0525403	22	1.01574	0.165313	0.0352448	22	-0.01253	0.06327	0.843917	>0.999999999999999	No	kdpC	WP_000860562.1	K+-transporting ATPase ATPase C chain	Potassium-transporting ATPase KdpC subunit (ATP phosphohydrolase [potassium-transporting] C chain) (Potassium-binding and translocating subunit C) (Potassium-translocating ATPase C chain)
ACX60_RS06875	0.988012	0.158597	0.0210066	57	0.994724	0.130588	0.0172968	57	0.006712	0.02721	0.805624	>0.999999999999999	No	kdpD	WP_001191625.1	two-component system, OmpR family, sensor histidine kinase KdpD	Histidine kinase
ACX60_RS06880	0.977625	0.172518	0.054555	10	0.871509	0.330762	0.110254	9	-0.1061	0.1191	0.385544	>0.999999999999999	No	kdpE	WP_000625743.1	two-component system, OmpR family, KDP operon response regulator KdpE	DNA-binding response regulator
ACX60_RS06885	0.914478	0.163416	0.0224469	53	0.937463	0.14574	0.0204077	51	0.02299	0.0304	0.451404	>0.999999999999999	No	puuA	WP_000105622.1	gamma-glutamylputrescine synthase	Glutamine synthetase
ACX60_RS06890	0.970407	0	0	1	0.960413	0	0	1							WP_000789247.1		Uncharacterized protein
ACX60_RS06895	0.1	X	X		0.1	X	X							COQ7	WP_001216787.1	ubiquinone biosynthesis monooxygenase Coq7	2-nonaprenyl-3-methyl-6-methoxy-1,4-benzoquinol hydroxylase (EC 1.14.13.-) (5-demethoxyubiquinone hydroxylase) (DMQ hydroxylase)
ACX60_RS06900	0.945961	0.208628	0.0444797	22	0.963231	0.109015	0.0243765	20	0.01727	0.05215	0.742274	>0.999999999999999	No		WP_031944846.1		Acyltransferase (MFS transporter)
ACX60_RS06905	0.1	X	X	1	0.1	X	X	3						tamA	WP_001139444.1	translocation and assembly module TamA	Surface antigen family protein
ACX60_RS06910	0.1	X	X	1	0.1	X	X	1						tamB	WP_000852513.1	translocation and assembly module TamB	DUF490 domain-containing protein
ACX60_RS06915	1.10674	0	0	1	1.13394	0	0	1							WP_000756504.1
ACX60_RS06920	0.1	X	X	1	0.1	X	X	1						acnB	WP_000888596.1	aconitate hydratase 2 / 2-methylisocitrate dehydratase	Aconitate hydratase B (EC 4.2.1.3) (EC 4.2.1.99) (2-methylisocitrate dehydratase)
ACX60_RS06925	1.03926	0	0	1	0.979696	0	0	1							WP_000920883.1		Uncharacterized protein
ACX60_RS06930	1.02747	0.147193	0.0380051	15	1.03172	0.173085	0.0446903	15	0.004242	0.05867	0.942874	>0.999999999999999	No	kch, trkA, mthK, pch	WP_001221040.1	voltage-gated potassium channel	Ion transport protein
ACX60_RS06935	0.950745	0.226813	0.0717247	10	0.994757	0.0569002	0.0189667	9	0.04401	0.07792	0.579553	>0.999999999999999	No	ydhP	WP_049594820.1	MFS transporter, DHA1 family, inner membrane transport protein	MFS transporter
ACX60_RS06940	0.95234	0.0587445	0.0169581	12	0.941748	0.0449719	0.0129823	12	-0.01059	0.02136	0.624824	>0.999999999999999	No		WP_001228338.1		Uncharacterized protein
ACX60_RS06945	1.02272	0.119085	0.0376581	10	1.02754	0.0894635	0.0282908	10	0.004814	0.0471	0.919715	>0.999999999999999	No		WP_001080970.1		Uncharacterized protein
ACX60_RS06950	0.997334	0.116779	0.0301522	15	1.02046	0.0910529	0.0235098	15	0.02313	0.03823	0.550091	>0.999999999999999	No	metR	WP_000890088.1	LysR family transcriptional regulator, regulator for metE and metH	Bacterial regulatory helix-turn-helix, lysR family protein
ACX60_RS06955	0.820808	0.225424	0.100812	5	0.825149	0.26918	0.120381	5	0.004341	0.157	0.978623	>0.999999999999999	No		WP_000880860.1		UPF0756 membrane protein J512_2188
ACX60_RS06960	0.953974	0	0	1	0.850731	0	0	1							WP_000351255.1		Uncharacterized protein
ACX60_RS06965	1.00545	0.11131	0.0371033	9	0.989499	0.110662	0.0368873	9	-0.01595	0.05232	0.764394	>0.999999999999999	No	rsuA	WP_000923627.1	16S rRNA pseudouridine516 synthase	Pseudouridine synthase (EC 5.4.99.-)
ACX60_RS06970	1.71452	0	0	1	1.72815	0	0	1							WP_000637090.1		Acetyltransferase family protein
ACX60_RS06975	0.990596	0.0603766	0.0348584	3	0.969968	0.0339801	0.0196184	3	-0.02063	0.04	0.633251	>0.999999999999999	No	dinJ	WP_001232531.1	DNA-damage-inducible protein J	Addiction module antitoxin, RelB/DinJ family protein
ACX60_RS06980	0.890866	0.221038	0.0433491	26	0.908306	0.183543	0.0359957	26	0.01744	0.05635	0.75821	>0.999999999999999	No	rluA	WP_000097960.1	tRNA pseudouridine32 synthase / 23S rRNA pseudouridine746 synthase	Pseudouridylate synthase
ACX60_RS06985	0.1	X	X		0.1	X	X							tsaE	WP_002049012.1	tRNA threonylcarbamoyladenosine biosynthesis protein TsaE	tRNA (Adenosine(37)-N6)-threonylcarbamoyltransferase complex ATPase subunit type 1 TsaE (tRNA threonylcarbamoyladenosine biosynthesis protein TsaE)
ACX60_RS06990	0.292096	0.292096	0.206543	2	0.27827	0.27827	0.196767	2	-0.01383	0.2853	0.96575	>0.999999999999999	No	mutL	WP_000129003.1	DNA mismatch repair protein MutL	DNA mismatch repair protein MutL
ACX60_RS06995	0.1	X	X		0.1	X	X							miaA, TRIT1	WP_000070779.1	tRNA dimethylallyltransferase	tRNA dimethylallyltransferase (EC 2.5.1.75) (Dimethylallyl diphosphate:tRNA dimethylallyltransferase) (DMAPP:tRNA dimethylallyltransferase) (DMATase) (Isopentenyl-diphosphate:tRNA isopentenyltransferase) (IPP transferase) (IPPT) (IPTase)
ACX60_RS07000	0.1	X	X		0.1	X	X							hfq	WP_000033651.1	host factor-I protein	RNA-binding protein Hfq
ACX60_RS07005	1.0808	0.1034	0.0517	4	1.08217	0.206171	0.103085	4	0.001365	0.1153	0.990938	>0.999999999999999	No		WP_005135040.1		Triose-phosphate Transporter family protein
ACX60_RS07010	0.980122	0.0862838	0.0169216	26	0.985399	0.135769	0.0261287	27	0.005277	0.03138	0.86715	>0.999999999999999	No	nfnB, nfsB	WP_000365040.1	nitroreductase / dihydropteridine reductase	NAD(P)H nitroreductase
ACX60_RS07015	0.1	X	X		0.1	X	X								WP_000462400.1		Uncharacterized protein
ACX60_RS07020	0.1	X	X		0.1	X	X							lpxH	WP_000221675.1	UDP-2,3-diacylglucosamine hydrolase	UDP-2,3-diacylglucosamine hydrolase (EC 3.6.1.54) (UDP-2,3-diacylglucosamine diphosphatase)
ACX60_RS07025	0.778824	0.110191	0.0779169	2	0.615623	0.175916	0.124391	2	-0.1632	0.1468	0.381936	>0.999999999999999	No	PPIB, ppiB	WP_000009660.1	peptidyl-prolyl cis-trans isomerase B (cyclophilin B)	Peptidyl-prolyl cis-trans isomerase (PPIase) (EC 5.2.1.8)
ACX60_RS07030	0.1	X	X		0.1	X	X							QARS, glnS	WP_000803938.1	glutaminyl-tRNA synthetase	Glutamine--tRNA ligase (EC 6.1.1.18) (Glutaminyl-tRNA synthetase) (GlnRS)
ACX60_RS07035	0.994991	0.0918812	0.0277032	11	0.898182	0.229672	0.0663006	12	-0.09681	0.07426	0.206479	>0.999999999999999	No	guaA, GMPS	WP_001098467.1	GMP synthase (glutamine-hydrolysing)	GMP synthase (Glutamine amidotransferase)
ACX60_RS07040	0.962541	0.251516	0.0548853	21	0.97501	0.156261	0.0340989	21	0.01247	0.06462	0.847953	>0.999999999999999	No	eutC	WP_000774021.1	ethanolamine ammonia-lyase small subunit	Ethanolamine ammonia-lyase light chain (EC 4.3.1.7)
ACX60_RS07045	0.995844	0.121388	0.0218019	31	1.00577	0.135095	0.0242639	31	0.009928	0.03262	0.761922	>0.999999999999999	No	eutB	WP_000122153.1	ethanolamine ammonia-lyase large subunit	Ethanolamine ammonia lyase large subunit family protein
ACX60_RS07050	0.991928	0.21235	0.0349101	37	1.00801	0.170669	0.0284448	36	0.01609	0.04517	0.722794	>0.999999999999999	No	eat, eutP	WP_001075430.1	ethanolamine permease	Ethanolamine permease
ACX60_RS07055	0.955723	0.195878	0.0288807	46	0.955872	0.157313	0.0234508	45	0.0001486	0.03729	0.99683	>0.999999999999999	No	aldB	WP_001269055.1	aldehyde dehydrogenase	Aldehyde dehydrogenase family protein
ACX60_RS07060	0.917732	0.156036	0.052012	9	0.932708	0.137538	0.0458461	9	0.01498	0.06933	0.831719	>0.999999999999999	No		WP_000494374.1		Two-component system response regulator protein
ACX60_RS07065	0.948938	0.105514	0.0224957	22	0.953195	0.0971945	0.0207219	22	0.004257	0.03059	0.889971	>0.999999999999999	No		WP_001098142.1		Alpha/beta hydrolase fold family protein
ACX60_RS07070	0.951457	0.253748	0.0732507	12	0.859796	0.244959	0.0774629	10	-0.09166	0.107	0.401664	>0.999999999999999	No	yiaY	WP_000874704.1	alcohol dehydrogenase	Iron-containing alcohol dehydrogenase family protein
ACX60_RS07075	0.988168	0.133182	0.0323013	17	1.00856	0.137675	0.0344186	16	0.02039	0.04715	0.668469	>0.999999999999999	No		WP_000808295.1		Helicase
ACX60_RS07080	0.1	X	X		0.1	X	X							hpaF, hpcD	WP_001120986.1	5-carboxymethyl-2-hydroxymuconate isomerase	5-carboxymethyl-2-hydroxymuconate isomerase
ACX60_RS07085	1.04068	0.150088	0.0433268	12	0.991538	0.151913	0.0438534	12	-0.04914	0.06165	0.433879	>0.999999999999999	No	thiM	WP_000204871.1	hydroxyethylthiazole kinase	Hydroxyethylthiazole kinase (EC 2.7.1.50) (4-methyl-5-beta-hydroxyethylthiazole kinase) (TH kinase) (Thz kinase)
ACX60_RS07090	0.594978	0.293762	0.131375	5	0.464589	0.31515	0.14094	5	-0.1304	0.1927	0.51766	>0.999999999999999	No		WP_001207852.1		Uncharacterized protein
ACX60_RS07095	0.961826	0.0377872	0.0218165	3	0.925754	0.152656	0.0881361	3	-0.03607	0.0908	0.711448	>0.999999999999999	No		WP_000420540.1		Uncharacterized protein
ACX60_RS07100	0.938746	0.137775	0.0239835	33	0.969968	0.0765676	0.0133287	33	0.03122	0.02744	0.259393	>0.999999999999999	No	pepN	WP_001017228.1	aminopeptidase N	Aminopeptidase N
ACX60_RS07105	1.17344	0.111084	0.0555421	4	1.18533	0.162967	0.0814833	4	0.01189	0.09861	0.907986	>0.999999999999999	No		WP_001983675.1		Spore coat protein SpoU
ACX60_RS07110	0.948844	0.120305	0.0380436	10	0.965025	0.0875867	0.0276974	10	0.01618	0.04706	0.734939	>0.999999999999999	No	fimC	WP_000739319.1	fimbrial chaperone protein	Pilus assembly protein
ACX60_RS07115	1.0157	0.124578	0.015452	65	1.00707	0.11947	0.0149338	64	-0.008629	0.0215	0.688769	>0.999999999999999	No		WP_000873967.1		Fimbrial protein
ACX60_RS07120	0.965376	0.0903245	0.0197104	21	0.980339	0.0669524	0.014971	20	0.01496	0.02493	0.551878	>0.999999999999999	No		WP_000055764.1		Spore Coat Protein U domain protein
ACX60_RS07125	1.02001	0.156552	0.0326434	23	1.00081	0.144804	0.0301937	23	-0.0192	0.04447	0.668065	>0.999999999999999	No	GST, gst	WP_001279998.1	glutathione S-transferase	Glutathione S-transferase
ACX60_RS07130	0.926757	0.159042	0.0318085	25	0.970876	0.107424	0.0214848	25	0.04412	0.03838	0.256098	>0.999999999999999	No		WP_000135426.1		Short-chain dehydrogenase
ACX60_RS07135	0.923152	0.169177	0.0488371	12	0.917315	0.233886	0.0675171	12	-0.005837	0.08333	0.944791	>0.999999999999999	No		WP_000920701.1		Oxidoreductase
ACX60_RS07140	0.942312	0.215041	0.0413846	27	0.983106	0.0902669	0.0177028	26	0.04079	0.04562	0.375429	>0.999999999999999	No	pheA1	WP_000932088.1	chorismate mutase	Chorismate mutase (EC 5.4.99.5)
ACX60_RS07145	0.795116	0.390095	0.225222	3	0.984141	0.0666193	0.0333096	4	0.189	0.1925	0.371248	>0.999999999999999	No	lrp	WP_001089197.1	Lrp/AsnC family transcriptional regulator, leucine-responsive regulatory protein	AsnC family protein
ACX60_RS07150	0.968217	0.0647165	0.014847	19	0.979082	0.10249	0.0235129	19	0.01086	0.02781	0.698314	>0.999999999999999	No		WP_001243511.1		Uncharacterized protein
ACX60_RS07155	1.04927	0.137575	0.043505	10	1.02404	0.130922	0.0436408	9	-0.02523	0.06179	0.688203	>0.999999999999999	No		WP_001133117.1		TetR family transcriptional regulator
ACX60_RS07160	0.975426	0.0922922	0.0144136	41	0.948315	0.15649	0.0244396	41	-0.02711	0.02837	0.342198	>0.999999999999999	No	TC.FEV.OM	WP_049594821.1	iron complex outermembrane recepter protein	Uncharacterized protein
ACX60_RS07165	0.971543	0.17857	0.0420894	18	0.955697	0.137672	0.0324495	18	-0.01585	0.05315	0.767386	>0.999999999999999	No	ybdG, mscM	WP_000345328.1	miniconductance mechanosensitive channel	Mechanosensitive ion channel family protein
ACX60_RS07170	1.16236	0	0	1	1.20699	0	0	1							WP_000179474.1		Uncharacterized protein
ACX60_RS07175	0.83374	0.111636	0.0644528	3	0.827321	0.183797	0.106115	3	-0.00642	0.1242	0.961242	>0.999999999999999	No		WP_001123839.1		Uncharacterized protein
ACX60_RS07180	1.04056	0	0	1	1.06941	0	0	1							WP_000650375.1		Uncharacterized protein
ACX60_RS07185	0.988579	0.117537	0.052564	5	0.884535	0.113062	0.0505628	5	-0.104	0.07294	0.191555	>0.999999999999999	No		WP_000825561.1		Uncharacterized protein
ACX60_RS07190	0.933737	0.195515	0.069125	8	0.992784	0.147065	0.0519955	8	0.05905	0.0865	0.505977	>0.999999999999999	No	yhbS	WP_001019948.1	putative acetyltransferase	GCN5 family acetyltransferase (GNAT family N-acetyltransferase) (N-acetyltransferase)
ACX60_RS07195	0.986361	0.245879	0.0398869	38	0.96327	0.246439	0.0405143	37	-0.02309	0.05685	0.685822	>0.999999999999999	No	TC.FEV.OM1, fhuE, fpvA, fptA	WP_049594822.1	outer-membrane receptor for ferric coprogen and ferric-rhodotorulic acid	Porin
ACX60_RS07200	1.01035	0.108231	0.0143355	57	0.981599	0.0898313	0.0118985	57	-0.02875	0.01863	0.125609	>0.999999999999999	No	ompW	WP_000119297.1	outer membrane protein
ACX60_RS07205	1.08875	0.0976076	0.0345095	8	0.970441	0.287126	0.101514	8	-0.1183	0.1072	0.288465	>0.999999999999999	No
ACX60_RS07210	0.926449	0	0	1	0.874283	0	0	1							WP_000720309.1		DNA breaking-rejoining protein
ACX60_RS07215	0.969699	0.0724938	0.0122537	35	0.97543	0.0673921	0.011232	36	0.005731	0.01661	0.731039	>0.999999999999999	No		WP_000193584.1		ABC transporter ATP-binding protein
ACX60_RS07220	1.11387	0	0	1	1.07624	0	0	1							WP_001109442.1		Universal stress protein
ACX60_RS07225	0.1	X	X		0.1	X	X								WP_000774578.1		Uncharacterized protein
ACX60_RS07230	0.907043	0.0958408	0.0677697	2	1.03685	0.278349	0.160705	3	0.1298	0.2135	0.586171	>0.999999999999999	No
ACX60_RS07235	0.957156	0.116726	0.0412687	8	0.878692	0.340731	0.120467	8	-0.07846	0.1273	0.547667	>0.999999999999999	No		WP_000221476.1		RDD family protein
ACX60_RS07240	0.935754	0.224562	0.0320803	49	0.92085	0.261475	0.0377406	48	-0.0149	0.04945	0.763794	>0.999999999999999	No	mgtA, mgtB	WP_000675115.1	Mg2+-importing ATPase	Magnesium-translocating P-type ATPase
ACX60_RS07245	0.967597	0.0776499	0.0139463	31	0.981664	0.0832316	0.0149488	31	0.01407	0.02044	0.494082	>0.999999999999999	No	mgtC	WP_000775746.1	putative Mg2+ transporter-C (MgtC) family protein	Methyltransferase
ACX60_RS07250	0.994633	0.123473	0.0466686	7	0.958323	0.140837	0.0532315	7	-0.03631	0.07079	0.617328	>0.999999999999999	No	benE	WP_001169535.1	benzoate membrane transport protein	Benzoate transporter family protein
ACX60_RS07255	1.04517	0.150445	0.0336405	20	0.988245	0.0867666	0.0199056	19	-0.05693	0.03961	0.15903	>0.999999999999999	No		WP_000344223.1		AsnC family protein
ACX60_RS07260	0.998344	0.0807654	0.0255403	10	1.00913	0.118564	0.0374933	10	0.01078	0.04537	0.814789	>0.999999999999999	No	leuE	WP_000467074.1	leucine efflux protein	Leucine export protein LeuE
ACX60_RS07265	1.06324	0.181336	0.0740301	6	0.996235	0.265124	0.132562	4	-0.06701	0.1398	0.644569	>0.999999999999999	No	E2.2.1.2, talA, talB	WP_000149846.1	transaldolase	Transaldolase (EC 2.2.1.2)
ACX60_RS07270	0.971319	0.0606448	0.0129295	22	0.936431	0.131064	0.0286005	21	-0.03489	0.03091	0.265537	>0.999999999999999	No		WP_001024733.1		Bacterial regulatory helix-turn-helix, lysR family protein
ACX60_RS07275	0.898125	0.156487	0.0471827	11	0.971236	0.0832374	0.025097	11	0.07311	0.05344	0.186474	>0.999999999999999	No		WP_005135057.1		Uncharacterized protein
ACX60_RS07280	0.955984	0.287396	0.0697037	17	1.00278	0.0942916	0.0235729	16	0.04679	0.07546	0.539707	>0.999999999999999	No	E2.3.1.9, atoB	WP_000047940.1	acetyl-CoA C-acetyltransferase	Acetyl-CoA C-acyltransferase (EC 2.3.1.16)
ACX60_RS07285	0.981565	0.106183	0.0306525	12	0.945158	0.13239	0.0382178	12	-0.03641	0.04899	0.465269	>0.999999999999999	No	fabG	WP_000132118.1	3-oxoacyl-[acyl-carrier protein] reductase	3-oxoacyl-ACP reductase
ACX60_RS07290	1.07415	0.251358	0.102616	6	0.994035	0.0506139	0.0226352	5	-0.08011	0.1153	0.504609	>0.999999999999999	No		WP_001097350.1		MaoC like domain protein
ACX60_RS07295	1.01096	0.191965	0.0513049	14	1.02066	0.184463	0.0492999	14	0.009703	0.07115	0.892585	>0.999999999999999	No		WP_000588778.1		Beta-lactamase family protein
ACX60_RS07300	0.991653	0.188873	0.0569474	11	1.01099	0.0912102	0.0304034	9	0.01933	0.06893	0.782298	>0.999999999999999	No		WP_000323813.1		TetR family transcriptional regulator
ACX60_RS07305	0.959585	0.247994	0.0568937	19	0.958421	0.224964	0.0516102	19	-0.001164	0.07681	0.98799	>0.999999999999999	No	smvA, qacA, lfrA	WP_001170327.1	MFS transporter, DHA2 family, multidrug resistance protein	Methyl viologen resistance protein SmvA
ACX60_RS07310	0.1	X	X		0.1	X	X							dnaX	WP_005135060.1	DNA polymerase III subunit gamma/tau
ACX60_RS07315	0.982858	0.17765	0.0198619	80	0.988563	0.139432	0.0155889	80	0.005705	0.02525	0.821534	>0.999999999999999	No	plc	WP_000632988.1	phospholipase C	Phospholipase C, phosphocholine-specific
ACX60_RS07320	0.985611	0.0996164	0.0406682	6	0.976991	0.202156	0.0825298	6	-0.00862	0.09201	0.92721	>0.999999999999999	No	ybgC	WP_000165801.1	acyl-CoA thioester hydrolase	Thioesterase superfamily protein
ACX60_RS07325	0.944057	0.269672	0.0618669	19	0.931823	0.248797	0.058642	18	-0.01223	0.08543	0.886956	>0.999999999999999	No	E1.1.1.1, adh	WP_000017873.1	alcohol dehydrogenase	Alcohol dehydrogenase
ACX60_RS07330	0.962914	0.0873567	0.0186245	22	0.957182	0.0868512	0.0185167	22	-0.005732	0.02626	0.828274	>0.999999999999999	No		WP_005135062.1		Lactonase
ACX60_RS07335	0.1	X	X		0.1	X	X							E3.1.3.48	WP_000388074.1	protein-tyrosine phosphatase	Protein-tyrosine-phosphatase
ACX60_RS07340	0.1	X	X		0.1	X	X							murB	WP_001166918.1	UDP-N-acetylmuramate dehydrogenase	UDP-N-acetylenolpyruvoylglucosamine reductase (EC 1.3.1.98) (UDP-N-acetylmuramate dehydrogenase)
ACX60_RS07345	0.934	0.0876617	0.020111	19	0.90957	0.092678	0.0218444	18	-0.02443	0.02965	0.415496	>0.999999999999999	No		WP_001127151.1		Uncharacterized protein
ACX60_RS07350	0.989315	0.0961456	0.0429976	5	1.05431	0.261496	0.106755	6	0.065	0.1242	0.613502	>0.999999999999999	No		WP_001290023.1		Alpha/beta hydrolase family protein
ACX60_RS07355	0.966774	0.10974	0.0193995	32	0.992992	0.0933099	0.016495	32	0.02622	0.02546	0.307191	>0.999999999999999	No		WP_000157981.1		Conserved region in glutamate synthase family protein
ACX60_RS07360	0.966696	0.124355	0.0507677	6	1.03307	0.0540271	0.0220565	6	0.06637	0.05535	0.258133	>0.999999999999999	No		WP_000075463.1		Uncharacterized protein
ACX60_RS07365	0.1	X	X		0.1	X	X								WP_000043926.1		Bacterial regulatory s, tetR family protein
ACX60_RS07370	1.00278	0.105475	0.0224874	22	0.984362	0.115994	0.0247301	22	-0.01842	0.03343	0.584567	>0.999999999999999	No		WP_000037357.1		Uncharacterized protein
ACX60_RS07375	0.94683	0.140552	0.0496926	8	0.948747	0.090219	0.030073	9	0.001917	0.05658	0.97342	>0.999999999999999	No		WP_000773628.1		Integrase
ACX60_RS07380	1.00228	0.059424	0.0343085	3	1.00402	0.0633225	0.0365593	3	0.001739	0.05014	0.973992	>0.999999999999999	No		WP_000910238.1		Uncharacterized protein
ACX60_RS07385	0.974831	0.120411	0.0231732	27	0.998114	0.10166	0.0203321	25	0.02328	0.03103	0.456593	>0.999999999999999	No		WP_000005652.1		Uncharacterized protein
ACX60_RS07390	0.1	X	X		0.1	X	X								WP_000048748.1		Uncharacterized protein
ACX60_RS07395	0.1	X	X		0.1	X	X								WP_000147327.1		Uncharacterized protein
ACX60_RS07400	0.848298	0.144478	0.102161	2	0.98247	0.0139618	0.00987249	2	0.1342	0.1026	0.32121	>0.999999999999999	No		WP_000654848.1		Uncharacterized protein
ACX60_RS07405	0.990518	0.0873362	0.0242227	13	0.999565	0.0873585	0.0242289	13	0.009047	0.03426	0.793982	>0.999999999999999	No		WP_001061220.1		Uncharacterized protein
ACX60_RS07410	1.00204	0.10835	0.0183146	35	0.97634	0.195946	0.033121	35	-0.0257	0.03785	0.499467	>0.999999999999999	No		WP_001207475.1		AAA family ATPase
ACX60_RS07415	0.978001	0.118759	0.0329377	13	0.96762	0.0788275	0.0218628	13	-0.01038	0.03953	0.795105	>0.999999999999999	No		WP_000181044.1		Uncharacterized protein
ACX60_RS07420	0.972656	0.0826541	0.0477204	3	0.95871	0.0940596	0.0543054	3	-0.01395	0.07229	0.856427	>0.999999999999999	No		WP_001101042.1		Uncharacterized protein
ACX60_RS07425	1.02416	0.0980373	0.0400236	6	1.04145	0.0706086	0.0288258	6	0.01729	0.04932	0.733263	>0.999999999999999	No		WP_000054453.1		Uncharacterized protein
ACX60_RS07430	0.87059	0.293848	0.0712687	17	0.930558	0.244897	0.0612242	16	0.05997	0.09449	0.530297	>0.999999999999999	No		WP_000029179.1		Uncharacterized protein
ACX60_RS07435	0.1	X	X		0.1	X	X								WP_000105766.1		Geranylgeranyl reductase
ACX60_RS07440	1.15912	0	0	1	1.10032	0	0	1							WP_000051076.1		Uncharacterized protein
ACX60_RS07445	0.1	X	X		0.1	X	X								WP_001095599.1		Uncharacterized protein
ACX60_RS07450	0.859509	0.298485	0.133487	5	0.915388	0.18047	0.0807087	5	0.05588	0.156	0.729443	>0.999999999999999	No		WP_000102847.1		Uncharacterized protein
ACX60_RS07455	1.009	0.157266	0.0239828	43	0.970964	0.197842	0.0301706	43	-0.03803	0.03854	0.326581	>0.999999999999999	No	DNMT1, dcm	WP_001091618.1	DNA (cytosine-5)-methyltransferase 1	Multidrug DMT transporter
ACX60_RS07460	1.00849	0.0680604	0.0277855	6	0.946979	0.0933188	0.0417334	5	-0.06151	0.04861	0.237493	>0.999999999999999	No		WP_001110402.1
ACX60_RS07465	0.957436	0.0729793	0.0275836	7	1.00035	0.0767331	0.0290024	7	0.04291	0.04002	0.304736	>0.999999999999999	No		WP_000544508.1		Uncharacterized protein
ACX60_RS07470	1.00617	0.261323	0.0826376	10	1.0041	0.110219	0.0348544	10	-0.002065	0.08969	0.98188	>0.999999999999999	No		WP_000647824.1		Uncharacterized protein
ACX60_RS07475	1.00375	0.0914066	0.0215447	18	1.05139	0.212338	0.0474802	20	0.04764	0.05411	0.384533	>0.999999999999999	No
ACX60_RS07480	1.02851	0.0834722	0.0315495	7	1.03276	0.0834882	0.0315556	7	0.004245	0.04462	0.925786	>0.999999999999999	No
ACX60_RS18990	0.950247	0.330001	0.11	9	0.927054	0.287147	0.0957156	9	-0.02319	0.1458	0.875612	>0.999999999999999	No		WP_053100974.1		Uncharacterized protein
ACX60_RS07490	0.984296	0.101928	0.0322324	10	1.03912	0.0835079	0.0264075	10	0.05483	0.04167	0.204775	>0.999999999999999	No		WP_000097328.1		Uncharacterized protein
ACX60_RS07495	1.05411	0.020086	0.0115966	3	1.095	0.0471974	0.0272494	3	0.0409	0.02961	0.23941	>0.999999999999999	No		WP_000992310.1		Antitermination protein
ACX60_RS07500	1.05519	0.171968	0.0649978	7	1.00943	0.115465	0.0471385	6	-0.04575	0.08288	0.591951	>0.999999999999999	No		WP_000991752.1		Phage antirepressor protein
ACX60_RS07505	0.994044	0.104447	0.033029	10	1.00696	0.127224	0.0402318	10	0.01292	0.05205	0.806854	>0.999999999999999	No		WP_000401165.1		Uncharacterized protein
ACX60_RS07510	0.1	X	X		0.1	X	X								WP_000469283.1		Uncharacterized protein
ACX60_RS07515	1.04781	0	0	1	1.02456	0	0	1
ACX60_RS07520	1.01969	0.00463449	0.00327708	2	0.999458	0.0146582	0.00846292	3	-0.02023	0.0112	0.168478	>0.999999999999999	No		WP_000341081.1		Uncharacterized protein
ACX60_RS07525	0.968917	0.356704	0.118901	9	0.947219	0.0935621	0.0330792	8	-0.0217	0.1303	0.870007	>0.999999999999999	No		WP_000435236.1		Uncharacterized protein
ACX60_RS07530	1.22162	0.357439	0.159851	5	1.17898	0.279419	0.12496	5	-0.04264	0.2029	0.83879	>0.999999999999999	No		WP_000729376.1		Uncharacterized protein
ACX60_RS07535	0.973068	0.236296	0.0631527	14	0.921667	0.202672	0.0562111	13	-0.0514	0.08504	0.551021	>0.999999999999999	No		WP_000102084.1		Terminase
ACX60_RS07540	0.932491	0.196974	0.0508585	15	0.99609	0.0898922	0.0232101	15	0.0636	0.0559	0.26491	>0.999999999999999	No		WP_001286363.1		Uncharacterized protein
ACX60_RS07545	0.97877	0.218923	0.0516006	18	1.05369	0.229236	0.0540314	18	0.07492	0.07471	0.323049	>0.999999999999999	No		WP_000179750.1		Phage head morphogenesis protein
ACX60_RS07550	0.86558	0.0443236	0.0313415	2	0.905371	0.0129486	0.00915606	2	0.03979	0.03265	0.347216	>0.999999999999999	No		WP_000965191.1		Uncharacterized protein
ACX60_RS07555	0.800035	0.420768	0.188173	5	0.855695	0.445387	0.199183	5	0.05566	0.274	0.844106	>0.999999999999999	No		WP_000004365.1		Uncharacterized protein
ACX60_RS07560	0.944192	0.0464078	0.0175405	7	0.979808	0.060308	0.0227943	7	0.03562	0.02876	0.239282	>0.999999999999999	No		WP_001139861.1		Uncharacterized protein
ACX60_RS07565	0.977194	0.0503683	0.0205628	6	0.996138	0.0942447	0.0356211	7	0.01894	0.04309	0.6687	>0.999999999999999	No		WP_000770049.1		Uncharacterized protein
ACX60_RS07570	0.969112	0.363322	0.114893	10	0.944835	0.376913	0.125638	9	-0.02428	0.1699	0.888058	>0.999999999999999	No		WP_049594824.1		Phage capsid protein
ACX60_RS07575	1.0427	0.18676	0.0705885	7	1.02812	0.151283	0.0571795	7	-0.01458	0.09084	0.875133	>0.999999999999999	No		WP_000692542.1		Stress-responsive nuclear envelope protein
ACX60_RS07580	0.916738	0.0678688	0.0188234	13	0.998007	0.0709215	0.0204733	12	0.08127	0.02776	0.00757103	>0.999999999999999	No		WP_000008486.1		Uncharacterized protein
ACX60_RS07585	0.922558	0.0738716	0.0301579	6	0.9365	0.0570797	0.0233027	6	0.01394	0.03811	0.72213	>0.999999999999999	No		WP_000524217.1		Glutamate 5-kinase
ACX60_RS07590	0.998143	0.138193	0.0690963	4	1.06123	0.0929533	0.0464767	4	0.06309	0.08327	0.477359	>0.999999999999999	No		WP_000247953.1		Uncharacterized protein
ACX60_RS07595	0.887786	0.077364	0.0345982	5	0.929702	0.343757	0.140338	6	0.04192	0.1583	0.797091	>0.999999999999999	No		WP_000539743.1		Uncharacterized protein
ACX60_RS07600	0.964194	0.137097	0.0484713	8	1.04696	0.210106	0.0742837	8	0.08276	0.0887	0.366596	>0.999999999999999	No		WP_001251846.1		Uncharacterized protein
ACX60_RS07605	1.04687	0	0	1	0.966608	0	0	1							WP_001277696.1		Uncharacterized protein
ACX60_RS07610	0.927944	0.173572	0.0548884	10	0.989878	0.114297	0.0361438	10	0.06193	0.06572	0.35847	>0.999999999999999	No		WP_000749906.1		Bacterial SH3 domain protein
ACX60_RS07615	0.848876	0.564331	0.325817	3	0.855369	0.506703	0.292545	3	0.006493	0.4379	0.988879	>0.999999999999999	No		WP_000064603.1		Uncharacterized protein
ACX60_RS07620	1.0179	0.178683	0.0279056	41	1.0534	0.186714	0.0291598	41	0.0355	0.04036	0.381744	>0.999999999999999	No		WP_000002414.1		Phage tail protein
ACX60_RS07625	0.952789	0.184625	0.0512058	13	1.00305	0.157209	0.043602	13	0.05026	0.06725	0.462161	>0.999999999999999	No		WP_000094261.1		Uncharacterized protein
ACX60_RS07630	1.00805	0.164012	0.0619907	7	1.01717	0.0873977	0.03568	6	0.009119	0.07494	0.905341	>0.999999999999999	No		WP_001185604.1		Uncharacterized protein
ACX60_RS07635	0.834812	0.188456	0.108805	3	0.904851	0.0287799	0.0203505	2	0.07004	0.1413	0.654119	>0.999999999999999	No		WP_000838146.1		YcfA-like family protein
ACX60_RS07640	0.1	X	X		0.1	X	X								WP_000966688.1		Uncharacterized protein
ACX60_RS07645	1.0717	0.282463	0.0998659	8	1.09971	0.266872	0.0943534	8	0.02801	0.1374	0.841398	>0.999999999999999	No		WP_000523932.1		Uncharacterized protein
ACX60_RS07650	0.873305	0.412619	0.168451	6	0.951333	0.319706	0.13052	6	0.07803	0.2131	0.721876	>0.999999999999999	No		WP_031977960.1		Uncharacterized protein
ACX60_RS07655	0.96643	0.185238	0.0183413	102	1.00518	0.188808	0.0185141	104	0.03875	0.02607	0.138621	>0.999999999999999	No		WP_000046542.1		Phage tail protein
ACX60_RS07660	0.95332	0.0355654	0.0205337	3	0.953717	0.0372344	0.0214973	3	0.0003972	0.02973	0.989979	>0.999999999999999	No		WP_000277431.1		Uncharacterized protein
ACX60_RS07665	1.01529	0.160112	0.0413408	15	1.04162	0.135241	0.0338103	16	0.02633	0.05311	0.623819	>0.999999999999999	No		WP_000368392.1		Uncharacterized protein
ACX60_RS07670	0.988931	0.0957199	0.0247148	15	1.02983	0.0870257	0.0224699	15	0.0409	0.0334	0.230936	>0.999999999999999	No		WP_000835157.1		Uncharacterized protein
ACX60_RS07675	0.992594	0.187398	0.0250421	56	1.02694	0.140831	0.0195297	52	0.03435	0.03209	0.286832	>0.999999999999999	No		WP_049594825.1		Uncharacterized protein
ACX60_RS07680	0.929497	0	0	1	1.0048	0.09559	0.0675923	2							WP_000005350.1		Uncharacterized protein
ACX60_RS07685	1.03224	0.105892	0.0352973	9	0.997017	0.0360643	0.0120214	9	-0.03522	0.03729	0.3589	>0.999999999999999	No		WP_000066825.1		Lysozyme (EC 3.2.1.17)
ACX60_RS07690	0.839143	0.159183	0.0795914	4	0.923619	0.130704	0.0653519	4	0.08448	0.103	0.443413	>0.999999999999999	No		WP_000265239.1		Uncharacterized protein
ACX60_RS07695	0.987031	0.0692164	0.0346082	4	0.961823	0.0925198	0.0462599	4	-0.02521	0.05777	0.677858	>0.999999999999999	No		WP_000071917.1		Uncharacterized protein
ACX60_RS07700	0.968781	0.126821	0.0270384	22	0.999201	0.101394	0.0216173	22	0.03042	0.03462	0.384543	>0.999999999999999	No	umuC (P1)	WP_000829046.1	DNA polymerase V	DNA polymerase V subunit UmuC
ACX60_RS07705	1.00442	0.0670815	0.0253544	7	1.00467	0.0809966	0.0306139	7	0.0002551	0.03975	0.994985	>0.999999999999999	No
ACX60_RS07710	0.889225	0.162709	0.0727656	5	0.936201	0.027796	0.013898	4	0.04698	0.08341	0.590865	>0.999999999999999	No		WP_000849926.1		Uncharacterized protein
ACX60_RS07715	0.948786	0.113647	0.0181981	39	0.947427	0.0701898	0.0112394	39	-0.001359	0.02139	0.949505	>0.999999999999999	No	hcaT	WP_074031690.1	MFS transporter, PPP family, 3-phenylpropionic acid transporter
ACX60_RS07720	1.01751	0	0	1	1.00298	0	0	1							WP_001238661.1		Uncharacterized protein
ACX60_RS07725	0.1	X	X		0.1	X	X							accC	WP_000939648.1	acetyl-CoA carboxylase, biotin carboxylase subunit	Acetyl-CoA carboxylase, biotin carboxylase subunit (EC 6.3.4.14)
ACX60_RS07730	0.1	X	X		0.1	X	X							accB, bccP	WP_000354611.1	acetyl-CoA carboxylase biotin carboxyl carrier protein	Biotin carboxyl carrier protein of acetyl-CoA carboxylase
ACX60_RS07735	0.1	X	X		0.1	X	X							aroQ, qutE	WP_000099415.1	3-dehydroquinate dehydratase II	3-dehydroquinate dehydratase (3-dehydroquinase) (EC 4.2.1.10) (Type II DHQase)
ACX60_RS07740	0.974334	0.112332	0.026477	18	0.942199	0.198827	0.0456139	19	-0.03213	0.0535	0.551967	>0.999999999999999	No	umuC	WP_000652013.1	DNA polymerase V	DNA methylase
ACX60_RS07745	1.00367	0.091149	0.030383	9	1.02114	0.0901744	0.0300581	9	0.01747	0.04274	0.68808	>0.999999999999999	No	nasS	WP_000039915.1	two-component system, oxyanion-binding sensor	Nitrate transporter
ACX60_RS07750	0.965497	0.0851052	0.0425526	4	0.936979	0.0321007	0.0160504	4	-0.02852	0.04548	0.553718	>0.999999999999999	No	nasT	WP_001125253.1	two-component system, response regulator / RNA-binding antiterminator	Response regulator
ACX60_RS07755	0.973851	0.068401	0.0161223	18	0.94643	0.151469	0.0347494	19	-0.02742	0.03902	0.486842	>0.999999999999999	No		WP_000114559.1		Uncharacterized protein
ACX60_RS07760	0.980196	0.180935	0.0330341	30	0.951146	0.157744	0.0298107	28	-0.02905	0.04471	0.518514	>0.999999999999999	No	nirB	WP_000780168.1	nitrite reductase (NADH) large subunit	Nitrite reductase large subunit
ACX60_RS07765	0.990436	0.0839874	0.0179062	22	1.00689	0.112543	0.0239943	22	0.01646	0.02994	0.585462	>0.999999999999999	No		WP_005135146.1		Nitrate reductase
ACX60_RS07770	0.956279	0.194613	0.0303935	41	0.980967	0.239946	0.0370244	42	0.02469	0.04802	0.608581	>0.999999999999999	No	nasA	WP_001084794.1	assimilatory nitrate reductase catalytic subunit	Nitrate reductase
ACX60_RS07775	0.968189	0.0763771	0.0185242	17	0.949197	0.0674271	0.0163535	17	-0.01899	0.02471	0.447785	>0.999999999999999	No	mobA	WP_001032658.1	molybdenum cofactor guanylyltransferase	Molybdenum cofactor guanylyltransferase (MoCo guanylyltransferase) (EC 2.7.7.77) (GTP:molybdopterin guanylyltransferase) (Mo-MPT guanylyltransferase) (Molybdopterin guanylyltransferase) (Molybdopterin-guanine dinucleotide synthase) (MGD synthase)
ACX60_RS07780	0.915674	0.253497	0.0377891	45	0.936524	0.198438	0.0292581	46	0.02085	0.04766	0.662857	>0.999999999999999	No		WP_000968532.1		Dehydrogenase
ACX60_RS07785	0.93738	0.246195	0.059711	17	0.976264	0.101671	0.0246588	17	0.03888	0.0646	0.551483	>0.999999999999999	No	moaA, CNX2	WP_005135148.1	GTP 3',8-cyclase	GTP 3',8-cyclase (EC 4.1.99.22) (Molybdenum cofactor biosynthesis protein A)
ACX60_RS07790	0.959044	0	0	1	0.892568	0	0	1							WP_001187658.1		ThiS family protein
ACX60_RS07795	0.980904	0.177843	0.0355685	25	0.9896	0.130372	0.0260743	25	0.008696	0.0441	0.844518	>0.999999999999999	No	MOCS2B, moaE	WP_000657202.1	molybdopterin synthase catalytic subunit	MoaE family protein
ACX60_RS07800	1.03779	0.160528	0.0414481	15	1.04022	0.185634	0.0496128	14	0.002422	0.06432	0.970236	>0.999999999999999	No		WP_000799985.1		Molybdenum cofactor synthesis domain protein
ACX60_RS07805	0.977313	0.128533	0.0287409	20	0.978054	0.147859	0.0339212	19	0.0007405	0.0443	0.986752	>0.999999999999999	No	moeA	WP_000012049.1	molybdopterin molybdotransferase	Molybdopterin molybdenumtransferase MoeA
ACX60_RS07810	0.99159	0.00362781	0.00256525	2	1.05247	0.0980312	0.0693186	2	0.06088	0.06937	0.472672	>0.999999999999999	No		WP_000870671.1		HxlR-like helix-turn-helix family protein
ACX60_RS07815	1.13212	0.382142	0.170899	5	0.939016	0.0247426	0.0142852	3	-0.1931	0.2281	0.429694	>0.999999999999999	No		WP_049594826.1		GntR family transcriptional regulator
ACX60_RS07820	0.963316	0.107207	0.0239723	20	0.955435	0.0943557	0.0216467	19	-0.007881	0.03241	0.809198	>0.999999999999999	No		WP_001168995.1		EamA-like transporter family protein
ACX60_RS07825	1.13766	0	0	1	0.1	X	X							tusE, dsrC	WP_001047539.1	tRNA 2-thiouridine synthesizing protein E	Sulfurtransferase (EC 2.8.1.-)
ACX60_RS07830	0.1	X	X		0.1	X	X								WP_000194629.1		Uncharacterized protein
ACX60_RS07835	0.1	X	X		0.1	X	X								WP_000859774.1		Uncharacterized protein
ACX60_RS07840	0.1	X	X	3	0.205953	0.306742	0.177098	3						tusD, dsrE	WP_000105719.1	tRNA 2-thiouridine synthesizing protein D	DsrE/DsrF-like family protein
ACX60_RS07845	0.933914	0.255269	0.0736897	12	0.931338	0.247237	0.0713713	12	-0.002576	0.1026	0.980193	>0.999999999999999	No	galE, GALE	WP_000604788.1	UDP-glucose 4-epimerase	UDP-glucose 4-epimerase GalE (EC 5.1.3.2)
ACX60_RS07850	1.03512	0.200931	0.06354	10	0.934583	0.0951075	0.0317025	9	-0.1005	0.07356	0.189508	>0.999999999999999	No	E4.2.1.2B, fumC, FH	WP_001194768.1	fumarate hydratase, class II	Fumarate hydratase class II (Fumarase C) (EC 4.2.1.2) (Aerobic fumarase) (Iron-independent fumarase)
ACX60_RS07855	0.1	X	X		0.1	X	X								WP_000701849.1		Uncharacterized protein
ACX60_RS07860	1.03125	0.16326	0.0577213	8	0.998353	0.127726	0.048276	7	-0.0329	0.07656	0.674458	>0.999999999999999	No		WP_001081040.1		Uncharacterized protein
ACX60_RS07865	1.01898	0.0730432	0.0516493	2	1.05654	0.0501547	0.0354647	2	0.03756	0.06265	0.609684	>0.999999999999999	No		WP_000949167.1		Uncharacterized protein
ACX60_RS07870	0.99493	0.105502	0.0281965	14	0.957245	0.110269	0.0305831	13	-0.03768	0.04153	0.372819	>0.999999999999999	No	dadA	WP_001120919.1	D-amino-acid dehydrogenase	FAD binding domain protein
ACX60_RS07875	0.867717	0.107591	0.0439237	6	0.919483	0.126234	0.0515348	6	0.05177	0.06771	0.462239	>0.999999999999999	No		WP_001139838.1		Uncharacterized protein
ACX60_RS07880	0.1	X	X		0.1	X	X							ispF	WP_000226512.1	2-C-methyl-D-erythritol 2,4-cyclodiphosphate synthase	2-C-methyl-D-erythritol 2,4-cyclodiphosphate synthase (MECDP-synthase) (MECPP-synthase) (MECPS) (EC 4.6.1.12)
ACX60_RS07885	1.01758	0.0839349	0.0317244	7	0.987938	0.0791632	0.0299209	7	-0.02964	0.04361	0.509601	>0.999999999999999	No		WP_000209134.1		Uncharacterized protein
ACX60_RS07890	0.80474	0.205187	0.0775533	7	0.845573	0.204707	0.0773718	7	0.04083	0.1095	0.715847	>0.999999999999999	No	OTC, argF, argI	WP_001207983.1	ornithine carbamoyltransferase	Ornithine carbamoyltransferase (OTCase) (EC 2.1.3.3)
ACX60_RS07895	0.929419	0.160857	0.0928706	3	1.10756	0.0756899	0.0436996	3	0.1781	0.1026	0.157635	>0.999999999999999	No	adeN	WP_000543879.1	TetR/AcrR family transcriptional regulator, repressor of the adeIJK operon	Bacterial regulatory s, tetR family protein
ACX60_RS07900	1.00209	0.170862	0.0311949	30	0.990663	0.196538	0.0352992	31	-0.01143	0.04722	0.809589	>0.999999999999999	No	glnG, ntrC	WP_000089274.1	two-component system, NtrC family, nitrogen regulation response regulator GlnG	DNA-binding transcriptional regulator NtrC (Nitrogen regulation protein NR(I))
ACX60_RS07905	0.992778	0.0996622	0.020781	23	0.940435	0.116754	0.024892	22	-0.05234	0.03231	0.112549	>0.999999999999999	No	glnL, ntrB	WP_000371970.1	two-component system, NtrC family, nitrogen regulation sensor histidine kinase GlnL	Sensory box protein
ACX60_RS07910	0.1	X	X		0.1	X	X							rimO	WP_000856678.1	ribosomal protein S12 methylthiotransferase	Ribosomal protein S12 methylthiotransferase RimO (S12 MTTase) (S12 methylthiotransferase) (EC 2.8.4.4) (Ribosomal protein S12 (aspartate-C(3))-methylthiotransferase) (Ribosome maturation factor RimO)
ACX60_RS07915	0.1	X	X		0.1	X	X							pyrH	WP_000852257.1	uridylate kinase	Uridylate kinase (UK) (EC 2.7.4.22) (Uridine monophosphate kinase) (UMP kinase) (UMPK)
ACX60_RS07920	0.1	X	X		0.1	X	X							frr, MRRF, RRF	WP_000606428.1	ribosome recycling factor	Ribosome-recycling factor (RRF) (Ribosome-releasing factor)
ACX60_RS07925	0.1	X	X		0.1	X	X							uppS	WP_000132219.1	undecaprenyl diphosphate synthase	Ditrans,polycis-undecaprenyl-diphosphate synthase ((2E,6E)-farnesyl-diphosphate specific) (EC 2.5.1.31) (Ditrans,polycis-undecaprenylcistransferase) (Undecaprenyl diphosphate synthase) (UDS) (Undecaprenyl pyrophosphate synthase) (UPP synthase)
ACX60_RS07930	0.1	X	X		0.1	X	X							E2.7.7.41, CDS1, CDS2, cdsA	WP_000893489.1	phosphatidate cytidylyltransferase	Phosphatidate cytidylyltransferase (EC 2.7.7.41)
ACX60_RS07935	0.1	X	X		0.1	X	X							dxr	WP_000194641.1	1-deoxy-D-xylulose-5-phosphate reductoisomerase	1-deoxy-D-xylulose 5-phosphate reductoisomerase (DXP reductoisomerase) (EC 1.1.1.267) (1-deoxyxylulose-5-phosphate reductoisomerase) (2-C-methyl-D-erythritol 4-phosphate synthase)
ACX60_RS07940	0.412322	0.227338	0.131254	3	0.878674	0.152208	0.0878776	3	0.4664	0.158	0.0418683	>0.999999999999999	No	rseP	WP_000992586.1	regulator of sigma E protease	Zinc metalloprotease (EC 3.4.24.-)
ACX60_RS07945	0.1	X	X		0.1	X	X							SAM50, TOB55, bamA	WP_000171048.1	outer membrane protein insertion porin family	Outer membrane protein assembly factor BamA
ACX60_RS07950	0.99966	0.0555815	0.0393021	2	0.906579	0.0274614	0.0194181	2	-0.09308	0.04384	0.167709	>0.999999999999999	No	hlpA, ompH	WP_001037943.1	outer membrane protein	Outer membrane family protein
ACX60_RS07955	0.1	X	X		0.1	X	X							lpxD	WP_000868103.1	UDP-3-O-[3-hydroxymyristoyl] glucosamine N-acyltransferase	UDP-3-O-acylglucosamine N-acyltransferase (EC 2.3.1.-)
ACX60_RS07960	0.1	X	X		0.1	X	X							fabZ	WP_000140523.1	3-hydroxyacyl-[acyl-carrier-protein] dehydratase	3-hydroxyacyl-[acyl-carrier-protein] dehydratase FabZ (EC 4.2.1.59) ((3R)-hydroxymyristoyl-[acyl-carrier-protein] dehydratase) ((3R)-hydroxymyristoyl-ACP dehydrase) (Beta-hydroxyacyl-ACP dehydratase)
ACX60_RS07965	0.1	X	X		0.1	X	X							lpxA	WP_000064877.1	UDP-N-acetylglucosamine acyltransferase	Acyl-[acyl-carrier-protein]--UDP-N-acetylglucosamine O-acyltransferase (UDP-N-acetylglucosamine acyltransferase) (EC 2.3.1.129)
ACX60_RS07970	0.868296	0.271347	0.135673	4	0.9883	0.0568804	0.0328399	3	0.12	0.1629	0.494323	>0.999999999999999	No		WP_001178074.1		Tetratricopeptide repeat family protein
ACX60_RS07975	0.1	X	X		0.1	X	X							recX	WP_000476756.1	regulatory protein	Regulatory protein RecX
ACX60_RS07980	0.727435	0.271649	0.1109	6	0.0966231	0.205663	0.0839616	6	-0.6308	0.1391	0.00108302	0.240594	No	recA	WP_000344169.1	recombination protein RecA	Protein RecA (Recombinase A)
ACX60_RS07985	0.991744	0.102934	0.0325507	10	0.998579	0.0889184	0.0268099	11	0.006835	0.04186	0.872038	>0.999999999999999	No	hslR	WP_000040959.1	ribosome-associated heat shock protein Hsp15	Heat shock protein 15
ACX60_RS07990	0.912764	0.113998	0.0465393	6	0.88014	0.0768197	0.0313615	6	-0.03262	0.05612	0.573887	>0.999999999999999	No	yrfG	WP_001045484.1	5'-nucleotidase	Haloacid dehalogenase
ACX60_RS07995	0.987215	0	0	1	0.937631	0	0	1							WP_000798362.1		Uncharacterized protein
ACX60_RS08000	0.1	X	X		0.1	X	X								WP_000525037.1		Uncharacterized protein
ACX60_RS08005	1.00133	0.162614	0.0574929	8	0.920446	0.0699357	0.0264332	7	-0.08089	0.06647	0.245287	>0.999999999999999	No		WP_000689659.1		Uncharacterized protein
ACX60_RS08010	0.928821	0.176734	0.0667993	7	0.911137	0.158233	0.0645983	6	-0.01768	0.09379	0.853878	>0.999999999999999	No		WP_000573229.1		Acetyltransferase (GNAT family N-acetyltransferase)
ACX60_RS08015	1.0036	0.103871	0.0599697	3	1.01464	0.121531	0.0859351	2	0.01104	0.1005	0.919441	>0.999999999999999	No		WP_001099948.1		AsnC family protein
ACX60_RS08020	0.955531	0.110277	0.0305853	13	0.89739	0.126535	0.0350946	13	-0.05814	0.04655	0.223734	>0.999999999999999	No	KYNU, kynU	WP_000632779.1	kynureninase	Kynureninase (EC 3.7.1.3) (L-kynurenine hydrolase)
ACX60_RS08025	0.984944	0.116849	0.0189555	38	0.945815	0.157559	0.0259025	37	-0.03913	0.03197	0.224938	>0.999999999999999	No		WP_000093795.1		Amino acid permease
ACX60_RS08030	1.02354	0.200552	0.0379007	28	0.949188	0.100412	0.0200823	25	-0.07435	0.0444	0.100167	>0.999999999999999	No		WP_005135157.1		Alpha/beta hydrolase
ACX60_RS08035	1.05058	0.154929	0.0429695	13	0.904701	0.150845	0.0477015	10	-0.1459	0.06444	0.0342841	>0.999999999999999	No		WP_005135159.1		Serine protease
ACX60_RS08040	0.925151	0.0885117	0.0361347	6	0.870112	0.0839385	0.0342677	6	-0.05504	0.0498	0.294948	>0.999999999999999	No	TC.SULP	WP_000957165.1	sulfate permease, SulP family	Sodium-independent anion transporter
ACX60_RS08045	0.1	X	X		0.1	X	X								WP_000332532.1		Putative SOS response-associated peptidase (EC 3.4.-.-)
ACX60_RS08050	0.953686	0.106226	0.0208326	26	0.938894	0.0987634	0.0193691	26	-0.01479	0.02845	0.605359	>0.999999999999999	No	gcd	WP_001032866.1	quinoprotein glucose dehydrogenase	Quinoprotein glucose dehydrogenase
ACX60_RS08055	1.27117	0.277825	0.196452	2	1.22815	0.501122	0.354347	2	-0.04302	0.4052	0.925133	>0.999999999999999	No		WP_000120225.1		Universal stress protein
ACX60_RS08060	0.9581	0.306269	0.108283	8	0.88503	0.255713	0.0904083	8	-0.07307	0.1411	0.612549	>0.999999999999999	No		WP_000203149.1		Cyclic di-GMP phosphodiesterase Gmr (EC 3.1.4.52) (Diguanylate cyclase) (Diguanylate cyclase/phosphodiesterase (GGDEF & EAL domains) with PAS/PAC sensor(S)) (GGDEF domain-containing protein) (GGDEF family protein)
ACX60_RS08065	0.1	X	X		0.1	X	X								WP_001129188.1		Uncharacterized protein
ACX60_RS08070	0.976151	0.0593653	0.0209888	8	0.94267	0.100401	0.0354972	8	-0.03348	0.04124	0.430442	>0.999999999999999	No		WP_000163427.1		MarR family protein
ACX60_RS08075	0.896367	0.266505	0.0842762	10	0.918488	0.27189	0.0859792	10	0.02212	0.1204	0.856274	>0.999999999999999	No	PTS-Fru-EIIC, fruA	WP_001192464.1	PTS system, fructose-specific IIC component	PTS fructose transporter subunit IIBC
ACX60_RS08080	0.966578	0.0671911	0.0475112	2	0.952226	0.110743	0.0783075	2	-0.01435	0.09159	0.889869	>0.999999999999999	No	fruK	WP_001062809.1	1-phosphofructokinase	Phosphofructokinase
ACX60_RS08085	0.96423	0.112255	0.028984	15	0.931271	0.176587	0.0455945	15	-0.03296	0.05403	0.546757	>0.999999999999999	No	PTS-EI.PTSI, ptsI	WP_000880350.1	phosphotransferase system, enzyme I, PtsI	Phosphoenolpyruvate--protein phosphotransferase
ACX60_RS08090	1.00946	0.174158	0.0389429	20	0.997293	0.158897	0.0346741	21	-0.01217	0.05202	0.816246	>0.999999999999999	No		WP_000361720.1		Alpha/beta hydrolase
ACX60_RS08095	0.1	X	X		0.1	X	X								WP_049594887.1		Uncharacterized protein
ACX60_RS08100	0.1	X	X		0.1	X	X								WP_000949688.1		Uncharacterized protein
ACX60_RS08105	0.871663	0	0	1	1.05332	0	0	1							WP_000838057.1		Uncharacterized protein
ACX60_RS08110	0.999496	0.106169	0.0306482	12	0.996251	0.219651	0.0587042	14	-0.003246	0.0696	0.963193	>0.999999999999999	No	TC.LIVCS	WP_001186685.1	branched-chain amino acid:cation transporter, LIVCS family	Branched-chain amino acid transport system carrier protein
ACX60_RS08115	0.971181	0.091851	0.041077	5	0.897406	0.116518	0.0521085	5	-0.07378	0.06635	0.298488	>0.999999999999999	No	map	WP_001202782.1	methionyl aminopeptidase	Methionine aminopeptidase (MAP) (MetAP) (EC 3.4.11.18) (Peptidase M)
ACX60_RS08120	0.969606	0.0710063	0.0409955	3	0.967737	0.0265415	0.0153237	3	-0.001869	0.04377	0.967987	>0.999999999999999	No		WP_000954520.1		LysR family transcriptional regulator
ACX60_RS08125	0.1	X	X		0.1	X	X								WP_000121842.1		Uncharacterized protein
ACX60_RS08130	0.95956	0.0723158	0.0417515	3	0.567607	0.409678	0.236527	3	-0.392	0.2402	0.178039	>0.999999999999999	No	grxD, GLRX5	WP_000138830.1	monothiol glutaredoxin	Glutaredoxin
ACX60_RS08135	1.00543	0.0927972	0.02025	21	0.996855	0.148469	0.0323986	21	-0.008574	0.03821	0.823571	>0.999999999999999	No	argD	WP_000129946.1	acetylornithine/N-succinyldiaminopimelate aminotransferase	Acetylornithine aminotransferase (ACOAT) (EC 2.6.1.11)
ACX60_RS08140	0.1	X	X		0.1	X	X								WP_000156920.1		CBS domain protein
ACX60_RS08145	0.999614	1.11022e-16	1.11022e-16	1	0.880294	1.11022e-16	1.11022e-16	1							WP_000264360.1		Uncharacterized protein
ACX60_RS08150	0.1	X	X		0.1	X	X								WP_000616034.1		Uncharacterized protein
ACX60_RS08155	0.83143	0.366521	0.138532	7	0.795535	0.342001	0.129264	7	-0.03589	0.1895	0.852912	>0.999999999999999	No		WP_000185571.1		Uncharacterized protein
ACX60_RS08160	0.916664	0	0	1	0.885281	0	0	1							WP_000955083.1		Uncharacterized protein
ACX60_RS08165	0.1	X	X		0.1	X	X							ftsY	WP_001187342.1	fused signal recognition particle receptor	Signal recognition particle receptor FtsY (SRP receptor)
ACX60_RS08170	1.01093	0.271577	0.0607265	20	0.998606	0.119531	0.0267278	20	-0.01232	0.06635	0.853689	>0.999999999999999	No	K07078	WP_000102943.1	uncharacterized protein	Nitroreductase family protein
ACX60_RS08175	1.02787	0.0856944	0.0494757	3	1.01612	0.0443982	0.0256333	3	-0.01176	0.05572	0.843222	>0.999999999999999	No	K09909	WP_000175347.1	uncharacterized protein	Uncharacterized protein
ACX60_RS08180	0.919804	0.0703614	0.0351807	4	0.909568	0.0612607	0.0353689	3	-0.01024	0.05107	0.849053	>0.999999999999999	No		WP_000593799.1		Acetyltransferase (GNAT family N-acetyltransferase)
ACX60_RS08185	0.774014	1.11022e-16	1.11022e-16	1	0.923139	0	0	1							WP_000179560.1		Cyd operon YbgE family protein
ACX60_RS08190	0.981916	0.005374	0.00379999	2	0.922383	0.0528345	0.0373596	2	-0.05953	0.03755	0.253765	>0.999999999999999	No	cydX	WP_000270276.1	cytochrome bd-I ubiquinol oxidase subunit X	Cyd operon protein YbgT
ACX60_RS08195	1.10154	0.143162	0.039706	13	1.02887	0.0821616	0.023718	12	-0.07266	0.04723	0.137607	>0.999999999999999	No	cydB	WP_000575166.1	cytochrome bd ubiquinol oxidase subunit II	Cytochrome d ubiquinol oxidase subunit II
ACX60_RS08200	1.06089	0.136686	0.0298274	21	1.01926	0.172193	0.0385035	20	-0.04163	0.04843	0.395291	>0.999999999999999	No	cydA	WP_000622640.1	cytochrome bd ubiquinol oxidase subunit I	Cytochrome d terminal oxidase subunit 1
ACX60_RS08205	0.1	X	X		0.1	X	X								WP_000053889.1		Uncharacterized protein
ACX60_RS08210	0.996701	0.0423562	0.0299504	2	0.99383	0.0526835	0.0372528	2	-0.002871	0.0478	0.957564	>0.999999999999999	No		WP_000753034.1		Uncharacterized protein
ACX60_RS08215	1.04557	0	0	1	0.87373	1.11022e-16	1.11022e-16	1							WP_049594827.1		Rieske
ACX60_RS08220	0.944365	0.175985	0.0787031	5	0.957497	0.153826	0.0687931	5	0.01313	0.1045	0.90312	>0.999999999999999	No		WP_000246666.1		PfkB carbohydrate kinase family protein
ACX60_RS08225	0.93955	0.20126	0.0439185	21	0.910225	0.123188	0.0268819	21	-0.02933	0.05149	0.572198	>0.999999999999999	No	fiu	WP_000831249.1	catecholate siderophore receptor	Fatty-acyl-CoA synthase
ACX60_RS08230	0.938418	0.0906349	0.0160221	32	0.917655	0.198927	0.0351657	32	-0.02076	0.03864	0.592987	>0.999999999999999	No	PITRM1, PreP, CYM1	WP_000215280.1	presequence protease	Peptidase M16
ACX60_RS08235	1.02504	0.162934	0.0576059	8	0.929111	0.0545751	0.0206274	7	-0.09592	0.06479	0.162528	>0.999999999999999	No	pldA	WP_000885655.1	phospholipase A1/A2	Phospholipase A1 family protein
ACX60_RS08240	0.985931	0.433298	0.153194	8	0.966211	0.0826547	0.0312405	7	-0.01972	0.1671	0.907866	>0.999999999999999	No	trkH, trkG, ktrB	WP_000053911.1	trk system potassium uptake protein	Potassium transporter TrkH
ACX60_RS08245	0.1	X	X		0.1	X	X							trkA, ktrA	WP_001983728.1	trk system potassium uptake protein	NAD binding domain of 6-phosphogluconate dehydrogenase family protein
ACX60_RS08250	0.843941	0.299301	0.0946473	10	0.931201	0.241879	0.0764888	10	0.08726	0.1217	0.482537	>0.999999999999999	No	E4.3.1.19, ilvA, tdcB	WP_000952789.1	threonine dehydratase	L-threonine dehydratase (EC 4.3.1.19) (Threonine deaminase)
ACX60_RS08255	0.1	X	X		0.1	X	X							rpiA	WP_000061057.1	ribose 5-phosphate isomerase A	Ribose-5-phosphate isomerase A (EC 5.3.1.6) (Phosphoriboisomerase A) (PRI)
ACX60_RS08260	1.0322	0.119386	0.0487392	6	0.987468	0.158408	0.0708421	5	-0.04473	0.08362	0.605649	>0.999999999999999	No	K07043	WP_000110630.1	uncharacterized protein	Uncharacterized protein
ACX60_RS08265	0.977594	0.108946	0.018965	33	0.945579	0.130575	0.0227302	33	-0.03201	0.0296	0.283546	>0.999999999999999	No		WP_000886879.1		Uncharacterized protein
ACX60_RS08270	0.997713	0.0958654	0.0265883	13	0.985048	0.105876	0.0305637	12	-0.01267	0.04034	0.756389	>0.999999999999999	No	argC	WP_000626439.1	N-acetyl-gamma-glutamyl-phosphate reductase	N-acetyl-gamma-glutamyl-phosphate reductase (AGPR) (EC 1.2.1.38) (N-acetyl-glutamate semialdehyde dehydrogenase) (NAGSA dehydrogenase)
ACX60_RS08275	1.60673	0	0	1	0.1	X	X								WP_001181536.1		Uncharacterized protein
ACX60_RS08280	1.02086	0.207874	0.103937	4	0.924047	0.106125	0.0612712	3	-0.09681	0.1332	0.500041	>0.999999999999999	No	clpS	WP_001260033.1	ATP-dependent Clp protease adaptor protein ClpS	ATP-dependent Clp protease adapter protein ClpS
ACX60_RS08285	0.90094	0.251882	0.0563226	20	0.958627	0.193226	0.0421654	21	0.05769	0.0699	0.414254	>0.999999999999999	No	clpA	WP_000952702.1	ATP-dependent Clp protease ATP-binding subunit ClpA	ATP-dependent Clp protease ATP-binding subunit ClpA
ACX60_RS08290	1.08442	0.151823	0.0876551	3	1.16005	0.057248	0.0330522	3	0.07563	0.09368	0.46474	>0.999999999999999	No	TC.SMR3	WP_000904308.1	small multidrug resistance family-3 protein	UPF0060 membrane protein J518_2785
ACX60_RS08295	0.864322	0.306981	0.079262	15	0.839234	0.248273	0.0620683	16	-0.02509	0.09997	0.803622	>0.999999999999999	No	E2.5.1.54, aroF, aroG, aroH	WP_000993014.1	3-deoxy-7-phosphoheptulonate synthase	Phospho-2-dehydro-3-deoxyheptonate aldolase (EC 2.5.1.54) (3-deoxy-D-arabino-heptulosonate 7-phosphate synthase) (DAHP synthase) (Phospho-2-keto-3-deoxyheptonate aldolase)
ACX60_RS08300	1.00767	0.117197	0.0244373	23	0.974886	0.123633	0.026979	21	-0.03279	0.03631	0.371686	>0.999999999999999	No		WP_001147226.1		Peroxidase
ACX60_RS08305	0.892415	0	0	1	0.644812	0	0	1							WP_000056571.1		Transcriptional regulator PadR-like family protein
ACX60_RS08310	0.966785	0.139886	0.020625	46	0.941392	0.153261	0.023105	44	-0.02539	0.03091	0.413534	>0.999999999999999	No	fadH	WP_000061158.1	2,4-dienoyl-CoA reductase (NADPH2)	NADPH-dependent 2,4-dienoyl-CoA reductase
ACX60_RS08315	0.946586	0.128524	0.0642622	4	0.918494	0.105762	0.0528811	4	-0.02809	0.08322	0.747203	>0.999999999999999	No		WP_000171423.1		SnoaL-like domain protein
ACX60_RS08320	0.925545	0.0951042	0.0549084	3	0.974149	0.0842703	0.0486535	3	0.0486	0.07336	0.54387	>0.999999999999999	No		WP_000266299.1		Lipase
ACX60_RS08325	0.971765	0.0867901	0.0170209	26	0.942081	0.10487	0.020974	25	-0.02968	0.02691	0.275389	>0.999999999999999	No	K07019	WP_000513052.1	uncharacterized protein	Alpha/beta hydrolase
ACX60_RS08330	1.03465	0.110646	0.0494826	5	0.957374	0.0252594	0.0126297	4	-0.07728	0.05719	0.218684	>0.999999999999999	No	K07044	WP_000844947.1	uncharacterized protein	Putative metal-dependent hydrolase family protein
ACX60_RS08335	0.965746	0.0970357	0.0396147	6	0.84923	0.230277	0.0940103	6	-0.1165	0.102	0.280008	>0.999999999999999	No		WP_001284535.1		Uncharacterized protein
ACX60_RS08340	0.1	X	X		0.1	X	X							pyrG, CTPS	WP_000148658.1	CTP synthase	CTP synthase (EC 6.3.4.2) (Cytidine 5'-triphosphate synthase) (Cytidine triphosphate synthetase) (CTP synthetase) (CTPS) (UTP--ammonia ligase)
ACX60_RS08345	0.1	X	X		0.1	X	X							kdsA	WP_000080538.1	2-dehydro-3-deoxyphosphooctonate aldolase (KDO 8-P synthase)	2-dehydro-3-deoxyphosphooctonate aldolase (EC 2.5.1.55) (3-deoxy-D-manno-octulosonic acid 8-phosphate synthase) (KDO-8-phosphate synthase) (KDO 8-P synthase) (KDOPS) (Phospho-2-dehydro-3-deoxyoctonate aldolase)
ACX60_RS08350	0.1	X	X		0.1	X	X							ENO, eno	WP_000078452.1	enolase	Enolase (EC 4.2.1.11) (2-phospho-D-glycerate hydro-lyase) (2-phosphoglycerate dehydratase)
ACX60_RS08355	1.00633	0.214388	0.0757974	8	0.917786	0.132756	0.0469364	8	-0.08854	0.08915	0.337508	>0.999999999999999	No		WP_000366082.1		Uncharacterized protein
ACX60_RS08360	0.1	X	X		0.1	X	X							ftsB	WP_000895057.1	cell division protein FtsB	Cell division protein FtsB
ACX60_RS08365	0.1	X	X		0.1	X	X							ispD	WP_001216207.1	2-C-methyl-D-erythritol 4-phosphate cytidylyltransferase	2-C-methyl-D-erythritol 4-phosphate cytidylyltransferase (EC 2.7.7.60) (4-diphosphocytidyl-2C-methyl-D-erythritol synthase) (MEP cytidylyltransferase) (MCT)
ACX60_RS08370	1.09826	0.0972475	0.0486237	4	0.986479	0.17295	0.0998529	3	-0.1118	0.1014	0.320661	>0.999999999999999	No	pcaI	WP_000565984.1	3-oxoadipate CoA-transferase, alpha subunit	3-oxoadipate CoA-transferase
ACX60_RS08375	0.895359	0.0350327	0.0247719	2	0.932147	0.0934885	0.0661064	2	0.03679	0.0706	0.654253	>0.999999999999999	No	pcaJ	WP_000121790.1	3-oxoadipate CoA-transferase, beta subunit
ACX60_RS08380	0.998744	0.144466	0.0481552	9	0.959895	0.110342	0.0390117	8	-0.03885	0.06301	0.546743	>0.999999999999999	No		WP_005135170.1
ACX60_RS08385	1.01749	0.0969767	0.0174175	31	0.956916	0.0951865	0.0173786	30	-0.06057	0.02461	0.0167931	>0.999999999999999	No	pcaB	WP_000080966.1	3-carboxy-cis,cis-muconate cycloisomerase	3-carboxy-cis,cis-muconate cycloisomerase
ACX60_RS08390	0.99001	0.0817746	0.0408873	4	0.95028	0.0233086	0.0116543	4	-0.03973	0.04252	0.386122	>0.999999999999999	No	pcaD	WP_000814775.1	3-oxoadipate enol-lactonase	3-oxoadipate enol-lactonase (EC 3.1.1.24)
ACX60_RS08395	0.99629	0.124143	0.0238912	27	0.93859	0.16001	0.030794	27	-0.0577	0.03898	0.14479	>0.999999999999999	No	pcaK	WP_000168125.1	MFS transporter, AAHS family, 4-hydroxybenzoate transporter	4-hydroxybenzoate transporter PcaK
ACX60_RS08400	1.00931	0.0910447	0.0235076	15	1.019	0.173967	0.0434918	16	0.009687	0.05039	0.848887	>0.999999999999999	No	pcaC	WP_000997505.1	4-carboxymuconolactone decarboxylase	4-carboxymuconolactone decarboxylase (EC 4.1.1.44)
ACX60_RS08405	0.856795	0.255859	0.0904596	8	0.785425	0.332884	0.117692	8	-0.07137	0.1484	0.638086	>0.999999999999999	No	pcaH	WP_000077916.1	protocatechuate 3,4-dioxygenase, beta subunit	Protocatechuate 3,4-dioxygenase subunit beta
ACX60_RS08410	0.960697	0.1833	0.0489889	14	0.923991	0.244148	0.0652513	14	-0.03671	0.08159	0.656539	>0.999999999999999	No	pcaG	WP_001067206.1	protocatechuate 3,4-dioxygenase, alpha subunit	Protocatechuate 3,4-dioxygenase, alpha subunit (EC 1.13.11.3)
ACX60_RS08415	0.960285	0.0851497	0.030105	8	0.95253	0.100187	0.0354214	8	-0.007755	0.04649	0.869892	>0.999999999999999	No	aroD	WP_001056527.1	3-dehydroquinate dehydratase I	3-dehydroquinate dehydratase (3-dehydroquinase) (EC 4.2.1.10) (Type I DHQase) (Type I dehydroquinase) (DHQ1)
ACX60_RS08420	0.974801	0.09236	0.0246842	14	0.961454	0.078135	0.0208824	14	-0.01335	0.03233	0.683136	>0.999999999999999	No	quiC	WP_000209786.1	3-dehydroshikimate dehydratase	3-dehydroshikimate dehydratase
ACX60_RS08425	0.982368	0.108306	0.0191459	32	0.930358	0.123181	0.0217755	32	-0.05201	0.029	0.0777351	>0.999999999999999	No	oprB	WP_001134236.1	porin	Porin
ACX60_RS08430	0.985417	0.252251	0.0360359	49	0.970971	0.124055	0.0180952	47	-0.01445	0.04085	0.724386	>0.999999999999999	No	quiA	WP_000004224.1	quinate dehydrogenase (quinone)	Quinate dehydrogenase
ACX60_RS08435	0.1	X	X		0.1	X	X								WP_001211835.1		Uncharacterized protein
ACX60_RS08440	1.00429	0.0396141	0.0198071	4	0.974947	0.0325555	0.0162778	4	-0.02934	0.02564	0.296046	>0.999999999999999	No	K07112	WP_000095350.1	uncharacterized protein	Transporter component
ACX60_RS08445	0.801882	0.126752	0.0566854	5	0.879924	0.0558441	0.0249742	5	0.07804	0.06194	0.243215	>0.999999999999999	No	K07112	WP_000789135.1	uncharacterized protein	YeeE/YedE family protein
ACX60_RS08450	1.04986	0.30589	0.115616	7	1.04055	0.268825	0.101606	7	-0.00931	0.1539	0.952764	>0.999999999999999	No		WP_001187023.1		Metallo-beta-lactamase superfamily protein
ACX60_RS08455	0.891243	0.311648	0.110184	8	0.874399	0.291234	0.102967	8	-0.01684	0.1508	0.912652	>0.999999999999999	No	pcaR	WP_000030967.1	IclR family transcriptional regulator, pca regulon regulatory protein	IclR family transcriptional regulator
ACX60_RS08460	1.03173	0.154918	0.0467096	11	0.984285	0.176313	0.0531605	11	-0.04744	0.07077	0.510265	>0.999999999999999	No		WP_001059571.1		LysR family transcriptional regulator
ACX60_RS08465	0.981397	0.107875	0.0241215	20	0.982262	0.123408	0.027595	20	0.0008649	0.03665	0.981297	>0.999999999999999	No		WP_005135175.1		Acyl-CoA dehydrogenase
ACX60_RS08470	0.952416	0.0901078	0.019211	22	0.96381	0.0647263	0.0134964	23	0.01139	0.02331	0.627441	>0.999999999999999	No		WP_000110884.1		Aminoglycoside phosphotransferase
ACX60_RS08475	0.983692	0.156216	0.063775	6	1.00243	0.138313	0.056466	6	0.01874	0.08518	0.830281	>0.999999999999999	No		WP_000208327.1		Histidine phosphatase family protein
ACX60_RS08480	0.964006	0.0868901	0.0199339	19	0.940738	0.0843221	0.0198749	18	-0.02327	0.02817	0.41444	>0.999999999999999	No		WP_001140455.1		Short-chain dehydrogenase
ACX60_RS08485	1.01742	0.104279	0.032976	10	0.959405	0.106528	0.0355093	9	-0.05802	0.0484	0.247112	>0.999999999999999	No	benP	WP_005135181.1	benzoate transport porin	Benzoate transporter
ACX60_RS08490	0.991995	0.167301	0.0383814	19	0.994913	0.138417	0.0309511	20	0.002918	0.04906	0.952897	>0.999999999999999	No		WP_001076610.1		MFS transporter
ACX60_RS08495	0.976648	1.11022e-16	1.11022e-16	1	0.916131	1.11022e-16	1.11022e-16	1							WP_000884020.1		MarR family transcriptional regulator
ACX60_RS08500	0.964765	0.124579	0.0359629	12	0.946631	0.089855	0.0259389	12	-0.01813	0.04434	0.686526	>0.999999999999999	No	E3.5.1.4, amiE	WP_001028549.1	amidase	Glutamyl-tRNA amidotransferase
ACX60_RS08505	1.06512	0.196844	0.0451592	19	0.993833	0.262732	0.0602749	19	-0.07128	0.07532	0.350215	>0.999999999999999	No	iacA	WP_001038169.1	indole-3-acetate monooxygenase	Acyl-CoA dehydrogenase
ACX60_RS08510	0.917297	0.14923	0.0342357	19	0.967144	0.119167	0.0273388	19	0.04985	0.04381	0.262747	>0.999999999999999	No		WP_000387550.1		Putative iacB
ACX60_RS08515	1.13653	0.168934	0.0844669	4	1.1411	0.163427	0.0943546	3	0.004575	0.1274	0.972737	>0.999999999999999	No		WP_000130495.1		Polyketide cyclase
ACX60_RS08520	0.980313	0.148523	0.0309691	23	0.984072	0.110998	0.0236649	22	0.003759	0.03923	0.924104	>0.999999999999999	No		WP_049594828.1		Rieske (2Fe-2S) protein
ACX60_RS08525	1.01346	0.0167949	0.0118758	2	0.983613	0.0173356	0.0122581	2	-0.02984	0.01707	0.222471	>0.999999999999999	No		WP_001056937.1		Ring hydroxylating beta subunit
ACX60_RS08530	0.897077	0.244354	0.172784	2	1.04181	0	0	1						fabG	WP_000815905.1	3-oxoacyl-[acyl-carrier protein] reductase	Short chain dehydrogenase family protein
ACX60_RS08535	0.9902	0.0644006	0.0371817	3	0.939908	0.0334306	0.0167153	4	-0.05029	0.03686	0.230676	>0.999999999999999	No		WP_000210282.1		2Fe-2S iron-sulfur cluster binding domain protein
ACX60_RS08540	0.995518	0.152129	0.0368968	17	0.925982	0.0815138	0.0210468	15	-0.06954	0.04402	0.124701	>0.999999999999999	No		WP_001101825.1		Flavin oxidoreductase
ACX60_RS08545	0.957844	0.0900684	0.0180137	25	0.911491	0.12409	0.0253297	24	-0.04635	0.03088	0.140051	>0.999999999999999	No		WP_001077865.1		AraC family transcriptional regulator
ACX60_RS08550	0.972902	0.222741	0.0321498	48	0.974829	0.14036	0.0204736	47	0.001927	0.03829	0.95997	>0.999999999999999	No	AOC3, AOC2, tynA	WP_001231347.1	primary-amine oxidase	Amine oxidase (EC 1.4.3.-)
ACX60_RS08555	0.949792	0.239467	0.045255	28	0.963209	0.243817	0.046077	28	0.01342	0.06458	0.836203	>0.999999999999999	No		WP_000792924.1		Uncharacterized protein
ACX60_RS08560	0.996413	0.172666	0.0332296	27	0.991396	0.0993453	0.0194832	26	-0.005016	0.03889	0.897889	>0.999999999999999	No	feaB	WP_000005756.1	phenylacetaldehyde dehydrogenase	NAD-dependent phenylacetaldehyde dehydrogenase
ACX60_RS08565	0.966708	0.177852	0.0249043	51	0.984207	0.172292	0.0238926	52	0.0175	0.0345	0.613127	>0.999999999999999	No	E3.5.1.11	WP_000935114.1	penicillin amidase	Penicillin amidase
ACX60_RS08570	0.970267	0.0956014	0.0231868	17	0.962269	0.0829018	0.0201066	17	-0.007999	0.03069	0.796046	>0.999999999999999	No	pcaD	WP_001138968.1	3-oxoadipate enol-lactonase	3-oxoadipate enol-lactonase
ACX60_RS08575	1.04657	0.0999357	0.0706652	2	1.1294	0.104301	0.073752	2	0.08283	0.1021	0.502551	>0.999999999999999	No		WP_005135190.1
ACX60_RS08580	0.588238	0.39556	0.279703	2	0.508249	0.470187	0.332473	2	-0.07999	0.4345	0.870908	>0.999999999999999	No	pcaJ	WP_005135192.1	3-oxoadipate CoA-transferase, beta subunit
ACX60_RS08585	0.925568	0.134983	0.0603661	5	0.992793	0.12795	0.0572208	5	0.06722	0.08318	0.44233	>0.999999999999999	No	pcaI	WP_000566012.1	3-oxoadipate CoA-transferase, alpha subunit	3-oxoadipate CoA-transferase subunit A (EC 2.8.3.6)
ACX60_RS08590	1.0096	0.228609	0.0457219	25	0.958286	0.267608	0.0535217	25	-0.05132	0.07039	0.469534	>0.999999999999999	No	catA	WP_001081619.1	catechol 1,2-dioxygenase	Catechol 1,2-dioxygenase (EC 1.13.11.1)
ACX60_RS08595	0.951915	0.0888215	0.0267807	11	0.949342	0.278904	0.0805126	12	-0.002574	0.08806	0.97696	>0.999999999999999	No	catC	WP_000897235.1	muconolactone D-isomerase	Muconolactone Delta-isomerase (MIase) (EC 5.3.3.4)
ACX60_RS08600	0.993404	0.100438	0.017225	34	0.981705	0.107102	0.0189331	32	-0.0117	0.02555	0.648504	>0.999999999999999	No	catB	WP_001986121.1	muconate cycloisomerase	Muconate and chloromuconate cycloisomerases family protein (EC 5.5.1.-) (Muconate cycloisomerase) (Muconate cycloisomerase 1) (EC 5.5.1.1)
ACX60_RS08605	0.998546	0.214365	0.0958668	5	1.01659	0.087451	0.0437255	4	0.01804	0.1153	0.880075	>0.999999999999999	No	catM	WP_000423293.1	LysR family transcriptional regulator, cis,cis-muconate-responsive activator of cat and ben genes	HTH-type transcriptional regulator CatM
ACX60_RS08610	0.987402	0.0794315	0.0324278	6	1.06851	0.107982	0.048291	5	0.08111	0.05644	0.184522	>0.999999999999999	No		WP_001226550.1		Uncharacterized protein
ACX60_RS08615	0.961708	0.083762	0.04836	3	1.02777	0.119404	0.0597019	4	0.06606	0.08141	0.453951	>0.999999999999999	No		WP_000029961.1		Bacterial regulatory s, gntR family protein
ACX60_RS08620	0.984928	0.167266	0.0431879	15	1.03841	0.157095	0.0405617	15	0.05348	0.05925	0.374378	>0.999999999999999	No	K13875, araC	WP_001060808.1	L-arabonate dehydrase	Dihydroxy-acid dehydratase
ACX60_RS08625	0.96689	0.1487	0.0397416	14	0.92384	0.115503	0.0333429	12	-0.04305	0.05291	0.423878	>0.999999999999999	No		WP_000345069.1		MFS transporter (Putative tartrate transporter) (Tartrate transporter)
ACX60_RS08630	0.987793	0.176184	0.0332957	28	0.969499	0.162326	0.0312396	27	-0.01829	0.04573	0.690702	>0.999999999999999	No		WP_001165788.1		FAH family protein
ACX60_RS08635	0.980622	0.139369	0.0199099	49	0.982742	0.109039	0.0154205	50	0.00212	0.02512	0.932934	>0.999999999999999	No	aldH	WP_000234449.1	2,5-dioxopentanoate dehydrogenase	Aldehyde dehydrogenase
ACX60_RS08640	0.992762	0.118667	0.022036	29	1.00189	0.0962172	0.0178671	29	0.009131	0.02837	0.748767	>0.999999999999999	No		WP_000351947.1		Acetoacetate decarboxylase
ACX60_RS08645	0.997864	0.0778447	0.0200994	15	1.02188	0.107661	0.0269153	16	0.02402	0.03394	0.484904	>0.999999999999999	No	cpo	WP_000542605.1	non-heme chloroperoxidase	Alpha/beta hydrolase
ACX60_RS08650	0.986196	0.185994	0.0364764	26	1.02347	0.163607	0.0314862	27	0.03727	0.04807	0.44169	>0.999999999999999	No		WP_000862295.1		2,4-dienoyl-CoA reductase
ACX60_RS08655	0.988306	0.268384	0.0650926	17	0.966401	0.112586	0.0290695	15	-0.0219	0.07459	0.771024	>0.999999999999999	No		WP_000180172.1		Uncharacterized protein
ACX60_RS08660	0.995636	0.0356662	0.0178331	4	0.992077	0.0508033	0.0254017	4	-0.003559	0.03104	0.912457	>0.999999999999999	No		WP_001228605.1		Dihydrofolate reductase
ACX60_RS08665	1.04056	0.208742	0.0409377	26	1.06139	0.20989	0.0428437	24	0.02083	0.05924	0.726699	>0.999999999999999	No		WP_000477543.1		Thiamine biosynthesis protein ThiJ
ACX60_RS08670	0.904482	0.0210579	0.0121578	3	0.920885	0.0614344	0.0354692	3	0.0164	0.03749	0.684358	>0.999999999999999	No		WP_001026795.1		MerR regulatory family protein
ACX60_RS08675	1.02975	0.30586	0.124867	6	1.04501	0.186512	0.0834105	5	0.01526	0.1572	0.924807	>0.999999999999999	No		WP_000044219.1		Protease I
ACX60_RS08680	0.985406	0.156639	0.052213	9	0.953249	0.0791678	0.02799	8	-0.03216	0.06148	0.608611	>0.999999999999999	No	ndh	WP_000044138.1	NADH dehydrogenase	Pyridine nucleotide-disulfide oxidoreductase
ACX60_RS08685	0.973932	0.0867492	0.0327881	7	0.965968	0.130196	0.0492095	7	-0.007965	0.05913	0.895089	>0.999999999999999	No		WP_000323486.1		Rrf2 family protein
ACX60_RS08690	1.04792	0.160746	0.0350777	21	1.04757	0.151418	0.0330421	21	-0.0003513	0.04819	0.99422	>0.999999999999999	No		WP_000155962.1		MBL fold metallo-hydrolase
ACX60_RS08695	1.11238	0.145526	0.0594109	6	0.937309	0.0853717	0.0426858	4	-0.1751	0.08157	0.0641506	>0.999999999999999	No		WP_000113714.1		TetR family transcriptional regulator (TetR/AcrR family transcriptional regulator)
ACX60_RS08700	0.984605	0.0793776	0.0187095	18	0.988711	0.0677019	0.0159575	18	0.004106	0.02459	0.868379	>0.999999999999999	No		WP_001004589.1		Bacterial regulatory helix-turn-helix, lysR family protein
ACX60_RS08705	0.947786	0.0164518	0.00949844	3	0.917725	0.0595488	0.0343805	3	-0.03006	0.03567	0.446789	>0.999999999999999	No		WP_000190709.1		Short chain dehydrogenase family protein
ACX60_RS08710	0.962537	0.214654	0.0429307	25	0.969032	0.179387	0.0358775	25	0.006495	0.05595	0.908065	>0.999999999999999	No		WP_000272926.1		3-oxoacyl-ACP reductase
ACX60_RS08715	0.971458	0.212841	0.0673063	10	1.01607	0.130926	0.0414024	10	0.04461	0.07902	0.57932	>0.999999999999999	No		WP_000154574.1		3-hydroxyacyl-CoA dehydrogenase
ACX60_RS08720	0.997286	0.134019	0.0299675	20	0.995785	0.0925632	0.0197345	22	-0.0015	0.03527	0.966278	>0.999999999999999	No		WP_000164987.1		Nodulation protein NodN
ACX60_RS08725	0.910303	0.259937	0.0491235	28	0.960478	0.129743	0.0254446	26	0.05017	0.05659	0.379374	>0.999999999999999	No		WP_000064139.1		Acyl-CoA dehydrogenase
ACX60_RS08730	0.916925	0.219988	0.0449049	24	0.929255	0.225822	0.0481455	22	0.01233	0.06576	0.852126	>0.999999999999999	No		WP_005135203.1		Long-chain fatty acid transporter
ACX60_RS08735	0.925938	0.147387	0.031423	22	0.970484	0.17614	0.0375532	22	0.04455	0.04897	0.368157	>0.999999999999999	No	ACSL, fadD	WP_000166092.1	long-chain acyl-CoA synthetase	Long-chain fatty acid--CoA ligase
ACX60_RS08740	1.00887	0.134231	0.0307946	19	0.992724	0.127828	0.0301294	18	-0.01615	0.04314	0.710457	>0.999999999999999	No	TC.BASS	WP_005135204.1	bile acid:Na+ symporter, BASS family	Bile acid:sodium symporter
ACX60_RS08745	0.1	X	X		0.1	X	X								WP_000225300.1		Uncharacterized protein
ACX60_RS08750	0.965086	0.0875108	0.0252622	12	0.960871	0.0901364	0.0260201	12	-0.004215	0.03627	0.908535	>0.999999999999999	No		WP_001180450.1		TetR family transcriptional regulator
ACX60_RS08755	0.916953	0.0643486	0.0455014	2	0.820482	0.0114029	0.00806305	2	-0.09647	0.04621	0.172079	>0.999999999999999	No		WP_001179599.1		Uncharacterized protein
ACX60_RS08760	0.997313	0.10403	0.0238662	19	0.971018	0.118042	0.0270806	19	-0.02629	0.0361	0.471048	>0.999999999999999	No		WP_000543946.1		Uncharacterized protein
ACX60_RS08765	1.04465	0.104533	0.0739159	2	0.982642	0	0	1							WP_001257128.1		Uncharacterized protein
ACX60_RS08770	0.904616	0	0	1	0.903494	0	0	1							WP_001055428.1		Uncharacterized protein
ACX60_RS08775	0.927223	0.163414	0.0421933	15	0.985647	0.134408	0.0347039	15	0.05842	0.05463	0.294021	>0.999999999999999	No		WP_000938695.1		SMI1 / KNR4 family protein
ACX60_RS08780	1.0928	0	0	1	0.930736	0	0	1							WP_000605044.1		Uncharacterized protein
ACX60_RS08785	1.03115	0.202298	0.0505746	16	1.06043	0.224026	0.0560065	16	0.02928	0.07546	0.700726	>0.999999999999999	No		WP_001084622.1		Uncharacterized protein
ACX60_RS08790	0.1	X	X		0.1	X	X
ACX60_RS08795	0.1	X	X		0.1	X	X								WP_025470163.1		Uncharacterized protein
ACX60_RS08800	1.02766	0.0626868	0.0361923	3	1.15287	0.262031	0.131016	4	0.1252	0.1579	0.463865	>0.999999999999999	No		WP_001038396.1		Uncharacterized protein
ACX60_RS08805	0.944963	0.189841	0.0507372	14	0.928687	0.214452	0.0553713	15	-0.01628	0.07543	0.830777	>0.999999999999999	No		WP_000786785.1		Major Facilitator Superfamily protein
ACX60_RS08810	0.935651	0.204411	0.0446061	21	0.932593	0.195504	0.0426625	21	-0.003058	0.06172	0.960735	>0.999999999999999	No		WP_000995636.1		Hydrolase
ACX60_RS08815	0.995976	0.148422	0.029108	26	1.01868	0.237655	0.0441314	29	0.02271	0.05417	0.676796	>0.999999999999999	No		WP_000126041.1		C4-dicarboxylate ABC transporter
ACX60_RS08820	1.07834	0.081444	0.0575896	2	1.06496	0.0798587	0.0564687	2	-0.01338	0.08066	0.883458	>0.999999999999999	No	K03710	WP_000883496.1	GntR family transcriptional regulator	GntR family transcriptional regulator
ACX60_RS08825	0.998544	0.0697589	0.0174397	16	0.988458	0.0627027	0.0156757	16	-0.01009	0.02345	0.670161	>0.999999999999999	No	K13874, araB	WP_000404158.1	L-arabinonolactonase	Calcium-binding protein
ACX60_RS08830	0.977652	0.215382	0.0459195	22	1.02505	0.230717	0.0481078	23	0.0474	0.06661	0.480589	>0.999999999999999	No		WP_000053789.1		Sugar (And other) transporter family protein
ACX60_RS08835	0.997493	0.140836	0.0352091	16	0.951829	0.0837234	0.022376	14	-0.04566	0.04312	0.298602	>0.999999999999999	No		WP_001054781.1		LysR family transcriptional regulator
ACX60_RS08840	1.01597	0.109856	0.0258932	18	1.02112	0.0836382	0.0197137	18	0.005156	0.03254	0.875061	>0.999999999999999	No	TC.BAT2	WP_001166494.1	bacterial/archaeal transporter family-2 protein	Uncharacterized protein
ACX60_RS08845	0.908537	0.174919	0.0583063	9	0.970002	0.095872	0.0319573	9	0.06146	0.06649	0.368998	>0.999999999999999	No	TC.BAT2	WP_000153882.1	bacterial/archaeal transporter family-2 protein	Uncharacterized protein
ACX60_RS08850	0.907726	0.277719	0.0694297	16	0.971764	0.111443	0.0287744	15	0.06404	0.07699	0.412332	>0.999999999999999	No	emrA	WP_000105395.1	membrane fusion protein, multidrug efflux system	Multidrug resistance efflux pump
ACX60_RS08855	1.00327	0.13037	0.024209	29	1.00357	0.147294	0.027836	28	0.0002996	0.03681	0.993535	>0.999999999999999	No	emrB	WP_001026281.1	MFS transporter, DHA2 family, multidrug resistance protein	MFS transporter
ACX60_RS08860	0.971913	0.0951932	0.0359797	7	0.877903	0.26269	0.0928751	8	-0.09401	0.1052	0.387888	>0.999999999999999	No		WP_001278389.1		DNA-binding transcriptional repressor AcrR (TetR family transcriptional regulator) (TetR/AcrR family transcriptional regulator) (Transcriptional regulator, TetR family)
ACX60_RS08865	1.01603	0.150725	0.0238318	40	1.02414	0.155366	0.0245655	40	0.00811	0.03423	0.813319	>0.999999999999999	No	aldH	WP_005135215.1	2,5-dioxopentanoate dehydrogenase	Aldehyde dehydrogenase
ACX60_RS08870	1.00155	0.0953213	0.0177007	29	1.01599	0.0853323	0.0155795	30	0.01444	0.02354	0.54185	>0.999999999999999	No	xylD	WP_000999636.1	xylonate dehydratase	Dihydroxy-acid dehydratase
ACX60_RS08875	1.01081	0.16456	0.0439805	14	1.02818	0.0818201	0.0226928	13	0.01736	0.05065	0.73462	>0.999999999999999	No		WP_001011893.1		Fumarylacetoacetate (FAA) hydrolase family protein
ACX60_RS08880	0.999546	0.116879	0.0369603	10	1.04227	0.0934526	0.0295523	10	0.04273	0.04732	0.378499	>0.999999999999999	No		WP_000774594.1		Bacterial regulatory helix-turn-helix, lysR family protein
ACX60_RS08885	0.980809	0.1191	0.0280722	18	0.98478	0.14918	0.0351622	18	0.003972	0.04499	0.930177	>0.999999999999999	No	denD	WP_001101634.1	D-erythronate 2-dehydrogenase	NAD-dependent epimerase
ACX60_RS08890	0.977154	0.270768	0.0521094	27	0.949477	0.191135	0.0367839	27	-0.02768	0.06378	0.666138	>0.999999999999999	No		WP_000389457.1		MFS transporter
ACX60_RS08895	0.996529	0.195475	0.0437096	20	0.991033	0.163425	0.0374922	19	-0.005496	0.05786	0.924834	>0.999999999999999	No	garR, glxR	WP_000190902.1	2-hydroxy-3-oxopropionate reductase	2-hydroxy-3-oxopropionate reductase
ACX60_RS08900	1.00929	0.110748	0.0230926	23	1.04906	0.128949	0.0268876	23	0.03977	0.03544	0.267924	>0.999999999999999	No		WP_000013631.1		Bacterial regulatory helix-turn-helix s, AraC family protein
ACX60_RS08905	0.953646	0.20707	0.0488068	18	0.980291	0.110571	0.0260618	18	0.02664	0.05533	0.633196	>0.999999999999999	No	yahK	WP_000206303.1	uncharacterized zinc-type alcohol dehydrogenase-like protein	Zinc-binding dehydrogenase family protein
ACX60_RS08910	1.01679	0.134578	0.0347478	15	1.0476	0.271538	0.0678845	16	0.03081	0.07782	0.69504	>0.999999999999999	No	ABC.FEV.S	WP_000770283.1	iron complex transport system substrate-binding protein	Iron transporter
ACX60_RS08915	1.01078	0.0847851	0.0218914	15	0.988912	0.0826907	0.0213506	15	-0.02187	0.03058	0.480498	>0.999999999999999	No	ABC.FEV.P	WP_001055690.1	iron complex transport system permease protein	Iron transporter
ACX60_RS08920	0.930861	0.121624	0.0265405	21	0.967553	0.100705	0.0225183	20	0.03669	0.03497	0.300521	>0.999999999999999	No	ABC.FEV.A	WP_000614427.1	iron complex transport system ATP-binding protein	Iron ABC transporter
ACX60_RS08925	0.965658	1.11022e-16	1.11022e-16	1	0.942811	0	0	1							WP_005135219.1		GNAT family N-acetyltransferase (GNAT family acetyltransferase)
ACX60_RS08930	1.05688	0.140562	0.0322472	19	0.97896	0.0971715	0.0222927	19	-0.07792	0.0392	0.0544903	>0.999999999999999	No		WP_001244444.1		AraC family transcriptional regulator
ACX60_RS08935	1.07637	0.153225	0.0351522	19	1.03959	0.128935	0.0303903	18	-0.03677	0.04669	0.436206	>0.999999999999999	No		WP_000965122.1		Probable membrane transporter protein
ACX60_RS08940	0.961713	0.129258	0.0408748	10	0.870809	0.242116	0.0765637	10	-0.0909	0.08679	0.308787	>0.999999999999999	No	PRPS, prsA	WP_001007519.1	ribose-phosphate pyrophosphokinase	Ribose-phosphate pyrophosphokinase
ACX60_RS08945	0.952671	0.206255	0.0364611	32	0.967268	0.113538	0.020392	31	0.0146	0.04214	0.730238	>0.999999999999999	No	NAMPT	WP_000152970.1	nicotinamide phosphoribosyltransferase	Nicotinate phosphoribosyltransferase
ACX60_RS08950	0.980246	0.173192	0.0865959	4	0.673799	0.291828	0.168487	3	-0.3064	0.1743	0.138998	>0.999999999999999	No		WP_000155310.1		NUDIX hydrolase
ACX60_RS08955	0.932427	1.11022e-16	1.11022e-16	1	1.02228	0	0	1						metF, MTHFR	WP_049594829.1	methylenetetrahydrofolate reductase (NADPH)	Methylenetetrahydrofolate reductase
ACX60_RS08960	0.984337	0.0207168	0.014649	2	0.971262	0.00395706	0.00279806	2	-0.01308	0.01491	0.473107	>0.999999999999999	No		WP_001033313.1		Uncharacterized protein
ACX60_RS08965	1.00657	0.176676	0.0558699	10	0.950421	0.180584	0.0571058	10	-0.05614	0.07989	0.491196	>0.999999999999999	No		WP_031945438.1		Uncharacterized protein
ACX60_RS08970	0.1	X	X		0.1	X	X								WP_000532659.1		Uncharacterized protein
ACX60_RS08975	1.02918	0.129053	0.0357928	13	0.988348	0.124213	0.0344506	13	-0.04083	0.04968	0.419181	>0.999999999999999	No		WP_005135226.1		Helix-turn-helix transcriptional regulator
ACX60_RS08980	0.978408	0.236812	0.0455744	27	0.998468	0.175534	0.0331729	28	0.02006	0.05607	0.721923	>0.999999999999999	No	iaaH	WP_000063668.1	indoleacetamide hydrolase	Indole acetimide hydrolase
ACX60_RS08985	0.983495	0.136087	0.0277787	24	1.03016	0.0930421	0.0194006	23	0.04667	0.03415	0.178585	>0.999999999999999	No
ACX60_RS08990	1.01153	0.159894	0.0412844	15	1.02423	0.114439	0.0305852	14	0.0127	0.05198	0.808842	>0.999999999999999	No	emrB	WP_005135229.1	MFS transporter, DHA2 family, multidrug resistance protein	MFS transporter
ACX60_RS08995	1.04309	0.111467	0.0321778	12	1.0455	0.0953514	0.0275256	12	0.002409	0.04234	0.955154	>0.999999999999999	No		WP_000611202.1		Uncharacterized protein
ACX60_RS09000	0.971066	0.120313	0.0171876	49	0.980458	0.159591	0.0227988	49	0.009392	0.02855	0.742917	>0.999999999999999	No		WP_000841515.1		GH3 auxin-responsive promoter
ACX60_RS09005	0.952536	0.109962	0.0239956	21	0.966015	0.138837	0.0310449	20	0.01348	0.03901	0.731578	>0.999999999999999	No		WP_000677746.1		RND transporter
ACX60_RS09010	0.986515	0.0951653	0.0173747	30	0.980229	0.089191	0.0160192	31	-0.006286	0.02361	0.790962	>0.999999999999999	No		WP_001044492.1		Uncharacterized protein
ACX60_RS09015	1.02684	0.0747663	0.0176226	18	1.03748	0.0680416	0.0160376	18	0.01064	0.02383	0.658022	>0.999999999999999	No		WP_000749244.1		Acid phosphatase
ACX60_RS09020	1.08084	0.105351	0.0608244	3	1.10569	0.203974	0.117764	3	0.02485	0.1325	0.860407	>0.999999999999999	No		WP_000817301.1		Uncharacterized protein
ACX60_RS09025	0.97605	0.145285	0.102732	2	0.966916	0.0546553	0.0386471	2	-0.009133	0.1098	0.941263	>0.999999999999999	No		WP_000193135.1		Phosphohydrolase
ACX60_RS09030	1.016	0.164508	0.0316595	27	1.00094	0.195402	0.0376051	27	-0.01506	0.04916	0.760545	>0.999999999999999	No	hipA	WP_000737056.1	serine/threonine-protein kinase HipA	Toxin HipA
ACX60_RS09035	0.1	X	X		0.1	X	X								WP_001101308.1		Transcriptional regulator
ACX60_RS09040	1.06183	0.128133	0.0386336	11	1.0358	0.11135	0.0335734	11	-0.02603	0.05118	0.616644	>0.999999999999999	No
ACX60_RS09045	0.988172	0.00309555	0.00154777	4	0.94364	0.117585	0.0587923	4	-0.04453	0.05881	0.477614	>0.999999999999999	No		WP_000658761.1		Uncharacterized protein
ACX60_RS09050	0.1	X	X		0.1	X	X								WP_001095788.1		Uncharacterized protein
ACX60_RS09055	0.1	X	X		0.1	X	X								WP_000914805.1		Uncharacterized protein
ACX60_RS09060	1.0508	0.16794	0.0969602	3	1.09098	0.201175	0.116149	3	0.04018	0.1513	0.803697	>0.999999999999999	No		WP_000651611.1		GNAT family N-acetyltransferase
ACX60_RS09065	1.01696	0.0861926	0.0497633	3	0.950396	0.0436296	0.0308508	2	-0.06657	0.06824	0.401247	>0.999999999999999	No		WP_001037849.1		Uncharacterized protein
ACX60_RS09070	0.996019	0.0981898	0.0400858	6	0.962943	0.125363	0.0511793	6	-0.03308	0.06501	0.621935	>0.999999999999999	No		WP_000235279.1		PAAR motif family protein
ACX60_RS09075	0.863489	0.129589	0.04898	7	0.881171	0.254618	0.0962364	7	0.01768	0.108	0.872659	>0.999999999999999	No		WP_001080411.1		Uncharacterized protein
ACX60_RS09080	1.04171	0.0611811	0.0432616	2	0.995643	0.0200162	0.0141536	2	-0.04606	0.04552	0.41808	>0.999999999999999	No
ACX60_RS09085	1.01161	0.095151	0.0274677	12	1.02184	0.100758	0.0290863	12	0.01023	0.04001	0.80054	>0.999999999999999	No		WP_000049716.1		Short-chain dehydrogenase
ACX60_RS09090	0.960434	0.118385	0.0447453	7	0.852479	0.31546	0.119233	7	-0.108	0.1274	0.413201	>0.999999999999999	No		WP_000872849.1		Short-chain dehydrogenase
ACX60_RS09095	0.986729	0.263637	0.0731197	13	1.00664	0.153757	0.044386	12	0.01991	0.08731	0.821603	>0.999999999999999	No	K06889	WP_000520422.1	uncharacterized protein	Alpha/beta hydrolase
ACX60_RS09100	0.959694	0.146126	0.0421829	12	0.982996	0.124008	0.0343936	13	0.0233	0.05406	0.670444	>0.999999999999999	No		WP_001013805.1		AraC family transcriptional regulator
ACX60_RS09105	1.02289	0.180433	0.0314093	33	0.999459	0.163121	0.0283958	33	-0.02344	0.04234	0.581865	>0.999999999999999	No		WP_000373595.1		Uncharacterized protein
ACX60_RS09110	0.847246	0.132646	0.0663232	4	0.977197	0.0827603	0.0413802	4	0.13	0.07817	0.147506	>0.999999999999999	No		WP_000742421.1		Uncharacterized protein
ACX60_RS09115	1.10667	0.163059	0.0729221	5	1.02201	0.0994618	0.0444807	5	-0.08466	0.08542	0.350654	>0.999999999999999	No	adeS	WP_000837456.1	two-component system, OmpR family, sensor histidine kinase AdeS	Two-component sensor histidine kinase
ACX60_RS09120	0.979138	0.151273	0.106966	2	0.975989	0.0941354	0.0665638	2	-0.00315	0.126	0.982326	>0.999999999999999	No	adeR	WP_000459546.1	two-component system, OmpR family, response regulator AdeR	Response regulator receiver domain protein
ACX60_RS09125	1.04726	0.206484	0.0461712	20	1.03698	0.232669	0.0520263	20	-0.01028	0.06956	0.88331	>0.999999999999999	No	adeA	WP_005135238.1	membrane fusion protein, multidrug efflux system	Efflux transporter periplasmic adaptor subunit
ACX60_RS09130	1.03111	0.110785	0.0209364	28	1.03621	0.172261	0.0314505	30	0.005097	0.03834	0.894703	>0.999999999999999	No	adeB	WP_000987595.1	multidrug efflux pump	Efflux pump membrane transporter
ACX60_RS09135	1.01159	0.187077	0.0325659	33	1.00028	0.216733	0.0377284	33	-0.01131	0.04984	0.821214	>0.999999999999999	No		WP_000166992.1		Daunorubicin resistance protein DrrC
ACX60_RS09140	0.979831	0.0688299	0.0397389	3	0.998523	0.0740429	0.0427487	3	0.01869	0.05837	0.76481	>0.999999999999999	No		WP_001177166.1		Uncharacterized protein
ACX60_RS09145	0.973252	0.10954	0.048988	5	0.999726	0.114001	0.0509829	5	0.02647	0.0707	0.717814	>0.999999999999999	No		WP_053100969.1
ACX60_RS09150	0.926653	0.0677372	0.0276536	6	0.951376	0.0948619	0.0387272	6	0.02472	0.04759	0.614698	>0.999999999999999	No
ACX60_RS09155	0.956282	0.164578	0.0475095	12	1.01288	0.13379	0.0386219	12	0.0566	0.06123	0.365319	>0.999999999999999	No		WP_001070647.1		AraC family transcriptional regulator
ACX60_RS09160	0.977291	0.150171	0.0353957	18	0.974573	0.204678	0.048243	18	-0.002718	0.05984	0.964029	>0.999999999999999	No		WP_000843236.1		Phenol degradation protein meta
ACX60_RS09165	1.02096	0.109151	0.0412553	7	1.05536	0.0934534	0.0353221	7	0.0344	0.05431	0.538348	>0.999999999999999	No		WP_000379602.1		Flavin reductase like domain protein
ACX60_RS09170	1.02501	0.122933	0.0199424	38	0.994881	0.144	0.0233599	38	-0.03013	0.03071	0.329818	>0.999999999999999	No		WP_001252592.1		Alanine-phosphoribitol ligase
ACX60_RS09175	1.00594	0.07067	0.0288509	6	1.0261	0.0920721	0.0375883	6	0.02017	0.04738	0.679397	>0.999999999999999	No		WP_001017890.1		3-oxoacyl-[acyl-carrier-protein] reductase FabG
ACX60_RS09180	0.931224	0.17669	0.0307577	33	0.981833	0.120635	0.0209998	33	0.05061	0.03724	0.178953	>0.999999999999999	No	E3.1.1.45	WP_000918651.1	carboxymethylenebutenolidase	Carboxymethylenebutenolidase
ACX60_RS09185	0.966906	0.115484	0.0146665	62	0.975285	0.136886	0.0175264	61	0.008379	0.02282	0.714154	>0.999999999999999	No		WP_049594831.1		MFS transporter permease
ACX60_RS09190	0.980108	0.125052	0.031263	16	1.00196	0.134666	0.0336665	16	0.02185	0.04594	0.637746	>0.999999999999999	No		WP_005135290.1		AraC family transcriptional regulator
ACX60_RS09195	1.00022	0.138494	0.02827	24	0.995919	0.0877922	0.0175584	25	-0.004305	0.03298	0.896719	>0.999999999999999	No	E1.1.1.30, bdh	WP_000163845.1	3-hydroxybutyrate dehydrogenase	3-hydroxybutyrate dehydrogenase
ACX60_RS09200	0.924527	0.267976	0.066994	16	0.889551	0.3295	0.0850766	15	-0.03498	0.1076	0.747372	>0.999999999999999	No		WP_000263725.1		Citrate transporter (Transporter)
ACX60_RS09205	1.01176	0.0933246	0.0240963	15	0.961754	0.092877	0.0239807	15	-0.05	0.034	0.15248	>0.999999999999999	No		WP_000739329.1		Uncharacterized protein
ACX60_RS09210	0.9717	0.084086	0.0594578	2	0.982172	0.0281807	0.0199268	2	0.01047	0.06271	0.882725	>0.999999999999999	No		WP_000622631.1		Bacterial regulatory s, tetR family protein
ACX60_RS09215	0.989887	0.05454	0.0157443	12	0.963097	0.0898391	0.0259343	12	-0.02679	0.03034	0.386775	>0.999999999999999	No
ACX60_RS09220	0.938516	0.045287	0.0184883	6	0.996925	0.078816	0.0321765	6	0.05841	0.03711	0.146582	>0.999999999999999	No		WP_001044074.1		Uncharacterized protein
ACX60_RS09225	0.1	X	X	1	0.1	X	X	1							WP_005135299.1		Uncharacterized protein
ACX60_RS09230	0.982417	0.0778217	0.0224652	12	0.975564	0.107519	0.031038	12	-0.006853	0.03832	0.859679	>0.999999999999999	No	dhcR	WP_000172956.1	LysR family transcriptional regulator, carnitine catabolism transcriptional activator	Bacterial regulatory helix-turn-helix, lysR family protein
ACX60_RS09235	1.01022	0.0785954	0.0297063	7	0.987546	0.120241	0.0454468	7	-0.02267	0.05429	0.683648	>0.999999999999999	No	E2.8.3.5A, scoA	WP_001045563.1	3-oxoacid CoA-transferase subunit A	3-oxoacid CoA-transferase, A subunit (EC 2.8.3.-)
ACX60_RS09240	0.945384	0.175515	0.0716537	6	0.970884	0.0923325	0.0412923	5	0.0255	0.08755	0.777438	>0.999999999999999	No	E2.8.3.5B, scoB	WP_000312584.1	3-oxoacid CoA-transferase subunit B	Succinyl-CoA--3-ketoacid-CoA transferase
ACX60_RS09245	0.96425	0.163375	0.0374808	19	0.978276	0.13354	0.0314757	18	0.01403	0.04922	0.777339	>0.999999999999999	No	atoE	WP_000414929.1	short-chain fatty acids transporter	C4-dicarboxylate anaerobic carrier family protein
ACX60_RS09250	1.00357	0.136112	0.0320819	18	1.07228	0.122094	0.0287779	18	0.06871	0.0431	0.120145	>0.999999999999999	No	E2.3.1.9, atoB	WP_000095308.1	acetyl-CoA C-acetyltransferase	Acetyl-CoA C-acetyltransferase family protein
ACX60_RS09255	0.929581	0.0426994	0.0246525	3	0.942019	0	0	1							WP_001983834.1		HTH-type transcriptional regulator SyrM 1 (LysR family transcriptional regulator) (Transcriptional regulator, LysR family)
ACX60_RS09260	0.737532	0.105026	0.052513	4	0.853082	0.0324037	0.0162018	4	0.1156	0.05496	0.0801875	>0.999999999999999	No	hypT, qseD	WP_001047843.1	LysR family transcriptional regulator, hypochlorite-specific transcription factor HypT	LysR family transcriptional regulator
ACX60_RS09265	1.00361	0.0224926	0.0159047	2	0.971539	0.0665701	0.0470722	2	-0.03207	0.04969	0.58481	>0.999999999999999	No		WP_001242388.1		Uncharacterized protein
ACX60_RS09270	0.1	X	X		0.1	X	X								WP_000922092.1		Uncharacterized protein
ACX60_RS09275	0.764445	0.192841	0.0609816	10	0.826169	0.194105	0.0613814	10	0.06172	0.08652	0.484763	>0.999999999999999	No	aspA	WP_000980437.1	aspartate ammonia-lyase	Aspartate ammonia-lyase (EC 4.3.1.1) (Class II fumarate hydratase)
ACX60_RS09280	1.00057	0.149887	0.0211973	50	1.01055	0.146846	0.0205625	51	0.009987	0.02953	0.735894	>0.999999999999999	No	TC.FEV.OM	WP_000546106.1	iron complex outermembrane recepter protein	TonB-dependent receptor
ACX60_RS09285	0.982494	0.0733563	0.013393	30	0.97935	0.121671	0.022214	30	-0.003144	0.02594	0.903936	>0.999999999999999	No	pcaT	WP_000222730.1	MFS transporter, MHS family, dicarboxylic acid transporter PcaT	Alpha-ketoglutarate permease
ACX60_RS09290	0.1	X	X		0.1	X	X								WP_001167096.1		Uncharacterized protein
ACX60_RS09295	0.952985	0.149308	0.0287344	27	1.01709	0.112896	0.0213353	28	0.0641	0.03561	0.0775224	>0.999999999999999	No		WP_000011846.1		Photosystem I reaction center subunit VIII
ACX60_RS09300	1.0104	0.214782	0.06792	10	0.960116	0.0878575	0.033207	7	-0.05029	0.08644	0.569364	>0.999999999999999	No	ABC.SN.A	WP_000028994.1	NitT/TauT family transport system ATP-binding protein	Sulfonate ABC transporter ATP-binding protein
ACX60_RS09305	0.975685	0.110321	0.0186476	35	0.972968	0.0925537	0.0158728	34	-0.002717	0.02455	0.912222	>0.999999999999999	No	ABC.SN.P	WP_000096316.1	NitT/TauT family transport system permease protein	ABC transporter permease
ACX60_RS09310	0.968259	0.142577	0.0318811	20	0.936234	0.128651	0.0287671	20	-0.03202	0.04294	0.460399	>0.999999999999999	No	ABC.SN.S	WP_001249623.1	NitT/TauT family transport system substrate-binding protein	Nitrate ABC transporter substrate-binding protein
ACX60_RS09315	1.06869	0.240879	0.0910439	7	0.976494	0.0629606	0.0257036	6	-0.0922	0.1018	0.384302	>0.999999999999999	No		WP_000864076.1		4Fe-4S ferredoxin
ACX60_RS09320	0.967871	0.153143	0.0279599	30	0.942124	0.194954	0.0368429	28	-0.02575	0.04587	0.576821	>0.999999999999999	No		WP_000428990.1		Fumarate reductase/succinate dehydrogenase flavoprotein subunit
ACX60_RS09325	0.951508	0.0858926	0.0350655	6	0.979963	0.0705154	0.0287878	6	0.02845	0.04537	0.544592	>0.999999999999999	No	K03710	WP_000080816.1	GntR family transcriptional regulator	Bacterial regulatory s, gntR family protein
ACX60_RS09330	0.989195	0.115224	0.0194764	35	0.984687	0.0847571	0.0145357	34	-0.004508	0.02441	0.854045	>0.999999999999999	No	chrA	WP_001186397.1	chromate transporter	Chromate transporter
ACX60_RS09335	1.00251	0.0793671	0.0324015	6	1.0105	0.197036	0.0804396	6	0.007994	0.08672	0.928373	>0.999999999999999	No	acpD, azoR	WP_000771640.1	FMN-dependent NADH-azoreductase	FMN-dependent NADH-azoreductase (EC 1.7.-.-) (Azo-dye reductase) (FMN-dependent NADH-azo compound oxidoreductase)
ACX60_RS09340	1.05319	0	0	1	0.1	X	X
ACX60_RS09345	0.99222	0.30369	0.0759226	16	1.04419	0.15101	0.0389906	15	0.05197	0.08708	0.5553	>0.999999999999999	No	K07506	WP_000331400.1	AraC family transcriptional regulator	Bacterial regulatory helix-turn-helix s, AraC family protein
ACX60_RS09350	0.97856	0.059055	0.0147637	16	1.00326	0.0732536	0.0183134	16	0.0247	0.02352	0.302136	>0.999999999999999	No		WP_001023738.1		Multidrug DMT transporter permease
ACX60_RS09355	1.10374	0.178874	0.0676082	7	1.07929	0.187324	0.0624414	9	-0.02445	0.0926	0.795617	>0.999999999999999	No	E1.1.1.3	WP_000822383.1	homoserine dehydrogenase	Homoserine dehydrogenase
ACX60_RS09360	1.08559	0.286273	0.128025	5	1.0436	0.217315	0.0887185	6	-0.04198	0.1516	0.788054	>0.999999999999999	No	K07090	WP_000925658.1	uncharacterized protein	Probable membrane transporter protein
ACX60_RS09365	0.979343	0.230695	0.0369407	39	0.929576	0.221503	0.0374408	35	-0.04977	0.05271	0.348277	>0.999999999999999	No	sqr	WP_000421173.1	sulfide:quinone oxidoreductase	TIGR01244 family protein
ACX60_RS09370	1.02993	0.032681	0.0188684	3	0.897539	0.0358508	0.0206984	3	-0.1324	0.02801	0.00912397	>0.999999999999999	No		WP_000465448.1		Zn-dependent hydrolase
ACX60_RS09375	0.87032	0.393348	0.131116	9	0.941404	0.302858	0.095772	10	0.07108	0.1601	0.662587	>0.999999999999999	No		WP_001096437.1		Fis family transcriptional regulator
ACX60_RS09380	1.05589	0.247009	0.087331	8	0.996051	0.0615881	0.0232781	7	-0.05984	0.09628	0.544975	>0.999999999999999	No	yneE, BEST	WP_005135313.1	ion channel-forming bestrophin family protein	Bestrophin, RFP-TM, chloride channel family protein
ACX60_RS09385	0.95001	0.087926	0.0213252	17	0.963972	0.0795167	0.0192856	17	0.01396	0.02875	0.630583	>0.999999999999999	No	BDH, butB	WP_000642313.1	(R,R)-butanediol dehydrogenase / meso-butanediol dehydrogenase / diacetyl reductase	Zinc-binding dehydrogenase family protein
ACX60_RS09390	0.963301	0.107146	0.0228437	22	0.981346	0.0874574	0.0182361	23	0.01805	0.0291	0.538408	>0.999999999999999	No	butA, budC	WP_000238445.1	meso-butanediol dehydrogenase / (S,S)-butanediol dehydrogenase / diacetyl reductase	Diacetyl reductase
ACX60_RS09395	0.985488	0.112105	0.0170959	43	0.99521	0.0732462	0.0113021	42	0.009722	0.02059	0.638088	>0.999999999999999	No	DLD, lpd, pdhD	WP_005135314.1	dihydrolipoamide dehydrogenase	Dihydrolipoyl dehydrogenase (EC 1.8.1.4)
ACX60_RS09400	1.00575	0.225595	0.0386893	34	0.984901	0.218164	0.0385663	32	-0.02085	0.05468	0.704234	>0.999999999999999	No	DLAT, aceF, pdhC	WP_005135315.1	pyruvate dehydrogenase E2 component (dihydrolipoamide acetyltransferase)	Dihydrolipoamide acetyltransferase component of pyruvate dehydrogenase complex (EC 2.3.1.-)
ACX60_RS09405	0.818567	0.301201	0.1004	9	0.929362	0.21543	0.0718099	9	0.1108	0.1234	0.382721	>0.999999999999999	No	acoB	WP_001133053.1	acetoin:2,6-dichlorophenolindophenol oxidoreductase subunit beta	2,6-dichlorophenolindophenol oxidoreductase subunit beta (EC 1.1.1.-)
ACX60_RS09410	0.994597	0.158607	0.0457859	12	1.0033	0.0495865	0.0149509	11	0.008708	0.05	0.863415	>0.999999999999999	No	acoA	WP_001177517.1	acetoin:2,6-dichlorophenolindophenol oxidoreductase subunit alpha	2,6-dichlorophenolindophenol oxidoreductase subunit alpha (EC 1.1.1.-)
ACX60_RS09415	0.977384	0.194219	0.0538667	13	0.991254	0.0855131	0.0246855	12	0.01387	0.06095	0.821978	>0.999999999999999	No	lipA	WP_000364555.1	lipoyl synthase	Lipoyl synthase (EC 2.8.1.8) (Lip-syn) (LS) (Lipoate synthase) (Lipoic acid synthase) (Sulfur insertion protein LipA)
ACX60_RS09420	0.978506	0.0990754	0.037447	7	0.947367	0.0615162	0.0232509	7	-0.03114	0.04408	0.493399	>0.999999999999999	No		WP_005135316.1		Transcriptional regulator
ACX60_RS09425	0.969598	0.0335341	0.016767	4	0.928597	0.0571873	0.0285937	4	-0.041	0.03315	0.262329	>0.999999999999999	No		WP_000126118.1		TENA/THI-4 domain protein
ACX60_RS09430	1.04081	0.114393	0.0243887	22	1.0295	0.106245	0.0226515	22	-0.01131	0.03329	0.735799	>0.999999999999999	No		WP_000775755.1		Diguanylate cyclase domain protein
ACX60_RS09435	0.1	X	X		0.1	X	X							aroC	WP_000918444.1	chorismate synthase	Chorismate synthase (CS) (EC 4.2.3.5) (5-enolpyruvylshikimate-3-phosphate phospholyase)
ACX60_RS09440	0.1	X	X		0.1	X	X							prmB	WP_000441015.1	ribosomal protein L3 glutamine methyltransferase	50S ribosomal protein L3 glutamine methyltransferase (L3 MTase) (EC 2.1.1.298) (N5-glutamine methyltransferase PrmB)
ACX60_RS09445	1.00221	0.0400573	0.0126672	10	0.939685	0.241258	0.0762925	10	-0.06253	0.07734	0.429366	>0.999999999999999	No	trpB	WP_001164648.1	tryptophan synthase beta chain	Tryptophan synthase beta chain (EC 4.2.1.20)
ACX60_RS09450	0.828364	0.216842	0.0685715	10	0.965173	0.112066	0.0354385	10	0.1368	0.07719	0.093251	>0.999999999999999	No	K09989	WP_000498050.1	uncharacterized protein	VWA domain containing CoxE-like family protein
ACX60_RS09455	0.962858	0.187397	0.0624657	9	0.974826	0.0726376	0.0256813	8	0.01197	0.07074	0.867901	>0.999999999999999	No		WP_001271631.1		AAA family ATPase (ATP-binding protein)
ACX60_RS09460	1.02487	0.0666183	0.0471062	2	0.995789	0.0365508	0.0258453	2	-0.02908	0.05373	0.642562	>0.999999999999999	No		WP_001206390.1
ACX60_RS09465	0.988153	0.128421	0.0574314	5	0.908341	0.0758831	0.0339359	5	-0.07981	0.06671	0.265784	>0.999999999999999	No	K09902	WP_000543500.1	uncharacterized protein	YcgL domain-containing protein J517_0022
ACX60_RS09470	0.1	X	X		0.1	X	X
ACX60_RS09475	0.1	X	X		0.1	X	X								WP_000367435.1		Uncharacterized protein
ACX60_RS09480	1.07464	0.264127	0.0933829	8	1.02463	0.185514	0.0655891	8	-0.05001	0.1141	0.667902	>0.999999999999999	No		WP_000183704.1		Uncharacterized protein
ACX60_RS09485	0.97412	0.0657841	0.0189902	12	1.0076	0.0822859	0.0237539	12	0.03348	0.03041	0.282844	>0.999999999999999	No	rnd	WP_000486122.1	ribonuclease D	Ribonuclease D
ACX60_RS09490	0.85459	0.15575	0.0899221	3	0.982526	0.0638912	0.0368876	3	0.1279	0.09719	0.258435	>0.999999999999999	No	recR	WP_000490551.1	recombination protein RecR	Recombination protein RecR
ACX60_RS09495	1.03063	0.124581	0.0719269	3	1.07429	0.177632	0.102556	3	0.04366	0.1253	0.74498	>0.999999999999999	No	K09747	WP_001024697.1	uncharacterized protein	Nucleoid-associated protein J517_0028
ACX60_RS09500	0.849585	0.0483401	0.0341816	2	0.776747	0.163382	0.115529	2	-0.07284	0.1205	0.606913	>0.999999999999999	No		WP_000917295.1		Uncharacterized protein
ACX60_RS09505	0.991165	0.243114	0.0443863	30	0.934071	0.304335	0.0555638	30	-0.05709	0.07112	0.425352	>0.999999999999999	No	metZ	WP_005135319.1	O-succinylhomoserine sulfhydrylase	O-succinylhomoserine sulfhydrylase (OSH sulfhydrylase) (OSHS sulfhydrylase) (EC 2.5.1.-)
ACX60_RS09510	1.01355	0.113636	0.0242273	22	1.01363	0.108652	0.0237098	21	8.242e-05	0.03393	0.998074	>0.999999999999999	No		WP_000825826.1		Poly(R)-hydroxyalkanoic acid synthase
ACX60_RS09515	1.01157	0.0562988	0.0187663	9	0.932597	0.0617742	0.0218405	8	-0.07898	0.02863	0.0146285	>0.999999999999999	No		WP_000934176.1		Class I SAM-dependent methyltransferase (SAM-dependent methyltransferase)
ACX60_RS09520	0.953613	0.193712	0.0790826	6	0.940538	0.118167	0.0528459	5	-0.01308	0.0996	0.898439	>0.999999999999999	No		WP_000800035.1		TonB domain protein
ACX60_RS09525	1.04252	0	0	1	0.966171	1.11022e-16	1.11022e-16	1							WP_000826149.1		Uncharacterized protein
ACX60_RS09530	0.913307	0.0753336	0.0532689	2	0.965031	0.0791802	0.0559889	2	0.05172	0.07728	0.572226	>0.999999999999999	No		WP_000564581.1		Uncharacterized protein
ACX60_RS09535	0.873911	0	0	1	0.969323	0	0	1							WP_000065219.1		S-(Hydroxymethyl)glutathione synthase
ACX60_RS09540	0.538906	0	0	1	0.438903	0	0	1							WP_001037927.1		Uncharacterized protein
ACX60_RS09545	1.03583	0.116693	0.0476395	6	0.948446	0.0944703	0.0422484	5	-0.08739	0.06502	0.211885	>0.999999999999999	No	HINT1, hinT, hit	WP_000312749.1	histidine triad (HIT) family protein	Hit-like protein involved in cell-cycle regulation
ACX60_RS09550	0.963412	0.142284	0.0335367	18	0.952353	0.191504	0.045138	18	-0.01106	0.05623	0.845249	>0.999999999999999	No		WP_000734921.1		Porin
ACX60_RS09555	0.490824	0.490824	0.347065	2	0.608727	0.375525	0.265537	2	0.1179	0.437	0.812601	>0.999999999999999	No		WP_000183456.1		DUF937 domain-containing protein
ACX60_RS09560	0.971697	0.0967472	0.036567	7	0.789484	0.326272	0.123319	7	-0.1822	0.1286	0.182032	>0.999999999999999	No		WP_000840537.1		Uncharacterized protein
ACX60_RS09565	0.962802	0.132226	0.0763405	3	0.834166	0.0763366	0.0440729	3	-0.1286	0.08815	0.21825	>0.999999999999999	No		WP_000422841.1		Uncharacterized protein
ACX60_RS09570	1.03512	0.147684	0.0265249	31	1.00702	0.111671	0.0200566	31	-0.0281	0.03325	0.401415	>0.999999999999999	No	ABC-2.P	WP_000267848.1	ABC-2 type transport system permease protein	Antibiotic ABC transporter permease
ACX60_RS09575	0.957628	0.0799398	0.0302144	7	0.998276	0.0900148	0.0340224	7	0.04065	0.0455	0.389247	>0.999999999999999	No	ABC-2.P	WP_000006389.1	ABC-2 type transport system permease protein	Uncharacterized protein
ACX60_RS09580	0.91433	0.343289	0.0886367	15	1.02002	0.22049	0.0569303	15	0.1057	0.1053	0.324314	>0.999999999999999	No	ABC-2.A	WP_000567294.1	ABC-2 type transport system ATP-binding protein	ABC transporter ATP-binding protein
ACX60_RS09585	0.975364	0.0920731	0.020092	21	0.976377	0.0960053	0.0209501	21	0.001013	0.02903	0.972336	>0.999999999999999	No	ABC-2.TX	WP_001036885.1	HlyD family secretion protein	Multidrug resistance protein MdtN
ACX60_RS09590	0.985288	0.148099	0.0359193	17	1.03281	0.171305	0.0403771	18	0.04752	0.05427	0.387595	>0.999999999999999	No		WP_000091623.1		Bacterial regulatory s, tetR family protein
ACX60_RS09595	0.1	X	X		0.1	X	X							lpxB	WP_000013434.1	lipid-A-disaccharide synthase	Lipid-A-disaccharide synthase (EC 2.4.1.182)
ACX60_RS09600	0.953779	0.140216	0.0237008	35	0.957123	0.167425	0.0287132	34	0.003344	0.03714	0.928516	>0.999999999999999	No	TC.FEV.OM1, fhuE, fpvA, fptA	WP_001025115.1	outer-membrane receptor for ferric coprogen and ferric-rhodotorulic acid	Ligand-gated channel protein
ACX60_RS09605	0.950976	0	0	1	1.08307	0	0	1							WP_000966876.1		Uncharacterized protein
ACX60_RS09610	1.07701	0.161838	0.0448857	13	1.03347	0.123241	0.0355767	12	-0.04353	0.05791	0.459846	>0.999999999999999	No		WP_000548743.1		Peptidase
ACX60_RS09615	0.1	X	X		0.1	X	X								WP_000971114.1		DUF1634 domain-containing protein
ACX60_RS09620	1.00899	0.169139	0.0509972	11	0.968237	0.0606549	0.0202183	9	-0.04076	0.05951	0.502141	>0.999999999999999	No	K07090	WP_000011876.1	uncharacterized protein	Probable membrane transporter protein
ACX60_RS09625	0.989873	0.0929506	0.0257799	13	0.976825	0.0588253	0.0169814	12	-0.01305	0.03143	0.681838	>0.999999999999999	No	E2.5.1.54, aroF, aroG, aroH	WP_000572397.1	3-deoxy-7-phosphoheptulonate synthase	Phospho-2-dehydro-3-deoxyheptonate aldolase (EC 2.5.1.54) (3-deoxy-D-arabino-heptulosonate 7-phosphate synthase) (DAHP synthase) (Phospho-2-keto-3-deoxyheptonate aldolase)
ACX60_RS09630	1.15421	0.372486	0.166581	5	1.13849	0.448754	0.200689	5	-0.01572	0.2608	0.953416	>0.999999999999999	No	E2.7.8.26, cobS, cobV	WP_000187500.1	adenosylcobinamide-GDP ribazoletransferase	Adenosylcobinamide-GDP ribazoletransferase (EC 2.7.8.26) (Cobalamin synthase) (Cobalamin-5'-phosphate synthase)
ACX60_RS09635	1.00642	0.173177	0.0432944	16	1.0568	0.230118	0.0527926	19	0.05038	0.06996	0.476517	>0.999999999999999	No		WP_001023037.1		Histidine phosphatase
ACX60_RS09640	0.96115	0.101537	0.0586223	3	1.00788	0.0314603	0.0181636	3	0.04673	0.06137	0.488823	>0.999999999999999	No	cobC, phpB	WP_001051580.1	alpha-ribazole phosphatase	Fructose-2,6-bisphosphatase
ACX60_RS09645	0.967678	0.10047	0.0230494	19	0.992897	0.0939	0.0221325	18	0.02522	0.03202	0.436154	>0.999999999999999	No	E2.4.2.21, cobU, cobT	WP_001104726.1	nicotinate-nucleotide--dimethylbenzimidazole phosphoribosyltransferase	Nicotinate-nucleotide--dimethylbenzimidazole phosphoribosyltransferase (NN:DBI PRT) (EC 2.4.2.21) (N(1)-alpha-phosphoribosyltransferase)
ACX60_RS09650	0.889	0.187965	0.0840603	5	1.02865	0.132315	0.0591729	5	0.1397	0.1028	0.211375	>0.999999999999999	No	cobP, cobU	WP_000939714.1	adenosylcobinamide kinase / adenosylcobinamide-phosphate guanylyltransferase	Bifunctional adenosylcobalamin biosynthesis protein (EC 2.7.1.156) (EC 2.7.7.62)
ACX60_RS09655	0.1	X	X		0.1	X	X								WP_000249280.1		2'-5' RNA ligase
ACX60_RS09660	0.966517	0.137516	0.0251069	30	0.970204	0.101207	0.0184778	30	0.003687	0.03117	0.906263	>0.999999999999999	No		WP_025470165.1
ACX60_RS09665	0.984864	0.110904	0.0296404	14	0.882153	0.227391	0.0607728	14	-0.1027	0.06762	0.14082	>0.999999999999999	No		WP_000956973.1		Acetyltransferase domain protein
ACX60_RS09670	0.973275	0.0795093	0.0265031	9	0.951104	0.0783724	0.0277088	8	-0.02217	0.03838	0.572037	>0.999999999999999	No		WP_000006595.1		Putative membrane protein
ACX60_RS09675	0.991287	0.0851479	0.025673	11	0.964169	0.0689326	0.0207839	11	-0.02712	0.03303	0.421345	>0.999999999999999	No		WP_001011364.1		Peptidase
ACX60_RS09680	0.435879	0	0	1	0.1	X	X	1							WP_000018791.1		Uncharacterized protein
ACX60_RS09685	0.987407	0.272495	0.050601	29	1.02166	0.165568	0.0307452	29	0.03425	0.05921	0.565234	>0.999999999999999	No	TC.FEV.OM	WP_000413989.1	iron complex outermembrane recepter protein	Ligand-gated channel protein
ACX60_RS09690	0.989668	0.0934013	0.0281615	11	0.960168	0.137353	0.0396505	12	-0.0295	0.04945	0.557208	>0.999999999999999	No		WP_001071707.1		Dimethylmenaquinone methyltransferase
ACX60_RS09695	1.01403	0.13	0.0433333	9	0.98018	0.124404	0.0439835	8	-0.03385	0.06191	0.592661	>0.999999999999999	No		WP_049594832.1		(2Fe-2S)-binding protein
ACX60_RS09700	0.971264	0.197093	0.0508891	15	0.926207	0.304102	0.0785189	15	-0.04506	0.09357	0.633878	>0.999999999999999	No		WP_000993051.1		Siderophore biosynthesis protein, IucA/IucC family
ACX60_RS09705	0.984142	0.128433	0.0267801	23	0.93664	0.17305	0.0360834	23	-0.0475	0.04494	0.296232	>0.999999999999999	No		WP_005135333.1		Siderophore achromobactin biosynthesis protein AcsC
ACX60_RS09710	1.02689	0.200439	0.0325154	38	1.02018	0.191899	0.0311302	38	-0.006709	0.04501	0.881933	>0.999999999999999	No		WP_000442381.1		RND transporter
ACX60_RS09715	0.973211	0.140052	0.0292029	23	0.983218	0.0913045	0.0190383	23	0.01001	0.03486	0.775412	>0.999999999999999	No		WP_000883686.1		Ornithine monooxygenase
ACX60_RS09720	1.01961	0.0741859	0.0174858	18	1.01013	0.0544372	0.012831	18	-0.009476	0.02169	0.66495	>0.999999999999999	No		WP_001156882.1		Siderophore biosynthesis protein
ACX60_RS09725	0.99595	0.0462824	0.0267211	3	1.10247	0.191703	0.0958517	4	0.1065	0.1156	0.399092	>0.999999999999999	No	ybaK, ebsC	WP_000186520.1	Cys-tRNA(Pro)/Cys-tRNA(Cys) deacylase	Cys-tRNA(Pro)/Cys-tRNA(Cys) deacylase (EC 4.2.-.-)
ACX60_RS09730	0.943684	0.0609883	0.0176058	12	0.903104	0.0765749	0.0221053	12	-0.04058	0.02826	0.165083	>0.999999999999999	No		WP_005135335.1		Uncharacterized protein
ACX60_RS09735	0.812966	0.263797	0.0932663	8	0.679731	0.314115	0.118724	7	-0.1332	0.1491	0.387826	>0.999999999999999	No		WP_000070800.1		ABC transporter
ACX60_RS09740	1.04735	0.207415	0.0442211	22	0.971735	0.178909	0.0390411	21	-0.07562	0.0592	0.208652	>0.999999999999999	No		WP_000183565.1		Acyl-CoA dehydrogenase, N-terminal domain protein
ACX60_RS09745	0.978053	0.205746	0.0347774	35	0.931238	0.208716	0.0363327	33	-0.04682	0.05027	0.355132	>0.999999999999999	No	ACADM, acd	WP_001053243.1	acyl-CoA dehydrogenase	Acyl-CoA dehydrogenase, C-terminal domain protein
ACX60_RS09750	1.01116	0.119131	0.0266384	20	0.986662	0.118068	0.0278288	18	-0.02449	0.03854	0.529099	>0.999999999999999	No	alkB1_2, alkM	WP_000993544.1	alkane 1-monooxygenase	Fatty acid desaturase family protein
ACX60_RS09755	1.00812	0.125735	0.0362967	12	0.898516	0.281292	0.0780164	13	-0.1096	0.08847	0.227889	>0.999999999999999	No	alkR	WP_000339571.1	AraC family transcriptional regulator, alkane utilization regulator	AraC family transcriptional regulator
ACX60_RS09760	1.05948	0.230944	0.0596296	15	0.949894	0.138215	0.0369396	14	-0.1096	0.07134	0.136161	>0.999999999999999	No
ACX60_RS09765	0.1	X	X		0.1	X	X							hupB	WP_001043034.1	DNA-binding protein HU-beta	DNA-binding protein HU-beta
ACX60_RS09770	1.11635	0	0	1	0.1	X	X								WP_000368000.1		Poly family protein
ACX60_RS09775	0.935625	0.134272	0.0949444	2	0.960753	0.0794054	0.0561481	2	0.02513	0.1103	0.840972	>0.999999999999999	No		WP_000005343.1		Uncharacterized protein
ACX60_RS09780	0.1	X	X		0.1	X	X							iscR	WP_001241480.1	Rrf2 family transcriptional regulator, iron-sulfur cluster assembly transcription factor	Rrf2 family protein
ACX60_RS09785	0.1	X	X		0.1	X	X							iscS, NFS1	WP_000828390.1	cysteine desulfurase	Cysteine desulfurase IscS (EC 2.8.1.7)
ACX60_RS09790	0.1	X	X		0.1	X	X							iscU, nifU	WP_000331712.1	nitrogen fixation protein NifU and related proteins	Iron-sulfur cluster assembly scaffold protein IscU
ACX60_RS09795	0.1	X	X		0.1	X	X							iscA	WP_000581597.1	iron-sulfur cluster assembly protein	Iron-binding protein IscA
ACX60_RS09800	0.1	X	X		0.1	X	X							hscB, HSCB, HSC20	WP_001015254.1	molecular chaperone HscB	Co-chaperone protein HscB homolog
ACX60_RS09805	0.1	X	X		0.1	X	X							hscA	WP_001196570.1	molecular chaperone HscA	Chaperone protein HscA homolog
ACX60_RS09810	0.1	X	X		0.1	X	X							fdx	WP_001137383.1	ferredoxin, 2Fe-2S	Ferredoxin, 2Fe-2S type, ISC system
ACX60_RS09815	1.09553	0.139625	0.0624421	5	1.03219	0.138079	0.0617507	5	-0.06334	0.08782	0.491291	>0.999999999999999	No	E4.6.1.1	WP_001175670.1	adenylate cyclase	Adenylate and Guanylate cyclase catalytic domain protein
ACX60_RS09820	0.1	X	X		0.1	X	X								WP_000492048.1		Histidine triad protein
ACX60_RS09825	0.963449	0.138318	0.0271265	26	0.902992	0.125551	0.0251103	25	-0.06046	0.03704	0.109005	>0.999999999999999	No	mfd	WP_000487583.1	transcription-repair coupling factor (superfamily II helicase)	Transcription-repair-coupling factor (TRCF) (EC 3.6.4.-)
ACX60_RS09830	0.901497	0.102476	0.0591645	3	0.810675	0.124706	0.062353	4	-0.09082	0.08884	0.353547	>0.999999999999999	No		WP_000473797.1		Uncharacterized protein
ACX60_RS09835	1.04571	0.317542	0.0848666	14	1.0635	0.26216	0.07271	13	0.0178	0.1126	0.875665	>0.999999999999999	No	K07223	WP_005135346.1	putative iron-dependent peroxidase	Peroxidase
ACX60_RS09840	0.902115	0.0495169	0.0247585	4	0.877094	0.0937316	0.0468658	4	-0.02502	0.053	0.653566	>0.999999999999999	No		WP_000247141.1		Glutathione S-transferase
ACX60_RS09845	1.05594	0.135121	0.0604281	5	1.02005	0.233525	0.104436	5	-0.03589	0.1207	0.773721	>0.999999999999999	No	rraA, menG	WP_000108826.1	regulator of ribonuclease activity A	4-hydroxy-4-methyl-2-oxoglutarate aldolase (HMG aldolase) (EC 4.1.1.3) (EC 4.1.3.17) (Oxaloacetate decarboxylase)
ACX60_RS09850	1.09027	0.337169	0.119207	8	1.04976	0.183401	0.0648419	8	-0.04052	0.1357	0.769655	>0.999999999999999	No		WP_000156076.1		Male sterility family protein
ACX60_RS09855	0.1	X	X		0.1	X	X							RP-S20, rpsT	WP_000013652.1	small subunit ribosomal protein S20	30S ribosomal protein S20
ACX60_RS09860	0.972249	0.0450157	0.0142352	10	0.955574	0.0726129	0.0229622	10	-0.01668	0.02702	0.544824	>0.999999999999999	No		WP_001162376.1		Histidine phosphatase super family protein
ACX60_RS09865	0.969384	0.172588	0.0345176	25	0.95559	0.0644726	0.0126441	26	-0.01379	0.03621	0.704871	>0.999999999999999	No	cysQ, MET22, BPNT1	WP_000471051.1	3'(2'), 5'-bisphosphate nucleotidase	3'(2'),5'-bisphosphate nucleotidase CysQ
ACX60_RS09870	1.18626	0	0	1	1.04651	0	0	1							WP_000979740.1		Uncharacterized protein
ACX60_RS09875	0.962847	0.0904242	0.0522064	3	0.874514	0.105186	0.060729	3	-0.08833	0.08008	0.331924	>0.999999999999999	No		WP_000332552.1		Putative SOS response-associated peptidase (EC 3.4.-.-)
ACX60_RS09880	1.02503	0.154886	0.0322959	23	0.975182	0.133769	0.0285197	22	-0.04985	0.04323	0.255198	>0.999999999999999	No	ABC.PE.A1	WP_000138946.1	peptide/nickel transport system ATP-binding protein	Nickel import ATP-binding protein NikE (EC 3.6.3.24)
ACX60_RS09885	0.979052	0.0972787	0.0194557	25	0.968262	0.115925	0.0227348	26	-0.01079	0.03003	0.720889	>0.999999999999999	No	ABC.PE.P1	WP_000953834.1	peptide/nickel transport system permease protein	Peptide ABC transporter permease
ACX60_RS09890	0.979796	0.152288	0.053842	8	0.999811	0.0827489	0.0292562	8	0.02002	0.06128	0.748772	>0.999999999999999	No	ABC.PE.P	WP_000881926.1	peptide/nickel transport system permease protein	Binding--dependent transport system inner membrane component family protein
ACX60_RS09895	0.923608	0.217817	0.0454179	23	0.951912	0.0944144	0.0196868	23	0.0283	0.0495	0.570384	>0.999999999999999	No	THOP1	WP_005135353.1	thimet oligopeptidase	Zn-dependent oligopeptidase
ACX60_RS09900	1.01391	0.200367	0.0348795	33	1.0007	0.169416	0.0294915	33	-0.01321	0.04568	0.773358	>0.999999999999999	No		WP_000138431.1		Heme-binding protein
ACX60_RS09905	0.974934	0.106002	0.0134623	62	0.947353	0.102293	0.0129912	62	-0.02758	0.01871	0.142983	>0.999999999999999	No		WP_001049744.1		Heme-binding protein
ACX60_RS09910	0.978926	0.176874	0.0257997	47	0.981402	0.113538	0.0167403	46	0.002476	0.03089	0.936301	>0.999999999999999	No	TC.FEV.OM	WP_005135355.1	iron complex outermembrane recepter protein	TonB-dependent receptor
ACX60_RS09915	1.03829	0.0931726	0.0280926	11	0.786048	0.441553	0.127465	12	-0.2522	0.1361	0.0778778	>0.999999999999999	No	tonB	WP_000525879.1	periplasmic protein TonB	Protein TonB
ACX60_RS09920	0.981346	0.238944	0.0487743	24	0.935463	0.242027	0.0504662	23	-0.04588	0.07016	0.516477	>0.999999999999999	No	exbB	WP_002009183.1	biopolymer transport protein ExbB	Biopolymer transporter ExbB (MotA/TolQ/ExbB proton channel family protein)
ACX60_RS09925	0.936358	0.0693154	0.0261988	7	0.942708	0.0661652	0.0250081	7	0.00635	0.03622	0.863756	>0.999999999999999	No	exbD	WP_000525865.1	biopolymer transport protein ExbD	Biopolymer transporter ExbD
ACX60_RS09930	1.0274	0.111416	0.0393915	8	0.980624	0.0980646	0.0346711	8	-0.04678	0.05248	0.387754	>0.999999999999999	No	exbD	WP_000525670.1	biopolymer transport protein ExbD	Biopolymer transport ExbD/TolR family protein
ACX60_RS09935	0.915243	0.109738	0.0251755	19	0.924524	0.0785877	0.0185233	18	0.009281	0.03154	0.770271	>0.999999999999999	No	speG, SAT	WP_000609131.1	diamine N-acetyltransferase	Histone acetyltransferase
ACX60_RS09940	0.995059	0.142495	0.0297122	23	0.964565	0.120229	0.0245417	24	-0.03049	0.0384	0.431258	>0.999999999999999	No	aceB, glcB	WP_000126961.1	malate synthase	Malate synthase G (EC 2.3.3.9)
ACX60_RS09945	1.02514	0	0	1	1.13516	0	0	1							WP_001186632.1		Uncharacterized protein
ACX60_RS09950	0.988513	0.087949	0.0243927	13	0.955207	0.143063	0.0369388	15	-0.03331	0.04577	0.473343	>0.999999999999999	No		WP_000219866.1		Uncharacterized protein
ACX60_RS09955	0.945174	0.0825385	0.0336962	6	0.960378	0.135056	0.0510463	7	0.0152	0.06355	0.815306	>0.999999999999999	No		WP_000182699.1		Lysozyme (EC 3.2.1.17)
ACX60_RS09960	0.922722	0	0	1	0.862751	0	0	1							WP_002054644.1
ACX60_RS09965	0.97925	0.118725	0.025908	21	0.964016	0.129836	0.0283326	21	-0.01523	0.03839	0.693629	>0.999999999999999	No		WP_000192609.1		Uncharacterized protein
ACX60_RS09970	1.01913	0.154564	0.0273234	32	0.948471	0.153978	0.026804	33	-0.07066	0.03827	0.0695744	>0.999999999999999	No		WP_011859165.1		Uncharacterized protein
ACX60_RS09975	1.00584	0.0841348	0.0128304	43	0.976327	0.0976432	0.0152493	41	-0.02952	0.01986	0.141023	>0.999999999999999	No		WP_000054088.1		Uncharacterized protein
ACX60_RS09980	0.1	X	X		0.1	X	X								WP_001024530.1		Uncharacterized protein
ACX60_RS09985	1.07504	0.0690819	0.0308944	5	1.02405	0.0930865	0.0416296	5	-0.05098	0.05184	0.354192	>0.999999999999999	No		WP_000133292.1		Uncharacterized protein
ACX60_RS09990	0.991251	0.0978569	0.0244642	16	1.00508	0.0826542	0.0220903	14	0.01382	0.03334	0.681598	>0.999999999999999	No		WP_000174194.1
ACX60_RS09995	0.984414	0.0978168	0.0116913	70	0.95944	0.100188	0.0121496	68	-0.02497	0.01686	0.140741	>0.999999999999999	No		WP_049594833.1		Uncharacterized protein
[truncated: 1,813 more rows]

## Sheet: WT cip0.05 candidate loci
locus	untreated W mean	untreated W sd	untreated # insertions	Cip0.05 W mean	Cip0.05 W sd	Cip0.05 # insertions	Difference (Wtx-Wuntx)	SE of difference	P value	q value	gene	Protein ID	Protein name (KEGG)	Protein name (Uniprot)
Replication and repair
ACX60_RS04625	0.931676	0.131205	39	0.667737	0.22818	38	-0.2639	0.04228	2.35079e-08	1.21853e-05	ruvA	WP_000578663.1	holliday junction DNA helicase RuvA	Holliday junction ATP-dependent DNA helicase RuvA (EC 3.6.4.12)
ACX60_RS14000	0.691758	0.317884	14	0.147221	0.247062	14	-0.5445	0.1076	2.86311e-05	0.00890455	ftsK, spoIIIE	WP_000127830.1	DNA segregation ATPase FtsK/SpoIIIE, S-DNA-T family	FtsK/SpoIIIE family protein
ACX60_RS16315	0.378823	0.358814	70	0.0436637	0.150754	65	-0.3352	0.04802	1.27238e-10	9.89306e-08	recB	WP_049594860.1	exodeoxyribonuclease V beta subunit	RecBCD enzyme subunit RecB (EC 3.1.11.5) (Exonuclease V subunit RecB) (ExoV subunit RecB) (Helicase/nuclease RecBCD subunit RecB)
ACX60_RS16945	0.987273	0.07017	20	0.860709	0.0705976	20	-0.1266	0.02226	1.53332e-06	0.000529864	blhA	WP_001207335.1		Uncharacterized protein
Transport (efflux)
ACX60_RS03825	1.00612	0.0559941	31	0.0749949	0.167041	30	-0.9311	0.03169	<0.000000000000001	<0.000000000000001	adeK	WP_001174793.1	outer membrane protein, multidrug efflux system	Efflux transporter, outer membrane factor (OMF) lipo, NodT family protein
ACX60_RS03830	0.991606	0.117766	26	0.147676	0.230304	25	-0.8439	0.05093	<0.000000000000001	<0.000000000000001	adeJ	WP_000046679.1	multidrug efflux pump	Efflux pump membrane transporter
ACX60_RS03835	0.982441	0.0398723	14	0.125376	0.176589	14	-0.8571	0.04838	<0.000000000000001	4.6e-13	adeI	WP_000986589.1	membrane fusion protein, multidrug efflux system	Acriflavine resistance protein A
Folding, sorting, degradation
ACX60_RS16915	0.935884	0.169879	29	0.49764	0.246989	27	-0.4382	0.05631	2.21463e-10	1.37754e-07	ctpA	WP_000939111.1	carboxyl-terminal processing protease	C-terminal processing peptidase family protein (EC 3.4.21.-)
Metabolism
ACX60_RS03840	0.902566	0.230773	10	0.146651	0.212064	10	-0.7559	0.09911	4.80403e-07	0.000209468	pgpB	WP_002004370.1	phosphatidylglycerophosphatase B	PAP2 family protein (Phosphatidylglycerophosphatase) (Phosphatidylglycerophosphatase B)
Uncharacterized
ACX60_RS00475	0.82635	0.157271	16	0.362295	0.246865	16	-0.4641	0.07318	5.38806e-07	0.000209468		WP_000561451.1		Uncharacterized protein

## Sheet: WT Cip0.075 Tn-seq
locus	untreated W mean	untreated W sd	untreated W se	untreated # insertions	Cip0.075 W mean	Cip0.075 W sd	Cip0.075 W se	Cip0.075 # insertions	Difference (Wtx-Wuntx)	SE of difference	P value	q value	Discovery?	Protein ID	Gene name	Protein name (KEGG)	Protein name (Uniprot)
ACX60_RS00005	0.1	X	X		0.1	X	X							WP_000964767.1	dnaA	chromosomal replication initiator protein	Chromosomal replication initiator protein DnaA
ACX60_RS00010	0.1	X	X		0.1	X	X							WP_001237350.1	dnaN	DNA polymerase III subunit beta	Beta sliding clamp
ACX60_RS00015	1.00134	0.054083	0.00698209	60	1.0063	0.0564142	0.00734451	59	0.004959	0.01013	0.625395	>0.999999999999999	No	WP_000550808.1	recF	DNA replication and repair protein RecF	DNA replication and repair protein RecF
ACX60_RS00020	0.1	X	X		0.1	X	X							WP_000093728.1	gyrB	DNA gyrase subunit B	DNA gyrase subunit B (EC 5.99.1.3)
ACX60_RS00025	1.04383	0.0680868	0.0141971	23	1.05011	0.0662852	0.013257	25	0.006277	0.0194	0.74777	>0.999999999999999	No	WP_000987637.1	cybC	soluble cytochrome b562	Cytochrome b562 family protein
ACX60_RS00030	1.00499	0.0827423	0.0189824	19	1.05035	0.0855109	0.0201551	18	0.04536	0.02766	0.109984	0.767837	No	WP_001009202.1			Uncharacterized protein
ACX60_RS00035	1.0058	0.0732666	0.00736357	99	1.00881	0.151064	0.0153382	97	0.003015	0.01691	0.858656	>0.999999999999999	No	WP_000613974.1	ABCF3	ATP-binding cassette, subfamily F, member 3	ABC transporter ATP-binding protein
ACX60_RS00040	1.03531	0.0996812	0.0110757	81	1.04895	0.0936306	0.0106016	78	0.01365	0.01535	0.375249	0.966916	No	WP_000746550.1			RND transporter
ACX60_RS00045	1.0353	0.101885	0.0157212	42	1.05219	0.123014	0.0194503	40	0.01689	0.02489	0.499412	>0.999999999999999	No	WP_000724999.1			Putative rND type efflux pump
ACX60_RS00050	1.04081	0.066109	0.00868054	58	1.0436	0.0863389	0.0115375	56	0.002786	0.01437	0.846638	>0.999999999999999	No	WP_001212536.1			Putative rND type efflux pump
ACX60_RS00055	0.1	X	X		0.1	X	X							WP_000993572.1	erpA	iron-sulfur cluster insertion protein	Iron-sulfur cluster insertion protein ErpA
ACX60_RS00060	1.03827	0.0778545	0.00820658	90	1.04355	0.111435	0.011879	88	0.005283	0.01438	0.713837	>0.999999999999999	No	WP_000366384.1			Hydrolase
ACX60_RS00065	1.02753	0.07409	0.00861279	74	1.03481	0.0439747	0.00521883	71	0.007288	0.01017	0.474853	0.997488	No	WP_001274576.1	anmK	anhydro-N-acetylmuramic acid kinase	Anhydro-N-acetylmuramic acid kinase (EC 2.7.1.170) (AnhMurNAc kinase)
ACX60_RS00070	0.1	X	X		0.1	X	X							WP_000064514.1	YARS, tyrS	tyrosyl-tRNA synthetase	Tyrosine--tRNA ligase (EC 6.1.1.1) (Tyrosyl-tRNA synthetase) (TyrRS)
ACX60_RS00075	0.1	X	X		0.1	X	X
ACX60_RS00080	0.1	X	X		0.1	X	X
ACX60_RS00085	0.1	X	X		0.1	X	X
ACX60_RS00090	0.1	X	X		0.1	X	X
ACX60_RS00095	0.1	X	X		0.1	X	X
ACX60_RS00100	0.967542	0.167366	0.0365223	21	0.983125	0.0657603	0.0143501	21	0.01558	0.03924	0.693382	>0.999999999999999	No	WP_000587876.1	GST, gst	glutathione S-transferase	Glutathione S-transferase
ACX60_RS00105	1.03571	0.103351	0.0155808	44	1.02738	0.121038	0.0184582	43	-0.008322	0.02411	0.730828	>0.999999999999999	No	WP_000698062.1			Outer membrane family protein
ACX60_RS00110	1.03634	0.0779349	0.00670757	135	1.04426	0.0915856	0.00788243	135	0.00792	0.01035	0.444808	0.985229	No	WP_000132725.1	TC.NSS	neurotransmitter:Na+ symporter, NSS family	Transporter
ACX60_RS00115	1.10809	0	0	1	1.02324	0	0	1						WP_001097630.1			Uncharacterized protein
ACX60_RS00120	1.02071	0.0800755	0.0107005	56	1.02797	0.103536	0.0142218	53	0.007253	0.01767	0.682347	>0.999999999999999	No	WP_001077672.1	rsmB, sun	16S rRNA (cytosine967-C5)-methyltransferase	16S rRNA (Cytosine(967)-C(5))-methyltransferase
ACX60_RS00125	0.1	X	X		0.1	X	X							WP_000691200.1	MTFMT, fmt	methionyl-tRNA formyltransferase	Methionyl-tRNA formyltransferase (EC 2.1.2.9)
ACX60_RS00130	0.963752	0.0801067	0.00912901	77	1.01334	0.131256	0.0148618	78	0.04959	0.01749	0.00520446	0.148711	No	WP_001113592.1	ilvD	dihydroxy-acid dehydratase	Dihydroxy-acid dehydratase (DAD) (EC 4.2.1.9)
ACX60_RS00135	1.02421	0.0874221	0.00869882	101	1.0286	0.0817084	0.00817084	100	0.004389	0.01194	0.713535	>0.999999999999999	No	WP_000055250.1			Uncharacterized protein
ACX60_RS00140	1.02626	0.0514007	0.0104921	24	1.04752	0.0675568	0.0140866	23	0.02127	0.01746	0.229647	0.896461	No	WP_000143320.1	K07090	uncharacterized protein	Probable membrane transporter protein
ACX60_RS00145	1.04027	0.0753533	0.007389	104	1.03574	0.0735066	0.00735066	100	-0.004533	0.01043	0.664212	>0.999999999999999	No	WP_001209842.1			Transcriptional regulator
ACX60_RS00150	0.998247	0.0534803	0.00613461	76	1.02003	0.103332	0.0117	78	0.02178	0.01331	0.103801	0.758134	No	WP_000073451.1			Putative pyrimidine permease RutG
ACX60_RS00155	1.02726	0.100752	0.00880276	131	1.03301	0.0681396	0.00607036	126	0.005752	0.01077	0.593806	>0.999999999999999	No	WP_000250585.1	ppc	phosphoenolpyruvate carboxylase	Phosphoenolpyruvate carboxylase (PEPC) (PEPCase) (EC 4.1.1.31)
ACX60_RS00160	1.01691	0.0774272	0.0107372	52	1.01668	0.0731384	0.0104483	49	-0.0002323	0.01501	0.987681	>0.999999999999999	No	WP_001195317.1	mexL	TetR/AcrR family transcriptional regulator, mexJK operon transcriptional repressor	TetR family transcriptional regulator
ACX60_RS00165	1.03157	0.17476	0.0201795	75	1.02518	0.227982	0.0274458	69	-0.006383	0.0337	0.85003	>0.999999999999999	No	WP_001050652.1	mexJ	membrane fusion protein, multidrug efflux system	Efflux RND transporter periplasmic adaptor subunit (Efflux transporter periplasmic adaptor subunit) (Macrolide export protein MacA) (RND transporter)
ACX60_RS00170	1.02162	0.0829211	0.0058488	201	1.01995	0.135524	0.00980614	191	-0.001665	0.01129	0.88282	>0.999999999999999	No	WP_000671288.1	mexK	multidrug efflux pump	MMPL family protein (Multidrug transporter AcrB)
ACX60_RS00175	1.00751	0.0649333	0.0229574	8	0.89868	0.235631	0.0833081	8	-0.1088	0.08641	0.228466	0.896461	No	WP_000529425.1			Putative membrane protein
ACX60_RS00180	0.519332	0.273927	0.0645651	18	0.349395	0.319125	0.0752185	18	-0.1699	0.09913	0.0955747	0.736476	No	WP_001119029.1	dnaJ	molecular chaperone DnaJ	Chaperone protein DnaJ
ACX60_RS00185	1.03064	0.0530216	0.0141706	14	0.983813	0.0891025	0.0257217	12	-0.04683	0.02826	0.110561	0.767895	No	WP_000555686.1			Uncharacterized protein
ACX60_RS00190	0.1	X	X		0.1	X	X							WP_001271389.1	dapB	4-hydroxy-tetrahydrodipicolinate reductase	4-hydroxy-tetrahydrodipicolinate reductase (HTPA reductase) (EC 1.17.1.8)
ACX60_RS00195	1.02418	0.0758894	0.0124761	37	1.03643	0.0668348	0.0114621	34	0.01225	0.01703	0.474594	0.997488	No	WP_001036017.1			Polyketide cyclase / dehydrase and lipid transport family protein
ACX60_RS00200	1.02975	0.115178	0.011187	106	1.05054	0.103885	0.010548	97	0.02079	0.01545	0.179917	0.850246	No	WP_001097137.1	ydhP	MFS transporter, DHA1 family, inner membrane transport protein	MFS transporter
ACX60_RS00205	0.982423	0.164929	0.0278781	35	1.01532	0.0850953	0.0145937	34	0.0329	0.03174	0.303662	0.924479	No	WP_001025237.1	dkgB	2,5-diketo-D-gluconate reductase B	2,5-didehydrogluconate reductase B
ACX60_RS00210	1.05253	0.0993235	0.0198647	25	1.05982	0.0867796	0.0180948	23	0.007288	0.02702	0.788617	>0.999999999999999	No	WP_000843076.1			LysR family transcriptional regulator
ACX60_RS00215	1.01351	0.0449242	0.00794155	32	1.02496	0.0673157	0.0120903	31	0.01145	0.01438	0.42866	0.97969	No	WP_000770096.1			Uncharacterized protein
ACX60_RS00220	1.03015	0.0913038	0.00740572	152	1.02681	0.124772	0.0104339	143	-0.003338	0.01268	0.792489	>0.999999999999999	No	WP_000143932.1			GntR family transcriptional regulator
ACX60_RS00225	1.03339	0.0943289	0.0102314	85	1.04285	0.0952793	0.0103345	85	0.009468	0.01454	0.515883	>0.999999999999999	No	WP_000069827.1	yjgB	uncharacterized zinc-type alcohol dehydrogenase-like protein	Alcohol dehydrogenase
ACX60_RS00230	0.954107	0.175054	0.0300215	34	0.976784	0.167177	0.0282581	35	0.02268	0.0412	0.58388	>0.999999999999999	No	WP_000857022.1	tag	DNA-3-methyladenine glycosylase I	DNA-3-methyladenine glycosidase
ACX60_RS00235	1.08822	0.114464	0.0660858	3	1.13619	0.0734453	0.0424037	3	0.04798	0.07852	0.574212	>0.999999999999999	No	WP_001287365.1			Uncharacterized protein
ACX60_RS00240	1.0306	0.11317	0.0183585	38	1.02632	0.204289	0.0340482	36	-0.004276	0.03812	0.911018	>0.999999999999999	No	WP_009517919.1	lytH	peptidoglycan LD-endopeptidase LytH	Peptidase M23
ACX60_RS00245	1.03592	0.0544355	0.00734008	55	1.05145	0.0658751	0.0088826	55	0.01553	0.01152	0.180596	0.852195	No	WP_001113875.1	mutY	A/G-specific adenine glycosylase	A/G-specific adenine glycosylase (EC 3.2.2.-)
ACX60_RS00250	1.13079	0.270791	0.11055	6	1.13293	0.155477	0.0634733	6	0.002137	0.1275	0.986955	>0.999999999999999	No	WP_000130110.1			HIT domain protein
ACX60_RS00255	1.0087	0.122869	0.0132493	86	1.04093	0.0976204	0.0107152	83	0.03223	0.01711	0.0613137	0.638777	No	WP_000100767.1			Prolyl oligopeptidase family protein
ACX60_RS00260	1.00293	0.0340515	0.0170257	4	1.0248	0.0542509	0.0313218	3	0.02187	0.03305	0.537508	>0.999999999999999	No	WP_000490267.1			UPF0391 membrane protein J517_1449
ACX60_RS00265	1.03554	0.0635665	0.0201015	10	1.07674	0.060965	0.0192788	10	0.04119	0.02785	0.15643	0.817509	No	WP_000102817.1	K09160	uncharacterized protein	UPF0260 protein J517_1448
ACX60_RS00270	1.01561	0.114538	0.011397	101	1.03426	0.0845177	0.00867133	95	0.01865	0.01445	0.198469	0.863663	No	WP_041171853.1
ACX60_RS00275	1.01508	0.096705	0.0104891	85	0.988884	0.0998817	0.010898	84	-0.02619	0.01512	0.0851018	0.705174	No	WP_001285406.1	ycaJ	putative ATPase	Sigma-54 interaction domain protein
ACX60_RS00280	1.03096	0.0849648	0.00890673	91	1.03181	0.120743	0.012945	87	0.0008469	0.01559	0.956749	>0.999999999999999	No	WP_000349490.1	yfdC	formate-nitrite transporter family protein	Formate transporter
ACX60_RS00285	1.00737	0.0235607	0.0105367	5	1.01891	0.0630967	0.0282177	5	0.01154	0.03012	0.711566	>0.999999999999999	No	WP_000418560.1			Uncharacterized protein
ACX60_RS00290	0.869813	0.0988849	0.037375	7	0.993861	0.131103	0.0495523	7	0.124	0.06207	0.0688232	0.674689	No	WP_000917863.1	purC	phosphoribosylaminoimidazole-succinocarboxamide synthase	Phosphoribosylaminoimidazole-succinocarboxamide synthase (EC 6.3.2.6) (SAICAR synthetase)
ACX60_RS00295	0.884957	0.101666	0.0321495	10	0.92043	0.113621	0.0359301	10	0.03547	0.04821	0.471359	0.997488	No	WP_000983397.1			Putative lipoprotein-34
ACX60_RS00300	0.1	X	X		0.1	X	X							WP_000193600.1	dapA	4-hydroxy-tetrahydrodipicolinate synthase	4-hydroxy-tetrahydrodipicolinate synthase (HTPA synthase) (EC 4.3.3.7)
ACX60_RS00305	0.988882	0.106533	0.0166376	41	1.03348	0.112808	0.0182998	38	0.0446	0.02468	0.0746478	0.683931	No	WP_001985076.1	pncA	nicotinamidase/pyrazinamidase	Isochorismatase family protein
ACX60_RS00310	1.01604	0.0900493	0.00870539	107	1.02743	0.0767773	0.00760209	102	0.01138	0.0116	0.327605	0.94407	No	WP_001275071.1	TC.BASS	bile acid:Na+ symporter, BASS family	Sodium Bile acid symporter family protein
ACX60_RS00315	1.0152	0.0939949	0.00985335	91	1.03171	0.0897023	0.00984611	83	0.01652	0.01396	0.238396	0.899016	No	WP_001071757.1	dinF	multidrug resistance protein, MATE family	MATE family efflux transporter
ACX60_RS00320	1.03842	0.0719366	0.0227483	10	1.07415	0.0976505	0.0325502	9	0.03573	0.03906	0.373104	0.966916	No	WP_000924626.1			DUF523 domain-containing protein
ACX60_RS00325	1.01233	0.0621778	0.00759623	67	1.02414	0.0533775	0.00662067	65	0.01181	0.0101	0.244583	0.899016	No	WP_000353163.1	HPD, hppD	4-hydroxyphenylpyruvate dioxygenase	4-hydroxyphenylpyruvate dioxygenase (EC 1.13.11.27)
ACX60_RS00330	1.04176	0.0944803	0.0201433	22	1.04058	0.136914	0.0291901	22	-0.001176	0.03547	0.973702	>0.999999999999999	No	WP_000568800.1			Bacterial transcriptional regulator family protein
ACX60_RS00335	1.00955	0.0863711	0.010109	73	1.01354	0.104033	0.0122605	72	0.003993	0.01587	0.801693	>0.999999999999999	No	WP_000141645.1			Glyoxalase/Bleomycin resistance /Dioxygenase superfamily protein
ACX60_RS00340	0.97971	0.0742711	0.0180134	17	0.992748	0.0966105	0.0227713	18	0.01304	0.02926	0.658752	>0.999999999999999	No	WP_000781240.1	maiA, GSTZ1	maleylacetoacetate isomerase	Maleylacetoacetate isomerase
ACX60_RS00345	1.01275	0.0935473	0.00997218	88	1.04513	0.106445	0.0114782	86	0.03238	0.01518	0.0343772	0.481701	No	WP_000435855.1	FAH, fahA	fumarylacetoacetase	Fumarylacetoacetase
ACX60_RS00350	1.0395	0.100372	0.0113648	78	1.0393	0.149519	0.0170393	77	-0.0002033	0.02043	0.992073	>0.999999999999999	No	WP_000107088.1	aroP	aromatic amino acid transport protein AroP	Amino acid permease family protein
ACX60_RS00355	1.01663	0.117688	0.0163204	52	1.03633	0.114711	0.0169132	46	0.0197	0.02354	0.4047	0.968383	No	WP_000833243.1			Peptidase M15
ACX60_RS00360	0.997406	0.154909	0.019834	61	1.03109	0.17477	0.0220189	63	0.03369	0.02969	0.25877	0.908468	No	WP_000556602.1			Uncharacterized protein
ACX60_RS00365	1.01957	0.0848256	0.010687	63	1.02307	0.0756449	0.0101085	56	0.0035	0.01481	0.813588	>0.999999999999999	No	WP_025467426.1			Acyltransferase
ACX60_RS00370	1.02875	0.0845148	0.0159718	28	0.999731	0.12031	0.0227364	28	-0.02902	0.02779	0.300962	0.924479	No	WP_001138322.1	hutC	GntR family transcriptional regulator, histidine utilization repressor	Histidine utilization repressor
ACX60_RS00375	1.02013	0.0806151	0.0117589	47	1.01572	0.0707688	0.0104343	46	-0.004418	0.01574	0.779639	>0.999999999999999	No	WP_000571159.1	K09975	uncharacterized protein	Uncharacterized protein
ACX60_RS00380	1.02491	0.0686007	0.0100064	47	1.01348	0.135979	0.020049	46	-0.01143	0.02226	0.608872	>0.999999999999999	No	WP_000214181.1	hutU, UROC1	urocanate hydratase	Urocanate hydratase (Urocanase) (EC 4.2.1.49) (Imidazolonepropionate hydrolase)
ACX60_RS00385	1.03248	0.0755913	0.00861443	77	1.04174	0.10725	0.0123024	76	0.009264	0.01499	0.537358	>0.999999999999999	No	WP_000421600.1	hutH, HAL	histidine ammonia-lyase	Histidine ammonia-lyase (Histidase) (EC 4.3.1.3)
ACX60_RS00390	1.03099	0.102867	0.0102867	100	1.03371	0.159286	0.0160089	99	0.002715	0.01899	0.886457	>0.999999999999999	No	WP_000081464.1	hutT	histidine transporter	Amino acid permease family protein
ACX60_RS00395	0.997785	0.0797609	0.00865129	85	1.02915	0.0906338	0.00994835	83	0.03136	0.01316	0.0183225	0.352055	No	WP_000737795.1	hutI, AMDHD1	imidazolonepropionase	Imidazolonepropionase (EC 3.5.2.7) (Imidazolone-5-propionate hydrolase)
ACX60_RS00400	1.01493	0.0976529	0.0195306	25	1.04074	0.0884605	0.0176921	25	0.02581	0.02635	0.332306	0.94407	No	WP_001016890.1	hutG	formiminoglutamase	Formimidoylglutamase (EC 3.5.3.8) (Formiminoglutamase) (Formiminoglutamate hydrolase)
ACX60_RS00405	0.977534	0.208446	0.0286323	53	0.995115	0.0939522	0.0129053	53	0.01758	0.03141	0.576832	>0.999999999999999	No	WP_009517991.1			Uncharacterized protein
ACX60_RS00410	1.01323	0.124439	0.02235	31	1.01224	0.117972	0.0215387	30	-0.000987	0.03107	0.974764	>0.999999999999999	No	WP_009517953.1	gph	phosphoglycolate phosphatase	Haloacid dehalogenase
ACX60_RS00415	1.02886	0.090338	0.0159697	32	1.03699	0.138264	0.0240686	33	0.00813	0.02907	0.780629	>0.999999999999999	No	WP_001063725.1	murI	glutamate racemase	Glutamate racemase (EC 5.1.1.3)
ACX60_RS00420	1.01738	0.0859314	0.0159571	29	0.97366	0.157285	0.0292071	29	-0.04372	0.03328	0.194317	0.863663	No	WP_000624236.1			Amino acid transporter
ACX60_RS00425	1.03216	0.0964805	0.0143825	45	1.02818	0.141299	0.0206106	47	-0.003982	0.02533	0.875471	>0.999999999999999	No	WP_001273438.1			Uncharacterized protein
ACX60_RS00430	1.01779	0.0466132	0.00914159	26	1.02305	0.0500419	0.0102148	24	0.005268	0.01367	0.701624	>0.999999999999999	No
ACX60_RS00435	0.986901	0.0781297	0.0260432	9	0.852088	0.350865	0.116955	9	-0.1348	0.1198	0.277126	0.92079	No	WP_000625514.1			Uncharacterized protein
ACX60_RS00440	0.1	X	X		0.1	X	X							WP_009517977.1	glmS, GFPT	glucosamine---fructose-6-phosphate aminotransferase (isomerizing)	Glutamine--fructose-6-phosphate aminotransferase [isomerizing] (EC 2.6.1.16) (D-fructose-6-phosphate amidotransferase) (GFAT) (Glucosamine-6-phosphate synthase) (Hexosephosphate aminotransferase) (L-glutamine--D-fructose-6-phosphate amidotransferase)
ACX60_RS00445	0.1	X	X		0.1	X	X							WP_000108581.1	glmU	bifunctional UDP-N-acetylglucosamine pyrophosphorylase / Glucosamine-1-phosphate N-acetyltransferase	Bifunctional protein GlmU [Includes: UDP-N-acetylglucosamine pyrophosphorylase (EC 2.7.7.23) (N-acetylglucosamine-1-phosphate uridyltransferase); Glucosamine-1-phosphate N-acetyltransferase (EC 2.3.1.157)]
ACX60_RS00450	0.928604	0.0540164	0.0270082	4	0.555459	0.266818	0.133409	4	-0.3731	0.1361	0.0336739	0.476004	No	WP_000380676.1	pgpA	phosphatidylglycerophosphatase A	Phosphatidylglycerophosphatase A (EC 3.1.3.27) (Phosphatidylglycerolphosphate phosphatase A)
ACX60_RS00455	0.1	X	X		1.12663	0	0	1						WP_000807401.1	thiL	thiamine-monophosphate kinase	Thiamine-monophosphate kinase (TMP kinase) (Thiamine-phosphate kinase) (EC 2.7.4.16)
ACX60_RS00460	0.1	X	X		0.1	X	X							WP_000084188.1	nusB	N utilization substance protein B	Transcription antitermination protein NusB (Antitermination factor NusB)
ACX60_RS00465	0.1	X	X		0.1	X	X							WP_001007829.1	ribH, RIB4	6,7-dimethyl-8-ribityllumazine synthase	6,7-dimethyl-8-ribityllumazine synthase (DMRL synthase) (LS) (Lumazine synthase) (EC 2.5.1.78)
ACX60_RS00470	0.744513	0.279887	0.0596721	22	0.791754	0.317557	0.0728526	19	0.04724	0.09329	0.615426	>0.999999999999999	No	WP_001131392.1	ribBA	3,4-dihydroxy 2-butanone 4-phosphate synthase / GTP cyclohydrolase II	3,4-dihydroxy-2-butanone 4-phosphate synthase (DHBP synthase) (EC 4.1.99.12)
ACX60_RS00475	0.790241	0.168054	0.0312069	29	0.37015	0.171982	0.0325015	28	-0.4201	0.04504	6.36e-13	1.45858e-10	Yes	WP_000561451.1			Uncharacterized protein
ACX60_RS00480	0.865347	0.17138	0.0209374	67	0.945102	0.0851958	0.0104083	67	0.07976	0.02338	0.000859307	0.0349031	Yes	WP_001206799.1	serB, PSPH	phosphoserine phosphatase	Phosphoserine phosphatase SerB (EC 3.1.3.3)
ACX60_RS00485	0.956221	0.140274	0.0530187	7	0.990751	0.068619	0.0280136	6	0.03453	0.06312	0.595283	>0.999999999999999	No	WP_000255593.1			Putative membrane protein
ACX60_RS00490	1.03532	0.0577988	0.0126127	21	1.03323	0.0766515	0.0171398	20	-0.002098	0.02113	0.921449	>0.999999999999999	No	WP_000778126.1			Uncharacterized protein
ACX60_RS00495	1.08388	0.170106	0.0567021	9	1.00529	0.336275	0.1271	7	-0.07859	0.1285	0.550553	>0.999999999999999	No	WP_001202017.1	dtd, DTD1	D-tyrosyl-tRNA(Tyr) deacylase	D-aminoacyl-tRNA deacylase (DTD) (EC 3.1.1.96) (Gly-tRNA(Ala) deacylase) (EC 3.1.1.-)
ACX60_RS00500	1.01123	0.118779	0.0121228	96	1.03053	0.100644	0.0102189	97	0.0193	0.01584	0.224571	0.890734	No	WP_000476843.1	katE, CAT, catB, srpA	catalase	Catalase (EC 1.11.1.6)
ACX60_RS00505	1.02252	0.0732545	0.0168057	19	1.05159	0.12661	0.0290462	19	0.02907	0.03356	0.392049	0.968383	No	WP_000639068.1	K06867	uncharacterized protein	Ankyrin repeat family protein
ACX60_RS00510	1.01014	0.103241	0.0112645	84	1.02409	0.0918367	0.0105344	76	0.01395	0.01551	0.369884	0.966916	No	WP_000074557.1	pncB, NAPRT1	nicotinate phosphoribosyltransferase	Nicotinate phosphoribosyltransferase (NAPRTase) (EC 6.3.4.21)
ACX60_RS00515	1.00086	0.0567553	0.00945922	36	1.00755	0.0728443	0.0124927	34	0.006686	0.01556	0.668744	>0.999999999999999	No	WP_000174475.1	TST, MPST, sseA	thiosulfate/3-mercaptopyruvate sulfurtransferase	Sulfurtransferase
ACX60_RS00520	0.1	X	X		0.1	X	X							WP_000011220.1	psd, PISD	phosphatidylserine decarboxylase	Phosphatidylserine decarboxylase proenzyme (EC 4.1.1.65) [Cleaved into: Phosphatidylserine decarboxylase beta chain; Phosphatidylserine decarboxylase alpha chain]
ACX60_RS00525	1.0118	0.124377	0.0112147	123	1.01021	0.130697	0.0121876	115	-0.001591	0.01653	0.923427	>0.999999999999999	No	WP_000619868.1			Lipase
ACX60_RS00530	0.860795	0.106652	0.011568	85	0.912043	0.114225	0.0124629	84	0.05125	0.017	0.00297077	0.099298	No	WP_000273191.1	phoR	two-component system, OmpR family, phosphate regulon sensor histidine kinase PhoR	Phosphate regulon sensor kinase PhoR (EC 2.7.3.-)
ACX60_RS00535	0.905382	0.122741	0.0274458	20	0.928824	0.0871739	0.0190229	21	0.02344	0.03312	0.483282	0.999475	No	WP_000650776.1	phoB	two-component system, OmpR family, phosphate regulon response regulator PhoB	Phosphate regulon transcriptional regulatory protein PhoB
ACX60_RS00540	0.955808	0.172528	0.027279	40	1.00318	0.0980358	0.0156983	39	0.04738	0.03168	0.13889	0.809842	No	WP_000224581.1			Transcriptional regulator
ACX60_RS00545	1.01482	0.0857628	0.0140993	37	1.01649	0.0959036	0.0166947	33	0.001671	0.02171	0.93889	>0.999999999999999	No	WP_000787753.1			Short chain dehydrogenase family protein
ACX60_RS00550	1.03297	0.0830141	0.0109955	57	1.05107	0.0870261	0.0118428	54	0.0181	0.01614	0.264538	0.911761	No	WP_001135124.1			MATE efflux family protein
ACX60_RS00555	1.0518	0.110633	0.0192588	33	1.03978	0.108871	0.0198771	30	-0.01202	0.0277	0.665833	>0.999999999999999	No	WP_000939861.1	ybdL	methionine transaminase	Aminotransferase
ACX60_RS00560	1.02446	0.105558	0.011317	87	1.00578	0.202228	0.0219347	85	-0.01867	0.02452	0.447307	0.986025	No	WP_001055481.1			Uncharacterized protein
ACX60_RS00565	1.02484	0.104948	0.0194883	29	0.99686	0.14522	0.0269667	29	-0.02798	0.03327	0.404018	0.968383	No	WP_000876371.1			Uncharacterized protein
ACX60_RS00570	0.891697	0.0836243	0.0373979	5	1.01541	0.0428676	0.019171	5	0.1237	0.04203	0.0186043	0.353882	No	WP_000999594.1			Uncharacterized protein
ACX60_RS00575	0.743147	0.192949	0.0272871	50	0.851874	0.182904	0.0248901	54	0.1087	0.03686	0.003942	0.121965	No	WP_000082281.1	gshA	glutamate--cysteine ligase	Glutamate--cysteine ligase (EC 6.3.2.2) (Gamma-ECS) (GCS) (Gamma-glutamylcysteine synthetase)
ACX60_RS00580	0.947315	0.0665333	0.0125736	28	0.937551	0.0906953	0.0177868	26	-0.009764	0.02154	0.652174	>0.999999999999999	No	WP_001240040.1	dsbB	disulfide bond formation protein DsbB	Disulfide bond formation protein B (Disulfide oxidoreductase)
ACX60_RS00585	1.01157	0.0745854	0.00591501	159	1.01554	0.099124	0.00798764	154	0.003972	0.009895	0.688373	>0.999999999999999	No
ACX60_RS00590	1.01513	0.0635406	0.00926835	47	1.09352	0.0683866	0.00987075	48	0.0784	0.01355	9.66608e-08	1.47698e-05	Yes
ACX60_RS00595	1.01817	0.0809795	0.0133129	37	1.10022	0.0557629	0.00904593	38	0.08206	0.01602	2.36804e-06	0.000281428	Yes
ACX60_RS00600	0.1	X	X		0.1	X	X							WP_049594792.1
ACX60_RS00605	1.01767	0.0986064	0.0116209	72	1.02316	0.0998602	0.0117686	72	0.005493	0.01654	0.740282	>0.999999999999999	No	WP_049594793.1
ACX60_RS00610	1.03999	0.0731351	0.0211123	12	0.98158	0.0652401	0.0188332	12	-0.05841	0.02829	0.0509625	0.592495	No	WP_000598979.1			Uncharacterized protein
ACX60_RS00615	1.01252	0.0760891	0.0439301	3	1.02885	0.0455744	0.0263124	3	0.01634	0.05121	0.765664	>0.999999999999999	No	WP_001045997.1			SH3 domain-containing protein
ACX60_RS00620	1.0305	0	0	1	0.97754	0	0	1
ACX60_RS00625	0.1	X	X		0.1	X	X							WP_031978810.1			Uncharacterized protein
ACX60_RS00630	0.967575	0.00498377	0.00352406	2	0.945038	0.0206385	0.0145936	2	-0.02254	0.01501	0.272126	0.915482	No	WP_000659468.1	pgpC	phosphatidylglycerophosphatase C	Haloacid dehalogenase
ACX60_RS00635	0.974397	0.0519788	0.0232456	5	1.02981	0.0932133	0.0352313	7	0.05541	0.04645	0.260447	0.911365	No	WP_000787566.1			Uncharacterized protein
ACX60_RS00640	1.01461	0.110708	0.0182003	37	1.02961	0.0919256	0.0157651	34	0.015	0.02427	0.538569	>0.999999999999999	No	WP_001139630.1			Alpha/beta hydrolase family protein
ACX60_RS00645	0.989648	0.0910607	0.0198711	21	1.02098	0.0796336	0.0178066	20	0.03133	0.02677	0.248943	0.901851	No	WP_001021720.1	K07000	uncharacterized protein	Alpha/beta hydrolase family protein
ACX60_RS00650	0.884463	0	0	1	0.796838	1.11022e-16	1.11022e-16	1						WP_000195974.1	parE	topoisomerase IV subunit B	DNA topoisomerase 4 subunit B (EC 5.99.1.3) (Topoisomerase IV subunit B)
ACX60_RS00655	1.03012	0.063123	0.00821791	59	1.01474	0.0932639	0.0123531	57	-0.01538	0.01474	0.29886	0.924479	No	WP_000605493.1	allA	ureidoglycolate lyase	Ureidoglycolate lyase (EC 4.3.2.3)
ACX60_RS00660	1.01522	0.0827654	0.00811582	104	1.03494	0.0752213	0.00759849	98	0.01973	0.01115	0.0783802	0.689058	No	WP_000212407.1	alc, ALLC	allantoicase	Probable allantoicase (EC 3.5.3.4) (Allantoate amidinohydrolase)
ACX60_RS00665	1.03846	0.099475	0.0093995	112	1.04273	0.110113	0.0105956	108	0.004266	0.01414	0.763112	>0.999999999999999	No	WP_001103537.1	hpxO	FAD-dependent urate hydroxylase	FAD binding domain protein
ACX60_RS00670	0.960551	0.0917402	0.0254442	13	0.968933	0.124883	0.0346364	13	0.008382	0.04298	0.847014	>0.999999999999999	No	WP_001176272.1			Ion channel protein Tsx
ACX60_RS00675	1.02125	0.140367	0.015049	87	1.01551	0.170591	0.0188386	82	-0.00574	0.02397	0.811057	>0.999999999999999	No	WP_001016443.1			Uracil permease
ACX60_RS00680	0.979941	0.0851878	0.032198	7	0.9727	0.0625203	0.0236305	7	-0.007242	0.03994	0.859146	>0.999999999999999	No	WP_000626023.1	uraH, pucM, hiuH	5-hydroxyisourate hydrolase	5-hydroxyisourate hydrolase (HIU hydrolase) (HIUHase) (EC 3.5.2.17)
ACX60_RS00685	1.00925	0.0721769	0.018636	15	1.1059	0.159936	0.0412952	15	0.09665	0.04531	0.0418017	0.530171	No	WP_000477669.1	hpxQ	2-oxo-4-hydroxy-4-carboxy-5-ureidoimidazoline decarboxylase	OHCU decarboxylase (EC 4.1.1.-)
ACX60_RS00690	1.02759	0.0689188	0.00965056	51	1.00606	0.131484	0.018978	48	-0.02153	0.02092	0.306034	0.927755	No	WP_000004719.1	hpxB	allantoinase	Polysaccharide deacetylase family protein
ACX60_RS00695	1.0745	0.142744	0.0412066	12	1.00665	0.05414	0.0171206	10	-0.06784	0.04792	0.172236	0.840668	No	WP_001019316.1			Sigma 54 modulation / S30EA ribosomal family protein
ACX60_RS00700	1.01242	0.0809201	0.0224432	13	1.0554	0.0545653	0.0157516	12	0.04298	0.02785	0.136416	0.802965	No	WP_000958427.1			Ankyrin repeats family protein
ACX60_RS00705	0.882341	0.063892	0.0260838	6	0.809139	0.105124	0.0429169	6	-0.0732	0.05022	0.175637	0.846163	No	WP_001258758.1			MetA-pathway of phenol degradation family protein
ACX60_RS00710	1.00759	0.068147	0.00757189	81	1.03642	0.0991728	0.0111578	79	0.02883	0.01342	0.0332533	0.473203	No	WP_009517911.1	dsbD	thiol:disulfide interchange protein DsbD	Thiol:disulfide interchange protein
ACX60_RS00715	1.01368	0.12064	0.0174129	48	1.05657	0.109916	0.0165704	44	0.04288	0.02414	0.0789978	0.692591	No	WP_000702273.1			Diguanylate cyclase domain protein
ACX60_RS00720	1.02424	0.0971862	0.0131046	55	1.04999	0.11891	0.0153512	60	0.02575	0.02036	0.208607	0.873535	No	WP_001025107.1			Alpha/beta hydrolase fold family protein
ACX60_RS00725	1.01362	0.116728	0.0673931	3	1.06093	0.12146	0.0701247	3	0.04731	0.09726	0.652122	>0.999999999999999	No	WP_000717015.1			Uncharacterized protein
ACX60_RS00730	1.00927	0.0817736	0.0124704	43	0.997865	0.172338	0.0269146	41	-0.0114	0.02921	0.69733	>0.999999999999999	No	WP_000913166.1			Transcriptional regulator, Spx/MgsR family
ACX60_RS00735	1.01706	0.120642	0.025721	22	1.02196	0.0964882	0.0205713	22	0.004897	0.03294	0.882526	>0.999999999999999	No	WP_000612365.1	E3.1.11.2, xthA	exodeoxyribonuclease III	Exodeoxyribonuclease III (EC 3.1.11.2)
ACX60_RS00740	0.1	X	X	2	0.362466	0.416362	0.294412	2						WP_000211305.1	pyrE	orotate phosphoribosyltransferase	Orotate phosphoribosyltransferase (OPRT) (OPRTase) (EC 2.4.2.10)
ACX60_RS00745	1.01981	0.0551743	0.0110349	25	1.01291	0.095534	0.0191068	25	-0.006902	0.02206	0.755796	>0.999999999999999	No	WP_000166297.1			Uncharacterized protein
ACX60_RS00750	1.02982	0.117106	0.0104743	125	1.01914	0.117808	0.0107994	119	-0.01068	0.01504	0.478524	0.997778	No	WP_031978803.1	TC.FEV.OM	iron complex outermembrane recepter protein	Ligand-gated channel protein
ACX60_RS00755	0.991928	0.0616448	0.0194938	10	1.02997	0.0914294	0.0289125	10	0.03805	0.03487	0.289622	0.924479	No	WP_000781166.1			Uncharacterized protein
ACX60_RS00760	0.886632	0.141352	0.029474	23	0.911854	0.130476	0.0278176	22	0.02522	0.0406	0.537757	>0.999999999999999	No	WP_001265495.1	gshB	glutathione synthase	Glutathione synthetase (EC 6.3.2.3) (GSH synthetase) (GSH-S) (GSHase) (Glutathione synthase)
ACX60_RS00765	0.1	X	X		0.1	X	X							WP_000132430.1	murG	UDP-N-acetylglucosamine--N-acetylmuramyl-(pentapeptide) pyrophosphoryl-undecaprenol N-acetylglucosamine transferase	UDP-N-acetylglucosamine--N-acetylmuramyl-(pentapeptide) pyrophosphoryl-undecaprenol N-acetylglucosamine transferase (EC 2.4.1.227) (Undecaprenyl-PP-MurNAc-pentapeptide-UDPGlcNAc GlcNAc transferase)
ACX60_RS00770	0.1	X	X		0.1	X	X							WP_000075472.1	murC	UDP-N-acetylmuramate--alanine ligase	UDP-N-acetylmuramate--L-alanine ligase (EC 6.3.2.8) (UDP-N-acetylmuramoyl-L-alanine synthetase)
ACX60_RS00775	0.1	X	X		0.1	X	X							WP_000063661.1	ddl	D-alanine-D-alanine ligase	D-alanine--D-alanine ligase (EC 6.3.2.4) (D-Ala-D-Ala ligase) (D-alanylalanine synthetase)
ACX60_RS00780	0.1	X	X		0.1	X	X							WP_000057903.1	ftsQ	cell division protein FtsQ	Cell division protein FtsQ
ACX60_RS00785	0.1	X	X		0.1	X	X							WP_001287630.1	ftsA	cell division protein FtsA	Cell division protein FtsA
ACX60_RS00790	0.1	X	X		0.1	X	X							WP_000135734.1	ftsZ	cell division protein FtsZ	Cell division protein FtsZ
ACX60_RS00795	0.1	X	X		0.1	X	X							WP_000240697.1	lpxC	UDP-3-O-[3-hydroxymyristoyl] N-acetylglucosamine deacetylase	UDP-3-O-acyl-N-acetylglucosamine deacetylase (UDP-3-O-acyl-GlcNAc deacetylase) (EC 3.5.1.108) (UDP-3-O-[R-3-hydroxymyristoyl]-N-acetylglucosamine deacetylase)
ACX60_RS00800	1.71119	0	0	1	0.1	X	X							WP_000042455.1			Uncharacterized protein
ACX60_RS00805	0.976293	0.109912	0.0259064	18	0.923569	0.107664	0.026916	16	-0.05272	0.0374	0.168314	0.836058	No	WP_000557460.1			Peptidase M23 family protein
ACX60_RS00810	0.769947	0.227998	0.0403047	32	0.821173	0.22949	0.0393572	34	0.05123	0.05634	0.366681	0.965846	No	WP_000896433.1	aceE	pyruvate dehydrogenase E1 component	Pyruvate dehydrogenase E1 component (EC 1.2.4.1)
ACX60_RS00815	0.762005	0.203956	0.0565673	13	0.866606	0.200596	0.0517938	15	0.1046	0.0766	0.183794	0.853955	No	WP_001166132.1	DLAT, aceF, pdhC	pyruvate dehydrogenase E2 component (dihydrolipoamide acetyltransferase)	Dihydrolipoamide acetyltransferase component of pyruvate dehydrogenase complex (EC 2.3.1.-)
ACX60_RS00820	1.02702	0.0519511	0.0196357	7	1.04968	0.0749794	0.0283395	7	0.02266	0.03448	0.523515	>0.999999999999999	No	WP_000900285.1			Putative membrane protein
ACX60_RS00825	0.990876	0.104939	0.0209878	25	1.04187	0.10557	0.0211141	25	0.05099	0.02977	0.093197	0.729391	No	WP_001154984.1			Uncharacterized protein
ACX60_RS00830	1.01612	0.0718208	0.00733018	96	1.00744	0.101969	0.0105737	93	-0.008687	0.0128	0.498092	>0.999999999999999	No	WP_049594794.1	TC.FEV.OM	iron complex outermembrane recepter protein	Ligand-gated channel protein
ACX60_RS00835	1.01857	0.0934652	0.0194888	23	1.02181	0.0671023	0.0136972	24	0.003239	0.02366	0.891702	>0.999999999999999	No	WP_000505322.1			Metallo-beta-lactamase superfamily protein
ACX60_RS00840	1.04072	0.139999	0.0305503	21	1.0067	0.264729	0.0577687	21	-0.03402	0.06535	0.605524	>0.999999999999999	No	WP_000952249.1	K06940	uncharacterized protein	Flagellin N-methylase family protein
ACX60_RS00845	0.1	X	X		0.1	X	X							WP_000956023.1	IMPDH, guaB	IMP dehydrogenase	Inosine-5'-monophosphate dehydrogenase (IMP dehydrogenase) (IMPD) (IMPDH) (EC 1.1.1.205)
ACX60_RS00850	0.1	X	X		0.1	X	X							WP_000119868.1	glmM	phosphoglucosamine mutase	Phosphoglucosamine mutase (EC 5.4.2.10)
[truncated: 3,642 more rows]

## Sheet: WT Cip0.075 candidate loci
locus	untreated W mean	untreated W sd	untreated # insertions	Cip0.075 W mean	Cip0.075 W sd	Cip0.075 # insertions	Difference (Wtx-Wuntx)	SE of difference	P value	q value	Protein ID	Gene name	Protein name (KEGG)	Protein name (Uniprot)
[truncated: 49 more rows]

[truncated: 2 more sheets: WT cip0.09-0.1 Tn-seq, WT cip0.09 candidate loci]
