# Supplementary material for: The Landscape of Phenotypic and Transcriptional Responses to Ciprofloxacin in Acinetobacter baumannii: Acquired Resistance Alleles Modulate Drug-Induced SOS Response and Prophage Replication
Source: mBio. 2019 Jun 11;10(3):e01127-19. doi: 10.1128/mBio.01127-19 (PMC6561030; doi:10.1128/mBio.01127-19)
Supplement: DATA SET S2 [file mBio.01127-19-sd002.xlsx]

## Sheet: gyrA cip1.1 Tn-seq
locus	untreated W mean	untreated W sd	untreated W se	untreated # insertions	Cip1.1 W mean	Cip1.1 W sd	Cip1.1 W se	Cip1.1 # insertions	Difference (Wtx-Wuntx)	SE of difference	P value	q value	Discovery?	Protein ID	Gene name	Protein name (KEGG)	Protein name (Uniprot)
ACX60_RS00005	0.1	X	X		0.1	X	X							WP_000964767.1	dnaA	chromosomal replication initiator protein	Chromosomal replication initiator protein DnaA
ACX60_RS00010	0.1	X	X		0.1	X	X							WP_001237350.1	dnaN	DNA polymerase III subunit beta	Beta sliding clamp
ACX60_RS00015	1.06806	0.257868	0.0250463	106	1.11469	0.36421	0.0353752	106	0.04663	0.04334	0.283201	0.606142	No	WP_000550808.1	recF	DNA replication and repair protein RecF	DNA replication and repair protein RecF
ACX60_RS00020	0.1	X	X		0.1	X	X							WP_000093728.1	gyrB	DNA gyrase subunit B	DNA gyrase subunit B (EC 5.99.1.3)
ACX60_RS00025	1.07766	0.112196	0.0224392	25	1.15056	0.174971	0.0343146	26	0.0729	0.04134	0.0840885	0.340231	No	WP_000987637.1	cybC	soluble cytochrome b562	Cytochrome b562 family protein
ACX60_RS00030	1.0178	0.262	0.0486522	29	1.1581	0.350821	0.0640508	30	0.1403	0.08083	0.0879947	0.348798	No	WP_001009202.1			Uncharacterized protein
ACX60_RS00035	1.00539	0.244338	0.0183139	178	1.10022	0.30471	0.0229684	176	0.09483	0.02934	0.00134455	0.0246842	Yes	WP_000613974.1	ABCF3	ATP-binding cassette, subfamily F, member 3	ABC transporter ATP-binding protein
ACX60_RS00040	1.08389	0.231875	0.0218129	113	1.13413	0.204108	0.01955	109	0.05024	0.02936	0.0884724	0.34942	No	WP_000746550.1			RND transporter
ACX60_RS00045	1.04021	0.275533	0.0313999	77	1.08376	0.183424	0.0214681	73	0.04355	0.03843	0.258938	0.585024	No	WP_000724999.1			Putative rND type efflux pump
ACX60_RS00050	1.0167	0.285899	0.0310101	85	1.09957	0.361465	0.0392064	85	0.08287	0.04999	0.0992098	0.364954	No	WP_001212536.1			Putative rND type efflux pump
ACX60_RS00055	0.1	X	X		0.1	X	X							WP_000993572.1	erpA	iron-sulfur cluster insertion protein	Iron-sulfur cluster insertion protein ErpA
ACX60_RS00060	1.01851	0.222419	0.0185349	144	1.07829	0.228831	0.0193397	140	0.05978	0.02678	0.0263682	0.176139	No	WP_000366384.1			Hydrolase
ACX60_RS00065	1.0574	0.170094	0.0177335	92	1.11256	0.185677	0.0193581	92	0.05517	0.02625	0.03699	0.214005	No	WP_001274576.1	anmK	anhydro-N-acetylmuramic acid kinase	Anhydro-N-acetylmuramic acid kinase (EC 2.7.1.170) (AnhMurNAc kinase)
ACX60_RS00070	0.1	X	X		0.1	X	X							WP_000064514.1	YARS, tyrS	tyrosyl-tRNA synthetase	Tyrosine--tRNA ligase (EC 6.1.1.1) (Tyrosyl-tRNA synthetase) (TyrRS)
ACX60_RS00075	0.1	X	X		0.1	X	X
ACX60_RS00080	0.1	X	X		0.1	X	X
ACX60_RS00085	0.1	X	X		0.1	X	X
ACX60_RS00090	0.1	X	X		0.1	X	X
ACX60_RS00095	0.1	X	X		0.1	X	X
ACX60_RS00100	1.02684	0.200399	0.0348849	33	1.10816	0.241464	0.0420334	33	0.08132	0.05462	0.14145	0.436229	No	WP_000587876.1	GST, gst	glutathione S-transferase	Glutathione S-transferase
ACX60_RS00105	1.01583	0.210253	0.0242779	75	1.11554	0.292529	0.0337783	75	0.09971	0.0416	0.0177788	0.141141	No	WP_000698062.1			Outer membrane family protein
ACX60_RS00110	1.0385	0.213874	0.0153553	194	1.09213	0.225954	0.0164794	188	0.05364	0.02251	0.01765	0.141141	No	WP_000132725.1	TC.NSS	neurotransmitter:Na+ symporter, NSS family	Transporter
ACX60_RS00115	0.1	X	X		0.1	X	X							WP_001097630.1			Uncharacterized protein
ACX60_RS00120	0.965665	0.336906	0.0351249	92	1.06812	0.372383	0.0394725	89	0.1025	0.05275	0.0536667	0.261997	No	WP_001077672.1	rsmB, sun	16S rRNA (cytosine967-C5)-methyltransferase	16S rRNA (Cytosine(967)-C(5))-methyltransferase
ACX60_RS00125	0.1	X	X		0.1	X	X							WP_000691200.1	MTFMT, fmt	methionyl-tRNA formyltransferase	Methionyl-tRNA formyltransferase (EC 2.1.2.9)
ACX60_RS00130	0.945541	0.267028	0.0229821	135	1.06191	0.361017	0.0306211	139	0.1164	0.03845	0.00271089	0.0389712	Yes	WP_001113592.1	ilvD	dihydroxy-acid dehydratase	Dihydroxy-acid dehydratase (DAD) (EC 4.2.1.9)
ACX60_RS00135	1.05688	0.146488	0.0114041	165	1.11647	0.19243	0.0149806	165	0.05959	0.01883	0.00169541	0.0287194	Yes	WP_000055250.1			Uncharacterized protein
ACX60_RS00140	1.09201	0.294753	0.0425439	48	1.17419	0.368804	0.0543772	46	0.08218	0.06872	0.234795	0.561131	No	WP_000143320.1	K07090	uncharacterized protein	Probable membrane transporter protein
ACX60_RS00145	1.01976	0.194985	0.0173707	126	1.07186	0.232148	0.0208475	124	0.0521	0.0271	0.055683	0.267285	No	WP_001209842.1			Transcriptional regulator
ACX60_RS00150	0.990521	0.284365	0.0259588	120	1.05946	0.292296	0.026908	118	0.06894	0.03738	0.0664073	0.297048	No	WP_000073451.1			Putative pyrimidine permease RutG
ACX60_RS00155	1.02278	0.237508	0.016711	202	1.12065	0.25654	0.0181401	200	0.09787	0.02465	8.53219e-05	0.00341238	Yes	WP_000250585.1	ppc	phosphoenolpyruvate carboxylase	Phosphoenolpyruvate carboxylase (PEPC) (PEPCase) (EC 4.1.1.31)
ACX60_RS00160	1.0604	0.219628	0.0266338	68	1.07322	0.306697	0.037469	67	0.01282	0.04586	0.780339	0.907583	No	WP_001195317.1	mexL	TetR/AcrR family transcriptional regulator, mexJK operon transcriptional repressor	TetR family transcriptional regulator
ACX60_RS00165	0.98926	0.275523	0.0247427	124	1.05523	0.299496	0.0270046	123	0.06596	0.03661	0.0728278	0.312027	No	WP_001050652.1	mexJ	membrane fusion protein, multidrug efflux system	Efflux RND transporter periplasmic adaptor subunit (Efflux transporter periplasmic adaptor subunit) (Macrolide export protein MacA) (RND transporter)
ACX60_RS00170	0.980035	0.291479	0.0171756	288	1.04426	0.306012	0.0179697	290	0.06422	0.02486	0.0100364	0.0984562	No	WP_000671288.1	mexK	multidrug efflux pump	MMPL family protein (Multidrug transporter AcrB)
ACX60_RS00175	0.779477	0.331648	0.148317	5	0.965766	0.0211984	0.00948022	5	0.1863	0.1486	0.245429	0.572703	No	WP_000529425.1			Putative membrane protein
ACX60_RS00180	0.310462	0.302307	0.0755768	16	0.53397	0.248264	0.0663513	14	0.2235	0.1019	0.0367942	0.213746	No	WP_001119029.1	dnaJ	molecular chaperone DnaJ	Chaperone protein DnaJ
ACX60_RS00185	1.08141	0.135986	0.0256989	28	1.129	0.224367	0.0416639	29	0.04759	0.04936	0.339192	0.65968	No	WP_000555686.1			Uncharacterized protein
ACX60_RS00190	0.1	X	X		0.1	X	X							WP_001271389.1	dapB	4-hydroxy-tetrahydrodipicolinate reductase	4-hydroxy-tetrahydrodipicolinate reductase (HTPA reductase) (EC 1.17.1.8)
ACX60_RS00195	1.05618	0.19213	0.028025	47	1.13215	0.177634	0.0256392	48	0.07596	0.03795	0.0482464	0.246981	No	WP_001036017.1			Polyketide cyclase / dehydrase and lipid transport family protein
ACX60_RS00200	0.976	0.327315	0.0275649	141	1.03937	0.371714	0.0319921	135	0.06337	0.04211	0.133507	0.421966	No	WP_001097137.1	ydhP	MFS transporter, DHA1 family, inner membrane transport protein	MFS transporter
ACX60_RS00205	1.10006	0.279505	0.0412108	46	1.15175	0.232007	0.0345856	45	0.05169	0.05391	0.340278	0.660967	No	WP_001025237.1	dkgB	2,5-diketo-D-gluconate reductase B	2,5-didehydrogluconate reductase B
ACX60_RS00210	1.04412	0.278016	0.0365053	58	1.07464	0.326146	0.0414206	62	0.03051	0.05551	0.583561	0.809593	No	WP_000843076.1			LysR family transcriptional regulator
ACX60_RS00215	1.01854	0.175365	0.0243187	52	1.10718	0.165089	0.0228937	52	0.08863	0.0334	0.00923509	0.0935368	No	WP_000770096.1			Uncharacterized protein
ACX60_RS00220	1.02939	0.23627	0.0169632	194	1.09805	0.297643	0.0214805	192	0.06866	0.02734	0.0124309	0.113721	No	WP_000143932.1			GntR family transcriptional regulator
ACX60_RS00225	1.00445	0.264937	0.0219264	146	1.03343	0.285901	0.0239923	142	0.02898	0.03247	0.372773	0.689212	No	WP_000069827.1	yjgB	uncharacterized zinc-type alcohol dehydrogenase-like protein	Alcohol dehydrogenase
ACX60_RS00230	1.044	0.218813	0.0297767	54	1.13263	0.201941	0.0277387	53	0.08862	0.04073	0.0317881	0.198659	No	WP_000857022.1	tag	DNA-3-methyladenine glycosylase I	DNA-3-methyladenine glycosidase
ACX60_RS00235	1.00116	0.153111	0.0765554	4	0.991084	0.286883	0.128298	5	-0.01008	0.1603	0.951619	0.957676	No	WP_001287365.1			Uncharacterized protein
ACX60_RS00240	0.995347	0.209261	0.0315474	44	1.0811	0.37186	0.0554336	45	0.08575	0.06416	0.18487	0.49975	No	WP_009517919.1	lytH	peptidoglycan LD-endopeptidase LytH	Peptidase M23
ACX60_RS00245	0.994654	0.300711	0.0354391	72	1.06473	0.266289	0.0322923	68	0.07008	0.04811	0.147499	0.444724	No	WP_001113875.1	mutY	A/G-specific adenine glycosylase	A/G-specific adenine glycosylase (EC 3.2.2.-)
ACX60_RS00250	1.12443	0.217828	0.125763	3	1.22195	0.174964	0.101016	3	0.09752	0.1613	0.578073	0.805288	No	WP_000130110.1			HIT domain protein
ACX60_RS00255	1.01979	0.230141	0.0205845	125	1.05692	0.29146	0.0259653	126	0.03713	0.03317	0.263956	0.591541	No	WP_000100767.1			Prolyl oligopeptidase family protein
ACX60_RS00260	1.04586	0.104265	0.0601974	3	1.06825	0.0744634	0.0429915	3	0.02239	0.07397	0.777261	0.906431	No	WP_000490267.1			UPF0391 membrane protein J517_1449
ACX60_RS00265	0.988307	0.3519	0.0786872	20	1.08713	0.376958	0.0786011	23	0.09882	0.1118	0.381745	0.693713	No	WP_000102817.1	K09160	uncharacterized protein	UPF0260 protein J517_1448
ACX60_RS00270	1.02543	0.28074	0.0237269	140	1.08666	0.323166	0.0280221	133	0.06123	0.03659	0.0953653	0.359311	No	WP_041171853.1
ACX60_RS00275	1.00685	0.31516	0.0307565	105	0.974111	0.341714	0.0343436	99	-0.03274	0.04599	0.477424	0.751867	No	WP_001285406.1	ycaJ	putative ATPase	Sigma-54 interaction domain protein
ACX60_RS00280	1.01811	0.183107	0.0167153	120	1.08976	0.257308	0.0233916	121	0.07165	0.02879	0.0135012	0.119569	No	WP_000349490.1	yfdC	formate-nitrite transporter family protein	Formate transporter
ACX60_RS00285	1.0745	0.114159	0.0380531	9	1.077	0.124929	0.0416429	9	0.002496	0.05641	0.965256	0.961907	No	WP_000418560.1			Uncharacterized protein
ACX60_RS00290	0.730696	0.293818	0.0692536	18	1.05913	0.186618	0.0452615	17	0.3284	0.08377	0.000421403	0.0111658	Yes	WP_000917863.1	purC	phosphoribosylaminoimidazole-succinocarboxamide synthase	Phosphoribosylaminoimidazole-succinocarboxamide synthase (EC 6.3.2.6) (SAICAR synthetase)
ACX60_RS00295	1.03266	0.495557	0.132443	14	1.18969	0.468297	0.125158	14	0.157	0.1822	0.396707	0.700639	No	WP_000983397.1			Putative lipoprotein-34
ACX60_RS00300	0.1	X	X		0.1	X	X							WP_000193600.1	dapA	4-hydroxy-tetrahydrodipicolinate synthase	4-hydroxy-tetrahydrodipicolinate synthase (HTPA synthase) (EC 4.3.3.7)
ACX60_RS00305	0.985242	0.337728	0.0443458	58	1.065	0.342158	0.0453199	57	0.07975	0.0634	0.211002	0.53399	No	WP_001985076.1	pncA	nicotinamidase/pyrazinamidase	Isochorismatase family protein
ACX60_RS00310	1.01808	0.166513	0.0146606	129	1.09027	0.180155	0.0159862	127	0.07219	0.02168	0.000996965	0.020065	Yes	WP_001275071.1	TC.BASS	bile acid:Na+ symporter, BASS family	Sodium Bile acid symporter family protein
ACX60_RS00315	1.02053	0.222212	0.0206319	116	1.097	0.198798	0.0187013	113	0.07647	0.02789	0.00659156	0.0734154	No	WP_001071757.1	dinF	multidrug resistance protein, MATE family	MATE family efflux transporter
ACX60_RS00320	0.933808	0.439524	0.109881	16	0.895669	0.438769	0.11329	15	-0.03814	0.1578	0.810756	0.921718	No	WP_000924626.1			DUF523 domain-containing protein
ACX60_RS00325	1.01152	0.252076	0.0236091	114	1.05173	0.287531	0.0272913	111	0.04021	0.03602	0.265555	0.59184	No	WP_000353163.1	HPD, hppD	4-hydroxyphenylpyruvate dioxygenase	4-hydroxyphenylpyruvate dioxygenase (EC 1.13.11.27)
ACX60_RS00330	1.05243	0.284253	0.0410284	48	1.00486	0.325018	0.0464312	49	-0.04757	0.06205	0.44514	0.728943	No	WP_000568800.1			Bacterial transcriptional regulator family protein
ACX60_RS00335	0.997141	0.248065	0.0240942	106	1.08793	0.248533	0.0239151	108	0.09079	0.03395	0.00807267	0.085078	No	WP_000141645.1			Glyoxalase/Bleomycin resistance /Dioxygenase superfamily protein
ACX60_RS00340	0.976518	0.238929	0.0422371	32	1.11311	0.256752	0.043399	35	0.1366	0.06076	0.0279657	0.183278	No	WP_000781240.1	maiA, GSTZ1	maleylacetoacetate isomerase	Maleylacetoacetate isomerase
ACX60_RS00345	1.03282	0.238855	0.0224696	113	1.06805	0.260865	0.0244323	114	0.03523	0.03321	0.289889	0.6118	No	WP_000435855.1	FAH, fahA	fumarylacetoacetase	Fumarylacetoacetase
ACX60_RS00350	0.959629	0.300606	0.0280316	115	1.04682	0.326124	0.0305443	114	0.08719	0.04144	0.0364853	0.212346	No	WP_000107088.1	aroP	aromatic amino acid transport protein AroP	Amino acid permease family protein
ACX60_RS00355	1.01168	0.207865	0.0280286	55	1.04407	0.229011	0.0311645	54	0.03239	0.04188	0.440952	0.725896	No	WP_000833243.1			Peptidase M15
ACX60_RS00360	0.97094	0.278665	0.0287421	94	1.03222	0.320228	0.0326832	96	0.06128	0.04359	0.1614	0.465768	No	WP_000556602.1			Uncharacterized protein
ACX60_RS00365	1.01734	0.224241	0.0223128	101	1.10546	0.252782	0.0249074	103	0.08812	0.03348	0.00914199	0.0928955	No	WP_025467426.1			Acyltransferase
ACX60_RS00370	1.01319	0.275734	0.0397987	48	1.09331	0.320264	0.0452922	50	0.08011	0.06048	0.188444	0.503299	No	WP_001138322.1	hutC	GntR family transcriptional regulator, histidine utilization repressor	Histidine utilization repressor
ACX60_RS00375	1.02197	0.173257	0.0245022	50	1.08226	0.194378	0.0277683	49	0.06029	0.03699	0.106376	0.38143	No	WP_000571159.1	K09975	uncharacterized protein	Uncharacterized protein
ACX60_RS00380	1.02675	0.289584	0.0359185	65	1.05827	0.262179	0.0330314	63	0.03152	0.04887	0.520204	0.775184	No	WP_000214181.1	hutU, UROC1	urocanate hydratase	Urocanate hydratase (Urocanase) (EC 4.2.1.49) (Imidazolonepropionate hydrolase)
ACX60_RS00385	0.975113	0.302601	0.0279755	117	1.04712	0.356078	0.0333498	114	0.07201	0.04344	0.0987448	0.364954	No	WP_000421600.1	hutH, HAL	histidine ammonia-lyase	Histidine ammonia-lyase (Histidase) (EC 4.3.1.3)
ACX60_RS00390	1.02048	0.175995	0.0162016	118	1.07839	0.174225	0.0160387	118	0.05791	0.0228	0.011727	0.108877	No	WP_000081464.1	hutT	histidine transporter	Amino acid permease family protein
ACX60_RS00395	1.01116	0.213834	0.0245285	76	1.13009	0.183826	0.0215152	73	0.1189	0.03273	0.000385065	0.0108314	Yes	WP_000737795.1	hutI, AMDHD1	imidazolonepropionase	Imidazolonepropionase (EC 3.5.2.7) (Imidazolone-5-propionate hydrolase)
ACX60_RS00400	0.882033	0.444703	0.084041	28	0.976093	0.42315	0.076	31	0.09406	0.113	0.408739	0.706942	No	WP_001016890.1	hutG	formiminoglutamase	Formimidoylglutamase (EC 3.5.3.8) (Formiminoglutamase) (Formiminoglutamate hydrolase)
ACX60_RS00405	1.01841	0.232395	0.027388	72	1.07343	0.254176	0.0303799	70	0.05503	0.04085	0.180161	0.492138	No	WP_009517991.1			Uncharacterized protein
ACX60_RS00410	1.02701	0.138298	0.0213398	42	1.10514	0.330013	0.0509221	42	0.07814	0.05521	0.160805	0.464894	No	WP_009517953.1	gph	phosphoglycolate phosphatase	Haloacid dehalogenase
ACX60_RS00415	0.976142	0.332748	0.0490611	46	0.972074	0.364842	0.0562964	42	-0.004068	0.07436	0.956502	0.959635	No	WP_001063725.1	murI	glutamate racemase	Glutamate racemase (EC 5.1.1.3)
ACX60_RS00420	0.987468	0.223975	0.0326702	47	1.06783	0.322641	0.0456283	50	0.08036	0.05673	0.159906	0.463171	No	WP_000624236.1			Amino acid transporter
ACX60_RS00425	1.01712	0.175375	0.0212674	68	1.11962	0.24936	0.0295936	71	0.1025	0.03671	0.00598661	0.067911	No	WP_001273438.1			Uncharacterized protein
ACX60_RS00430	1.04231	0.138136	0.0261053	28	1.11357	0.122518	0.0235786	27	0.07127	0.03526	0.0482949	0.246981	No
ACX60_RS00435	1.01687	0.130156	0.030678	18	1.07224	0.138485	0.0326412	18	0.05537	0.04479	0.224864	0.550137	No	WP_000625514.1			Uncharacterized protein
ACX60_RS00440	0.1	X	X		0.1	X	X							WP_009517977.1	glmS, GFPT	glucosamine---fructose-6-phosphate aminotransferase (isomerizing)	Glutamine--fructose-6-phosphate aminotransferase [isomerizing] (EC 2.6.1.16) (D-fructose-6-phosphate amidotransferase) (GFAT) (Glucosamine-6-phosphate synthase) (Hexosephosphate aminotransferase) (L-glutamine--D-fructose-6-phosphate amidotransferase)
ACX60_RS00445	0.1	X	X		0.1	X	X							WP_000108581.1	glmU	bifunctional UDP-N-acetylglucosamine pyrophosphorylase / Glucosamine-1-phosphate N-acetyltransferase	Bifunctional protein GlmU [Includes: UDP-N-acetylglucosamine pyrophosphorylase (EC 2.7.7.23) (N-acetylglucosamine-1-phosphate uridyltransferase); Glucosamine-1-phosphate N-acetyltransferase (EC 2.3.1.157)]
ACX60_RS00450	0.797246	0.0376765	0.0266413	2	0.836367	0.141217	0.0998556	2	0.03912	0.1033	0.741439	0.891657	No	WP_000380676.1	pgpA	phosphatidylglycerophosphatase A	Phosphatidylglycerophosphatase A (EC 3.1.3.27) (Phosphatidylglycerolphosphate phosphatase A)
ACX60_RS00455	0.803706	0	0	1	0.472559	5.55112e-17	5.55112e-17	1						WP_000807401.1	thiL	thiamine-monophosphate kinase	Thiamine-monophosphate kinase (TMP kinase) (Thiamine-phosphate kinase) (EC 2.7.4.16)
ACX60_RS00460	0.1	X	X		0.1	X	X							WP_000084188.1	nusB	N utilization substance protein B	Transcription antitermination protein NusB (Antitermination factor NusB)
ACX60_RS00465	0.1	X	X		0.1	X	X							WP_001007829.1	ribH, RIB4	6,7-dimethyl-8-ribityllumazine synthase	6,7-dimethyl-8-ribityllumazine synthase (DMRL synthase) (LS) (Lumazine synthase) (EC 2.5.1.78)
ACX60_RS00470	0.710598	0.401169	0.0897041	20	1.08104	0.380707	0.0811671	22	0.3704	0.1207	0.00383632	0.0492494	Yes	WP_001131392.1	ribBA	3,4-dihydroxy 2-butanone 4-phosphate synthase / GTP cyclohydrolase II	3,4-dihydroxy-2-butanone 4-phosphate synthase (DHBP synthase) (EC 4.1.99.12)
ACX60_RS00475	0.827353	0.163689	0.0315019	27	0.583001	0.242339	0.0466382	27	-0.2444	0.05628	6.55588e-05	0.00292163	Yes	WP_000561451.1			Uncharacterized protein
ACX60_RS00480	0.859888	0.211006	0.0223666	89	1.11138	0.222228	0.0230439	93	0.2515	0.03215	4.24e-13	1.20148e-10	Yes	WP_001206799.1	serB, PSPH	phosphoserine phosphatase	Phosphoserine phosphatase SerB (EC 3.1.3.3)
ACX60_RS00485	0.912868	0.348314	0.116105	9	1.08534	0.0656349	0.0218783	9	0.1725	0.1181	0.163708	0.469965	No	WP_000255593.1			Putative membrane protein
ACX60_RS00490	1.07708	0.351394	0.0676257	27	1.07142	0.290406	0.0569533	26	-0.005663	0.08873	0.94936	0.957676	No	WP_000778126.1			Uncharacterized protein
ACX60_RS00495	1.05188	0.153844	0.068801	5	1.14318	0.184202	0.092101	4	0.0913	0.1124	0.443291	0.7276	No	WP_001202017.1	dtd, DTD1	D-tyrosyl-tRNA(Tyr) deacylase	D-aminoacyl-tRNA deacylase (DTD) (EC 3.1.1.96) (Gly-tRNA(Ala) deacylase) (EC 3.1.1.-)
ACX60_RS00500	1.02241	0.266528	0.0222106	144	1.06044	0.278493	0.0230483	146	0.03803	0.03202	0.235877	0.561872	No	WP_000476843.1	katE, CAT, catB, srpA	catalase	Catalase (EC 1.11.1.6)
ACX60_RS00505	0.945233	0.32436	0.0519391	39	1.04507	0.335287	0.0530136	40	0.09984	0.07425	0.182682	0.495209	No	WP_000639068.1	K06867	uncharacterized protein	Ankyrin repeat family protein
ACX60_RS00510	1.00618	0.235961	0.022601	109	1.01073	0.337591	0.032188	110	0.004551	0.03939	0.908133	0.949517	No	WP_000074557.1	pncB, NAPRT1	nicotinate phosphoribosyltransferase	Nicotinate phosphoribosyltransferase (NAPRTase) (EC 6.3.4.21)
ACX60_RS00515	0.984353	0.251046	0.0387372	42	1.07551	0.240612	0.0380441	40	0.09116	0.05435	0.0974112	0.362192	No	WP_000174475.1	TST, MPST, sseA	thiosulfate/3-mercaptopyruvate sulfurtransferase	Sulfurtransferase
ACX60_RS00520	0.1	X	X		0.1	X	X							WP_000011220.1	psd, PISD	phosphatidylserine decarboxylase	Phosphatidylserine decarboxylase proenzyme (EC 4.1.1.65) [Cleaved into: Phosphatidylserine decarboxylase beta chain; Phosphatidylserine decarboxylase alpha chain]
ACX60_RS00525	1.00503	0.25853	0.0196557	173	1.05755	0.296092	0.022844	168	0.05251	0.03008	0.0817309	0.333532	No	WP_000619868.1			Lipase
ACX60_RS00530	0.866736	0.227992	0.0209883	118	0.965012	0.263517	0.0237605	123	0.09828	0.0318	0.002234	0.0338304	Yes	WP_000273191.1	phoR	two-component system, OmpR family, phosphate regulon sensor histidine kinase PhoR	Phosphate regulon sensor kinase PhoR (EC 2.7.3.-)
ACX60_RS00535	0.834666	0.322882	0.0498217	42	0.956338	0.362337	0.0565875	41	0.1217	0.07529	0.10997	0.386759	No	WP_000650776.1	phoB	two-component system, OmpR family, phosphate regulon response regulator PhoB	Phosphate regulon transcriptional regulatory protein PhoB
ACX60_RS00540	1.02947	0.279981	0.0370844	57	1.07097	0.261532	0.0349487	56	0.0415	0.05099	0.417481	0.711582	No	WP_000224581.1			Transcriptional regulator
ACX60_RS00545	1.0063	0.264389	0.0403189	43	1.02552	0.272603	0.0431023	40	0.01922	0.05895	0.745318	0.893566	No	WP_000787753.1			Short chain dehydrogenase family protein
ACX60_RS00550	0.995002	0.26082	0.028125	86	1.0812	0.285331	0.0317034	81	0.08619	0.04227	0.0430179	0.232927	No	WP_001135124.1			MATE efflux family protein
ACX60_RS00555	1.05222	0.139453	0.0242757	33	1.10833	0.235579	0.0404015	34	0.0561	0.04748	0.241664	0.567873	No	WP_000939861.1	ybdL	methionine transaminase	Aminotransferase
ACX60_RS00560	1.02537	0.240009	0.0219097	120	1.12065	0.24853	0.0230755	116	0.09529	0.0318	0.00302721	0.0423331	Yes	WP_001055481.1			Uncharacterized protein
ACX60_RS00565	0.907465	0.383356	0.073777	27	0.984401	0.357461	0.0687934	27	0.07694	0.1009	0.449092	0.72929	No	WP_000876371.1			Uncharacterized protein
ACX60_RS00570	1.12873	0.0752945	0.0336727	5	1.17352	0.066528	0.0297522	5	0.04479	0.04493	0.348094	0.66808	No	WP_000999594.1			Uncharacterized protein
ACX60_RS00575	0.648084	0.295605	0.0306528	93	0.945991	0.211171	0.0214412	97	0.2979	0.03715	1.11e-13	3.4634e-11	Yes	WP_000082281.1	gshA	glutamate--cysteine ligase	Glutamate--cysteine ligase (EC 6.3.2.2) (Gamma-ECS) (GCS) (Gamma-glutamylcysteine synthetase)
ACX60_RS00580	0.894229	0.34356	0.068712	25	0.968571	0.395403	0.0775449	26	0.07434	0.1039	0.477677	0.751867	No	WP_001240040.1	dsbB	disulfide bond formation protein DsbB	Disulfide bond formation protein B (Disulfide oxidoreductase)
ACX60_RS00585	1.02712	0.23445	0.0152291	237	1.06841	0.255502	0.0167385	233	0.04129	0.02261	0.0685093	0.302106	No
ACX60_RS00590	1.00251	0.267671	0.0280595	91	1.15464	0.288	0.0298642	93	0.1521	0.04101	0.0002756	0.00834707	Yes
ACX60_RS00595	1.00182	0.254034	0.0355719	51	1.17012	0.263183	0.036151	53	0.1683	0.05075	0.00126499	0.0244323	Yes
ACX60_RS00600	1.30452	0.323818	0.186956	3	1.19205	0.00701509	0.00496042	2	-0.1125	0.2414	0.673001	0.86559	No	WP_049594792.1
ACX60_RS00605	0.993396	0.22365	0.0206764	117	1.07225	0.259692	0.0241118	116	0.07885	0.03174	0.0136966	0.12002	No	WP_049594793.1
ACX60_RS00610	1.01696	0.0974594	0.0207784	22	0.991195	0.113471	0.0247615	21	-0.02576	0.03221	0.428383	0.717702	No	WP_000598979.1			Uncharacterized protein
ACX60_RS00615	0.939971	0.0663242	0.0296611	5	0.880425	0.349386	0.15625	5	-0.05955	0.159	0.717828	0.883353	No	WP_001045997.1			SH3 domain-containing protein
ACX60_RS00620	0.978081	0	0	1	1.0761	0	0	1
ACX60_RS00625	0.1	X	X		0.1	X	X							WP_031978810.1			Uncharacterized protein
ACX60_RS00630	0.959788	0.0463553	0.0267633	3	1.07462	0.138181	0.0690905	4	0.1148	0.08476	0.233472	0.560251	No	WP_000659468.1	pgpC	phosphatidylglycerophosphatase C	Haloacid dehalogenase
ACX60_RS00635	1.02582	0.096708	0.0394809	6	1.0788	0.225168	0.0919243	6	0.05298	0.1	0.607962	0.826391	No	WP_000787566.1			Uncharacterized protein
ACX60_RS00640	0.944943	0.334441	0.0455117	54	0.992077	0.372329	0.0506676	54	0.04713	0.06811	0.49041	0.760043	No	WP_001139630.1			Alpha/beta hydrolase family protein
ACX60_RS00645	0.953026	0.288718	0.0468362	38	1.17857	0.416581	0.0675784	38	0.2255	0.08222	0.00762877	0.0812593	No	WP_001021720.1	K07000	uncharacterized protein	Alpha/beta hydrolase family protein
ACX60_RS00650	0.1	X	X		0.1	X	X							WP_000195974.1	parE	topoisomerase IV subunit B	DNA topoisomerase 4 subunit B (EC 5.99.1.3) (Topoisomerase IV subunit B)
ACX60_RS00655	1.0214	0.239257	0.0265841	81	1.11112	0.273005	0.0305229	80	0.08972	0.04044	0.0279452	0.183278	No	WP_000605493.1	allA	ureidoglycolate lyase	Ureidoglycolate lyase (EC 4.3.2.3)
ACX60_RS00660	1.00787	0.212608	0.0166019	164	1.06187	0.267159	0.0211207	160	0.05399	0.02679	0.0446931	0.235909	No	WP_000212407.1	alc, ALLC	allantoicase	Probable allantoicase (EC 3.5.3.4) (Allantoate amidinohydrolase)
ACX60_RS00665	1.07555	0.222165	0.0175637	160	1.10339	0.195066	0.0155679	157	0.02783	0.0235	0.237149	0.563273	No	WP_001103537.1	hpxO	FAD-dependent urate hydroxylase	FAD binding domain protein
ACX60_RS00670	1.03882	0.134008	0.0248847	29	1.0297	0.294667	0.0537986	30	-0.009117	0.05995	0.87966	0.939192	No	WP_001176272.1			Ion channel protein Tsx
ACX60_RS00675	1.02681	0.271711	0.0233851	135	1.06839	0.315653	0.027067	136	0.04158	0.03579	0.246327	0.572703	No	WP_001016443.1			Uracil permease
ACX60_RS00680	1.04699	0.140494	0.0496721	8	1.0302	0.105468	0.0372887	8	-0.0168	0.06211	0.790794	0.91506	No	WP_000626023.1	uraH, pucM, hiuH	5-hydroxyisourate hydrolase	5-hydroxyisourate hydrolase (HIU hydrolase) (HIUHase) (EC 3.5.2.17)
ACX60_RS00685	0.998395	0.327841	0.0562242	34	0.989523	0.343276	0.0616543	31	-0.008873	0.08326	0.915474	0.94974	No	WP_000477669.1	hpxQ	2-oxo-4-hydroxy-4-carboxy-5-ureidoimidazoline decarboxylase	OHCU decarboxylase (EC 4.1.1.-)
ACX60_RS00690	0.977609	0.276992	0.0370146	56	1.02504	0.267041	0.0363397	54	0.04744	0.05191	0.36282	0.680466	No	WP_000004719.1	hpxB	allantoinase	Polysaccharide deacetylase family protein
ACX60_RS00695	0.969813	0.535474	0.129871	17	1.06964	0.533483	0.137745	15	0.09982	0.1894	0.601964	0.820655	No	WP_001019316.1			Sigma 54 modulation / S30EA ribosomal family protein
ACX60_RS00700	0.960646	0.283898	0.0509897	31	1.15907	0.355421	0.0618709	33	0.1984	0.08074	0.0167986	0.137748	No	WP_000958427.1			Ankyrin repeats family protein
ACX60_RS00705	1.01047	0.302573	0.080866	14	1.09094	0.172767	0.0479168	13	0.08047	0.09585	0.40914	0.706942	No	WP_001258758.1			MetA-pathway of phenol degradation family protein
ACX60_RS00710	0.98133	0.231187	0.021017	121	1.08395	0.272202	0.024154	127	0.1026	0.03214	0.00159431	0.0276487	Yes	WP_009517911.1	dsbD	thiol:disulfide interchange protein DsbD	Thiol:disulfide interchange protein
ACX60_RS00715	0.950602	0.294401	0.0376942	61	1.02368	0.291293	0.0369942	62	0.07307	0.05281	0.168993	0.476086	No	WP_000702273.1			Diguanylate cyclase domain protein
ACX60_RS00720	0.990493	0.279916	0.0284212	97	1.01921	0.342187	0.036899	86	0.02872	0.04602	0.533371	0.781528	No	WP_001025107.1			Alpha/beta hydrolase fold family protein
ACX60_RS00725	0.742439	0.394446	0.176401	5	0.836474	0.427831	0.191332	5	0.09403	0.2602	0.727204	0.887675	No	WP_000717015.1			Uncharacterized protein
ACX60_RS00730	1.00489	0.149308	0.0188111	63	1.10819	0.181661	0.0228871	63	0.1033	0.02963	0.000676716	0.0151577	Yes	WP_000913166.1			Transcriptional regulator, Spx/MgsR family
ACX60_RS00735	1.021	0.242536	0.0388369	39	1.04642	0.237227	0.0379867	39	0.02543	0.05433	0.641105	0.846007	No	WP_000612365.1	E3.1.11.2, xthA	exodeoxyribonuclease III	Exodeoxyribonuclease III (EC 3.1.11.2)
ACX60_RS00740	0.305498	0.424718	0.113511	14	0.597354	0.468566	0.120983	15	0.2919	0.1665	0.0909308	0.351811	No	WP_000211305.1	pyrE	orotate phosphoribosyltransferase	Orotate phosphoribosyltransferase (OPRT) (OPRTase) (EC 2.4.2.10)
ACX60_RS00745	1.04668	0.134984	0.0242438	31	1.09537	0.144265	0.0259108	31	0.04869	0.03548	0.175095	0.485859	No	WP_000166297.1			Uncharacterized protein
ACX60_RS00750	0.997272	0.239287	0.0177371	182	1.04417	0.279141	0.021041	176	0.0469	0.02745	0.0884252	0.34942	No	WP_031978803.1	TC.FEV.OM	iron complex outermembrane recepter protein	Ligand-gated channel protein
ACX60_RS00755	0.972172	0.268035	0.0716352	14	1.06609	0.13867	0.0358045	15	0.09392	0.07845	0.241616	0.567873	No	WP_000781166.1			Uncharacterized protein
ACX60_RS00760	0.785165	0.338544	0.0580598	34	0.847062	0.390509	0.0669718	34	0.0619	0.08863	0.487423	0.757997	No	WP_001265495.1	gshB	glutathione synthase	Glutathione synthetase (EC 6.3.2.3) (GSH synthetase) (GSH-S) (GSHase) (Glutathione synthase)
ACX60_RS00765	0.1	X	X		0.1	X	X							WP_000132430.1	murG	UDP-N-acetylglucosamine--N-acetylmuramyl-(pentapeptide) pyrophosphoryl-undecaprenol N-acetylglucosamine transferase	UDP-N-acetylglucosamine--N-acetylmuramyl-(pentapeptide) pyrophosphoryl-undecaprenol N-acetylglucosamine transferase (EC 2.4.1.227) (Undecaprenyl-PP-MurNAc-pentapeptide-UDPGlcNAc GlcNAc transferase)
ACX60_RS00770	0.1	X	X		0.1	X	X							WP_000075472.1	murC	UDP-N-acetylmuramate--alanine ligase	UDP-N-acetylmuramate--L-alanine ligase (EC 6.3.2.8) (UDP-N-acetylmuramoyl-L-alanine synthetase)
ACX60_RS00775	0.1	X	X		0.1	X	X							WP_000063661.1	ddl	D-alanine-D-alanine ligase	D-alanine--D-alanine ligase (EC 6.3.2.4) (D-Ala-D-Ala ligase) (D-alanylalanine synthetase)
ACX60_RS00780	0.1	X	X		0.1	X	X							WP_000057903.1	ftsQ	cell division protein FtsQ	Cell division protein FtsQ
ACX60_RS00785	0.1	X	X		0.1	X	X							WP_001287630.1	ftsA	cell division protein FtsA	Cell division protein FtsA
ACX60_RS00790	0.1	X	X		0.1	X	X							WP_000135734.1	ftsZ	cell division protein FtsZ	Cell division protein FtsZ
ACX60_RS00795	0.1	X	X		0.1	X	X							WP_000240697.1	lpxC	UDP-3-O-[3-hydroxymyristoyl] N-acetylglucosamine deacetylase	UDP-3-O-acyl-N-acetylglucosamine deacetylase (UDP-3-O-acyl-GlcNAc deacetylase) (EC 3.5.1.108) (UDP-3-O-[R-3-hydroxymyristoyl]-N-acetylglucosamine deacetylase)
ACX60_RS00800	0.806423	0.197185	0.139431	2	0.444313	0.444313	0.314177	2	-0.3621	0.3437	0.402607	0.70446	No	WP_000042455.1			Uncharacterized protein
ACX60_RS00805	0.895747	0.350462	0.0584103	36	0.880517	0.366491	0.0610819	36	-0.01523	0.08451	0.857512	0.932678	No	WP_000557460.1			Peptidase M23 family protein
ACX60_RS00810	0.685545	0.360978	0.0550486	43	0.863586	0.366043	0.0528338	48	0.178	0.07636	0.0219794	0.161215	No	WP_000896433.1	aceE	pyruvate dehydrogenase E1 component	Pyruvate dehydrogenase E1 component (EC 1.2.4.1)
ACX60_RS00815	0.432433	0.32039	0.101316	10	0.960712	0.377101	0.104589	13	0.5283	0.1489	0.00190045	0.0307179	Yes	WP_001166132.1	DLAT, aceF, pdhC	pyruvate dehydrogenase E2 component (dihydrolipoamide acetyltransferase)	Dihydrolipoamide acetyltransferase component of pyruvate dehydrogenase complex (EC 2.3.1.-)
ACX60_RS00820	1.09166	0.255755	0.0966661	7	1.09371	0.330548	0.134946	6	0.00205	0.1625	0.990164	0.967466	No	WP_000900285.1			Putative membrane protein
ACX60_RS00825	0.960026	0.254838	0.0443616	33	0.993085	0.31015	0.0531902	34	0.03306	0.06947	0.635735	0.841412	No	WP_001154984.1			Uncharacterized protein
ACX60_RS00830	0.949372	0.258324	0.0231982	124	1.0008	0.322932	0.0288839	125	0.05143	0.03708	0.166667	0.47224	No	WP_049594794.1	TC.FEV.OM	iron complex outermembrane recepter protein	Ligand-gated channel protein
ACX60_RS00835	1.04879	0.200983	0.032183	39	1.06093	0.242388	0.0398483	37	0.01214	0.05097	0.812419	0.921966	No	WP_000505322.1			Metallo-beta-lactamase superfamily protein
ACX60_RS00840	1.02378	0.310824	0.0621647	25	1.0487	0.200306	0.0400612	25	0.02492	0.07396	0.737588	0.890434	No	WP_000952249.1	K06940	uncharacterized protein	Flagellin N-methylase family protein
ACX60_RS00845	0.1	X	X		0.1	X	X							WP_000956023.1	IMPDH, guaB	IMP dehydrogenase	Inosine-5'-monophosphate dehydrogenase (IMP dehydrogenase) (IMPD) (IMPDH) (EC 1.1.1.205)
ACX60_RS00850	0.1	X	X		0.1	X	X							WP_000119868.1	glmM	phosphoglucosamine mutase	Phosphoglucosamine mutase (EC 5.4.2.10)
ACX60_RS00855	0.1	X	X		0.1	X	X							WP_001286115.1	pdxH, PNPO	pyridoxamine 5'-phosphate oxidase	Pyridoxine/pyridoxamine 5'-phosphate oxidase (EC 1.4.3.5) (PNP/PMP oxidase) (PNPOx) (Pyridoxal 5'-phosphate synthase)
ACX60_RS00860	0.942541	0.305045	0.0263519	134	0.927394	0.330125	0.0287337	132	-0.01515	0.03896	0.697786	0.875262	No	WP_000161612.1	recJ	single-stranded-DNA-specific exonuclease	Single-stranded-DNA-specific exonuclease RecJ
ACX60_RS00865	1.07644	0.230306	0.0277255	69	1.08724	0.211732	0.0264666	64	0.0108	0.03845	0.779284	0.906847	No	WP_000731729.1			Putative porin
ACX60_RS00870	0.1	X	X		0.1	X	X							WP_077670325.1	prfB	peptide chain release factor 2
ACX60_RS00875	1.01484	0.242025	0.0342275	50	1.04368	0.207964	0.0297092	49	0.02885	0.04539	0.526596	0.779659	No	WP_000350419.1			Bacterial regulatory, arsR family protein
ACX60_RS00880	0.939222	0.385881	0.0625981	38	0.951069	0.377342	0.0620347	37	0.01185	0.08816	0.893467	0.942582	No	WP_000819048.1			Flavin oxidoreductase / NADH oxidase family protein
ACX60_RS00885	0.1	X	X		0.1	X	X							WP_000224848.1	kdtA, waaA	3-deoxy-D-manno-octulosonic-acid transferase	3-deoxy-D-manno-2-octulosonate transferase
ACX60_RS00890	1.01676	0.272784	0.0358183	58	1.03652	0.19911	0.0276115	52	0.01975	0.04599	0.668412	0.864711	No	WP_001028398.1			Ribosomal RNA small subunit methyltransferase E (EC 2.1.1.193)
ACX60_RS00895	1.05197	0.19001	0.0289763	43	1.0816	0.1098	0.0173609	40	0.02963	0.0344	0.391545	0.698767	No	WP_000752852.1			Transporter
ACX60_RS00900	0.983899	0.249334	0.0415557	36	1.09825	0.215943	0.0359906	36	0.1144	0.05497	0.0411791	0.228984	No	WP_000457177.1			Uncharacterized protein
ACX60_RS00905	0.981295	0.314083	0.0315665	99	1.02682	0.318598	0.0318598	100	0.04553	0.04485	0.311322	0.632939	No	WP_001002959.1	ACSS, acs	acetyl-CoA synthetase	Acetyl-coenzyme A synthetase (AcCoA synthetase) (Acs) (EC 6.2.1.1) (Acetate--CoA ligase) (Acyl-activating enzyme)
ACX60_RS00910	1.02412	0.155755	0.024627	40	1.12108	0.225883	0.0376472	36	0.09697	0.04414	0.0311735	0.197657	No	WP_000806365.1			Isochorismatase
ACX60_RS00915	0.98914	0.150444	0.0240903	39	1.06237	0.128455	0.0203105	40	0.07324	0.03145	0.0224897	0.162402	No	WP_001019410.1			AsnC family protein (Transcriptional regulator)
ACX60_RS00920	0.991399	0.212432	0.0181493	137	1.03226	0.247143	0.0208874	140	0.04086	0.02772	0.14157	0.436229	No	WP_000192767.1	sfnG	dimethylsulfone monooxygenase	Dimethyl sulfone monooxygenase SfnG (EC 1.14.-.-)
ACX60_RS00925	0.955959	0.333312	0.046222	52	1.0199	0.358659	0.0492656	53	0.06394	0.0676	0.346432	0.667215	No	WP_000145704.1	ssuE	FMN reductase	FMN reductase (EC 1.5.1.-)
ACX60_RS00930	1.02465	0.199458	0.0259672	59	1.099	0.137798	0.0184141	56	0.07435	0.03213	0.0224729	0.162402	No	WP_001023261.1			Bacterial regulatory s, luxR family protein
ACX60_RS00935	0.967291	0.367806	0.0520156	50	1.02826	0.434059	0.0620084	49	0.06097	0.0808	0.452313	0.731854	No	WP_001026735.1			Uncharacterized protein
ACX60_RS00940	0.990891	0.247517	0.0150634	270	1.05227	0.307173	0.0188695	265	0.06138	0.0241	0.0111364	0.10464	No	WP_001089744.1			Response regulator
ACX60_RS00945	0.966467	0.202013	0.0368823	30	1.04031	0.164811	0.0306047	29	0.07385	0.04809	0.130196	0.417041	No	WP_000372818.1			Uncharacterized protein
ACX60_RS00950	1.00689	0.198425	0.0168302	139	1.05272	0.301392	0.0252923	142	0.04583	0.03051	0.134152	0.422722	No	WP_000871883.1	actP	cation/acetate symporter
ACX60_RS00955	0.995539	0.266643	0.0350119	58	1.03627	0.241506	0.0325646	55	0.04074	0.04794	0.397322	0.700659	No	WP_001256565.1			Ion channel family protein
ACX60_RS00960	1.01024	0.224848	0.0148584	229	1.03362	0.26154	0.0172081	231	0.02338	0.02275	0.304644	0.62726	No	WP_001139472.1	betT, betS	choline/glycine/proline betaine transport protein	Transporter, betaine/carnitine/choline transporter family protein
ACX60_RS00965	0.87926	0.360881	0.127591	8	0.853498	0.351172	0.124158	8	-0.02576	0.178	0.887008	0.939262	No	WP_000733006.1			Putative porin
ACX60_RS00970	1.02881	0.182105	0.0147223	153	1.05962	0.197602	0.0162428	148	0.0308	0.02189	0.160459	0.464342	No	WP_000016106.1			Diguanylate cyclase (GGDEF domain-containing protein)
ACX60_RS00975	0.978843	0.282264	0.0195715	208	0.987339	0.346359	0.0238443	211	0.008495	0.03089	0.783455	0.909913	No	WP_000083355.1	uvrA	excinuclease ABC subunit A	UvrABC system protein A (UvrA protein) (Excinuclease ABC subunit A)
ACX60_RS00980	0.988538	0.221345	0.0322864	47	1.04482	0.190865	0.0284525	45	0.05628	0.04317	0.19569	0.514719	No	WP_000826315.1	nemR	TetR/AcrR family transcriptional regulator, transcriptional repressor for nem operon	TetR family transcriptional regulator
ACX60_RS00985	1.03677	0.166723	0.0153481	118	1.07996	0.185026	0.0171056	117	0.04318	0.02297	0.0613692	0.282157	No	WP_001256571.1	qor, CRYZ	NADPH2:quinone reductase	NADPH:quinone oxidoreductase
ACX60_RS00990	0.917106	0.261942	0.0654854	16	1.06339	0.156592	0.0404319	15	0.1463	0.07819	0.071475	0.308822	No	WP_000580168.1	K08987	putative membrane protein	DUF1304 domain-containing protein
ACX60_RS00995	1.02801	0.127339	0.0180084	50	1.05594	0.150087	0.0212255	50	0.02793	0.02784	0.318071	0.639985	No	WP_000263328.1	glpM	membrane protein GlpM	Uncharacterized protein
ACX60_RS01000	0.973025	0.282046	0.0334727	71	1.03134	0.333805	0.0404798	68	0.05832	0.05234	0.26711	0.593493	No	WP_000899418.1	tenA	thiaminase (transcriptional activator TenA)	Aminopyrimidine aminohydrolase (EC 3.5.99.2)
ACX60_RS01005	0.990855	0.233332	0.0222473	110	1.06746	0.215848	0.0211656	104	0.07661	0.03077	0.0135685	0.119569	No	WP_004833586.1	K09799	uncharacterized protein	Uncharacterized protein
ACX60_RS01010	0.916863	0.25643	0.0318062	65	1.10717	0.306593	0.037739	66	0.1903	0.04942	0.000184516	0.00625658	Yes	WP_000980462.1			MFS transporter
ACX60_RS01015	0.1	X	X		0.1	X	X							WP_001215080.1	ssb	single-strand DNA-binding protein	Single-stranded DNA-binding protein (SSB)
ACX60_RS01020	1.03322	0.152171	0.0199811	58	1.06246	0.157904	0.0216898	53	0.02923	0.02944	0.322939	0.643558	No	WP_000082714.1			Branched-chain amino acid transport family protein
ACX60_RS01025	1.02487	0.116917	0.020051	34	1.07398	0.120956	0.0204452	35	0.04911	0.02865	0.0911518	0.351921	No	WP_000431605.1			Branched-chain amino acid ABC transporter permease
ACX60_RS01030	0.850991	0.395929	0.109811	13	1.01819	0.39167	0.104678	14	0.1672	0.1516	0.280719	0.603945	No	WP_000081859.1			Helix-turn-helix family protein
ACX60_RS01035	1.02849	0.209078	0.0157152	177	1.0791	0.204247	0.0155737	172	0.05061	0.02213	0.0228277	0.163706	No	WP_000718865.1	gabP	GABA permease	Amino acid permease family protein
ACX60_RS01040	0.979869	0.280409	0.0284712	97	1.00771	0.331824	0.0336916	97	0.02784	0.04411	0.528638	0.780091	No	WP_001257159.1	K00375	GntR family transcriptional regulator / MocR family aminotransferase	DNA-binding protein
ACX60_RS01045	0.944108	0.244239	0.0250584	95	1.04823	0.210288	0.0216895	94	0.1041	0.03317	0.00196896	0.0311791	Yes	WP_000380902.1	puuE	4-aminobutyrate aminotransferase	4-aminobutyrate transaminase
ACX60_RS01050	0.980573	0.243221	0.0226805	115	1.06573	0.217722	0.0203026	115	0.08516	0.03044	0.00559086	0.0648539	No	WP_000615696.1	gabD	succinate-semialdehyde dehydrogenase / glutarate-semialdehyde dehydrogenase	Succinate-semialdehyde dehydrogenase (NADP(+))
ACX60_RS01055	0.976994	0.213639	0.0322073	44	1.0323	0.377411	0.055051	47	0.0553	0.06488	0.396312	0.700573	No	WP_000912182.1			LysR family transcriptional regulator
ACX60_RS01060	0.993552	0.271917	0.0298468	83	1.08012	0.283342	0.0312898	82	0.08656	0.04323	0.0469048	0.241855	No	WP_000046156.1			Uncharacterized protein
ACX60_RS01065	1.02684	0.202744	0.018134	125	1.08022	0.245168	0.0219285	125	0.05338	0.02846	0.06184	0.282522	No	WP_000713965.1	K06911	uncharacterized protein	Pirin family protein
ACX60_RS01070	0.992069	0.111976	0.020444	30	1.00184	0.242507	0.0428697	32	0.00977	0.04852	0.841091	0.929446	No	WP_000350212.1			Pyridine nucleotide-disulfide oxidoreductase family protein
ACX60_RS01075	0.976315	0.339079	0.0581516	34	1.00282	0.288613	0.0502412	33	0.0265	0.07704	0.731924	0.889867	No	WP_000645054.1			Methyltransferase
ACX60_RS01080	0.847566	0.353282	0.0944187	14	0.968041	0.456446	0.114111	16	0.1205	0.1507	0.43075	0.718349	No	WP_000114351.1			Glutathione-dependent formaldehyde-activating enzyme family protein
ACX60_RS01085	0.95767	0.281142	0.0702855	16	1.06123	0.299621	0.0726687	17	0.1036	0.1013	0.314542	0.635512	No	WP_000777195.1			Peptide signal protein
ACX60_RS01090	0.1	X	X		0.1	X	X
ACX60_RS01095	0.987068	0.280503	0.0268674	109	1.04364	0.286375	0.0276849	107	0.05658	0.03857	0.143903	0.439653	No	WP_001089017.1	ynfM	MFS transporter, YNFM family, putative membrane transport protein	MFS transporter
ACX60_RS01100	0.999398	0.251999	0.0230043	120	1.03484	0.303036	0.0272135	124	0.03544	0.03574	0.32239	0.643451	No	WP_000423157.1			Transcriptional regulator
ACX60_RS01105	0.973259	0.221035	0.030652	52	1.0659	0.325584	0.0451504	52	0.09264	0.05457	0.0926248	0.356286	No	WP_001061082.1			Permease
ACX60_RS01110	1.01807	0.261394	0.0381282	47	1.04883	0.239567	0.0357126	45	0.03076	0.05234	0.558214	0.792476	No	WP_002048124.1			Uncharacterized protein
ACX60_RS01115	1.05441	0.289908	0.0359586	65	1.04298	0.258089	0.0333192	60	-0.01144	0.04925	0.816753	0.922819	No	WP_000789141.1			Signal peptide protein
ACX60_RS01120	1.01873	0.163009	0.0169949	92	1.04805	0.199484	0.0209116	91	0.02932	0.02692	0.277412	0.602767	No
ACX60_RS01125	0.927168	0.248358	0.0517863	23	1.02894	0.236448	0.0504109	22	0.1018	0.07235	0.166726	0.47224	No	WP_000447716.1			Bacterial regulatory helix-turn-helix s, AraC family protein
ACX60_RS01130	0.947476	0.346239	0.0446993	60	0.968612	0.335326	0.0419158	64	0.02114	0.06121	0.73048	0.889102	No	WP_000584338.1			GNAT family N-acetyltransferase
ACX60_RS01135	0.945745	0.284463	0.0821173	12	0.966968	0.275508	0.0830689	11	0.02122	0.117	0.857769	0.932678	No	WP_009517923.1			TetR family transcriptional regulator
ACX60_RS01140	0.992143	0.213903	0.0366841	34	1.02678	0.256057	0.0439134	34	0.03464	0.05722	0.547026	0.786386	No	WP_000455804.1			Alkyl hydroperoxide reductase AhpD (EC 1.11.1.15)
ACX60_RS01145	1.01524	0.134206	0.0372221	13	1.08773	0.130713	0.0326784	16	0.07248	0.04939	0.153783	0.455154	No	WP_000654307.1			HxlR family transcriptional regulator (Putative HTH-type transcriptional regulator YybR) (Transcriptional regulator) (Transcriptional regulator, HxlR family)
ACX60_RS01150	1.01341	0.117586	0.0185919	40	1.08801	0.194251	0.0315116	38	0.0746	0.03615	0.0424671	0.231201	No	WP_000142811.1			Uncharacterized protein
ACX60_RS01155	1.02324	0.150009	0.0319819	22	1.03284	0.274379	0.0572119	23	0.009597	0.06635	0.885677	0.939192	No	WP_000897078.1			Uncharacterized protein
ACX60_RS01160	1.01212	0.196984	0.0140703	196	1.05021	0.24278	0.0176131	190	0.03809	0.02247	0.0908642	0.351811	No	WP_000016867.1			Uncharacterized protein
ACX60_RS01165	0.9942	0.182763	0.0224965	66	1.06498	0.176894	0.021941	65	0.07078	0.03143	0.0260282	0.175345	No	WP_025467427.1			Uncharacterized protein
ACX60_RS01170	0.990361	0.0506595	0.0253297	4	1.02283	0.0843278	0.0421639	4	0.03247	0.04919	0.533639	0.781528	No	WP_001215540.1			Uncharacterized protein
ACX60_RS01175	0.976771	0.201351	0.0331019	37	1.00251	0.245498	0.0403597	37	0.02574	0.0522	0.623493	0.834772	No	WP_000128772.1			HxlR-like helix-turn-helix family protein
ACX60_RS01180	1.03607	0.212631	0.0336199	40	1.06066	0.205862	0.0321503	41	0.02459	0.0465	0.598415	0.819185	No	WP_000753357.1			General stress protein 14
ACX60_RS01185	1.00209	0.244565	0.0242156	102	1.06247	0.238241	0.024066	98	0.06038	0.03416	0.078683	0.326624	No	WP_000492972.1			Restriction endonuclease
ACX60_RS01190	0.984123	0.331772	0.062699	28	1.03363	0.262658	0.0536148	24	0.04951	0.08399	0.55824	0.792476	No	WP_000917506.1			Uncharacterized protein
ACX60_RS01195	0.999357	0.269029	0.0425373	40	1.06482	0.381947	0.0627917	37	0.06546	0.07484	0.384551	0.695032	No	WP_001017477.1			Uncharacterized protein
ACX60_RS01200	1.01695	0.235946	0.0307175	59	1.03479	0.182327	0.0241498	57	0.01785	0.03925	0.650183	0.850075	No	WP_000754784.1			Isoprenoid biosynthesis protein ElbB
ACX60_RS01205	0.996247	0.169164	0.0179314	89	1.0606	0.269056	0.0293564	84	0.06436	0.03397	0.0598406	0.27862	No	WP_000793078.1			AraC family transcriptional regulator
ACX60_RS01210	1.00333	0.0260713	0.0130356	4	1.12891	0.0139479	0.00986263	2	0.1256	0.02046	0.00357531	0.0468629	Yes
ACX60_RS01215	0.892161	0.199476	0.0182096	120	0.849438	0.258426	0.0234932	121	-0.04272	0.02976	0.152367	0.453115	No	WP_001181667.1	kup	KUP system potassium uptake protein	Probable potassium transport system protein kup
ACX60_RS01220	0.890137	0.349563	0.0649122	29	0.977853	0.309201	0.0584336	28	0.08772	0.08753	0.320671	0.641661	No	WP_011860463.1			Uncharacterized protein
ACX60_RS01225	0.962496	0.257692	0.0347472	55	0.936159	0.285051	0.0387906	54	-0.02634	0.05203	0.61375	0.830894	No	WP_000157128.1	ENDOG	endonuclease G, mitochondrial	DNA/RNA non-specific endonuclease family protein
ACX60_RS01230	1.01878	0.259058	0.0259058	100	1.05579	0.280747	0.0283597	98	0.03701	0.03838	0.336129	0.658238	No	WP_000458293.1			LysE type translocator family protein
ACX60_RS01235	1.06016	0.0990506	0.0112153	78	1.07614	0.164805	0.018542	79	0.01598	0.02174	0.463213	0.740655	No	WP_000476055.1			Uncharacterized protein
ACX60_RS01240	1.02334	0.269447	0.0293991	84	1.0837	0.33926	0.0359615	89	0.06036	0.04676	0.198476	0.516824	No	WP_001045987.1	aqpZ	aquaporin Z	Aquaporin Z
ACX60_RS01245	1.00782	0.201877	0.0201877	100	1.07429	0.302805	0.0302805	100	0.06647	0.03639	0.0693073	0.304364	No	WP_001135873.1			AraC family transcriptional regulator
ACX60_RS01250	1.0565	0.331619	0.0531015	39	1.08043	0.253514	0.0405947	39	0.02393	0.06684	0.721365	0.885959	No	WP_000911628.1			Fatty acid hydroxylase superfamily protein
ACX60_RS01255	0.968956	0.263496	0.0658739	16	1.0184	0.272065	0.0680161	16	0.04945	0.09469	0.605358	0.824289	No	WP_000880078.1	hisF	cyclase	Imidazole glycerol phosphate synthase subunit HisF (EC 4.1.3.-) (IGP synthase cyclase subunit) (IGP synthase subunit HisF) (ImGP synthase subunit HisF) (IGPS subunit HisF)
ACX60_RS01260	0.956494	0.178647	0.0226882	62	1.11254	0.271749	0.0329544	68	0.156	0.04075	0.000200516	0.00665445	Yes	WP_000118182.1	thrB2	homoserine kinase type II	Homoserine kinase (HK) (HSK) (EC 2.7.1.39)
ACX60_RS01265	0.997711	0.262999	0.038777	46	1.02274	0.318652	0.0469826	46	0.02503	0.06092	0.682098	0.869203	No	WP_001205591.1			Cold-shock' DNA-binding domain protein
ACX60_RS01270	1.02586	0.330649	0.0721536	21	1.05403	0.271394	0.062262	19	0.02816	0.09626	0.771448	0.904726	No	WP_001088854.1			Putative membrane protein
ACX60_RS01275	1.03199	0.221552	0.0369253	36	1.07375	0.210988	0.0351647	36	0.04176	0.05099	0.415564	0.711121	No	WP_000021008.1			Antibiotic biosynthesis monooxygenase
ACX60_RS01280	1.01832	0.18525	0.0160632	133	1.05935	0.265907	0.0228013	136	0.04103	0.028	0.144029	0.439653	No	WP_000938127.1			Transporter
ACX60_RS01285	1.05543	0.193217	0.0411941	22	1.03875	0.140725	0.0300026	22	-0.01667	0.05096	0.745142	0.893566	No	WP_000083600.1			Helix-turn-helix family protein
ACX60_RS01290	0.984245	0.145125	0.0238583	37	1.02882	0.183469	0.0310118	35	0.04457	0.03887	0.255477	0.581733	No	WP_000905538.1	hisA	phosphoribosylformimino-5-aminoimidazole carboxamide ribotide isomerase	1-(5-phosphoribosyl)-5-[(5-phosphoribosylamino)methylideneamino] imidazole-4-carboxamide isomerase (EC 5.3.1.16) (Phosphoribosylformimino-5-aminoimidazole carboxamide ribotide isomerase)
ACX60_RS01295	0.946451	0.254228	0.0269481	89	1.01288	0.265373	0.0281295	89	0.06643	0.03895	0.0898855	0.351544	No	WP_001287564.1			Exonuclease
ACX60_RS01300	1.02706	0.124841	0.0279153	20	1.10596	0.154066	0.0336199	21	0.0789	0.04393	0.0802	0.330214	No	WP_001087822.1			Uncharacterized protein
ACX60_RS01305	0.907567	0.382898	0.0798398	23	0.971073	0.386449	0.0805801	23	0.06351	0.1134	0.57843	0.805288	No	WP_000196732.1	hisH	glutamine amidotransferase	Imidazole glycerol phosphate synthase subunit HisH (EC 2.4.2.-) (IGP synthase glutamine amidotransferase subunit) (IGP synthase subunit HisH) (ImGP synthase subunit HisH) (IGPS subunit HisH)
ACX60_RS01310	0.898028	0.328377	0.0716577	21	0.958216	0.347413	0.077684	20	0.06019	0.1055	0.571749	0.80018	No	WP_000194096.1	hisB	imidazoleglycerol-phosphate dehydratase	Imidazoleglycerol-phosphate dehydratase (IGPD) (EC 4.2.1.19)
ACX60_RS01315	0.0777629	0.279319	0.0883283	10	0.184748	0.291326	0.0971087	9	0.107	0.131	0.425283	0.714812	No	WP_001123236.1			GNAT family N-acetyltransferase
ACX60_RS01320	0.1	X	X		0.1	X	X
ACX60_RS01325	0.1	X	X		0.1	X	X
ACX60_RS01330	0.777147	0.454485	0.227243	4	0.687475	0.376552	0.168399	5	-0.08967	0.2762	0.754938	0.897511	No	WP_000469967.1			Acetyltransferase family protein
ACX60_RS01335	0.951265	0.271426	0.0281456	93	0.969524	0.339948	0.0346958	96	0.01826	0.04483	0.684288	0.869519	No	WP_000059340.1	aarC, cat1	succinyl-CoA:acetate CoA-transferase	Acetyl-CoA hydrolase (Propionyl-CoA--succinate CoA transferase)
ACX60_RS01340	0.840355	0	0	1	1.13687	0	0	1						WP_000051217.1	envZ	two-component system, OmpR family, osmolarity sensor histidine kinase EnvZ	HAMP domain protein
ACX60_RS01345	0.1	X	X		0.1	X	X							WP_000060753.1	ompR	two-component system, OmpR family, phosphate regulon response regulator OmpR	Transcriptional regulatory protein ompR
ACX60_RS01350	0.977303	0.262979	0.025074	110	1.01001	0.296728	0.02767	115	0.03271	0.03744	0.383324	0.693716	No	WP_002048094.1	tex	protein Tex	RNA-binding transcriptional accessory protein
ACX60_RS01355	1.02251	0.215768	0.0136464	250	1.04812	0.261827	0.0167617	244	0.0256	0.02156	0.235667	0.561872	No	WP_025467428.1	cynT, can	carbonic anhydrase	Sulfate permease
ACX60_RS01360	1.02618	0.172148	0.0248474	48	1.04827	0.180088	0.0262686	47	0.02209	0.03614	0.542553	0.785367	No	WP_001035489.1			Fatty acyl-CoA reductase
ACX60_RS01365	1.06609	0.103803	0.017065	37	1.07908	0.0876559	0.0146093	36	0.01298	0.02252	0.56602	0.79778	No	WP_000571053.1			Uncharacterized protein
ACX60_RS01370	1.0741	0.0380483	0.0155332	6	1.03313	0.145956	0.0595862	6	-0.04097	0.06158	0.52084	0.775184	No	WP_000002986.1			Uncharacterized protein
ACX60_RS01375	1.0269	0.217728	0.0162285	180	1.05009	0.250681	0.0188958	176	0.02319	0.02487	0.351657	0.670956	No	WP_000557642.1			AraC family transcriptional regulator
ACX60_RS01380	1.01976	0.314315	0.0308211	104	1.01788	0.339059	0.0335718	102	-0.001882	0.04554	0.967069	0.961907	No	WP_000221161.1	metY	O-acetylhomoserine (thiol)-lyase	O-acetylhomoserine aminocarboxypropyltransferase
ACX60_RS01385	0.569352	0.382456	0.0665771	33	0.950277	0.319711	0.0540411	35	0.3809	0.0853	3.19475e-05	0.00168414	Yes	WP_000090021.1			Heme ABC exporter, ATP-binding protein CcmA (EC 3.6.3.41)
ACX60_RS01390	1.04306	0.140289	0.0572729	6	1.02615	0.0937594	0.0419305	5	-0.01691	0.07377	0.823795	0.925777	No	WP_001056512.1			Uncharacterized protein
ACX60_RS01395	0.939831	0.28703	0.0533002	29	1.00729	0.303989	0.0564493	29	0.06746	0.07764	0.388631	0.697143	No	WP_000278579.1			Uncharacterized protein
ACX60_RS01400	1.00866	0.211148	0.0248841	72	1.096	0.255216	0.0292753	76	0.08734	0.03862	0.0252009	0.17165	No	WP_001138085.1			Putative cation efflux system protein
ACX60_RS01405	0.973923	0.338404	0.0328687	106	1.00456	0.385446	0.0372624	107	0.03064	0.04972	0.538394	0.784468	No	WP_049594795.1	czcC	outer membrane protein, cobalt-zinc-cadmium efflux system	RND transporter
ACX60_RS01410	0.987056	0.279358	0.0299503	87	1.04317	0.346568	0.0380407	83	0.05611	0.04817	0.245735	0.572703	No	WP_001275654.1	czcB	membrane fusion protein, cobalt-zinc-cadmium efflux system	Efflux transporter periplasmic adaptor subunit
ACX60_RS01415	0.969439	0.264694	0.0186701	201	1.00984	0.306429	0.0216139	201	0.0404	0.02856	0.157963	0.460505	No	WP_000353985.1	czcA	cobalt-zinc-cadmium resistance protein CzcA	Cation transporter
ACX60_RS01420	0.961469	0.417389	0.0590278	50	1.01471	0.367019	0.0524313	49	0.05324	0.07905	0.502276	0.766618	No	WP_000508762.1	czcD, zitB	cobalt-zinc-cadmium efflux system protein	Cation diffusion facilitator transporter family protein
ACX60_RS01425	1.05474	0.219319	0.0490411	20	0.942117	0.353965	0.0858492	17	-0.1126	0.09526	0.245071	0.572703	No	WP_001200011.1			Uncharacterized protein
ACX60_RS01430	1.04634	0.239535	0.0282295	72	1.09427	0.255851	0.0299451	73	0.04792	0.04117	0.246371	0.572703	No	WP_000529524.1			Uncharacterized protein
ACX60_RS01435	1.03729	0.0397008	0.0229213	3	1.13791	0.0873555	0.0504347	3	0.1006	0.0554	0.143474	0.439653	No
ACX60_RS01440	0.718189	0.777708	0.44901	3	0.991564	0.697797	0.402873	3	0.2734	0.6033	0.673923	0.866136	No
ACX60_RS01445	0.938472	0.301047	0.0508862	35	1.02198	0.215157	0.037454	33	0.0835	0.0638	0.195107	0.514059	No	WP_011860438.1			Uncharacterized protein
ACX60_RS01450	0.963072	0.19165	0.0229066	70	1.08215	0.241577	0.02867	71	0.1191	0.03676	0.00149744	0.0265416	Yes	WP_001183126.1	mmuP	S-methylmethionine transporter	Amino acid permease family protein
ACX60_RS01455	0.857685	0	0	1	0.953666	0	0	1
ACX60_RS01460	0.1	X	X		0.1	X	X
ACX60_RS01465	1.04156	0.127123	0.0449446	8	1.08627	0.0590601	0.0208809	8	0.04471	0.04956	0.38225	0.693713	No	WP_000868422.1	EARS, gltX	glutamyl-tRNA synthetase	Glutamate--tRNA ligase (EC 6.1.1.17) (Glutamyl-tRNA synthetase) (GluRS)
ACX60_RS01470	1.07308	0.164742	0.052096	10	1.10466	0.115472	0.0365155	10	0.03158	0.06362	0.625588	0.835783	No	WP_000690905.1			Putative signal peptide containing protein
ACX60_RS01475	0.992311	0.212479	0.0177066	144	1.02963	0.267673	0.022229	145	0.03732	0.02844	0.190563	0.506364	No	WP_001988040.1	cysP, sbp	sulfate transport system substrate-binding protein	Sulfate ABC transporter, sulfate-binding family protein
ACX60_RS01480	0.1	X	X	1	0.1	X	X							WP_000018346.1	mraW, rsmH	16S rRNA (cytosine1402-N4)-methyltransferase	Ribosomal RNA small subunit methyltransferase H (EC 2.1.1.199) (16S rRNA m(4)C1402 methyltransferase) (rRNA (cytosine-N(4)-)-methyltransferase RsmH)
ACX60_RS01485	0.1	X	X		0.1	X	X							WP_000842465.1	ftsL	cell division protein FtsL	Cell division protein FtsL
ACX60_RS01490	0.1	X	X		0.1	X	X							WP_000227936.1	ftsI	cell division protein FtsI (penicillin-binding protein 3)	Peptidoglycan D,D-transpeptidase FtsI (EC 3.4.16.4) (Penicillin-binding protein 3) (PBP-3)
ACX60_RS01495	0.1	X	X		0.1	X	X							WP_000218539.1	murE	UDP-N-acetylmuramoyl-L-alanyl-D-glutamate--2,6-diaminopimelate ligase	UDP-N-acetylmuramoyl-L-alanyl-D-glutamate--2,6-diaminopimelate ligase (EC 6.3.2.13) (Meso-A2pm-adding enzyme) (Meso-diaminopimelate-adding enzyme) (UDP-MurNAc-L-Ala-D-Glu:meso-diaminopimelate ligase) (UDP-MurNAc-tripeptide synthetase) (UDP-N-acetylmuramyl-tripeptide synthetase)
ACX60_RS01500	0.1	X	X		0.1	X	X							WP_000557503.1	murF	UDP-N-acetylmuramoyl-tripeptide--D-alanyl-D-alanine ligase	UDP-N-acetylmuramoyl-tripeptide--D-alanyl-D-alanine ligase (EC 6.3.2.10) (D-alanyl-D-alanine-adding enzyme)
ACX60_RS01505	0.1	X	X		0.1	X	X							WP_000928089.1	mraY	phospho-N-acetylmuramoyl-pentapeptide-transferase	Phospho-N-acetylmuramoyl-pentapeptide-transferase (EC 2.7.8.13) (UDP-MurNAc-pentapeptide phosphotransferase)
ACX60_RS01510	1.03107	0.220643	0.0372955	35	1.02985	0.224234	0.0368638	37	-0.00122	0.05246	0.981516	0.965847	No	WP_000169602.1			Uncharacterized protein
ACX60_RS01515	1.0055	0.26122	0.0365781	51	1.05889	0.237692	0.0346709	47	0.05338	0.05059	0.294007	0.615138	No	WP_000336335.1	rlmA1	23S rRNA (guanine745-N1)-methyltransferase	Methyltransferase (Ribonuclease BN)
ACX60_RS01520	1.04163	0.282304	0.0226024	156	0.892831	0.266042	0.0219427	147	-0.1488	0.03156	3.69715e-06	0.000274606	Yes	WP_000736677.1	mrcA, pbp1a	penicillin-binding protein 1A	Penicillin-binding protein
ACX60_RS01525	1.00183	0.223984	0.0218586	105	1.02584	0.264884	0.0256073	107	0.02401	0.03372	0.477237	0.751867	No	WP_002014066.1	pilM	type IV pilus assembly protein PilM	Competence protein A (Pilus assembly protein PilM) (Type IV pilus assembly protein PilM)
ACX60_RS01530	1.0143	0.239898	0.0297556	65	1.07205	0.230635	0.0286067	65	0.05775	0.04128	0.164187	0.470643	No	WP_000201223.1	pilN	type IV pilus assembly protein PilN	Fimbrial assembly family protein
ACX60_RS01535	0.978788	0.254849	0.0296256	74	1.03463	0.196196	0.0236193	69	0.05584	0.03823	0.14633	0.444317	No	WP_000076102.1	pilO	type IV pilus assembly protein PilO	Uncharacterized protein
ACX60_RS01540	1.0222	0.289747	0.0401807	52	1.0397	0.205231	0.029024	50	0.0175	0.04989	0.726493	0.887635	No	WP_000695065.1	pilP	type IV pilus assembly protein PilP	Pilus assembly, PilP family protein
ACX60_RS01545	1.01776	0.247386	0.0185947	177	1.05409	0.334247	0.0258648	167	0.03633	0.03158	0.250858	0.57827	No	WP_001017031.1	pilQ	type IV pilus assembly protein PilQ	Uncharacterized protein
ACX60_RS01550	0.562792	0.562792	0.397954	2	0.639407	0.639407	0.452129	2	0.07662	0.6023	0.910417	0.949517	No	WP_000643712.1	E2.7.1.71, aroK, aroL	shikimate kinase	Shikimate kinase (SK) (EC 2.7.1.71)
ACX60_RS01555	0.1	X	X		0.1	X	X							WP_001193998.1	aroB	3-dehydroquinate synthase	3-dehydroquinate synthase (DHQS) (EC 4.2.3.4)
ACX60_RS01560	1.03454	0.235375	0.0607736	15	1.06738	0.231077	0.0596639	15	0.03284	0.08517	0.702683	0.877478	No	WP_000218805.1			Uncharacterized protein
ACX60_RS01565	0.994284	0.270925	0.0196549	190	1.00532	0.329753	0.0242439	185	0.01104	0.03113	0.723086	0.88598	No	WP_000551066.1	gltB	glutamate synthase (NADPH/NADH) large chain	GXGXG motif family protein
ACX60_RS01570	1.00925	0.243721	0.0206722	139	1.05888	0.247098	0.0210344	138	0.04962	0.02949	0.0935719	0.357773	No	WP_000840835.1	gltD	glutamate synthase (NADPH/NADH) small chain	Glutamate synthase
ACX60_RS01575	0.956057	0.26811	0.0335138	64	1.03381	0.361047	0.0444418	66	0.07776	0.05591	0.166728	0.47224	No	WP_001017325.1	K07044	uncharacterized protein	Metal-dependent hydrolase
ACX60_RS01580	0.958649	0.226067	0.0299433	57	1.01804	0.236466	0.0310495	58	0.0594	0.04315	0.171417	0.479862	No	WP_000846931.1	lemA	LemA protein	LemA family protein
ACX60_RS01585	0.960236	0.346185	0.0534175	42	0.933003	0.306669	0.0484886	40	-0.02723	0.07236	0.707639	0.879488	No	WP_001246375.1	K06872	uncharacterized protein	Repair family protein
ACX60_RS01590	0.9933	0.268205	0.101372	7	1.03876	0.279472	0.10563	7	0.04546	0.1464	0.761482	0.900486	No	WP_000258957.1			Repair family protein
ACX60_RS01595	0.953862	0.352987	0.101898	12	0.915866	0.407409	0.112995	13	-0.038	0.1531	0.80615	0.921202	No	WP_000993723.1	pilA	type IV pilus assembly protein PilA	Prepilin-type N-terminal cleavage/methylation domain-containing protein
ACX60_RS01600	1.03069	0.257549	0.0289765	79	0.890077	0.338434	0.0410411	68	-0.1406	0.04924	0.00492604	0.0588775	No	WP_025467430.1	pglL		Uncharacterized protein
ACX60_RS01605	1.10688	0.175643	0.0717059	6	1.13105	0.184136	0.0823481	5	0.02417	0.1087	0.828954	0.926098	No	WP_000678124.1	bfr	bacterioferritin	Bacterioferritin (EC 1.16.3.1)
ACX60_RS01610	0.923337	0.287895	0.0868037	11	0.978935	0.374484	0.103863	13	0.0556	0.1384	0.691818	0.871632	No	WP_000289091.1	bfd	bacterioferritin-associated ferredoxin	BFD-like [2Fe-2S] binding domain protein
ACX60_RS01615	0.948821	0.282285	0.0754438	14	0.94549	0.313386	0.0809158	15	-0.003331	0.111	0.976292	0.964491	No	WP_000090000.1			Putative endoribonuclease L-PSP
ACX60_RS01620	0.792549	0.300261	0.0707722	18	0.991114	0.350994	0.0851286	17	0.1986	0.1102	0.0807129	0.3313	No	WP_001117590.1	spoT	GTP diphosphokinase / guanosine-3',5'-bis(diphosphate) 3'-diphosphatase	HD domain protein
ACX60_RS01625	0.975259	1.11022e-16	1.11022e-16	1	1.43019	0.419004	0.296281	2						WP_000135049.1	rpoZ	DNA-directed RNA polymerase subunit omega	DNA-directed RNA polymerase subunit omega (RNAP omega subunit) (EC 2.7.7.6) (RNA polymerase omega subunit) (Transcriptase subunit omega)
ACX60_RS01630	0.1	X	X		0.1	X	X							WP_000015937.1	E2.7.4.8, gmk	guanylate kinase	Guanylate kinase (EC 2.7.4.8) (GMP kinase)
ACX60_RS01635	0.1	X	X		0.1	X	X							WP_000407064.1	ispH, lytB	4-hydroxy-3-methylbut-2-en-1-yl diphosphate reductase	4-hydroxy-3-methylbut-2-enyl diphosphate reductase (HMBPP reductase) (EC 1.17.7.4)
ACX60_RS01640	0.982864	0.210845	0.0430385	24	1.01393	0.234323	0.0488598	23	0.03106	0.06496	0.634854	0.840959	No	WP_001214058.1	fimT	type IV fimbrial biogenesis protein FimT	Prepilin-type N-terminal cleavage/methylation domain-containing protein
ACX60_RS01645	0.972313	0.326303	0.0398642	67	1.05389	0.310219	0.039084	63	0.08158	0.05592	0.147014	0.444396	No	WP_000546629.1	pilV	type IV pilus assembly protein PilV	Type IV pilus modification protein PilV
ACX60_RS01650	0.988978	0.286426	0.0386217	55	1.08268	0.336612	0.0445853	57	0.0937	0.05916	0.116094	0.393602	No	WP_000079196.1	pilW	type IV pilus assembly protein PilW	Pilus assembly protein PilW
ACX60_RS01655	1.01739	0.21549	0.0267283	65	1.02923	0.288323	0.036617	62	0.01184	0.04503	0.793002	0.915199	No	WP_000149378.1			Pilus assembly protein
ACX60_RS01660	1.01651	0.210681	0.0108077	380	1.06287	0.268479	0.0138458	376	0.04636	0.01754	0.0084006	0.0876458	No	WP_000768958.1	pilY1	type IV pilus assembly protein PilY1	Pilus assembly protein PilY
ACX60_RS01665	1.00603	0.216978	0.0383567	32	1.05888	0.224078	0.039007	33	0.05285	0.05473	0.337928	0.659277	No	WP_001046417.1	pilE	type IV pilus assembly protein PilE	Pilin
ACX60_RS01670	0.934775	0.39864	0.0996599	16	0.951721	0.415576	0.107301	15	0.01695	0.1462	0.908546	0.949517	No	WP_000788346.1	pilE	type IV pilus assembly protein PilE	Pilus assembly protein PilE
ACX60_RS01675	0.1	X	X		0.1	X	X							WP_000937220.1	RP-S16, MRPS16, rpsP	small subunit ribosomal protein S16	30S ribosomal protein S16
ACX60_RS01680	0.1	X	X		0.1	X	X							WP_000189236.1	rimM	16S rRNA processing protein RimM	Ribosome maturation factor RimM
ACX60_RS01685	0.1	X	X		0.1	X	X							WP_000464596.1	trmD	tRNA (guanine37-N1)-methyltransferase	tRNA (guanine-N(1)-)-methyltransferase (EC 2.1.1.228) (M1G-methyltransferase) (tRNA [GM37] methyltransferase)
ACX60_RS01690	0.1	X	X		0.1	X	X							WP_000014562.1	RP-L19, MRPL19, rplS	large subunit ribosomal protein L19	50S ribosomal protein L19
ACX60_RS01695	1.03227	0.297884	0.0343967	75	1.06168	0.259863	0.03084	71	0.02941	0.04637	0.526942	0.779801	No	WP_000827944.1	lip, TGL2	triacylglycerol lipase	Lactonizing lipase (EC 3.1.1.3)
ACX60_RS01700	0.9198	0.344679	0.0703573	24	1.0426	0.341365	0.0669471	26	0.1228	0.09708	0.212003	0.535077	No	WP_001189451.1			Lipase chaperone (Lipase activator protein) (Lipase foldase) (Lipase helper protein) (Lipase modulator)
ACX60_RS01705	0.993642	0.266086	0.0355572	56	1.05035	0.302085	0.0400121	57	0.05671	0.05359	0.292217	0.613788	No	WP_000208695.1	truB, PUS4, TRUB1	tRNA pseudouridine55 synthase	tRNA pseudouridine synthase B (EC 5.4.99.25) (tRNA pseudouridine(55) synthase) (Psi55 synthase) (tRNA pseudouridylate synthase) (tRNA-uridine isomerase)
ACX60_RS01710	0.974385	0.225467	0.0325433	48	1.0292	0.206124	0.0300663	47	0.05481	0.04435	0.219601	0.543861	No	WP_012296948.1	K07090	uncharacterized protein	Probable membrane transporter protein
ACX60_RS01715	1.02077	0.295643	0.0548995	29	1.04724	0.309534	0.057479	29	0.02647	0.07948	0.74039	0.891426	No	WP_001019905.1			Hemerythrin HHE cation binding domain protein
ACX60_RS01720	1.02066	0.272998	0.0268993	103	1.07539	0.274756	0.0274756	100	0.05473	0.03845	0.156164	0.459154	No	WP_001180507.1	rhtA	inner membrane transporter RhtA	Transporter
ACX60_RS01725	0.942704	0.2857	0.0341477	70	1.02965	0.338837	0.039389	74	0.08694	0.05238	0.0991307	0.364954	No	WP_000098158.1	rhtA	inner membrane transporter RhtA	EamA family transporter (Transporter)
ACX60_RS01730	0.671386	0.442345	0.0989114	20	0.880204	0.448573	0.0978867	21	0.2088	0.1392	0.141655	0.436229	No	WP_000077814.1	serA, PHGDH	D-3-phosphoglycerate dehydrogenase / 2-oxoglutarate reductase	ACT domain protein
ACX60_RS01735	0.972139	0.253757	0.0235608	116	1.01209	0.340832	0.0319218	114	0.03995	0.03958	0.313851	0.634526	No	WP_000993500.1			FAD-linked oxidase
ACX60_RS01740	0.962282	0.266869	0.0582355	21	1.02437	0.28495	0.0607516	22	0.06209	0.08429	0.465555	0.74336	No	WP_001189303.1			Uncharacterized protein
ACX60_RS01745	0.993535	0.195986	0.0427677	21	1.03218	0.18405	0.0392395	22	0.03865	0.05795	0.508598	0.769445	No	WP_000955560.1			Putative quinol monooxygenase ygiN
ACX60_RS01750	1.05191	0.230625	0.0407691	32	1.02215	0.268379	0.0467189	33	-0.02976	0.06215	0.63371	0.840472	No	WP_000065455.1	mdaB	modulator of drug activity B	Flavodoxin family protein (NADPH quinone reductase MdaB)
ACX60_RS01755	1.04972	0.0417975	0.00738882	32	1.08166	0.0834825	0.0147578	32	0.03194	0.0165	0.0575422	0.273259	No	WP_000719504.1			Uncharacterized protein
ACX60_RS01760	1.02211	0.316079	0.0312965	102	1.04814	0.383754	0.0376301	104	0.02603	0.04904	0.596135	0.818667	No	WP_000790118.1	mdfA, cmr	MFS transporter, DHA1 family, multidrug/chloramphenicol efflux transport protein	Multidrug transporter MdfA
ACX60_RS01765	1.0019	0.215731	0.0182981	139	1.01744	0.213325	0.0183601	135	0.01554	0.02593	0.549282	0.787333	No	WP_001061808.1			TIGR01666 family membrane protein
ACX60_RS01770	1.05952	0.202145	0.0254678	63	1.08507	0.245514	0.0306892	64	0.02555	0.03994	0.523481	0.778015	No	WP_001143885.1	SOD1	superoxide dismutase, Cu-Zn family	Superoxide dismutase [Cu-Zn] (EC 1.15.1.1)
ACX60_RS01775	0.988143	0.273029	0.0386121	50	1.0387	0.293333	0.0419048	49	0.05055	0.05694	0.376832	0.689875	No	WP_000553808.1			AI-2E family transporter
ACX60_RS01780	1.02992	0.247399	0.02766	80	1.09441	0.255641	0.0284046	81	0.06449	0.03966	0.105851	0.379986	No	WP_000849145.1	parA, soj	chromosome partitioning protein	CobQ/CobB/MinD/ParA nucleotide binding domain protein
ACX60_RS01785	1.07123	0.269954	0.0519526	27	1.05574	0.308007	0.0628717	24	-0.01549	0.08092	0.84903	0.932004	No	WP_000118035.1			Endonuclease related to archaeal Holliday junction resolvase family protein
ACX60_RS01790	0.976846	0.43141	0.152527	8	0.853092	0.383595	0.156602	6	-0.1238	0.2226	0.588451	0.812617	No	WP_000744750.1			Putative secreted protein
ACX60_RS01795	1.06404	0.399068	0.0694689	33	1.00534	0.265635	0.0484981	30	-0.0587	0.08632	0.499028	0.764069	No	WP_000915012.1			Uncharacterized protein
ACX60_RS01800	0.975562	0.291207	0.0620855	22	0.984842	0.377476	0.086599	19	0.009279	0.1045	0.929728	0.955524	No	WP_000194458.1			SAM-dependent methyltransferase
ACX60_RS01805	0.1	X	X		0.1	X	X							WP_000360741.1			Uncharacterized protein
ACX60_RS01810	0.928971	0.300201	0.0364048	68	0.98433	0.325178	0.0400266	66	0.05536	0.05404	0.307527	0.628256	No	WP_001191140.1	mmuP	S-methylmethionine transporter	Amino acid permease family protein
ACX60_RS01815	0.990718	0.202989	0.0767228	7	0.964922	0.135798	0.0513269	7	-0.0258	0.09231	0.784659	0.910049	No	WP_001281781.1	GLUD1_2, gdhA	glutamate dehydrogenase (NAD(P)+)	Glutamate dehydrogenase
ACX60_RS01820	1.03321	0.277909	0.0655037	18	1.01823	0.284952	0.0671637	18	-0.01498	0.09382	0.874099	0.938353	No	WP_009518196.1	astC	succinylornithine aminotransferase	Acetylornithine aminotransferase (ACOAT) (EC 2.6.1.11)
ACX60_RS01825	1.03774	0.301316	0.0421927	51	1.03177	0.31329	0.0434455	52	-0.005964	0.06058	0.921772	0.953736	No	WP_000973732.1	astA	arginine N-succinyltransferase	Arginine N-succinyltransferase (EC 2.3.1.109)
ACX60_RS01830	0.870252	0.410783	0.0838508	24	1.00387	0.334228	0.0682239	24	0.1336	0.1081	0.222709	0.54748	No	WP_000071645.1	astD	succinylglutamic semialdehyde dehydrogenase	N-succinylglutamate 5-semialdehyde dehydrogenase (EC 1.2.1.71) (Succinylglutamic semialdehyde dehydrogenase) (SGSD)
ACX60_RS01835	0.93854	0.314923	0.0532317	35	1.01549	0.313206	0.0522011	36	0.07695	0.07455	0.305614	0.627558	No	WP_000679450.1	astB	succinylarginine dihydrolase	N-succinylarginine dihydrolase (EC 3.5.3.23)
ACX60_RS01840	1.0701	0.0922812	0.034879	7	1.17696	0.190879	0.0636264	9	0.1069	0.07883	0.196726	0.514846	No	WP_001150820.1	astE	succinylglutamate desuccinylase	Succinylglutamate desuccinylase (EC 3.5.1.96)
ACX60_RS01845	0.966678	0.304397	0.038974	61	0.96145	0.329596	0.0429097	59	-0.005229	0.05789	0.928183	0.95522	No	WP_000783285.1			Uncharacterized protein
ACX60_RS01850	1.00628	0.251327	0.0407706	38	1.0526	0.205069	0.0332666	38	0.04632	0.05262	0.381605	0.693713	No	WP_000975692.1			Putative signal peptide-containing protein
ACX60_RS01855	1.00278	0.213095	0.0229786	86	1.04299	0.21671	0.0233684	86	0.04021	0.03277	0.221516	0.544978	No	WP_001190943.1			Peptidase S8
ACX60_RS01860	1.06449	0.272452	0.0821474	11	1.08204	0.0781909	0.0260636	9	0.01755	0.09423	0.854341	0.932139	No	WP_001088069.1			Uncharacterized protein
ACX60_RS01865	0.998467	0.243991	0.0591765	17	1.08118	0.160107	0.0400267	16	0.08271	0.07234	0.261606	0.587963	No	WP_000644154.1			Uncharacterized protein
ACX60_RS01870	0.943063	0.356632	0.0713265	25	1.01423	0.356446	0.0727592	24	0.07117	0.1019	0.488333	0.759032	No	WP_000355659.1			LysR family transcriptional regulator (Transcriptional regulator)
ACX60_RS01875	1.00673	0.198706	0.0192096	107	1.05288	0.237242	0.0226201	110	0.04615	0.02975	0.122265	0.404037	No	WP_001018296.1			Transporter
ACX60_RS01880	0.977708	0.277839	0.0352856	62	1.02174	0.310997	0.0411925	57	0.04404	0.05398	0.416296	0.711582	No	WP_001142587.1			Uncharacterized protein
ACX60_RS01885	1.02629	0.0948988	0.0316329	9	1.04259	0.227227	0.0718555	10	0.0163	0.08164	0.844084	0.930149	No	WP_049594796.1			GTP cyclohydrolase
ACX60_RS01890	0.922764	0.307479	0.0512465	36	1.00321	0.321589	0.0528688	37	0.08045	0.07368	0.278557	0.602767	No	WP_000793442.1			Uncharacterized protein
ACX60_RS01895	0.1	X	X		0.1	X	X							WP_000033892.1	glyS	glycyl-tRNA synthetase beta chain	Glycine--tRNA ligase beta subunit (EC 6.1.1.14) (Glycyl-tRNA synthetase beta subunit) (GlyRS)
ACX60_RS01900	0.1	X	X		0.1	X	X							WP_000085212.1	glyQ	glycyl-tRNA synthetase alpha chain	Glycine--tRNA ligase alpha subunit (EC 6.1.1.14) (Glycyl-tRNA synthetase alpha subunit) (GlyRS)
ACX60_RS01905	0.996913	0.280385	0.0241317	135	1.01301	0.281229	0.0242044	135	0.01609	0.03418	0.638105	0.843475	No	WP_001082095.1	tetA	MFS transporter, DHA1 family, tetracycline resistance protein	Tetracycline resistance MFS efflux pump
ACX60_RS01910	1.0233	0.197527	0.017258	131	1.07985	0.182667	0.0161456	128	0.05655	0.02365	0.0175332	0.140968	No	WP_001283766.1			DNA-binding protein
ACX60_RS01915	1.0131	0.163093	0.0152085	115	1.0527	0.218621	0.0204757	114	0.03959	0.02547	0.121501	0.403179	No	WP_000481383.1			DNA metabolism protein
ACX60_RS01920	1.01926	0.23197	0.0211759	120	1.05047	0.240785	0.0219806	120	0.03122	0.03052	0.307443	0.628256	No	WP_000111462.1	K07168	CBS domain-containing membrane protein	CBS domain protein
ACX60_RS01925	0.858771	0.39387	0.160797	6	0.885735	0.409338	0.167112	6	0.02696	0.2319	0.90974	0.949517	No	WP_000013717.1			PspC domain protein
ACX60_RS01930	1.02328	0.13488	0.0238436	32	1.14674	0.164347	0.0295177	31	0.1235	0.03783	0.00180339	0.0297659	Yes	WP_000054175.1			Uncharacterized protein
ACX60_RS01935	0.96563	0.302697	0.0334273	82	1.03173	0.389684	0.042518	84	0.0661	0.05425	0.224817	0.550137	No	WP_001112080.1			Acyl-CoA dehydrogenase, N-terminal domain protein
ACX60_RS01940	0.995701	0.297213	0.0267988	123	1.00683	0.273092	0.0253559	116	0.01113	0.03698	0.763812	0.901465	No	WP_000550353.1			Uncharacterized protein
ACX60_RS01945	0.1	X	X		0.1	X	X							WP_000166015.1	aroE	shikimate dehydrogenase	Shikimate dehydrogenase (NADP(+)) (SDH) (EC 1.1.1.25)
ACX60_RS01950	0.1	X	X		0.1	X	X							WP_001164616.1	CPOX, hemF	coproporphyrinogen III oxidase	Coproporphyrinogen oxidase (EC 1.3.3.3)
ACX60_RS01955	0.1	X	X		1.02232	0	0	1						WP_001121174.1	ribA, RIB1	GTP cyclohydrolase II	GTP cyclohydrolase-2 (EC 3.5.4.25) (GTP cyclohydrolase II)
ACX60_RS01960	0.1	X	X		0.1	X	X							WP_000967375.1	dxs	1-deoxy-D-xylulose-5-phosphate synthase	1-deoxy-D-xylulose-5-phosphate synthase (EC 2.2.1.7) (1-deoxyxylulose-5-phosphate synthase) (DXP synthase) (DXPS)
ACX60_RS01965	0.739925	0.392768	0.0818978	23	1.09759	0.477377	0.0974442	24	0.3577	0.1278	0.00754076	0.0808377	No	WP_000433617.1	E3.1.3.25, IMPA, suhB	myo-inositol-1(or 4)-monophosphatase	Inositol-1-monophosphatase (EC 3.1.3.25)
ACX60_RS01970	0.348761	0.379892	0.126631	9	1.13767	0.475769	0.137343	12	0.7889	0.1931	0.000631066	0.0145825	Yes	WP_000047395.1			Helicase domain protein
ACX60_RS01975	1.06878	0	0	1	1.06366	0	0	1
ACX60_RS01980	1.01682	0.37765	0.0726788	27	1.02815	0.392689	0.0785377	25	0.01134	0.1068	0.915926	0.949893	No	WP_002019647.1	mlaF, linL, mkl	phospholipid/cholesterol/gamma-HCH transport system ATP-binding protein	Uncharacterized protein
ACX60_RS01985	1.00949	0.282213	0.0543119	27	0.95678	0.265642	0.0531284	25	-0.05271	0.07616	0.492037	0.760418	No	WP_001091949.1	mlaE, linK	phospholipid/cholesterol/gamma-HCH transport system permease protein	Uncharacterized protein
ACX60_RS01990	1.02304	0.227702	0.0569256	16	0.990226	0.222857	0.0575414	15	-0.03281	0.081	0.688388	0.869896	No	WP_000842362.1	mlaD, linM	phospholipid/cholesterol/gamma-HCH transport system substrate-binding protein	Mce related family protein
ACX60_RS01995	0.997531	0.0923877	0.0461938	4	0.91625	0.199149	0.0995746	4	-0.08128	0.1098	0.48696	0.757696	No	WP_009518191.1	mlaC	phospholipid transport system substrate-binding protein	Toluene tolerance protein
ACX60_RS02000	1.05894	0.154049	0.0628901	6	1.10301	0.0981907	0.0439122	5	0.04407	0.08003	0.595255	0.81803	No	WP_000250997.1	mlaB	phospholipid transport system transporter-binding protein	STAS domain protein
ACX60_RS02005	0.997162	0.241988	0.0415006	34	1.21863	0.405114	0.0666004	37	0.2215	0.08008	0.00728685	0.0786563	No	WP_000888321.1	corA	magnesium transporter	Magnesium transport protein CorA
ACX60_RS02010	0.946288	0.267316	0.0613265	19	1.08305	0.38627	0.0863727	20	0.1368	0.1069	0.208827	0.532842	No	WP_001084310.1	ppnN	pyrimidine/purine-5'-nucleotide nucleosidase	Cytokinin riboside 5'-monophosphate phosphoribohydrolase (EC 3.2.2.n1)
ACX60_RS02015	1.04244	0.0986863	0.0246716	16	1.04488	0.120876	0.0335249	13	0.002443	0.04074	0.952624	0.957704	No	WP_000849701.1	mutT, NUDT15, MTH2	8-oxo-dGTP diphosphatase	NUDIX domain protein
ACX60_RS02020	1.03881	0.116273	0.0156782	55	1.0664	0.249918	0.0340095	54	0.02758	0.03723	0.460381	0.738876	No	WP_000472273.1			Phosphoribosyl transferase domain protein
ACX60_RS02025	0.911261	0.338683	0.027746	149	0.866633	0.372995	0.0309756	145	-0.04463	0.04153	0.283454	0.606142	No	WP_000204953.1	recG	ATP-dependent DNA helicase RecG	ATP-dependent DNA helicase RecG (EC 3.6.4.12)
ACX60_RS02030	1.03094	0.258034	0.0372441	48	1.07492	0.283384	0.0427218	44	0.04398	0.05644	0.437876	0.722835	No	WP_000547780.1			NAD(P)-dependent oxidoreductase
ACX60_RS02035	1.0824	0.225218	0.0210017	115	1.09375	0.261171	0.0245689	113	0.01136	0.03228	0.725328	0.886984	No	WP_000712907.1			Bacterial extracellular solute-binding s, 3 family protein
ACX60_RS02040	0.646725	0.457726	0.264268	3	0.940328	0.0952308	0.0549815	3	0.2936	0.2699	0.337875	0.659277	No	WP_000045404.1	plsB	glycerol-3-phosphate O-acyltransferase	Glycerol-3-phosphate acyltransferase (GPAT) (EC 2.3.1.15)
ACX60_RS02045	1.02228	0.378299	0.0668744	32	1.1103	0.33776	0.0587966	33	0.08802	0.08889	0.325874	0.645447	No	WP_000993136.1	tesB	acyl-CoA thioesterase II	Thioesterase-like superfamily protein
ACX60_RS02050	1.01209	0.23638	0.0209753	127	1.05249	0.283231	0.0252322	126	0.04041	0.03279	0.218996	0.543548	No	WP_031978823.1			Glutamate:proton symporter
ACX60_RS02055	1.07345	0.141705	0.0243021	34	1.08399	0.139029	0.0242018	33	0.01054	0.03431	0.75964	0.900355	No	WP_000771875.1	K07044	uncharacterized protein	Metal-dependent hydrolase
ACX60_RS02060	0.943457	0	0	1	1.08434	0	0	1						WP_001254456.1	engB	GTP-binding protein	Probable GTP-binding protein EngB
ACX60_RS02065	1.09453	0.334085	0.105647	10	1.12567	0.190892	0.0674907	8	0.03114	0.1331	0.817976	0.922823	No	WP_001176606.1	nsrR	Rrf2 family transcriptional regulator, nitric oxide-sensitive transcriptional repressor	Rrf2 family protein
ACX60_RS02070	1.03022	0.272348	0.0447737	37	1.03519	0.213505	0.0366158	34	0.004972	0.05843	0.932445	0.956794	No	WP_000188888.1			Globin family protein
ACX60_RS02075	0.990429	0.246458	0.0255565	93	1.02064	0.310953	0.0325967	91	0.03021	0.04132	0.465547	0.74336	No	WP_000537113.1	K06915	uncharacterized protein	Type III restriction enzyme, res subunit
ACX60_RS02080	1.02205	0.213966	0.0255739	70	1.04391	0.285464	0.0334111	73	0.02187	0.04233	0.606216	0.825096	No	WP_000716511.1	metC	cystathionine beta-lyase	Cys/Met metabolism PLP-dependent enzyme family protein
ACX60_RS02085	1.01969	0.222987	0.0239067	87	1.05302	0.2993	0.0324637	85	0.03332	0.04018	0.408126	0.706942	No	WP_000835293.1			Peptidase C26 family protein
ACX60_RS02090	0.1	X	X		0.1	X	X							WP_000070912.1	RP-S10, MRPS10, rpsJ	small subunit ribosomal protein S10	30S ribosomal protein S10
ACX60_RS02095	0.1	X	X		0.1	X	X							WP_001982642.1	RP-L3, MRPL3, rplC	large subunit ribosomal protein L3	50S ribosomal protein L3
ACX60_RS02100	0.1	X	X		0.1	X	X							WP_001050255.1	RP-L4, MRPL4, rplD	large subunit ribosomal protein L4	50S ribosomal protein L4
ACX60_RS02105	0.1	X	X		0.1	X	X							WP_001058538.1	RP-L23, MRPL23, rplW	large subunit ribosomal protein L23	50S ribosomal protein L23
ACX60_RS02110	0.1	X	X		0.1	X	X							WP_001122317.1	RP-L2, MRPL2, rplB	large subunit ribosomal protein L2	50S ribosomal protein L2
ACX60_RS02115	0.1	X	X		0.1	X	X							WP_001138119.1	RP-S19, rpsS	small subunit ribosomal protein S19	30S ribosomal protein S19
ACX60_RS02120	0.1	X	X		0.1	X	X							WP_001982638.1	RP-L22, MRPL22, rplV	large subunit ribosomal protein L22	50S ribosomal protein L22
ACX60_RS02125	0.1	X	X		0.1	X	X							WP_000529922.1	RP-S3, rpsC	small subunit ribosomal protein S3	30S ribosomal protein S3
ACX60_RS02130	0.1	X	X		0.1	X	X							WP_000941215.1	RP-L16, MRPL16, rplP	large subunit ribosomal protein L16	50S ribosomal protein L16
ACX60_RS02135	0.1	X	X		0.1	X	X							WP_000849928.1	RP-L29, rpmC	large subunit ribosomal protein L29	50S ribosomal protein L29
ACX60_RS02140	0.1	X	X		0.1	X	X							WP_001291845.1	RP-S17, MRPS17, rpsQ	small subunit ribosomal protein S17	30S ribosomal protein S17
ACX60_RS02145	0.1	X	X		0.1	X	X							WP_001982634.1	RP-L14, MRPL14, rplN	large subunit ribosomal protein L14	50S ribosomal protein L14
ACX60_RS02150	0.1	X	X		0.1	X	X							WP_001062685.1	RP-L24, MRPL24, rplX	large subunit ribosomal protein L24	50S ribosomal protein L24
ACX60_RS02155	0.1	X	X		0.1	X	X							WP_000113197.1	RP-L5, MRPL5, rplE	large subunit ribosomal protein L5	50S ribosomal protein L5
ACX60_RS02160	0.1	X	X		0.1	X	X							WP_001074624.1	RP-S14, MRPS14, rpsN	small subunit ribosomal protein S14	30S ribosomal protein S14
ACX60_RS02165	0.1	X	X		0.1	X	X							WP_000062616.1	RP-S8, rpsH	small subunit ribosomal protein S8	30S ribosomal protein S8
ACX60_RS02170	0.1	X	X		0.1	X	X							WP_000091932.1	RP-L6, MRPL6, rplF	large subunit ribosomal protein L6	50S ribosomal protein L6
ACX60_RS02175	0.1	X	X		0.1	X	X							WP_001003194.1	RP-L18, MRPL18, rplR	large subunit ribosomal protein L18	50S ribosomal protein L18
ACX60_RS02180	0.1	X	X		0.1	X	X							WP_001141025.1	RP-S5, MRPS5, rpsE	small subunit ribosomal protein S5	30S ribosomal protein S5
ACX60_RS02185	0.1	X	X		0.1	X	X							WP_000849088.1	RP-L30, MRPL30, rpmD	large subunit ribosomal protein L30	50S ribosomal protein L30
ACX60_RS02190	0.1	X	X		0.1	X	X							WP_000175340.1	RP-L15, MRPL15, rplO	large subunit ribosomal protein L15	50S ribosomal protein L15
ACX60_RS02195	0.1	X	X		0.1	X	X							WP_000075233.1	secY	preprotein translocase subunit SecY	Protein translocase subunit SecY
ACX60_RS02200	0.1	X	X		0.1	X	X							WP_000867907.1	RP-L36, MRPL36, rpmJ	large subunit ribosomal protein L36	50S ribosomal protein L36
ACX60_RS02205	0.1	X	X		0.1	X	X							WP_000090815.1	RP-S13, rpsM	small subunit ribosomal protein S13	30S ribosomal protein S13
ACX60_RS02210	0.1	X	X		0.1	X	X							WP_001040166.1	RP-S11, MRPS11, rpsK	small subunit ribosomal protein S11	30S ribosomal protein S11
ACX60_RS02215	0.1	X	X		0.1	X	X							WP_000135204.1	RP-S4, rpsD	small subunit ribosomal protein S4	30S ribosomal protein S4
ACX60_RS02220	0.1	X	X		0.1	X	X							WP_000198631.1	rpoA	DNA-directed RNA polymerase subunit alpha	DNA-directed RNA polymerase subunit alpha (RNAP subunit alpha) (EC 2.7.7.6) (RNA polymerase subunit alpha) (Transcriptase subunit alpha)
ACX60_RS02225	0.1	X	X		0.1	X	X							WP_001216380.1	RP-L17, MRPL17, rplQ	large subunit ribosomal protein L17	50S ribosomal protein L17
ACX60_RS02230	0.992398	0.256905	0.0391776	43	0.990442	0.281673	0.0424638	44	-0.001956	0.05784	0.973096	0.963544	No	WP_000415133.1			FAD-containing monooxygenase EthA (EC 1.14.13.-)
ACX60_RS02235	1.00473	0.234523	0.0276388	72	1.04893	0.28484	0.0338043	71	0.04419	0.04361	0.312562	0.633562	No	WP_001190550.1	ACADL	long-chain-acyl-CoA dehydrogenase	Acyl-CoA dehydrogenase
ACX60_RS02240	0.1	X	X		0.1	X	X							WP_001288210.1	cptB	antitoxin CptB	Flavinator of succinate dehydrogenase family protein
ACX60_RS02245	0.1	X	X		0.1	X	X							WP_009518132.1			Uncharacterized protein
ACX60_RS02250	0.967759	0.357205	0.0490658	53	0.971954	0.327663	0.0450079	53	0.004195	0.06658	0.949881	0.957676	No	WP_000049106.1			Uncharacterized protein
ACX60_RS02255	0.987483	0.190714	0.0381427	25	1.03949	0.128912	0.0263141	24	0.052	0.0467	0.271121	0.59814	No	WP_000651535.1			Rhombosortase
ACX60_RS02260	1.00257	0.252817	0.0247907	104	1.02118	0.325552	0.0320776	103	0.01861	0.04049	0.646214	0.848077	No	WP_001158904.1			Uncharacterized protein
ACX60_RS02265	1.00774	0.175782	0.0301464	34	1.02925	0.206304	0.0348718	35	0.0215	0.0462	0.643183	0.846958	No	WP_001130980.1			Uncharacterized protein
ACX60_RS02270	1.04454	0.0469332	0.00804898	34	1.08718	0.0513114	0.00879984	34	0.04264	0.01193	0.000660736	0.0149362	Yes	WP_000745518.1	K07070	uncharacterized protein	Uncharacterized protein
ACX60_RS02275	1.01615	0.231945	0.0208293	124	1.02278	0.281371	0.0252679	124	0.006633	0.03275	0.839648	0.929029	No	WP_025467431.1	prlC	oligopeptidase A	Oligopeptidase A
ACX60_RS02280	0.880701	0.313866	0.0360029	76	1.05615	0.294232	0.0324925	82	0.1754	0.04838	0.000388428	0.0108314	Yes	WP_000165345.1	rnr, vacB	ribonuclease R	Ribonuclease R (RNase R) (EC 3.1.13.1)
ACX60_RS02285	0.1	X	X		0.1	X	X
ACX60_RS02290	0.1	X	X		0.1	X	X
ACX60_RS02295	0.1	X	X		0.1	X	X
ACX60_RS02300	1.02972	0.25071	0.0723736	12	1.13622	0.160001	0.0505969	10	0.1065	0.09192	0.260247	0.586599	No	WP_001046660.1			Hydrolase
ACX60_RS02305	0.958202	0.346212	0.0359005	93	1.03649	0.422019	0.0437613	93	0.07829	0.0566	0.168309	0.474727	No	WP_000479323.1			Uncharacterized protein
ACX60_RS02310	0.1	X	X		0.1	X	X
ACX60_RS02315	1.06322	0.262971	0.0438284	36	1.1304	0.239779	0.0399631	36	0.06718	0.05931	0.261223	0.587526	No	WP_000007404.1	K07078	uncharacterized protein	Nitroreductase
ACX60_RS02320	0.95125	0.311427	0.0899013	12	0.975829	0.319094	0.0921145	12	0.02458	0.1287	0.850307	0.932036	No	WP_000139385.1			YcxB-like family protein
ACX60_RS02325	1.12246	0.350934	0.058489	36	1.15709	0.413918	0.0709863	34	0.03463	0.09154	0.706372	0.878613	No	WP_000857681.1			Fumarylacetoacetate hydrolase
ACX60_RS02330	1.02646	0.200331	0.0180632	123	1.02309	0.280497	0.025395	122	-0.003371	0.03112	0.913835	0.94974	No	WP_000747869.1			AraC family transcriptional regulator
ACX60_RS02335	1.00194	0.270522	0.0394597	47	1.00656	0.303199	0.0433142	49	0.004624	0.05873	0.93741	0.956794	No	WP_000392678.1			Uncharacterized protein
ACX60_RS02340	0.991334	0.313949	0.0364959	74	1.02739	0.33118	0.0395835	70	0.03606	0.05376	0.503471	0.767394	No	WP_000893466.1	K07058	membrane protein	UPF0761 membrane protein J517_3391
ACX60_RS02345	0.899491	0.383812	0.0678491	32	0.897677	0.413824	0.0768452	29	-0.001814	0.1021	0.985887	0.966171	No	WP_001183347.1	wrbA	NAD(P)H dehydrogenase (quinone)	Quinone oxidoreductase, type IV (EC 1.6.5.2)
ACX60_RS02350	1.06649	0.22749	0.0656707	12	0.988763	0.266876	0.0843935	10	-0.07773	0.1053	0.469111	0.74664	No	WP_000543071.1	xpt	xanthine phosphoribosyltransferase	Xanthine phosphoribosyltransferase (XPRTase) (EC 2.4.2.22)
ACX60_RS02355	0.920063	0.294909	0.0460571	41	1.03891	0.332705	0.0495967	45	0.1188	0.06807	0.0844738	0.340817	No	WP_000201544.1			Uncharacterized protein
ACX60_RS02360	0.888942	0.198557	0.0389402	26	0.758663	0.225896	0.0443018	26	-0.1303	0.05898	0.0318027	0.198659	No	WP_001193955.1			Uncharacterized protein
ACX60_RS02365	1.04324	0.310384	0.0373658	69	1.10883	0.371726	0.0444297	70	0.06559	0.05813	0.26113	0.587526	No	WP_000914771.1	tonB	periplasmic protein TonB	Energy transducer TonB
ACX60_RS02370	1.14561	0	0	1	1.35485	0	0	1						WP_000703571.1	ybeY, yqfG	probable rRNA maturation factor	Endoribonuclease YbeY (EC 3.1.-.-)
ACX60_RS02375	0.1	X	X		0.1	X	X							WP_000122983.1	phoH, phoL	phosphate starvation-inducible protein PhoH and related proteins	ATPase associated with various cellular activities family protein
ACX60_RS02380	0.9661	0.291719	0.0361832	65	1.05433	0.293886	0.0359039	67	0.08823	0.05098	0.0858681	0.344306	No	WP_049594797.1	miaB	tRNA-2-methylthio-N6-dimethylallyladenosine synthase	tRNA-2-methylthio-N(6)-dimethylallyladenosine synthase (EC 2.8.4.3) ((Dimethylallyl)adenosine tRNA methylthiotransferase MiaB) (tRNA-i(6)A37 methylthiotransferase)
ACX60_RS02385	0.997716	0.360956	0.0482347	56	1.03512	0.39503	0.0523231	57	0.0374	0.07122	0.600519	0.819856	No	WP_000792526.1	slt	soluble lytic murein transglycosylase	Transglycosylase SLT domain protein
ACX60_RS02390	0.97972	0.129426	0.0409281	10	1.04963	0.138493	0.0437954	10	0.06991	0.05994	0.258711	0.585024	No	WP_000877281.1	E3.1.27.1	ribonuclease T2	Ribonuclease T2 family protein
ACX60_RS02395	0.1	X	X	1	0.1	X	X							WP_000813006.1	mdh	malate dehydrogenase	Malate dehydrogenase (EC 1.1.1.37)
ACX60_RS02400	1.02154	0.0567569	0.0214521	7	1.08028	0.0934241	0.035311	7	0.05874	0.04132	0.180577	0.492412	No	WP_000462894.1			Uncharacterized protein
ACX60_RS02405	1.06938	0.133569	0.0422383	10	1.17262	0.169617	0.0536377	10	0.1032	0.06827	0.147824	0.445119	No	WP_000334849.1			Uncharacterized protein
ACX60_RS02410	0.937395	0.293547	0.0587093	25	1.07473	0.352646	0.0678668	27	0.1373	0.09038	0.134914	0.424474	No	WP_000556102.1	K07394	SM-20-related protein	2OG-Fe(II) oxygenase superfamily protein
ACX60_RS02415	0.741627	0.329649	0.109883	9	0.489897	0.478593	0.151344	10	-0.2517	0.1908	0.204496	0.52635	No	WP_001109438.1	rlmJ	23S rRNA (adenine2030-N6)-methyltransferase	Ribosomal RNA large subunit methyltransferase J (EC 2.1.1.266) (23S rRNA (adenine(2030)-N6)-methyltransferase) (23S rRNA m6A2030 methyltransferase)
ACX60_RS02420	0.815283	0.216765	0.0884941	6	1.15539	0.104351	0.0426012	6	0.3401	0.09821	0.00609263	0.0688633	No	WP_000180205.1	CHO1, pssA	CDP-diacylglycerol---serine O-phosphatidyltransferase	CDP-diacylglycerol-serine O-phosphatidyltransferase (EC 2.7.8.8)
ACX60_RS02425	0.895644	0.386355	0.0653059	35	0.998725	0.304751	0.0507919	36	0.1031	0.08246	0.215482	0.54036	No	WP_001125217.1			Uncharacterized protein
ACX60_RS02430	0.1	X	X		0.1	X	X
ACX60_RS02435	0.1	X	X		0.1	X	X
ACX60_RS02440	0.1	X	X		0.1	X	X
ACX60_RS02445	0.1	X	X		0.1	X	X
ACX60_RS02450	0.1	X	X		0.1	X	X
ACX60_RS02455	1.03712	0.100519	0.0710779	2	1.10416	0.0410184	0.0290044	2	0.06705	0.07677	0.474547	0.751459	No	WP_000455817.1			Glutathione-dependent formaldehyde-activating enzyme family protein
ACX60_RS02460	1.02912	0.13006	0.0213817	37	1.08128	0.0623088	0.0102435	37	0.05216	0.02371	0.0310073	0.197529	No	WP_009517740.1			Uncharacterized protein
ACX60_RS02465	0.987624	0.350414	0.0428099	67	1.04208	0.298527	0.0376109	63	0.05445	0.05727	0.343443	0.664633	No	WP_001176664.1	ACADM, acd	acyl-CoA dehydrogenase	Acyl-CoA dehydrogenase
ACX60_RS02470	0.968438	0.267262	0.0496294	29	0.961443	0.32173	0.0577844	31	-0.006995	0.07665	0.927602	0.95522	No	WP_000562197.1			TetR family transcriptional regulator
ACX60_RS02475	1.04075	0.236594	0.0153684	237	1.07174	0.260711	0.0170797	233	0.03099	0.02296	0.177659	0.48959	No	WP_000002859.1			Terpene utilization protein AtuA
ACX60_RS02480	0.997003	0.290276	0.0365714	63	1.00685	0.299294	0.0383207	61	0.009848	0.05294	0.852748	0.932139	No	WP_000121939.1	atuB	citronellol/citronellal dehydrogenase	Short chain dehydrogenase family protein
ACX60_RS02485	1.04786	0.32505	0.035051	86	1.08806	0.38007	0.0417181	83	0.04021	0.05434	0.460385	0.738876	No	WP_000154082.1	atuC	geranyl-CoA carboxylase beta subunit	Acetyl-CoA carboxylase carboxyltransferase subunit
ACX60_RS02490	1.06927	0.281693	0.0323124	76	1.08492	0.389027	0.046169	71	0.01565	0.05575	0.779362	0.906847	No	WP_000673011.1	atuD	citronellyl-CoA dehydrogenase	Acyl-CoA dehydrogenase, N-terminal domain protein
ACX60_RS02495	0.95513	0.352088	0.05567	40	0.944068	0.366327	0.0586592	39	-0.01106	0.08083	0.891505	0.941786	No	WP_000175504.1	atuE	isohexenylglutaconyl-CoA hydratase	Enoyl-CoA hydratase
ACX60_RS02500	1.04312	0.282681	0.0209537	182	1.06936	0.322677	0.0240509	180	0.02624	0.03188	0.410896	0.707791	No	WP_000672551.1	atuF	geranyl-CoA carboxylase alpha subunit	3-methylcrotonyl-CoA carboxylase
ACX60_RS02505	1.11507	0.109398	0.0773564	2	1.07316	0.231272	0.163534	2	-0.04191	0.1809	0.838355	0.928725	No	WP_000863328.1			Uncharacterized protein
ACX60_RS02510	1.14555	0.361731	0.136722	7	1.02422	0.102614	0.0418922	6	-0.1213	0.1535	0.446087	0.728963	No	WP_000003707.1	sspB	stringent starvation protein B	ClpXP protease specificity-enhancing factor
ACX60_RS02515	0.985931	0.258484	0.0351752	54	1.06079	0.237194	0.032278	54	0.07486	0.04774	0.119844	0.399986	No	WP_000110146.1	sspA, mglA	stringent starvation protein A	Glutathione S-transferase, C-terminal domain protein
ACX60_RS02520	0.1	X	X		0.1	X	X							WP_000224786.1	RP-S9, MRPS9, rpsI	small subunit ribosomal protein S9	30S ribosomal protein S9
ACX60_RS02525	0.1	X	X		0.1	X	X							WP_000854895.1	RP-L13, MRPL13, rplM	large subunit ribosomal protein L13	50S ribosomal protein L13
ACX60_RS02530	0.1	X	X		0.1	X	X							WP_000636499.1	pdxA	4-hydroxythreonine-4-phosphate dehydrogenase	4-hydroxythreonine-4-phosphate dehydrogenase (EC 1.1.1.262) (4-(phosphohydroxy)-L-threonine dehydrogenase)
ACX60_RS02535	0.886029	0.309405	0.0409817	57	1.12454	0.327727	0.0423094	60	0.2385	0.05899	9.57157e-05	0.00368581	Yes	WP_000284347.1	ksgA	16S rRNA (adenine1518-N6/adenine1519-N6)-dimethyltransferase	Ribosomal RNA small subunit methyltransferase A (EC 2.1.1.182) (16S rRNA (adenine(1518)-N(6)/adenine(1519)-N(6))-dimethyltransferase) (16S rRNA dimethyladenosine transferase) (16S rRNA dimethylase) (S-adenosylmethionine-6-N', N'-adenosyl(rRNA) dimethyltransferase)
ACX60_RS02540	0.987855	0.280539	0.0342733	67	1.10062	0.285121	0.0353649	65	0.1128	0.04924	0.0236124	0.164787	No	WP_000167246.1	apaH	bis(5'-nucleosyl)-tetraphosphatase (symmetrical)	Bis(5'-nucleosyl)-tetraphosphatase (Symmetrical)
ACX60_RS02545	0.975675	0.33621	0.0576596	34	0.997108	0.274816	0.0493584	31	0.02143	0.07661	0.780576	0.907583	No	WP_000514366.1			Uncharacterized protein
ACX60_RS02550	1.02064	0.264411	0.0763289	12	1.08537	0.212992	0.0614855	12	0.06472	0.09801	0.51589	0.77263	No	WP_000480818.1			LrgB-like family protein
ACX60_RS02555	1.03121	0.177775	0.0379018	22	1.12871	0.327362	0.0714363	21	0.0975	0.07983	0.228918	0.554539	No	WP_000357904.1			Putative membrane protein
ACX60_RS02560	1.06282	0.234919	0.0213563	121	1.06435	0.206805	0.0192847	115	0.001535	0.02887	0.957631	0.959635	No	WP_000456884.1	hflX	GTPase	GTPase HflX (GTP-binding protein HflX)
ACX60_RS02565	1.06612	0.162968	0.016899	93	1.05115	0.224623	0.022807	97	-0.01497	0.02857	0.601061	0.820228	No	WP_000195147.1	plsC	1-acyl-sn-glycerol-3-phosphate acyltransferase	Acyltransferase family protein
ACX60_RS02570	0.987573	0.271534	0.0303584	80	1.0742	0.246924	0.0281397	77	0.08662	0.04147	0.0383592	0.219164	No	WP_000079184.1	clsC	cardiolipin synthase C	Phospholipase D family protein
ACX60_RS02575	1.03813	0.240084	0.0312563	59	1.0012	0.245118	0.0324667	57	-0.03693	0.04505	0.414093	0.710552	No	WP_000267335.1	K07098	uncharacterized protein	Calcineurin-like phosphoesterase family protein
ACX60_RS02580	1.03505	0.209	0.0435795	23	1.13579	0.271138	0.0591671	21	0.1007	0.07262	0.172685	0.481382	No	WP_001097560.1			OmpA family protein
ACX60_RS02585	1.10699	0.211262	0.0406575	27	1.05937	0.109864	0.0211433	27	-0.04762	0.04583	0.303528	0.626236	No	WP_002014284.1	tpbB	diguanylate cyclase	GGDEF domain-containing protein (Membrane protein) (Putative diguanylate cyclase YfiN) (EC 2.7.7.65)
ACX60_RS02590	1.01475	0.379435	0.0848443	20	1.15681	0.409216	0.0892983	21	0.1421	0.1234	0.256685	0.582529	No	WP_001985194.1			DUF4154 domain-containing protein
ACX60_RS02595	0.1	X	X		0.1	X	X
ACX60_RS02600	0.1	X	X		0.1	X	X
ACX60_RS02605	0.1	X	X		0.1	X	X
ACX60_RS02610	0.1	X	X		0.1	X	X
ACX60_RS02615	0.1	X	X		0.1	X	X
ACX60_RS02620	0.993715	0.222037	0.0304991	53	0.996404	0.217425	0.0301515	52	0.00269	0.0429	0.950126	0.957676	No	WP_049594874.1	DLD, lpd, pdhD	dihydrolipoamide dehydrogenase	Dihydrolipoyl dehydrogenase
ACX60_RS02625	1.02033	0.233051	0.0351337	44	1.05619	0.237384	0.0366292	42	0.03586	0.05073	0.481601	0.755723	No	WP_000779308.1			Uncharacterized protein
ACX60_RS02630	1.00166	0.110292	0.0318387	12	1.03934	0.104494	0.0301648	12	0.03768	0.04386	0.399518	0.701801	No	WP_001293924.1			Uncharacterized protein
ACX60_RS02635	1.09136	0.242229	0.0253925	91	1.11107	0.221915	0.023523	89	0.0197	0.03465	0.570267	0.800084	No	WP_000543480.1			Lysophospholipase
ACX60_RS02640	1.11382	0.0469498	0.0331985	2	1.12581	0.00521803	0.0036897	2	0.01199	0.0334	0.753979	0.897113	No	WP_000587649.1	trxC	thioredoxin 2	Thioredoxin
ACX60_RS02645	1.02032	0.088551	0.0177102	25	1.04875	0.207802	0.0407533	26	0.02843	0.04506	0.53096	0.781528	No	WP_001287659.1	yciA	acyl-CoA thioesterase YciA	Acyl-CoA thioesterase (Acyl-CoA thioesterase YciA, involved in membrane biogenesis) (Putative acyl-CoA thioester hydrolase) (EC 3.1.2.-)
ACX60_RS02650	1.00921	0.199032	0.0318707	39	0.991239	0.31738	0.0508214	39	-0.01797	0.05999	0.765273	0.901552	No	WP_000083577.1			DUF4442 domain-containing protein
ACX60_RS02655	1.07982	0.12296	0.0328625	14	1.04015	0.170607	0.0440506	15	-0.03967	0.05558	0.481505	0.755723	No	WP_000538650.1			Uncharacterized protein
ACX60_RS02660	1.04927	0.202619	0.0233964	75	1.07812	0.223125	0.0255942	76	0.02885	0.0347	0.407052	0.706942	No	WP_000957703.1			Uncharacterized protein
ACX60_RS02665	1.06742	0.210421	0.0204379	106	1.07438	0.265708	0.026309	102	0.006959	0.03317	0.834026	0.927698	No	WP_000134309.1			Uncharacterized protein
ACX60_RS02670	1.07838	0.370844	0.0655565	32	1.02693	0.243323	0.0459836	28	-0.05145	0.08227	0.534143	0.781561	No	WP_000506715.1			Uncharacterized protein
ACX60_RS02675	0.953565	0.283422	0.0650216	19	0.97111	0.278096	0.0695241	16	0.01754	0.09535	0.855136	0.932139	No
ACX60_RS02680	1.05824	0.259619	0.0410494	40	1.1281	0.286176	0.0452484	40	0.06987	0.06109	0.256291	0.58231	No	WP_000762709.1			Uncharacterized protein
ACX60_RS02685	1.05723	0.226043	0.0319672	50	1.06627	0.227642	0.033564	46	0.009038	0.04634	0.845778	0.930803	No	WP_001177189.1			Nuclease
ACX60_RS02690	0.700031	0.444987	0.168189	7	0.761078	0.485912	0.183657	7	0.06105	0.249	0.810492	0.921718	No	WP_001063876.1			Uncharacterized protein
ACX60_RS02695	1.03524	0.235205	0.0221262	113	1.0557	0.237333	0.0222283	114	0.02046	0.03136	0.514902	0.772613	No	WP_001017139.1			Uncharacterized protein
ACX60_RS02700	1.02688	0.270774	0.0531031	26	1.06659	0.382838	0.0781464	24	0.03971	0.0932	0.671965	0.86559	No	WP_000479026.1			Uncharacterized protein
ACX60_RS02705	0.1	X	X		0.1	X	X							WP_000489162.1			Uncharacterized protein
ACX60_RS02710	1.00343	0.109208	0.0772215	2	1.09307	0.0539403	0.0381415	2	0.08965	0.08613	0.407247	0.706942	No	WP_000790977.1			Uncharacterized protein
ACX60_RS02715	0.968886	0.303397	0.0479712	40	0.985351	0.310802	0.0497681	39	0.01647	0.0691	0.812302	0.921966	No	WP_000942647.1			Molecular chaperone DnaJ
ACX60_RS02720	1.0576	0.282883	0.0577432	24	1.04883	0.284038	0.0557044	26	-0.008767	0.08025	0.913457	0.94974	No	WP_001985473.1			Uncharacterized protein
ACX60_RS02725	1.08611	0.247847	0.0382437	42	1.05458	0.202758	0.0333331	37	-0.03153	0.05138	0.541274	0.785367	No	WP_001067865.1			Uncharacterized protein
ACX60_RS02730	1.0818	0.0985315	0.0328438	9	1.12113	0.0817464	0.0289017	8	0.03933	0.04426	0.388199	0.697143	No	WP_000553831.1			Uncharacterized protein
ACX60_RS02735	1.02627	0.242253	0.020622	138	1.05672	0.208674	0.0180267	134	0.03045	0.02745	0.268349	0.594413	No	WP_000951143.1			Phage/plasmid-like TIGR03299 family protein
ACX60_RS02740	1.03618	0.166333	0.0196025	72	1.04048	0.248706	0.0297261	70	0.004298	0.03542	0.903586	0.946853	No	WP_002037196.1	pcoD	copper resistance protein D	Copper resistance D family protein
ACX60_RS02745	1.01916	0.221726	0.0296294	56	1.04487	0.253116	0.033526	57	0.02571	0.0448	0.56714	0.797849	No	WP_000689223.1	copC, pcoC	copper resistance protein C	CopC domain protein
ACX60_RS02750	1.02854	0.261448	0.017667	219	1.04502	0.279202	0.0188668	219	0.01647	0.02585	0.524245	0.778015	No	WP_000349570.1	copA, ATP7	Cu+-exporting ATPase	Copper-translocating P-type ATPase
ACX60_RS02755	1.05076	0.319761	0.0439225	53	1.02797	0.222822	0.0318317	49	-0.02279	0.05499	0.679495	0.867316	No	WP_000149041.1	cusS, copS, silS	two-component system, OmpR family, heavy metal sensor histidine kinase CusS	Sensor protein (EC 2.7.13.3)
ACX60_RS02760	0.984631	0.23296	0.0251207	86	1.05344	0.242838	0.0263394	85	0.06881	0.03639	0.0603534	0.279341	No	WP_001221582.1	cusR, copR, silR	two-component system, OmpR family, copper resistance phosphate regulon response regulator CusR	Response regulator
ACX60_RS02765	1.00527	0.223437	0.0394985	32	1.03229	0.308519	0.0537063	33	0.02702	0.06699	0.688115	0.869896	No	WP_000853614.1			Uncharacterized protein
ACX60_RS02770	0.982491	0.276967	0.0251788	121	1.01124	0.295003	0.0271573	118	0.02875	0.037	0.437934	0.722835	No	WP_000038713.1			Copper oxidase
ACX60_RS02775	1.00346	0.294795	0.0357492	68	1.0635	0.297622	0.0369154	65	0.06004	0.05138	0.244667	0.572703	No	WP_000557535.1	pcoB, copB	copper resistance protein B	Autotransporter beta-domain protein
ACX60_RS02780	1.00655	0.176829	0.0247611	51	1.04123	0.191792	0.0268562	51	0.03469	0.03653	0.34463	0.665692	No	WP_000771461.1			Uncharacterized protein
ACX60_RS02785	0.99738	0.340559	0.0378399	81	0.997038	0.344489	0.038515	80	-0.000342	0.05399	0.994954	0.96994	No	WP_000675248.1			Uncharacterized protein
ACX60_RS02790	0.986483	0.297999	0.024413	149	0.993963	0.318156	0.0264214	145	0.00748	0.03594	0.835285	0.927698	No	WP_000945697.1	cusB, silB	membrane fusion protein, Cu(I)/Ag(I) efflux system	Efflux transporter periplasmic adaptor subunit
ACX60_RS02795	1.01465	0.247016	0.0153488	259	1.02448	0.242203	0.0154423	246	0.009831	0.02178	0.651979	0.851163	No	WP_000561670.1	cusA, silA	Cu(I)/Ag(I) efflux system membrane protein CusA/SilA	Cation transporter
ACX60_RS02800	0.981222	0.147738	0.0369346	16	0.908621	0.310808	0.0802502	15	-0.0726	0.0865	0.408143	0.706942	No	WP_000911301.1			Copper-binding protein
ACX60_RS02805	0.930535	0.319554	0.0340645	88	0.951171	0.335965	0.0352187	91	0.02064	0.04904	0.674407	0.866136	No	WP_001086231.1			Ferrous iron transport protein B
ACX60_RS02810	1.23681	0	0	1	1.15845	0	0	1						WP_001048216.1			FeoA domain protein
ACX60_RS02815	1.0455	0.202459	0.0198528	104	1.04223	0.223668	0.0218277	105	-0.00327	0.02952	0.911911	0.949517	No	WP_000537297.1			Cation transporter
ACX60_RS02820	1.03176	0.21983	0.0897452	6	1.00498	0.227335	0.092809	6	-0.02677	0.1291	0.839872	0.929029	No	WP_000480875.1			Cd(II)/Pb(II)-responsive transcriptional regulator
ACX60_RS02825	1.0266	0.220239	0.0179228	151	1.0544	0.254228	0.0206206	152	0.0278	0.02733	0.30996	0.631587	No	WP_001019256.1			Archaeal ATPase family protein
ACX60_RS02830	1.04976	0.400151	0.133384	9	0.970697	0.108968	0.0385259	8	-0.07907	0.1465	0.5974	0.819173	No	WP_000860807.1			Uncharacterized protein
ACX60_RS02835	1.01719	0.245225	0.0463432	28	1.07809	0.205163	0.0374575	30	0.0609	0.05922	0.308196	0.629211	No	WP_001093469.1			GNAT family N-acetyltransferase
ACX60_RS02840	1.02113	0.195607	0.019964	96	1.04483	0.21627	0.0223066	94	0.0237	0.0299	0.429131	0.718128	No	WP_000910421.1			Integrase
ACX60_RS02845	1.12554	0.310716	0.0732366	18	1.13565	0.200763	0.0473204	18	0.01012	0.08719	0.90829	0.949517	No	WP_001138893.1	yajQ	cyclic-di-GMP-binding protein	UPF0234 protein J517_1125
ACX60_RS02850	1.00366	0.279434	0.0775011	13	0.974513	0.216679	0.0653313	11	-0.02915	0.1036	0.78104	0.907784	No	WP_000619820.1			Rhodanese-like domain protein
ACX60_RS02855	0.998686	0.202433	0.0211051	92	1.00102	0.220429	0.0229813	92	0.002337	0.0312	0.94037	0.956794	No	WP_001043506.1	mnmC	tRNA 5-methylaminomethyl-2-thiouridine biosynthesis bifunctional protein	tRNA 5-methylaminomethyl-2-thiouridine biosynthesis bifunctional protein MnmC (tRNA mnm(5)s(2)U biosynthesis bifunctional protein) [Includes: tRNA (mnm(5)s(2)U34)-methyltransferase (EC 2.1.1.61); FAD-dependent cmnm(5)s(2)U34 oxidoreductase (EC 1.5.-.-)]
ACX60_RS02860	0.854711	0.388116	0.117021	11	0.786049	0.531018	0.187743	8	-0.06866	0.2102	0.747964	0.894331	No	WP_001175200.1			Uncharacterized protein
ACX60_RS02865	0.877053	0.285612	0.107951	7	0.864488	0.23185	0.0946522	6	-0.01257	0.1461	0.932992	0.956794	No	WP_001115787.1	K09780	uncharacterized protein	Protein yciI
ACX60_RS02870	0.706092	0.426881	0.0779375	30	0.755059	0.353176	0.0667439	28	0.04897	0.1033	0.637283	0.842746	No	WP_000645707.1	ispZ	intracellular septation protein	Probable intracellular septation protein A
ACX60_RS02875	0.995265	0.258382	0.0215319	144	1.03852	0.2215	0.0184583	144	0.04325	0.02836	0.128355	0.414075	No	WP_001161542.1	E3.1.3.97	3',5'-nucleoside bisphosphate phosphatase	Phosphatase
ACX60_RS02880	1.03083	0.215562	0.0285519	57	1.03344	0.286546	0.0382914	56	0.002609	0.04765	0.956425	0.959635	No	WP_000637023.1	yneE, BEST	ion channel-forming bestrophin family protein	Bestrophin (Bestrophin, RFP-TM, chloride channel)
ACX60_RS02885	1.0402	0.227061	0.0250747	82	1.04451	0.150871	0.0169743	79	0.004311	0.0305	0.887771	0.939751	No	WP_001985895.1	radC	DNA repair protein RadC	DNA repair RadC family protein
ACX60_RS02890	0.1	X	X		0.1	X	X							WP_000006962.1	coaBC, dfp	phosphopantothenoylcysteine decarboxylase / phosphopantothenate---cysteine ligase	Coenzyme A biosynthesis bifunctional protein CoaBC (EC 4.1.1.36) (EC 6.3.2.5) (DNA/pantothenate metabolism flavoprotein)
ACX60_RS02895	1.08493	0.174351	0.0551347	10	1.00013	0.270475	0.0815513	11	-0.0848	0.1005	0.40927	0.706942	No	WP_000170142.1	secF	preprotein translocase subunit SecF	Protein-export membrane protein SecF
ACX60_RS02900	0.1	X	X	1	0.1	X	X	1						WP_001270222.1	secD	preprotein translocase subunit SecD	Protein translocase subunit SecD
ACX60_RS02905	0.1	X	X		0.1	X	X							WP_000051669.1	yajC	preprotein translocase subunit YajC	Preprotein translocase, YajC subunit
ACX60_RS02910	0.856442	0.327416	0.0524285	39	1.08774	0.275504	0.0430265	41	0.2313	0.06753	0.000983033	0.0200433	Yes	WP_000667229.1	tgt, QTRT1	queuine tRNA-ribosyltransferase	Queuine tRNA-ribosyltransferase (EC 2.4.2.29) (Guanine insertion enzyme) (tRNA-guanine transglycosylase)
ACX60_RS02915	0.945439	0.292349	0.0371284	62	0.947449	0.330475	0.042313	61	0.00201	0.05624	0.971548	0.96338	No	WP_000147154.1	lemA	LemA protein	Uncharacterized protein
ACX60_RS02920	0.966016	0.351843	0.061248	33	1.00879	0.348756	0.0607106	33	0.04277	0.08624	0.621616	0.834606	No	WP_001121092.1			Uncharacterized protein
ACX60_RS02925	0.986272	0.198395	0.0280573	50	1.08382	0.175707	0.0256294	47	0.09754	0.03814	0.0121355	0.111674	No	WP_001177138.1	queA	S-adenosylmethionine:tRNA ribosyltransferase-isomerase	S-adenosylmethionine:tRNA ribosyltransferase-isomerase (EC 2.4.99.17) (Queuosine biosynthesis protein QueA)
ACX60_RS02930	0.1	X	X		0.1	X	X
ACX60_RS02935	1.03685	0.16874	0.0134669	157	1.06595	0.206304	0.0165175	156	0.0291	0.0213	0.172885	0.481382	No	WP_001118986.1			Integrase
ACX60_RS02940	0.99842	0.0931356	0.0465678	4	1.06863	0.0832206	0.0416103	4	0.07022	0.06245	0.303827	0.626395	No	WP_000005458.1			Uncharacterized protein
ACX60_RS02945	1.04059	0.222383	0.061678	13	1.09055	0.147715	0.0394785	14	0.04995	0.07214	0.495052	0.763236	No	WP_049594875.1			AlpA family transcriptional regulator
ACX60_RS02950	0.1	X	X		0.1	X	X							WP_000392942.1			Transcriptional regulator
ACX60_RS02955	1.02167	0.121891	0.0209042	34	1.02565	0.149011	0.0255552	34	0.003984	0.03302	0.904326	0.947311	No	WP_000527683.1			Uncharacterized protein
ACX60_RS02960	1.04309	0.159682	0.0158889	101	1.06493	0.195055	0.0198049	97	0.02184	0.02529	0.38886	0.697143	No	WP_079454673.1
ACX60_RS02965	1.00589	0.103463	0.0220585	22	1.03953	0.117463	0.0250432	22	0.03364	0.03337	0.319289	0.640232	No	WP_000428610.1			Uncharacterized protein
ACX60_RS02970	0.933935	0.287661	0.117437	6	1.17459	0.307171	0.1161	7	0.2407	0.166	0.175159	0.485859	No	WP_000556350.1			Uncharacterized protein
ACX60_RS02975	1.00976	0.299192	0.0407149	54	0.961837	0.279242	0.038	54	-0.04792	0.05569	0.391498	0.698767	No	WP_000194111.1			His Kinase A domain protein
ACX60_RS02980	1.02888	0.236314	0.0155483	231	1.03635	0.263177	0.0177839	219	0.007463	0.02355	0.751528	0.895846	No	WP_000990827.1	glnE	[glutamine synthetase] adenylyltransferase / [glutamine synthetase]-adenylyl-L-tyrosine phosphorylase	Bifunctional glutamine synthetase adenylyltransferase/adenylyl-removing enzyme (ATP:glutamine synthetase adenylyltransferase) (ATase) [Includes: Glutamine synthetase adenylyl transferase (EC 2.7.7.42) (Adenylyl transferase) (AT) (AT-C); Glutamine synthetase adenylyl-L-tyrosine phosphorylase (EC 2.7.7.89) (Adenylyl removase) (AR) (AT-N)]
ACX60_RS02985	1.03555	0.356944	0.0538113	44	0.986665	0.38909	0.0623043	39	-0.04889	0.08189	0.552182	0.78944	No	WP_001046506.1	E2.6.1.42, ilvE	branched-chain amino acid aminotransferase	Branched-chain-amino-acid aminotransferase (BCAT) (EC 2.6.1.42)
ACX60_RS02990	0.637001	0.318109	0.0918301	12	0.520272	0.322096	0.0929812	12	-0.1167	0.1307	0.38141	0.693713	No	WP_000548408.1	K07276	uncharacterized protein	Nucleoside-diphosphate sugar epimerase
ACX60_RS02995	0.991777	0.230735	0.026643	75	0.993806	0.193606	0.0223557	75	0.00203	0.03478	0.953541	0.958318	No	WP_000697425.1			Glycosyltransferase
ACX60_RS03000	0.940667	0.440342	0.0766537	33	0.958951	0.380628	0.0672862	32	0.01828	0.1022	0.858621	0.932699	No	WP_000989966.1			Polysaccharide deacetylase
ACX60_RS03005	0.992533	0.283584	0.041365	47	1.08925	0.286582	0.0413645	48	0.09672	0.05851	0.101657	0.369138	No	WP_001033809.1			Lipopolysaccharide biosynthesis protein
ACX60_RS03010	1.04129	0.127965	0.0222758	33	1.12995	0.185211	0.0313064	35	0.08866	0.03883	0.0256464	0.173985	No	WP_000706916.1			Glycosyl transferase
ACX60_RS03015	1.01734	0.233172	0.0276724	71	0.953813	0.233742	0.0285561	67	-0.06353	0.03976	0.11243	0.390135	No	WP_000909272.1			Uncharacterized protein
ACX60_RS03020	1.01778	0.158702	0.0299919	28	1.00288	0.287206	0.0598867	23	-0.0149	0.0635	0.815466	0.922359	No	WP_000721908.1	K07270	glycosyl transferase, family 25	Glycosyltransferase
ACX60_RS03025	1.01519	0.222769	0.0328456	46	0.997344	0.212444	0.0331782	41	-0.01784	0.04682	0.704088	0.877873	No	WP_000598628.1	wecB	UDP-N-acetylglucosamine 2-epimerase (non-hydrolysing)	UDP-N-acetylglucosamine 2-epimerase
ACX60_RS03030	1.03282	0.178959	0.0321421	31	1.02606	0.183693	0.0329922	31	-0.006761	0.04606	0.883794	0.939192	No	WP_001985908.1			Glycosyl transferase
ACX60_RS03035	0.946435	0.258896	0.0718049	13	0.981836	0.312341	0.0866277	13	0.0354	0.1125	0.755768	0.897834	No	WP_001251490.1			Membrane protein
ACX60_RS03040	1.09619	0.0973358	0.0324453	9	1.10826	0.116144	0.0387148	9	0.01207	0.05051	0.814173	0.922359	No	WP_000986448.1	aspS	aspartyl-tRNA synthetase	Aspartate--tRNA(Asp/Asn) ligase (EC 6.1.1.23) (Aspartyl-tRNA synthetase) (AspRS) (Non-discriminating aspartyl-tRNA synthetase) (ND-AspRS)
ACX60_RS03045	0.94693	0.326789	0.0415022	62	0.945546	0.30114	0.0395416	58	-0.001383	0.05748	0.98084	0.965847	No	WP_001116934.1			Phospholipase
ACX60_RS03050	0.997592	0.27875	0.027875	100	1.01643	0.31963	0.033144	93	0.01884	0.04309	0.662464	0.859131	No	WP_000899877.1	TC.FEV.OM	iron complex outermembrane recepter protein	TonB-dependent receptor
ACX60_RS03055	1.03248	0.192281	0.0244197	62	1.0082	0.256688	0.0331383	60	-0.02428	0.04097	0.554534	0.790991	No	WP_001218069.1			Phospholipase
ACX60_RS03060	1.0539	0.206781	0.0292433	50	1.04097	0.184536	0.0266355	48	-0.01293	0.03965	0.744989	0.893566	No	WP_001290059.1			Uncharacterized protein
ACX60_RS03065	0.963098	0.31267	0.0781676	16	0.997038	0.275626	0.0649657	18	0.03394	0.1009	0.73871	0.890434	No	WP_000743009.1			Uncharacterized protein
ACX60_RS03070	1.00575	0.156424	0.0295614	28	0.931666	0.214896	0.0421445	26	-0.07409	0.05088	0.151416	0.451147	No	WP_001113293.1			Phosphate-starvation-inducible E family protein
ACX60_RS03075	0.968374	0.275368	0.0198214	193	1.0023	0.299118	0.0214203	195	0.03392	0.0292	0.246004	0.572703	No	WP_001123422.1			Acyl-CoA dehydrogenase, N-terminal domain protein
ACX60_RS03080	1.04117	0.234527	0.0232217	102	1.07878	0.284239	0.0277388	105	0.0376	0.03628	0.301129	0.623349	No	WP_001136744.1			Acyl-CoA dehydrogenase, N-terminal domain protein
ACX60_RS03085	1.04855	0.150672	0.0454292	11	1.04366	0.12188	0.0367481	11	-0.004893	0.05843	0.93409	0.956794	No	WP_000784268.1			Uncharacterized protein
ACX60_RS03090	0.991497	0.199407	0.0166172	144	1.00476	0.240014	0.0202848	140	0.01326	0.02615	0.612529	0.830067	No	WP_005119692.1	baeS, smeS	two-component system, OmpR family, sensor histidine kinase BaeS	Histidine kinase (Two-component sensor histidine kinase)
ACX60_RS03095	1.00135	0.25063	0.0511597	24	0.968937	0.244972	0.0547775	20	-0.03242	0.07511	0.668266	0.864711	No	WP_000680577.1	baeR, smeR	two-component system, OmpR family, response regulator BaeR	Response regulator
ACX60_RS03100	0.890848	0.34705	0.0427189	66	0.922474	0.343667	0.0423025	66	0.03163	0.06012	0.599759	0.819856	No	WP_001160202.1	ydiU	uncharacterized protein	Selenoprotein O and cysteine-containing protein
ACX60_RS03105	1.07575	0.149425	0.0450535	11	1.1677	0.16112	0.0485794	11	0.09196	0.06626	0.180438	0.492412	No	WP_000199593.1	SCD, desC	stearoyl-CoA desaturase (Delta-9 desaturase)	Fatty acid desaturase family protein
ACX60_RS03110	0.976078	0.183414	0.0473572	15	1.0561	0.172534	0.0461116	14	0.08002	0.06624	0.237519	0.563273	No	WP_000701693.1			META domain protein
ACX60_RS03115	1.04577	0.299819	0.0687833	19	0.981349	0.266343	0.0645976	17	-0.06442	0.095	0.502306	0.766618	No	WP_001220108.1	E3.1.4.46, glpQ, ugpQ	glycerophosphoryl diester phosphodiesterase	Glycerophosphodiester phosphodiesterase
ACX60_RS03120	0.814366	0.410443	0.109695	14	0.787895	0.445712	0.119122	14	-0.02647	0.1619	0.871416	0.938238	No	WP_000509981.1	MMAB, pduO	cob(I)alamin adenosyltransferase	Putative cob(I)alamin adenosyltransferase
ACX60_RS03125	0.977961	0.306575	0.0284647	116	1.02789	0.314748	0.029609	113	0.04993	0.04106	0.225201	0.550137	No	WP_038347280.1	btuB	vitamin B12 transporter	Ligand-gated channel protein
ACX60_RS03130	0.997371	0.243452	0.0283007	74	1.03162	0.246442	0.0288438	73	0.03425	0.04041	0.398047	0.70075	No	WP_000083555.1	trpF	phosphoribosylanthranilate isomerase	N-(5'-phosphoribosyl)anthranilate isomerase (PRAI) (EC 5.3.1.24)
ACX60_RS03135	0.992315	0.268616	0.0268616	100	1.0339	0.337377	0.0335702	101	0.04159	0.04304	0.335142	0.657956	No	WP_000372737.1	trpB	tryptophan synthase beta chain	Tryptophan synthase beta chain (EC 4.2.1.20)
ACX60_RS03140	0.857095	0.382287	0.0709889	29	0.974852	0.395365	0.076088	27	0.1178	0.1039	0.26222	0.588496	No	WP_001139545.1			Uncharacterized protein
ACX60_RS03145	0.892089	0.354842	0.0591403	36	0.917864	0.358378	0.0581365	38	0.02577	0.08295	0.756914	0.89849	No	WP_000364279.1			Uncharacterized protein
ACX60_RS03150	1.00999	0.149996	0.0216501	48	1.02892	0.291617	0.0416596	49	0.01893	0.04723	0.689533	0.869896	No	WP_000991230.1	K07044	uncharacterized protein	Rubrerythrin family protein
ACX60_RS03155	1.04454	0.243166	0.021493	128	1.04552	0.19678	0.018115	118	0.0009758	0.02835	0.972569	0.963544	No	WP_001155169.1			AraC family transcriptional regulator
ACX60_RS03160	0.1	X	X		0.1	X	X							WP_000088559.1	trpA	tryptophan synthase alpha chain	Tryptophan synthase alpha chain (EC 4.2.1.20)
ACX60_RS03165	0.1	X	X		0.1	X	X							WP_001071168.1	accD	acetyl-CoA carboxylase carboxyl transferase subunit beta	Acetyl-coenzyme A carboxylase carboxyl transferase subunit beta (ACCase subunit beta) (Acetyl-CoA carboxylase carboxyltransferase subunit beta) (EC 6.4.1.2)
ACX60_RS03170	0.1	X	X		0.1	X	X							WP_000813097.1	folC	dihydrofolate synthase / folylpolyglutamate synthase	Bifunctional protein folC (EC 6.3.2.12)
ACX60_RS03175	0.932344	0.294549	0.0566861	27	0.88127	0.31603	0.0619786	26	-0.05107	0.08388	0.545292	0.786386	No	WP_001060795.1
ACX60_RS03180	0.922047	0.302263	0.0659592	21	0.927352	0.351985	0.0768095	21	0.005305	0.1012	0.958473	0.959635	No	WP_000689264.1			Protein tyrosine phosphatase
ACX60_RS03185	1.01704	0.300993	0.032086	88	0.96756	0.299266	0.0322707	86	-0.04948	0.04551	0.278411	0.602767	No	WP_049594799.1			MBL fold metallo-hydrolase
ACX60_RS03190	1.00672	0.209246	0.0290172	52	1.03081	0.274925	0.0388803	50	0.02409	0.04826	0.618681	0.833524	No	WP_000175334.1			AhpC/TSA family protein
ACX60_RS03195	0.543284	0.522027	0.369129	2	0.668644	0.586538	0.414745	2	0.1254	0.5552	0.842344	0.930149	No	WP_000881347.1	secA	preprotein translocase subunit SecA	Protein translocase subunit SecA
ACX60_RS03200	1.01534	0.176159	0.0332909	28	1.04965	0.243634	0.0460425	28	0.03431	0.05682	0.548406	0.786805	No	WP_000757175.1			Uncharacterized protein
ACX60_RS03205	1.0112	0.218833	0.0263444	69	1.01572	0.137287	0.0167723	67	0.004512	0.03143	0.886066	0.939192	No	WP_000446411.1			H+ symporter family protein
ACX60_RS03210	1.04699	0.237026	0.0285346	69	1.08799	0.245095	0.0299431	67	0.041	0.04134	0.323063	0.643558	No	WP_001984806.1	hlyIII	hemolysin III	Hemolysin III
ACX60_RS03215	0.986808	0.23364	0.023364	100	1.01705	0.220249	0.0223629	97	0.03024	0.03237	0.351352	0.670784	No	WP_049594800.1			Methyltransferase
ACX60_RS03220	0.829332	0.388522	0.137363	8	0.826624	0.55667	0.185557	9	-0.002708	0.2359	0.990992	0.967466	No	WP_000278744.1			Acetyltransferase family protein
ACX60_RS03225	1.00732	0.192037	0.0213375	81	1.01223	0.235878	0.0263719	80	0.004916	0.03388	0.884818	0.939192	No	WP_000129263.1			Patatin-like phospholipase family protein
ACX60_RS03230	0.977746	0.0109268	0.00772639	2	1.05058	0.137118	0.0969572	2	0.07284	0.09726	0.532041	0.781528	No	WP_001280986.1			Uncharacterized protein
ACX60_RS03235	1.00476	0.252769	0.0151329	279	1.01484	0.261142	0.0158926	270	0.01008	0.02193	0.645958	0.848077	No	WP_049594801.1	fadJ	3-hydroxyacyl-CoA dehydrogenase / enoyl-CoA hydratase / 3-hydroxybutyryl-CoA epimerase	3-hydroxyacyl-CoA dehydrogenase
ACX60_RS03240	0.984989	0.249033	0.0281974	78	0.967153	0.297954	0.0344048	75	-0.01784	0.04433	0.687986	0.869896	No	WP_001287650.1	E2.3.1.9, atoB	acetyl-CoA C-acetyltransferase	Acetyl-CoA C-acetyltransferase family protein
ACX60_RS03245	0.1	X	X		0.1	X	X							WP_000085721.1			Bacterial regulatory helix-turn-helix s, AraC family protein
ACX60_RS03250	1.02901	0.205592	0.0196024	110	1.04047	0.20653	0.019966	107	0.01147	0.02798	0.682367	0.869203	No	WP_000205325.1			Carnitine dehydratase (CoA transferase)
ACX60_RS03255	0.930189	0.293054	0.0422988	48	0.943942	0.340981	0.050275	46	0.01375	0.06549	0.834141	0.927698	No	WP_000848136.1	oprB	porin	Porin
ACX60_RS03260	0.995225	0.236761	0.0184879	164	0.995751	0.271959	0.02092	169	0.0005261	0.02798	0.985008	0.966171	No	WP_001075596.1	gcd	quinoprotein glucose dehydrogenase	Quinoprotein glucose dehydrogenase (EC 1.1.5.2)
ACX60_RS03265	0.871785	0.318407	0.0421741	57	0.839373	0.345705	0.0479407	52	-0.03241	0.06361	0.611409	0.829269	No	WP_000281766.1	cysI	sulfite reductase (NADPH) hemoprotein beta-component	Nitrite/Sulfite reductase ferredoxin-like half domain protein
ACX60_RS03270	1.04816	0.130465	0.0922527	2	0.903147	1.11022e-16	1.11022e-16	1						WP_000935247.1			Uncharacterized protein
ACX60_RS03275	0.993965	0.238074	0.0449918	28	0.98687	0.239334	0.0452298	28	-0.007095	0.0638	0.911855	0.949517	No	WP_000457783.1	emrE, qac, mmr, smr	small multidrug resistance pump	Small Multidrug Resistance family protein
ACX60_RS03280	1.03051	0.204838	0.0295658	48	1.02088	0.262846	0.0396256	44	-0.009636	0.04891	0.844266	0.930149	No	WP_001176578.1	phnB	PhnB protein	Glyoxalase
ACX60_RS03285	0.910485	0.402429	0.0537769	56	0.879214	0.412678	0.0572281	52	-0.03127	0.07846	0.691005	0.87096	No	WP_000129971.1	E2.3.1.9, atoB	acetyl-CoA C-acetyltransferase	Acetyl-CoA acetyltransferase
ACX60_RS03290	1.01786	0.124044	0.0438563	8	1.07352	0.315458	0.105153	9	0.05567	0.1193	0.647424	0.848532	No	WP_000477155.1	fimT	type IV fimbrial biogenesis protein FimT	Fimbrial biogenesis protein FimT
ACX60_RS03295	0.756619	0.0108595	0.00626973	3	0.633045	0.34776	0.200779	3	-0.1236	0.2009	0.571715	0.80018	No	WP_000777879.1	TC.OOP	OmpA-OmpF porin, OOP family	Uncharacterized protein
ACX60_RS03300	1.00924	0.0884502	0.0113249	61	1.04321	0.111719	0.0144228	60	0.03397	0.0183	0.0659418	0.296183	No
ACX60_RS03305	1.03728	0.222747	0.0227341	96	1.01555	0.300957	0.0308775	95	-0.02173	0.03829	0.570939	0.800084	No	WP_000512695.1	RTCB, rtcB	tRNA-splicing ligase RtcB	RNA-splicing ligase RtcB
ACX60_RS03310	1.02273	0.38428	0.0640467	36	1.04631	0.479758	0.0822778	34	0.02358	0.1036	0.820655	0.924214	No	WP_000004971.1	lysP	lysine-specific permease	Lysine-specific permease
ACX60_RS03315	0.941634	0.264347	0.0322951	67	0.960857	0.191913	0.0236228	66	0.01922	0.04011	0.632535	0.83967	No	WP_000371521.1	rsmC	16S rRNA (guanine1207-N2)-methyltransferase	Ribosomal RNA small subunit methyltransferase C (EC 2.1.1.172) (16S rRNA m2G1207 methyltransferase) (rRNA (guanine-N(2)-)-methyltransferase RsmC)
ACX60_RS03320	0.926887	0.229414	0.0372159	38	0.942126	0.259827	0.0416057	39	0.01524	0.05591	0.785947	0.911112	No	WP_000070856.1	xanP	xanthine permease XanP	Xanthine permease family protein
ACX60_RS03325	0.514342	0.266579	0.0769548	12	0.835641	0.381522	0.105815	13	0.3213	0.1327	0.0237899	0.164939	No	WP_001280092.1	typA, bipA	GTP-binding protein	GTP-binding protein TypA/BipA
ACX60_RS03330	1.1369	0.0879646	0.0622004	2	0.940209	0.246734	0.174467	2	-0.1967	0.1852	0.399545	0.701801	No	WP_000022555.1	mscL	large conductance mechanosensitive channel	Large-conductance mechanosensitive channel
ACX60_RS03335	1.0473	0.381015	0.120488	10	0.95545	0.132288	0.0467709	8	-0.09185	0.1418	0.526229	0.779487	No	WP_001072497.1			Gamma-glutamylcyclotransferase
ACX60_RS03340	0.984575	0.272532	0.0348941	61	0.942318	0.251823	0.0322426	61	-0.04226	0.04751	0.375555	0.689212	No	WP_001192454.1	ppiC	peptidyl-prolyl cis-trans isomerase C	Peptidylprolyl isomerase (EC 5.2.1.8)
ACX60_RS03345	0.975242	0.248293	0.0397586	39	0.975027	0.276223	0.0442311	39	-0.000215	0.05947	0.997125	0.971146	No	WP_001114566.1	mutM, fpg	formamidopyrimidine-DNA glycosylase	Formamidopyrimidine-DNA glycosylase (Fapy-DNA glycosylase) (EC 3.2.2.23) (DNA-(apurinic or apyrimidinic site) lyase MutM) (AP lyase MutM) (EC 4.2.99.18)
ACX60_RS03350	0.98784	0.359593	0.0645848	31	1.04163	0.299202	0.0565439	28	0.05379	0.08665	0.537198	0.784409	No	WP_001280165.1	MPG	DNA-3-methyladenine glycosylase	Putative 3-methyladenine DNA glycosylase (EC 3.2.2.-)
ACX60_RS03355	1.00855	0.217514	0.0167318	169	1.02014	0.271426	0.0214581	160	0.01159	0.02705	0.668582	0.864711	No	WP_000055221.1	TC.FEV.OM	iron complex outermembrane recepter protein	Ferric aerobactin receptor (Probable tonB-dependent receptor yncD) (TonB-dependent receptor) (TonB-dependent siderophore receptor)
ACX60_RS03360	0.988815	0.277978	0.0316786	77	0.983346	0.325983	0.0369103	78	-0.005469	0.04869	0.910719	0.949517	No	WP_001096155.1			Oxidoreductase
ACX60_RS03365	0.984115	0.224526	0.0261007	74	0.999532	0.240886	0.0289993	69	0.01542	0.03892	0.692592	0.872216	No	WP_000231859.1	K07088	uncharacterized protein	Transporter
ACX60_RS03370	1.0008	0.247181	0.0313921	62	1.00922	0.228842	0.0290629	62	0.008414	0.04278	0.844411	0.930149	No	WP_000734701.1			Uncharacterized protein
ACX60_RS03375	1.04402	0.237512	0.0247623	92	1.01072	0.266195	0.0282166	89	-0.0333	0.03747	0.375322	0.689212	No	WP_000850467.1	dsbC	thiol:disulfide interchange protein DsbC	Thiol:disulfide interchange protein
ACX60_RS03380	0.1	X	X		0.1	X	X							WP_000054211.1	ygfZ	tRNA-modifying protein YgfZ	tRNA-modifying protein YgfZ
ACX60_RS03385	1.01994	0.173377	0.0218435	63	0.996952	0.243141	0.0306329	63	-0.02299	0.03762	0.542235	0.785367	No	WP_000190594.1			Uncharacterized protein
ACX60_RS03390	1.03065	0.0576257	0.0288129	4	1.01481	0.0692382	0.0346191	4	-0.01584	0.04504	0.737043	0.890434	No	WP_001025489.1			Uncharacterized protein
ACX60_RS03395	1.01147	0	0	1	0.1	X	X							WP_000056784.1	phnA	protein PhnA	Alkylphosphonate utilization protein
ACX60_RS03400	0.994113	0.132781	0.0271039	24	1.05432	0.250968	0.0466036	29	0.06021	0.05691	0.295031	0.615947	No	WP_000929502.1	K09946	uncharacterized protein	Uncharacterized protein
ACX60_RS03405	0.1	X	X		0.1	X	X							WP_001202763.1	PARS, proS	prolyl-tRNA synthetase	Proline--tRNA ligase (EC 6.1.1.15) (Prolyl-tRNA synthetase) (ProRS)
ACX60_RS03410	0.965786	0.295045	0.0233986	159	0.968895	0.269047	0.0216104	155	0.003109	0.03189	0.922385	0.953799	No	WP_049594802.1	TC.HAE1	hydrophobic/amphiphilic exporter-1 (mainly G- bacteria), HAE1 family	Nodulation protein NolG
ACX60_RS03415	0.993143	0.190117	0.0266217	51	0.991117	0.201565	0.028795	49	-0.002026	0.03917	0.95885	0.959635	No	WP_001260813.1			Efflux transporter periplasmic adaptor subunit
ACX60_RS03420	1.0557	0.171234	0.0199056	74	1.0764	0.213169	0.0252985	71	0.0207	0.03205	0.519379	0.775184	No	WP_049594803.1			Uncharacterized protein
ACX60_RS03425	1.02873	0.224671	0.0364464	38	0.989835	0.328156	0.0562782	34	-0.0389	0.0657	0.555706	0.791836	No	WP_000389061.1	pilG	twitching motility two-component system response regulator PilG	Response regulator
ACX60_RS03430	0.966889	0.183754	0.030209	37	0.943371	0.21812	0.0358588	37	-0.02352	0.04689	0.61749	0.832827	No	WP_000101096.1	pilH	twitching motility two-component system response regulator PilH	Response regulator
ACX60_RS03435	0.994542	0.129426	0.028243	21	0.994877	0.155663	0.0339684	21	0.000335	0.04418	0.993987	0.969603	No	WP_000729757.1	pilI	twitching motility protein PilI	CheW-like domain protein
ACX60_RS03440	0.979129	0.279447	0.0267662	109	0.947305	0.300911	0.0290901	107	-0.03182	0.0395	0.421373	0.714788	No	WP_000505931.1	pilJ	twitching motility protein PilJ	Methyl-accepting chemotaxis (MCP) signaling domain protein
ACX60_RS03445	0.981605	0.269379	0.0145029	345	0.980261	0.302545	0.016432	339	-0.001344	0.02189	0.951087	0.957676	No	WP_000658897.1	chpA	chemosensory pili system protein ChpA (sensor histidine kinase/response regulator)	Hybrid sensor histidine kinase/response regulator
ACX60_RS03450	1.00182	0.249694	0.0644707	15	0.914459	0.273025	0.0729689	14	-0.08736	0.09706	0.376048	0.689563	No	WP_000678920.1			Uncharacterized protein
ACX60_RS03455	0.1	X	X		0.1	X	X							WP_001016573.1	dapE	succinyl-diaminopimelate desuccinylase	Succinyl-diaminopimelate desuccinylase (SDAP desuccinylase) (EC 3.5.1.18) (N-succinyl-LL-2,6-diaminoheptanedioate amidohydrolase)
ACX60_RS03460	0.754523	0.18139	0.104726	3	0.878644	0.10048	0.058012	3	0.1241	0.1197	0.358407	0.676651	No	WP_000757214.1			Entericidin EcnA/B family protein
ACX60_RS03465	0.965212	0.267672	0.0371195	52	0.982351	0.271634	0.0380363	51	0.01714	0.05314	0.747724	0.894331	No	WP_001017518.1	K09977	uncharacterized protein	Uncharacterized protein
ACX60_RS03470	1.03331	0.202149	0.0369072	30	0.982843	0.428996	0.0796626	29	-0.05047	0.08684	0.563408	0.795285	No	WP_001259501.1	K09790	uncharacterized protein	Inner membrane protein
ACX60_RS03475	1.01828	0.117182	0.0200965	34	0.928952	0.144842	0.0248402	34	-0.08933	0.03195	0.00677359	0.0741434	No	WP_000077301.1			L,D-transpeptidase catalytic domain protein
ACX60_RS03480	0.1	X	X		0.1	X	X
ACX60_RS03485	0.1	X	X		0.1	X	X
ACX60_RS03490	0.1	X	X		0.1	X	X
ACX60_RS03495	0.1	X	X		0.1	X	X
ACX60_RS03500	0.1	X	X		0.1	X	X
ACX60_RS03505	0.1	X	X		0.1	X	X
ACX60_RS03510	0.968312	0.405138	0.0884083	21	0.977264	0.435772	0.0950932	21	0.008952	0.1298	0.945376	0.957676	No	WP_001198160.1			Integral membrane protein
ACX60_RS03515	0.976475	0.26263	0.021095	155	0.93864	0.303172	0.0240431	159	-0.03784	0.03204	0.238599	0.564736	No	WP_000473043.1	cysJ	sulfite reductase (NADPH) flavoprotein alpha-component	Uncharacterized protein
ACX60_RS03520	0.739046	0.326586	0.108862	9	0.585498	0.437516	0.145839	9	-0.1535	0.182	0.411262	0.70803	No	WP_000125649.1			YcxB-like family protein
ACX60_RS03525	1.00925	0.216847	0.022486	93	0.981646	0.325262	0.0335482	94	-0.0276	0.04047	0.496079	0.763464	No	WP_001984830.1			Integral membrane, YccS/YhfK family protein
ACX60_RS03530	1.00514	0.143616	0.0132773	117	0.958484	0.231221	0.0220461	110	-0.04666	0.02538	0.0673765	0.299408	No	WP_000003696.1	bcr, tcaB	MFS transporter, DHA1 family, multidrug resistance protein	Bcr/CflA family drug resistance efflux transporter
ACX60_RS03535	0.987522	0.249488	0.0277209	81	0.94898	0.277024	0.0311676	79	-0.03854	0.04166	0.356267	0.674431	No	WP_001047593.1			Nitroreductase family protein
ACX60_RS03540	1.052	0.194109	0.0733661	7	0.930143	0.0968473	0.0395378	6	-0.1219	0.08764	0.1919	0.508617	No	WP_002010643.1			Uncharacterized protein
ACX60_RS03545	0.98572	0.335573	0.0505896	44	0.845576	0.267796	0.0434422	38	-0.1401	0.06779	0.0419293	0.230283	No	WP_001005337.1	TC.AGCS	alanine or glycine:cation symporter, AGCS family	Amino acid carrier family protein
ACX60_RS03550	0.986192	0.283667	0.0386022	54	0.982548	0.222597	0.0328202	46	-0.003644	0.05165	0.943894	0.957676	No	WP_000811534.1	K07001	NTE family protein	Patatin-like phospholipase family protein
ACX60_RS03555	0.962443	0.384529	0.0649972	35	0.944102	0.321311	0.0551043	34	-0.01834	0.08544	0.830669	0.926794	No	WP_000615951.1	E4.3.1.19, ilvA, tdcB	threonine dehydratase	Threonine ammonia-lyase (EC 4.3.1.19)
ACX60_RS03560	1.01395	0.159341	0.0141392	127	1.02582	0.171971	0.0157646	119	0.01187	0.02112	0.57477	0.802606	No	WP_002041898.1	sbmA, bacA	peptide/bleomycin uptake transporter	Microcin B17 transporter (Peptide transporter)
ACX60_RS03565	0.999397	0.204702	0.0204702	100	0.975121	0.309966	0.0309966	100	-0.02428	0.03715	0.514171	0.772613	No	WP_000836165.1	pepO	putative endopeptidase	Peptidase M13
ACX60_RS03570	1.01922	0.18864	0.0217822	75	0.997218	0.1887	0.0223946	71	-0.022	0.03124	0.482426	0.756116	No	WP_000735833.1			DUF4850 domain-containing protein
ACX60_RS03575	1.03452	0.140045	0.0128379	119	1.02142	0.163806	0.0150161	119	-0.0131	0.01976	0.507958	0.769445	No	WP_000789892.1			Uncharacterized protein
ACX60_RS03580	0.955557	0.28934	0.0773294	14	0.943762	0.283837	0.0758587	14	-0.0118	0.1083	0.914125	0.94974	No	WP_000086443.1			Uncharacterized protein
ACX60_RS03585	0.790054	0.453796	0.143503	10	0.959143	0.340053	0.113351	9	0.1691	0.1858	0.375392	0.689212	No	WP_000037737.1	pfpI	protease I	Protease
ACX60_RS03590	0.1	X	X		0.1	X	X							WP_000796649.1	gatB, PET112	aspartyl-tRNA(Asn)/glutamyl-tRNA(Gln) amidotransferase subunit B	Aspartyl/glutamyl-tRNA(Asn/Gln) amidotransferase subunit B (Asp/Glu-ADT subunit B) (EC 6.3.5.-)
ACX60_RS03595	0.1	X	X		0.1	X	X							WP_000130670.1	gatA, QRSL1	aspartyl-tRNA(Asn)/glutamyl-tRNA(Gln) amidotransferase subunit A	Glutamyl-tRNA(Gln) amidotransferase subunit A (Glu-ADT subunit A) (EC 6.3.5.7)
ACX60_RS03600	0.1	X	X		0.1	X	X							WP_000107699.1	gatC, GATC	aspartyl-tRNA(Asn)/glutamyl-tRNA(Gln) amidotransferase subunit C	Aspartyl/glutamyl-tRNA(Asn/Gln) amidotransferase subunit C (Asp/Glu-ADT subunit C) (EC 6.3.5.-)
ACX60_RS03605	0.779662	0.321632	0.080408	16	0.715498	0.271551	0.0678878	16	-0.06416	0.1052	0.546634	0.786386	No	WP_000601379.1	mreB	rod shape-determining protein MreB and related proteins	Rod shape-determining protein mreB
ACX60_RS03610	0.887599	0.157383	0.0454326	12	0.735601	0.334404	0.0893732	14	-0.152	0.1055	0.162596	0.467921	No	WP_001182997.1	mreC	rod shape-determining protein MreC	Cell shape-determining protein MreC (Cell shape protein MreC)
ACX60_RS03615	0.948699	0.158261	0.0345355	21	0.845065	0.237772	0.0531675	20	-0.1036	0.06279	0.106875	0.381585	No	WP_001121009.1	mreD	rod shape-determining protein MreD	Rod shape-determining protein MreD
ACX60_RS03620	0.595649	0.498849	0.223092	5	0.721376	0.430026	0.192313	5	0.1257	0.2945	0.680739	0.868193	No	WP_000068064.1	maf	septum formation protein	Maf-like protein BGC29_01180
ACX60_RS03625	0.542376	0.371815	0.0831404	20	0.515024	0.367176	0.084236	19	-0.02735	0.1184	0.81857	0.922866	No	WP_001288187.1	rng, cafA	ribonuclease G	Ribonuclease, Rne/Rng family domain protein (EC 3.1.4.-)
ACX60_RS03630	1.01871	0.0844684	0.0422342	4	0.532363	0.311422	0.155711	4	-0.4863	0.1613	0.0235642	0.164787	No
ACX60_RS03635	0.98134	0.315333	0.0340032	86	0.906154	0.382927	0.0422872	82	-0.07519	0.05401	0.165794	0.4719	No	WP_001247586.1	E2.3.1.20	diacylglycerol O-acyltransferase	Acetyltransferase
ACX60_RS03640	0.668329	0.184675	0.0923377	4	0.769103	0.0478345	0.0239172	4	0.1008	0.09538	0.331414	0.653857	No	WP_000216076.1	cysH	phosphoadenosine phosphosulfate reductase	Phosphoadenosine phosphosulfate reductase (EC 1.8.4.8)
ACX60_RS03645	0.866502	0.353393	0.0771167	21	0.958439	0.329724	0.0719517	21	0.09194	0.1055	0.388585	0.697143	No	WP_000406996.1	thrH	phosphoserine / homoserine phosphotransferase	Phosphoserine phosphatase/homoserine phosphotransferase bifunctional protein (EC 3.1.3.3)
ACX60_RS03650	0.905944	0.300367	0.0548393	30	0.918177	0.295654	0.0558734	28	0.01223	0.07833	0.876465	0.938712	No	WP_000768258.1	fadL	long-chain fatty acid transport protein	Long-chain fatty acid transporter
ACX60_RS03655	0.983283	0.180495	0.0250301	52	1.02588	0.210426	0.0291808	52	0.04259	0.03845	0.270501	0.597621	No	WP_001023281.1	NQO1	NAD(P)H dehydrogenase (quinone)	NADPH-dependent FMN reductase (EC 1.10.99.2)
ACX60_RS03660	0.986518	0.226256	0.0371963	37	0.972799	0.123543	0.0215061	33	-0.01372	0.04433	0.757937	0.899362	No	WP_000187160.1			AraC family transcriptional regulator
ACX60_RS03665	1.0321	0.266166	0.0384178	48	0.960433	0.186622	0.0281344	44	-0.07167	0.04834	0.141653	0.436229	No	WP_000993871.1			Fatty acid desaturase
ACX60_RS03670	0.972816	0.278466	0.0470693	35	1.0441	0.351963	0.0612688	33	0.07128	0.07673	0.356289	0.674431	No	WP_000799161.1	paaX	phenylacetic acid degradation operon negative regulatory protein	PaaX family transcriptional regulator (PaaX-like C-terminal domain protein)
ACX60_RS03675	0.555882	0.305101	0.088075	12	0.689185	0.200338	0.0604043	11	0.1333	0.1087	0.233846	0.560718	No	WP_000426931.1	bacA	undecaprenyl-diphosphatase	Undecaprenyl-diphosphatase (EC 3.6.1.27) (Bacitracin resistance protein) (Undecaprenyl pyrophosphate phosphatase)
ACX60_RS03680	0.989534	0.129473	0.0173015	56	1.01457	0.171829	0.0231695	55	0.02503	0.02884	0.387365	0.697143	No	WP_001186873.1			AraC family transcriptional regulator
ACX60_RS03685	0.987077	0.30692	0.0485283	40	0.997614	0.277053	0.044364	39	0.01054	0.06584	0.873257	0.938353	No	WP_001053074.1			NAD(P)H quinone oxidoreductase, PIG3 family protein
ACX60_RS03690	1.06395	0.445377	0.0928675	23	0.956352	0.271963	0.0608128	20	-0.1076	0.1147	0.35367	0.673149	No	WP_001095773.1	hchA	D-lactate dehydratase / protein deglycase	Chaperone protein HchA (Protein deglycase HchA)
ACX60_RS03695	0.940136	0.0431971	0.0249398	3	0.954431	0.138198	0.0797889	3	0.01429	0.0836	0.872527	0.938353	No
ACX60_RS03700	0.989598	0.212766	0.0247335	74	0.990153	0.225302	0.0263696	73	0.0005552	0.03614	0.987763	0.966252	No	WP_002016863.1	TC.AAT	amino acid transporter, AAT family	Amino acid permease (D-alanine/D-serine/glycine permease)
ACX60_RS03705	1.02437	0.276144	0.0426099	42	1.08238	0.288635	0.0421018	47	0.058	0.06005	0.336776	0.658677	No	WP_000011487.1	prpF	2-methylaconitate isomerase	Putative methylaconitate Delta-isomerase PrpF
ACX60_RS03710	0.884087	0	0	1	0.1	X	X							WP_000097113.1	ispA	farnesyl diphosphate synthase	Polyprenyl synthetase family protein
ACX60_RS03715	0.870301	0.349799	0.0729381	23	0.896485	0.446088	0.0930159	23	0.02618	0.1182	0.825716	0.925777	No	WP_001012948.1			Uncharacterized protein
ACX60_RS03720	0.997345	0.237353	0.0244811	94	0.977534	0.235608	0.0243011	94	-0.01981	0.03449	0.566454	0.79778	No	WP_001143941.1			SPFH domain / Band 7 family protein
ACX60_RS03725	1.02747	0.140894	0.017213	67	1.02189	0.154802	0.0189121	67	-0.005581	0.02557	0.827564	0.925777	No	WP_000397565.1	ybbJ	inner membrane protein	Uncharacterized protein
ACX60_RS03730	0.928193	0.297012	0.034527	74	0.936886	0.269423	0.0315336	73	0.008693	0.04679	0.852868	0.932139	No	WP_000684973.1	K07001	NTE family protein	Patatin-like phospholipase family protein
ACX60_RS03735	0.947644	0.318869	0.0442191	52	0.977792	0.346463	0.0485145	51	0.03015	0.06559	0.646752	0.848077	No	WP_000434845.1			Acyltransferase
ACX60_RS03740	1.00106	0.129434	0.0130749	98	1.00406	0.178289	0.0180099	98	0.002998	0.02226	0.892966	0.942372	No	WP_000489711.1			MFS transporter
ACX60_RS03745	0.99173	0.272465	0.0580897	22	0.916849	0.316957	0.0691656	21	-0.07488	0.09	0.41023	0.707425	No	WP_000362915.1			DcaP-like protein
ACX60_RS03750	0.979566	0.253725	0.0281917	81	0.972041	0.290326	0.0322585	81	-0.007525	0.04284	0.860785	0.93303	No	WP_049594804.1	eptA, pmrC	lipid A ethanolaminephosphotransferase	Lipid A phosphoethanolamine transferase (PmrC)
ACX60_RS03755	0.951946	0.379224	0.063204	36	0.954529	0.437303	0.0728838	36	0.002582	0.09647	0.978722	0.965582	No	WP_000161505.1	qseB	two-component system, OmpR family, response regulator QseB	Response regulator
ACX60_RS03760	0.990542	0.264024	0.0320176	68	0.970542	0.26107	0.0321355	66	-0.02	0.04537	0.660081	0.857624	No	WP_000559381.1	qseC	two-component system, OmpR family, sensor histidine kinase QseC	His Kinase A domain protein
ACX60_RS03765	0.973694	0.172336	0.0337979	26	0.990449	0.246023	0.0492046	25	0.01676	0.05929	0.778664	0.906847	No	WP_000184464.1			Uncharacterized protein
ACX60_RS03770	1.03359	0.213922	0.0271681	62	1.02351	0.192836	0.0257688	56	-0.01007	0.03764	0.789506	0.914218	No	WP_002046617.1	amt, AMT, MEP	ammonium transporter, Amt family	Ammonium transporter
ACX60_RS03775	1.02342	0.230975	0.019521	140	1.01319	0.204531	0.0174108	138	-0.01023	0.02618	0.696254	0.874234	No	WP_000144721.1			LysR family transcriptional regulator
ACX60_RS03780	1.0327	0.2954	0.035562	69	0.975421	0.253153	0.0318943	63	-0.05728	0.04811	0.235948	0.561872	No	WP_001084914.1	K07088	uncharacterized protein	Transporter
ACX60_RS03785	0.985193	0.187305	0.037461	25	0.970062	0.216705	0.0433409	25	-0.01513	0.05729	0.792814	0.915199	No	WP_000006938.1			Molecular chaperone DnaJ
ACX60_RS03790	1.00567	0.0671539	0.0108938	38	1.00141	0.166191	0.0266118	39	-0.004263	0.02903	0.883634	0.939192	No	WP_001003054.1			Tellurite resistance TehB family protein
ACX60_RS03795	0.1	X	X		0.1	X	X							WP_049594805.1	VARS, valS	valyl-tRNA synthetase	Valine--tRNA ligase (EC 6.1.1.9) (Valyl-tRNA synthetase) (ValRS)
ACX60_RS03800	0.864395	0.399586	0.0871967	21	0.804833	0.431081	0.0940696	21	-0.05956	0.1283	0.644908	0.848077	No	WP_049594806.1			Uncharacterized protein
ACX60_RS03805	1.04088	0.247178	0.0406358	37	0.952588	0.179495	0.0317306	32	-0.08829	0.05274	0.0988093	0.364954	No	WP_001086059.1			Short chain dehydrogenase family protein
ACX60_RS03810	0.924323	0.29549	0.111685	7	0.890526	0.118287	0.0528997	5	-0.0338	0.141	0.815407	0.922359	No	WP_000371755.1			SnoaL-like domain protein
ACX60_RS03815	0.977275	0.384411	0.0753892	26	0.979137	0.250619	0.0511574	24	0.001862	0.09262	0.984048	0.966171	No	WP_000369287.1			Heavy-metal-binding family protein
ACX60_RS03820	1.00099	0.195901	0.0351848	31	1.02175	0.222915	0.0400367	31	0.02076	0.0533	0.698288	0.875541	No	WP_000927243.1			UPF0145 protein BGC29_00980
ACX60_RS03825	1.00049	0.274988	0.0315433	76	0.244274	0.281508	0.0336467	70	-0.7562	0.04608	<0.000000000000001	<0.000000000000001	Yes	WP_001174793.1	adeK	outer membrane protein, multidrug efflux system	Efflux transporter, outer membrane factor (OMF) lipo, NodT family protein
ACX60_RS03830	0.930122	0.28418	0.0304673	87	0.120395	0.199731	0.0223306	80	-0.8097	0.03832	<0.000000000000001	<0.000000000000001	Yes	WP_000046679.1	adeJ	multidrug efflux pump	Efflux pump membrane transporter
ACX60_RS03835	1.02023	0.209447	0.0376177	31	0.114537	0.235088	0.0470176	25	-0.9057	0.05946	<0.000000000000001	<0.000000000000001	Yes	WP_000986589.1	adeI	membrane fusion protein, multidrug efflux system	Acriflavine resistance protein A
ACX60_RS03840	0.881493	0.332381	0.0921858	13	0.234038	0.342303	0.0988143	12	-0.6475	0.135	7.72395e-05	0.00312925	Yes	WP_002004370.1	pgpB	phosphatidylglycerophosphatase B	PAP2 family protein (Phosphatidylglycerophosphatase) (Phosphatidylglycerophosphatase B)
ACX60_RS03845	0.972568	0.29081	0.0295273	97	0.879967	0.29621	0.0312233	90	-0.0926	0.04294	0.0323501	0.20098	No	WP_049594807.1			Recombinase
ACX60_RS03850	0.872797	0	0	1	0.860818	1.11022e-16	1.11022e-16	1						WP_000234078.1	ispB	octaprenyl-diphosphate synthase	Geranylgeranyl diphosphate synthase
ACX60_RS03855	0.901891	0.200438	0.0409142	24	0.960585	0.3178	0.06356	25	0.05869	0.07627	0.445429	0.728963	No	WP_000667115.1			Uncharacterized protein
ACX60_RS03860	0.1	X	X		0.1	X	X							WP_000271409.1	RP-L21, MRPL21, rplU	large subunit ribosomal protein L21	50S ribosomal protein L21
ACX60_RS03865	0.1	X	X		0.1	X	X							WP_000201632.1	RP-L27, MRPL27, rpmA	large subunit ribosomal protein L27	50S ribosomal protein L27
ACX60_RS03870	0.1	X	X		0.1	X	X							WP_001056757.1	lolA	outer membrane lipoprotein carrier protein	Outer-membrane lipoprotein carrier protein
ACX60_RS03875	0.995562	0.233068	0.0276601	71	0.960585	0.226001	0.0270122	70	-0.03498	0.03867	0.367303	0.684889	No	WP_001177767.1			DUF3298 domain-containing protein
ACX60_RS03880	0.1	X	X		0.1	X	X							WP_000566834.1	SARS, serS	seryl-tRNA synthetase	Serine--tRNA ligase (EC 6.1.1.11) (Seryl-tRNA synthetase) (SerRS) (Seryl-tRNA(Ser/Sec) synthetase)
ACX60_RS03885	0.844071	0.319525	0.0666255	23	0.853919	0.311791	0.063644	24	0.009848	0.09209	0.915311	0.94974	No	WP_000350922.1	cysG	uroporphyrin-III C-methyltransferase / precorrin-2 dehydrogenase / sirohydrochlorin ferrochelatase	Siroheme synthase [Includes: Uroporphyrinogen-III C-methyltransferase (Urogen III methylase) (EC 2.1.1.107) (Uroporphyrinogen III methylase) (UROM) (SUMT); Precorrin-2 dehydrogenase (EC 1.3.1.76); Sirohydrochlorin ferrochelatase (EC 4.99.1.4)]
ACX60_RS03890	1.01668	0.0490649	0.00829347	35	1.00147	0.115892	0.0193153	36	-0.01522	0.02123	0.47599	0.751867	No	WP_000582207.1	trmL, cspR	tRNA (cytidine/uridine-2'-O-)-methyltransferase	tRNA (cytidine(34)-2'-O)-methyltransferase (EC 2.1.1.207) (tRNA (cytidine/uridine-2'-O-)-methyltransferase TrmL)
ACX60_RS03895	0.94553	0.390842	0.0921223	18	0.882458	0.423275	0.109289	15	-0.06307	0.1419	0.659724	0.857518	No	WP_001001259.1			HxlR-like helix-turn-helix family protein
ACX60_RS03900	1.01877	0.25079	0.0361985	48	1.02667	0.371543	0.0541952	47	0.0079	0.06491	0.903398	0.946853	No	WP_000071881.1			Flavodoxin, WrbA-like protein
ACX60_RS03905	1.00672	0.224406	0.0266321	71	0.838535	0.250168	0.0301167	69	-0.1682	0.04014	4.95443e-05	0.00237778	Yes	WP_001984857.1			Low-affinity putrescine importer PlaP (Putrescine/spermidine ABC transporter)
ACX60_RS03910	1.00083	0.181207	0.01989	83	0.976409	0.224521	0.0247942	82	-0.02442	0.03175	0.442909	0.727581	No	WP_001118410.1	E1.1.1.1, adh	alcohol dehydrogenase	Iron-containing alcohol dehydrogenase family protein
ACX60_RS03915	0.788949	0.418881	0.0987311	18	0.809229	0.38786	0.0940698	17	0.02028	0.1367	0.882945	0.939192	No	WP_000626048.1			Uncharacterized protein
ACX60_RS03920	0.11021	0.159451	0.0920589	3	0.294916	0.392753	0.226756	3	0.1847	0.2447	0.492411	0.760418	No	WP_000050858.1	lipB	lipoyl(octanoyl) transferase	Octanoyltransferase (EC 2.3.1.181) (Lipoate-protein ligase B) (Lipoyl/octanoyl transferase) (Octanoyl-[acyl-carrier-protein]-protein N-octanoyltransferase)
ACX60_RS03925	1.49955	0	0	1	0.1	X	X							WP_000887099.1	K09158	uncharacterized protein	Uncharacterized protein
ACX60_RS03930	1.00351	0.223089	0.0743629	9	0.981336	0.262491	0.0928047	8	-0.02217	0.1177	0.853149	0.932139	No	WP_001281941.1	rpoD	RNA polymerase primary sigma factor	RNA polymerase sigma factor RpoD (Sigma-70)
ACX60_RS03935	1.922	0	0	1	1.79638	0	0	1						WP_000099358.1			Uncharacterized protein
ACX60_RS03940	0.94463	0.305815	0.0558339	30	1.0655	0.319527	0.0583373	30	0.1209	0.08075	0.139873	0.434604	No	WP_001274941.1	K07039	uncharacterized protein	YecA family protein
ACX60_RS03945	0.972756	0.236988	0.0357274	44	1.00203	0.258226	0.0398451	42	0.02927	0.05341	0.585062	0.810449	No	WP_001021242.1			Uncharacterized protein
ACX60_RS03950	0.91998	0.23552	0.0513948	21	1.00521	0.0873079	0.0190522	21	0.08523	0.05481	0.127823	0.413768	No	WP_000994655.1	K07146	UPF0176 protein	UPF0176 protein J517_2484
ACX60_RS03955	0.998205	0.0476873	0.0213264	5	0.82899	0.143105	0.0639984	5	-0.1692	0.06746	0.0364591	0.212346	No	WP_000950285.1	K06938	uncharacterized protein	Uncharacterized protein
ACX60_RS03960	0.264417	0.384669	0.192335	4	0.725552	0.44996	0.183695	6	0.4611	0.2754	0.132582	0.420132	No	WP_001287579.1	CS, gltA	citrate synthase	Citrate synthase
ACX60_RS03965	0.1	X	X		0.1	X	X							WP_002027108.1	sdhC, frdC	succinate dehydrogenase / fumarate reductase, cytochrome b subunit	AdhC (Succinate dehydrogenase) (Succinate dehydrogenase cytochrome b556 subunit) (Succinate dehydrogenase, cytochrome b556 subunit)
ACX60_RS03970	0.1	X	X		0.1	X	X							WP_000833672.1	sdhD, frdD	succinate dehydrogenase / fumarate reductase, membrane anchor subunit	Succinate dehydrogenase hydrophobic membrane anchor subunit
ACX60_RS03975	0.1	X	X		0.1	X	X							WP_000500957.1	sdhA, frdA	succinate dehydrogenase / fumarate reductase, flavoprotein subunit	Succinate dehydrogenase flavoprotein subunit (EC 1.3.5.1)
ACX60_RS03980	0.1	X	X		0.1	X	X							WP_000086385.1	sdhB, frdB	succinate dehydrogenase / fumarate reductase, iron-sulfur subunit	Succinate dehydrogenase and fumarate reductase iron-sulfur family protein
ACX60_RS03985	0.1	X	X	1	0.1	X	X							WP_001984866.1	OGDH, sucA	2-oxoglutarate dehydrogenase E1 component	Oxoglutarate dehydrogenase (Succinyl-transferring), E1 component (EC 1.2.4.2)
ACX60_RS03990	0.1	X	X		0.1	X	X							WP_000179879.1	DLST, sucB	2-oxoglutarate dehydrogenase E2 component (dihydrolipoamide succinyltransferase)	Dihydrolipoyllysine-residue succinyltransferase component of 2-oxoglutarate dehydrogenase complex (EC 2.3.1.61) (2-oxoglutarate dehydrogenase complex component E2)
ACX60_RS03995	0.1	X	X		0.1	X	X							WP_000082610.1	DLD, lpd, pdhD	dihydrolipoamide dehydrogenase	Dihydrolipoyl dehydrogenase (EC 1.8.1.4)
ACX60_RS04000	0.669907	0.725843	0.362922	4	0.569243	0.459351	0.265206	3	-0.1007	0.4834	0.843242	0.930149	No	WP_001048573.1	sucC	succinyl-CoA synthetase beta subunit	Succinate--CoA ligase [ADP-forming] subunit beta (EC 6.2.1.5) (Succinyl-CoA synthetase subunit beta) (SCS-beta)
ACX60_RS04005	0.884751	0.0648692	0.0458694	2	0.640976	0.150755	0.1066	2	-0.2438	0.116	0.170474	0.478671	No	WP_000114637.1	sucD	succinyl-CoA synthetase alpha subunit	Succinate--CoA ligase [ADP-forming] subunit alpha (EC 6.2.1.5) (Succinyl-CoA synthetase subunit alpha) (SCS-alpha)
ACX60_RS04010	1.25777	0	0	1	0.1	X	X							WP_000072941.1	WARS, trpS	tryptophanyl-tRNA synthetase	Tryptophan--tRNA ligase (EC 6.1.1.2)
ACX60_RS04015	0.998857	0.190393	0.0252182	57	0.977028	0.228757	0.0308456	55	-0.02183	0.03971	0.583666	0.809593	No	WP_000146246.1	K09781	uncharacterized protein	Uncharacterized protein
ACX60_RS04020	0.990903	0.213697	0.0311709	47	0.980988	0.22509	0.0335544	45	-0.009915	0.04575	0.828896	0.926098	No	WP_001267353.1	K07054	uncharacterized protein	Metallopeptidase
ACX60_RS04025	1.02096	0.200332	0.0149735	179	1.0058	0.244679	0.018549	174	-0.01516	0.02377	0.52397	0.778015	No	WP_000526259.1	TC.CPA1	monovalent cation:H+ antiporter, CPA1 family	Sodium/hydrogen exchanger family protein
ACX60_RS04030	0.969302	0.285862	0.0164223	303	0.959293	0.304243	0.0177137	295	-0.01001	0.02413	0.678515	0.867316	No	WP_079454674.1
ACX60_RS04035	1.00899	0.172755	0.0186286	86	0.975894	0.220366	0.0243354	82	-0.03309	0.03047	0.27907	0.602889	No	WP_000257914.1			Poly alpha-glucosyltransferase
ACX60_RS04040	0.956494	0.233263	0.0284976	67	0.943502	0.229588	0.0282604	66	-0.01299	0.04014	0.746709	0.894202	No	WP_000221994.1			Metallophosphatase
ACX60_RS04045	1.04022	0.148367	0.0182627	66	0.986188	0.154448	0.0190113	66	-0.05403	0.02636	0.042412	0.231201	No	WP_000722324.1			Putative metalloprotease
ACX60_RS04050	1.06265	0.0481263	0.0277858	3	1.02172	0.0599413	0.0346071	3	-0.04092	0.04438	0.40866	0.706942	No	WP_000102950.1	ybaZ	methylated-DNA-protein-cysteine methyltransferase related protein	Methyltransferase
ACX60_RS04055	1.03962	0.326834	0.0544724	36	0.9786	0.28443	0.0487794	34	-0.06102	0.07341	0.408797	0.706942	No	WP_000966781.1			Universal stress protein
ACX60_RS04060	0.904174	0.300152	0.0671161	20	0.979449	0.259867	0.0567075	21	0.07527	0.08755	0.395169	0.700573	No	WP_009518950.1			Chloramphenicol acetyltransferase CAT
ACX60_RS04065	0.914456	0.341918	0.0697936	24	0.944629	0.451399	0.0941232	23	0.03017	0.1165	0.796797	0.917283	No	WP_031978871.1			Uncharacterized protein
ACX60_RS04070	0.978125	0.216686	0.0282101	59	0.958575	0.266236	0.0340881	61	-0.01955	0.0444	0.660504	0.857817	No	WP_000116197.1			TetR-family transcriptional regulator
ACX60_RS04075	0.714226	0.519004	0.232106	5	0.48789	0.482556	0.215806	5	-0.2263	0.3169	0.495441	0.763236	No	WP_001190203.1	greA	transcription elongation factor GreA	Transcription elongation factor GreA (Transcript cleavage factor GreA)
ACX60_RS04080	0.666138	0.196522	0.0878871	5	0.190346	0.319629	0.142943	5	-0.4758	0.1678	0.0219644	0.161215	No	WP_001126293.1	carB, CPA2	carbamoyl-phosphate synthase large subunit	Carbamoyl-phosphate synthase large chain (EC 6.3.5.5) (Carbamoyl-phosphate synthetase ammonia chain)
ACX60_RS04085	0.115117	0.132334	0.0661672	4	0.710413	0.441022	0.220511	4	0.5953	0.2302	0.0414496	0.229565	No	WP_000106446.1	carA, CPA1	carbamoyl-phosphate synthase small subunit	Carbamoyl-phosphate synthase small chain (EC 6.3.5.5) (Carbamoyl-phosphate synthetase glutamine chain)
ACX60_RS04090	0.953536	0.116239	0.0273977	18	1.02686	0.325055	0.0766161	18	0.07333	0.08137	0.373826	0.689212	No	WP_001282880.1			Uncharacterized protein
ACX60_RS04095	0.881602	0.326579	0.0769755	18	0.904885	0.340865	0.0826719	17	0.02328	0.1128	0.837766	0.928448	No	WP_000179362.1			Uncharacterized protein
ACX60_RS04100	0.656948	0.465131	0.268544	3	0.721952	0.472156	0.236078	4	0.065	0.3585	0.863228	0.934704	No	WP_000729551.1	yhbY	RNA-binding protein	CRS1 / YhbY domain protein
ACX60_RS04105	0.443099	0.364946	0.163209	5	0.919386	0.162661	0.0664061	6	0.4763	0.1646	0.017781	0.141141	No	WP_000235573.1	rlmE, rrmJ, ftsJ	23S rRNA (uridine2552-2'-O)-methyltransferase	Ribosomal RNA large subunit methyltransferase E (EC 2.1.1.166) (23S rRNA Um2552 methyltransferase) (rRNA (uridine-2'-O-)-methyltransferase)
ACX60_RS04110	0.1	X	X		0.1	X	X							WP_001286662.1	ftsH, hflB	cell division protease FtsH	ATP-dependent zinc metalloprotease FtsH (EC 3.4.24.-)
ACX60_RS04115	0.991901	0.120486	0.0311093	15	0.989404	0.187479	0.0501058	14	-0.002497	0.05811	0.966037	0.961907	No	WP_001176046.1	folP	dihydropteroate synthase	Dihydropteroate synthase (DHPS) (EC 2.5.1.15) (Dihydropteroate pyrophosphorylase)
ACX60_RS04120	1.06235	0.144254	0.0645122	5	1.04829	0.150906	0.0674873	5	-0.01407	0.09336	0.883954	0.939192	No	WP_000461267.1			Uncharacterized protein
ACX60_RS04125	0.986499	0.143767	0.0433472	11	1.01108	0.115791	0.0366164	10	0.02458	0.05735	0.673031	0.86559	No	WP_001112529.1			Uncharacterized protein
ACX60_RS04130	0.899304	0	0	1	0.936458	0	0	1
ACX60_RS04135	0.985171	0.201802	0.0236191	73	0.973415	0.234467	0.0278262	71	-0.01176	0.03642	0.747355	0.894331	No	WP_001290918.1	phoD	alkaline phosphatase D	Alkaline phosphatase
ACX60_RS04140	0.1	X	X		0.1	X	X
ACX60_RS04145	0.1	X	X		0.1	X	X
ACX60_RS04150	0.1	X	X		0.1	X	X							WP_001229846.1	folD	methylenetetrahydrofolate dehydrogenase (NADP+) / methenyltetrahydrofolate cyclohydrolase	Bifunctional protein FolD [Includes: Methenyltetrahydrofolate cyclohydrolase (EC 3.5.4.9); Methylenetetrahydrofolate dehydrogenase (EC 1.5.1.5)]
ACX60_RS04155	0.911229	0.246873	0.0598755	17	0.914969	0.26315	0.0638233	17	0.00374	0.08751	0.966177	0.961907	No	WP_001278013.1			Methyltransferase
ACX60_RS04160	0.9079	0.27262	0.0908732	9	0.951807	0.0386543	0.01461	7	0.04391	0.1046	0.681131	0.868337	No	WP_001043187.1			Uncharacterized protein
ACX60_RS04165	1.04191	0.229787	0.0221112	108	0.984495	0.232379	0.023009	102	-0.05741	0.0319	0.0733593	0.312634	No	WP_000228302.1	kgtP	MFS transporter, MHS family, alpha-ketoglutarate permease	Sugar (And other) transporter family protein
ACX60_RS04170	0.930281	0.299231	0.0294841	103	0.888503	0.32709	0.033211	97	-0.04178	0.04429	0.346703	0.667215	No	WP_000063783.1	glpK, GK	glycerol kinase	Glycerol kinase (EC 2.7.1.30) (ATP:glycerol 3-phosphotransferase) (Glycerokinase) (GK)
ACX60_RS04175	0.827261	0.373627	0.0598282	39	0.812562	0.353346	0.0573202	38	-0.0147	0.08292	0.859765	0.932796	No	WP_000868069.1	glpA, glpD	glycerol-3-phosphate dehydrogenase	Glycerol-3-phosphate dehydrogenase (EC 1.1.5.3)
ACX60_RS04180	0.785212	0.29116	0.0877879	11	1.02661	0.331399	0.0999205	11	0.2414	0.133	0.0845611	0.340817	No	WP_049594808.1	E4.1.1.32, pckA, PCK	phosphoenolpyruvate carboxykinase (GTP)	Phosphoenolpyruvate carboxykinase [GTP] (PEP carboxykinase) (PEPCK) (EC 4.1.1.32) (GTP-dependent phosphoenolpyruvate carboxykinase) (GTP-PEPCK)
ACX60_RS04185	0.991919	0.296983	0.0571544	27	0.950807	0.275889	0.0563155	24	-0.04111	0.08059	0.612264	0.830067	No	WP_001247645.1			Diacylglycerol kinase (Putative lipid kinase BmrU) (EC 2.7.1.-)
ACX60_RS04190	0.979412	0.111344	0.026244	18	0.955721	0.117095	0.0275997	18	-0.02369	0.03809	0.53806	0.784468	No	WP_000924297.1			3',5'-cyclic-nucleotide phosphodiesterase
ACX60_RS04195	0.1	X	X		0.1	X	X							WP_000065579.1	groES, HSPE1	chaperonin GroES	10 kDa chaperonin (GroES protein) (Protein Cpn10)
ACX60_RS04200	0.1	X	X		0.1	X	X							WP_001274623.1	groEL, HSPD1	chaperonin GroEL	60 kDa chaperonin (GroEL protein) (Protein Cpn60)
ACX60_RS04205	0.868882	0.349614	0.123607	8	0.931403	0.38771	0.129237	9	0.06252	0.18	0.733149	0.890337	No	WP_000379025.1	dgkA, DGK	diacylglycerol kinase (ATP)	Diacylglycerol kinase (EC 2.7.1.107)
ACX60_RS04210	0.988745	0.285835	0.0396382	52	0.882719	0.447817	0.0646368	48	-0.106	0.07454	0.1581	0.460505	No	WP_000732913.1			Hydrolase (MBL fold metallo-hydrolase)
ACX60_RS04215	0.956754	0.217155	0.0254161	73	0.945797	0.259105	0.0311926	69	-0.01096	0.04004	0.784738	0.910049	No	WP_000488521.1	E3.1.4.46, glpQ, ugpQ	glycerophosphoryl diester phosphodiesterase	Glycerophosphodiester phosphodiesterase
ACX60_RS04220	0.966622	0.231845	0.0189301	150	0.971128	0.255209	0.0210493	147	0.004506	0.02828	0.873536	0.938353	No	WP_005134866.1			Efflux pump membrane transporter
ACX60_RS04225	0.891502	0.403067	0.0637304	40	0.818609	0.43145	0.0690873	39	-0.07289	0.09391	0.440011	0.725111	No	WP_001135457.1			Uncharacterized protein
ACX60_RS04230	1.00698	0.214015	0.0467018	21	0.88004	0.238614	0.0520698	21	-0.1269	0.06995	0.0770558	0.32273	No	WP_000984535.1	htpX	heat shock protein HtpX	Protease HtpX (EC 3.4.24.-) (Heat shock protein HtpX)
ACX60_RS04235	0.956823	0.233988	0.0337732	48	0.92935	0.339028	0.0489345	48	-0.02747	0.05946	0.645102	0.848077	No	WP_000798650.1			Transglycosylase SLT domain protein
ACX60_RS04240	0.896907	0.292704	0.0709911	17	0.930207	0.306937	0.0767343	16	0.0333	0.1044	0.751847	0.895884	No	WP_000271251.1	ttcA	tRNA 2-thiocytidine biosynthesis protein TtcA	tRNA-cytidine(32) 2-sulfurtransferase (EC 2.8.1.-) (Two-thiocytidine biosynthesis protein A) (tRNA 2-thiocytidine biosynthesis protein TtcA)
ACX60_RS04245	0.952684	0.204679	0.0436377	22	1.04573	0.314319	0.067013	22	0.09305	0.07997	0.251176	0.57827	No	WP_001110719.1			SCP-2 sterol transfer family protein
ACX60_RS04250	0.997096	0.183163	0.0198668	85	0.972024	0.20495	0.0223619	84	-0.02507	0.02989	0.402819	0.70446	No	WP_001984613.1			ABC transporter substrate-binding protein (Lytic transglycosylase, catalytic) (Membrane-bound lytic murein transglycosylase F) (EC 4.2.2.-)
ACX60_RS04255	1.03397	0.330376	0.104474	10	1.0283	0.272575	0.0861958	10	-0.005661	0.1354	0.967124	0.961907	No	WP_000841361.1	greB	transcription elongation factor GreB	Transcription elongation factor GreB (Transcript cleavage factor GreB)
ACX60_RS04260	0.1	X	X		0.1	X	X
ACX60_RS04265	0.906862	0.211803	0.0499225	18	0.836609	0.324107	0.0763927	18	-0.07025	0.09126	0.446717	0.7291	No	WP_000398198.1			DUF4440 domain-containing protein
ACX60_RS04270	0.992478	0.242886	0.0129643	351	0.958106	0.246146	0.0133688	339	-0.03437	0.01862	0.0652946	0.293925	No	WP_001071474.1			Peptide synthetase
ACX60_RS04275	0.976035	0.194048	0.0299423	42	1.01179	0.14583	0.0227748	41	0.03575	0.03775	0.346418	0.667215	No	WP_001027817.1	yhbS	putative acetyltransferase	Acetyltransferase family protein (GNAT family N-acetyltransferase)
ACX60_RS04280	0.899719	0.278288	0.0655931	18	0.915135	0.310134	0.0730993	18	0.01542	0.09821	0.876206	0.938712	No	WP_001054060.1			UPF0386 protein J512_3307
ACX60_RS04285	1.02801	0.134165	0.0372105	13	1.01642	0.13626	0.0364169	14	-0.01159	0.0521	0.825753	0.925777	No	WP_000750922.1			Uncharacterized protein
ACX60_RS04290	1.02363	0.242623	0.0261628	86	0.967477	0.339946	0.0387404	77	-0.05615	0.04591	0.223091	0.547986	No	WP_000613407.1			Uncharacterized protein
ACX60_RS04295	1.01606	0.376626	0.0842162	20	0.905067	0.316593	0.0674978	22	-0.111	0.107	0.305939	0.627558	No	WP_001059983.1			HIT family hydrolase
ACX60_RS04300	0.98445	0.262122	0.0449535	34	0.997594	0.256708	0.0446871	33	0.01314	0.06341	0.83643	0.928018	No	WP_005134880.1			Uncharacterized protein
ACX60_RS04305	1.03607	0.125973	0.0629865	4	1.13133	0.0896043	0.0448021	4	0.09526	0.0773	0.263888	0.591541	No	WP_000120680.1			Molecular chaperone Tir
ACX60_RS04310	0.882267	0.382545	0.102239	14	0.901409	0.359953	0.0962014	14	0.01914	0.1404	0.892587	0.942372	No	WP_000734498.1			Uncharacterized protein
ACX60_RS04315	1.05108	0.233657	0.0624475	14	1.06877	0.270551	0.069856	15	0.01769	0.09419	0.852448	0.932139	No	WP_001058974.1			Uncharacterized protein
ACX60_RS04320	0.947742	0.0481677	0.0215413	5	0.917976	0.142307	0.0711535	4	-0.02977	0.0671	0.670708	0.865304	No	WP_074031652.1
ACX60_RS04325	0.933767	0.305058	0.066569	21	0.9105	0.32347	0.0674481	23	-0.02327	0.09502	0.807767	0.921342	No	WP_001090404.1	K07044	uncharacterized protein	Metal-dependent hydrolase
ACX60_RS04330	0.96837	0.322043	0.0578406	31	0.899181	0.325186	0.0625821	27	-0.06919	0.08516	0.419968	0.712791	No	WP_000256447.1			Bacterial regulatory s, tetR family protein
ACX60_RS04335	1.01494	0.24693	0.0327067	57	1.00294	0.26289	0.0351301	56	-0.012	0.04797	0.802919	0.919881	No	WP_001100693.1			Protein drgA
ACX60_RS04340	0.991171	0.276023	0.0420931	43	1.04539	0.302075	0.0466112	42	0.05422	0.06274	0.389979	0.697969	No	WP_000116129.1	K07124	uncharacterized protein	SDR family oxidoreductase
ACX60_RS04345	1.00822	0.180294	0.0236738	58	0.977958	0.134365	0.0182847	54	-0.03026	0.03022	0.318919	0.640207	No	WP_000868731.1	nemR	TetR/AcrR family transcriptional regulator, transcriptional repressor for nem operon	Bacterial regulatory s, tetR family protein
ACX60_RS04350	0.984017	0.265028	0.0270493	96	0.947667	0.304768	0.0316029	93	-0.03635	0.04151	0.38228	0.693713	No	WP_000869506.1	glxK, garK	glycerate 2-kinase	Glycerate kinase
ACX60_RS04355	0.991799	0.237469	0.0195198	148	0.979185	0.27986	0.0235685	141	-0.01261	0.03048	0.679312	0.867316	No	WP_000370438.1			CbbBc protein
ACX60_RS04360	1.06716	0.198302	0.0240477	68	1.07815	0.34152	0.0423604	65	0.01099	0.04816	0.819834	0.923957	No	WP_000187645.1	fdhD	FdhD protein	Sulfur carrier protein FdhD
ACX60_RS04365	1.01928	0.170201	0.0219728	60	1.00176	0.249058	0.0329885	57	-0.01752	0.03927	0.65634	0.854543	No	WP_000119198.1			Uncharacterized protein
ACX60_RS04370	0.1	X	X	3	0.102442	0.160091	0.0924284	3						WP_000706087.1	pdxB	erythronate-4-phosphate dehydrogenase	Erythronate-4-phosphate dehydrogenase (EC 1.1.1.290)
ACX60_RS04375	0.233924	0.311052	0.0541473	33	0.388815	0.438414	0.0741055	35	0.1549	0.09269	0.0994409	0.364954	No	WP_000059542.1	epmA, poxA	elongation factor P--(R)-beta-lysine ligase	Elongation factor P--(R)-beta-lysine ligase (EC 6.3.1.-)
ACX60_RS04380	0.990364	0.120417	0.0150521	64	0.842217	0.225558	0.0286459	62	-0.1481	0.03207	9.50347e-06	0.000570126	Yes	WP_000451853.1			Tim44-like domain protein
ACX60_RS04385	1.00364	0.202377	0.0238503	72	0.837149	0.226613	0.026894	71	-0.1665	0.03592	8.03755e-06	0.000511705	Yes	WP_000048860.1	radA, sms	DNA repair protein RadA/Sms	DNA repair protein RadA
ACX60_RS04390	0.986005	0.173035	0.0166503	108	0.954459	0.210182	0.02061	104	-0.03155	0.0264	0.233441	0.560251	No	WP_000070815.1	cycA	D-serine/D-alanine/glycine transporter	Amino acid permease family protein
ACX60_RS04395	0.675629	0.308688	0.154344	4	0.735832	0.33924	0.16962	4	0.0602	0.2293	0.801705	0.919844	No	WP_001255202.1			Uncharacterized protein
ACX60_RS04400	0.820311	0.256275	0.0395441	42	0.933676	0.286815	0.0418363	47	0.1134	0.05794	0.0535835	0.261997	No	WP_000011145.1	lysA	diaminopimelate decarboxylase	Diaminopimelate decarboxylase (DAP decarboxylase) (DAPDC) (EC 4.1.1.20)
ACX60_RS04405	0.1	X	X		0.1	X	X							WP_000923478.1	dapF	diaminopimelate epimerase	Diaminopimelate epimerase (DAP epimerase) (EC 5.1.1.7) (PLP-independent amino acid racemase)
ACX60_RS04410	0.946806	0.348259	0.0742491	22	0.916208	0.350911	0.076575	21	-0.0306	0.1066	0.775619	0.906051	No	WP_000207640.1			LysE type translocator family protein
ACX60_RS04415	0.849879	0.218067	0.0314752	48	0.7586	0.273424	0.0403142	46	-0.09128	0.0509	0.0762218	0.320455	No	WP_000445485.1	xerC	integrase/recombinase XerC	Tyrosine recombinase XerC
ACX60_RS04420	0.1	X	X		0.1	X	X							WP_000646179.1	fixA, etfB	electron transfer flavoprotein beta subunit	Electron transfer flavodomain protein
ACX60_RS04425	0.1	X	X		0.1	X	X							WP_000025985.1	fixB, etfA	electron transfer flavoprotein alpha subunit	Electron transfer flavoFAD-binding domain protein
ACX60_RS04430	0.1	X	X		0.1	X	X							WP_000116449.1	gyrA	DNA gyrase subunit A	DNA gyrase subunit A (EC 5.99.1.3)
ACX60_RS04435	1.00788	0.232417	0.0189139	151	0.952526	0.234422	0.0196723	142	-0.05536	0.02728	0.0433681	0.233176	No	WP_001188105.1			Dolichyl-phosphate-mannose--protein mannosyltransferase
ACX60_RS04440	0.970061	0.389089	0.072252	29	0.869157	0.342178	0.0658523	27	-0.1009	0.09821	0.30882	0.630071	No	WP_000457360.1			Polysaccharide biosynthesis protein GtrA
ACX60_RS04445	0.965339	0.314222	0.0360438	76	0.911797	0.289869	0.0341613	72	-0.05354	0.04977	0.283784	0.606142	No	WP_005134882.1	gtrB, csbB	polyisoprenyl-phosphate glycosyltransferase	Glycosyl transferase family 2
ACX60_RS04450	0.942261	0.230376	0.043537	28	0.858277	0.314814	0.0584595	29	-0.08398	0.07329	0.256761	0.582529	No	WP_001140942.1			Uncharacterized protein
ACX60_RS04455	0.945215	0.293772	0.0656895	20	0.924265	0.309358	0.0691745	20	-0.02095	0.0954	0.827344	0.925777	No	WP_000657706.1	ABC-2.P	ABC-2 type transport system permease protein	Multidrug ABC transporter permease
ACX60_RS04460	0.996311	0.149544	0.0414761	13	1.02204	0.147812	0.0426697	12	0.02573	0.05954	0.669619	0.864973	No	WP_000258029.1	ABC-2.P	ABC-2 type transport system permease protein	ABC-2 transporter family protein
ACX60_RS04465	0.939976	0.217374	0.0372794	34	0.906375	0.223427	0.0401287	31	-0.0336	0.0547	0.54127	0.785367	No	WP_001070866.1	ABC-2.TX	HlyD family secretion protein	RND transporter
ACX60_RS04470	0.94352	0.286762	0.0367161	61	0.920522	0.240215	0.0315418	58	-0.023	0.04862	0.637093	0.842746	No	WP_001142049.1			Outer membrane efflux protein (TolC family protein) (Transporter)
ACX60_RS04475	0.1	X	X		0.1	X	X							WP_001203181.1	serC, PSAT1	phosphoserine aminotransferase	Phosphoserine aminotransferase (EC 2.6.1.52) (Phosphohydroxythreonine aminotransferase) (PSAT)
ACX60_RS04480	1.00362	0.0757013	0.0209958	13	0.918912	0.24956	0.0692154	13	-0.0847	0.07233	0.253062	0.580897	No	WP_000795877.1			Uncharacterized protein
ACX60_RS04485	0.976953	0.22604	0.0471325	23	0.936065	0.227819	0.0497143	21	-0.04089	0.06848	0.553663	0.790991	No	WP_000936552.1	K09768	uncharacterized protein	UPF0178 protein J517_0859
ACX60_RS04490	1.0208	0.28441	0.0461373	38	0.924518	0.263101	0.0444722	35	-0.09628	0.06429	0.138652	0.4334	No	WP_001140078.1			EamA-like transporter family protein
ACX60_RS04495	0.1	X	X		0.1	X	X							WP_001984636.1	lolC_E	lipoprotein-releasing system permease protein	Liporeleasing system, transmembrane, LolC/E family protein
ACX60_RS04500	0.1	X	X		0.1	X	X							WP_000049406.1	lolD	lipoprotein-releasing system ATP-binding protein	Lipoprotein-releasing system ATP-binding protein LolD (EC 3.6.3.-)
ACX60_RS04505	0.885219	0.342804	0.0326851	110	0.880897	0.374805	0.0355749	111	-0.004322	0.04833	0.928822	0.955327	No	WP_000472702.1	comEC	competence protein ComEC	DNA internalization-related competence protein ComEC/Rec2
ACX60_RS04510	0.546922	0.388841	0.11724	11	0.186172	0.341813	0.103061	11	-0.3608	0.1561	0.0316148	0.198659	No	WP_001109113.1	lpxL, htrB	Kdo2-lipid IVA lauroyltransferase	Bacterial lipid A biosynthesis acyltransferase family protein
ACX60_RS04515	0.959603	0.340109	0.0431938	62	0.895328	0.317009	0.0423621	56	-0.06428	0.06072	0.291986	0.613788	No	WP_001286612.1	sppA	protease IV	Signal peptide peptidase SppA, 36K type (EC 3.4.-.-)
ACX60_RS04520	0.940444	0.494034	0.220939	5	0.755416	0.469838	0.210118	5	-0.185	0.3049	0.560772	0.793953	No	WP_000114071.1			Alpha/beta hydrolase family protein
ACX60_RS04525	0.9138	0.181948	0.0337869	29	1.01708	0.16677	0.0304479	30	0.1033	0.04541	0.0267347	0.177589	No	WP_000975525.1	purN	phosphoribosylglycinamide formyltransferase 1
ACX60_RS04530	0.601505	0.419747	0.0938582	20	0.729531	0.444268	0.0993413	20	0.128	0.1367	0.354793	0.673642	No	WP_000071984.1	purM	phosphoribosylformylglycinamidine cyclo-ligase	Phosphoribosylformylglycinamidine cyclo-ligase (EC 6.3.3.1) (AIR synthase) (AIRS) (Phosphoribosyl-aminoimidazole synthetase)
ACX60_RS04535	0.992415	0.0882579	0.0244783	13	0.633812	0.314505	0.0994551	10	-0.3586	0.09104	0.000751356	0.0163909	Yes	WP_001153980.1			Uncharacterized protein
ACX60_RS04540	0.998805	0.275288	0.0472116	34	1.04431	0.245427	0.0414847	35	0.0455	0.06274	0.470854	0.74865	No	WP_001249535.1	hda	DnaA-homolog protein	DnaA regulatory inactivator Hda
ACX60_RS04545	0.992105	0.245872	0.0285821	74	0.944901	0.240579	0.0281576	73	-0.0472	0.04013	0.241384	0.567873	No	WP_000920027.1			Rhombotarget A
ACX60_RS04550	0.973	0.236761	0.0261459	82	0.983394	0.307191	0.0347825	78	0.01039	0.04324	0.810337	0.921718	No	WP_000760139.1			Uncharacterized protein
ACX60_RS04555	1.01917	0.314921	0.111341	8	0.584277	0.351579	0.157231	5	-0.4349	0.1874	0.0405308	0.226535	No	WP_000225919.1			Uncharacterized protein
ACX60_RS04560	0.323883	0	0	1	0.1	X	X							WP_001015075.1			Uncharacterized protein
ACX60_RS04565	0.651055	0.357221	0.103121	12	0.525119	0.268301	0.0808959	11	-0.1259	0.1327	0.353538	0.673149	No	WP_000362312.1	rpoE	RNA polymerase sigma-70 factor, ECF subfamily	RNA polymerase sigma factor, sigma-70 family protein
ACX60_RS04570	0.783143	0.123293	0.0711835	3	1.14557	0.143136	0.0715678	4	0.3624	0.1035	0.0172694	0.139567	No	WP_000268350.1	spoU	RNA methyltransferase, TrmH family	SpoU rRNA Methylase family protein
ACX60_RS04575	0.1	X	X		0.1	X	X							WP_049594876.1	FBP, fbp	fructose-1,6-bisphosphatase I	Fructose-1,6-bisphosphatase class 1 (FBPase class 1) (EC 3.1.3.11) (D-fructose-1,6-bisphosphate 1-phosphohydrolase class 1)
ACX60_RS04580	1.0052	0.0709158	0.0409433	3	0.975737	0.230475	0.133065	3	-0.02947	0.1392	0.84272	0.930149	No	WP_000208542.1			Uncharacterized protein
ACX60_RS04585	1.10279	0.14469	0.0590694	6	0.910789	0.196187	0.0877375	5	-0.192	0.1026	0.0942262	0.358208	No	WP_000836015.1	pal	peptidoglycan-associated lipoprotein	Peptidoglycan-associated lipoprotein
ACX60_RS04590	0.903101	0.314511	0.040269	61	0.867245	0.335888	0.0437289	59	-0.03586	0.05938	0.547122	0.786386	No	WP_000858381.1	tolB	TolB protein	Protein TolB
ACX60_RS04595	0.95698	0.338222	0.0509889	44	0.881355	0.388596	0.0585831	44	-0.07563	0.07766	0.332918	0.655653	No	WP_001039161.1	tolA	colicin import membrane protein	Protein TolA
ACX60_RS04600	1.0064	0.270256	0.0604311	20	0.988281	0.106683	0.0258745	17	-0.01812	0.06986	0.796857	0.917283	No	WP_001007562.1	tolR	biopolymer transport protein TolR	Protein TolR
ACX60_RS04605	1.08086	0.178639	0.0433263	17	0.970607	0.220257	0.0550643	16	-0.1102	0.06961	0.123415	0.406898	No	WP_000224630.1	tolQ	biopolymer transport protein TolQ	Protein TolQ
ACX60_RS04610	0.1	X	X		0.1	X	X							WP_001273591.1	ybgC	acyl-CoA thioester hydrolase	Tol-pal system-associated acyl-CoA thioesterase (EC 3.1.2.-)
ACX60_RS04615	0.942577	0.274235	0.0323189	72	0.930081	0.353584	0.0428784	68	-0.0125	0.05331	0.815035	0.922359	No	WP_000277197.1			N-acyl-L-amino acid amidohydrolase
ACX60_RS04620	0.769761	0.328571	0.0717	21	0.40971	0.322391	0.0739616	19	-0.3601	0.1031	0.00123306	0.0241924	Yes	WP_001154002.1	ruvB	holliday junction DNA helicase RuvB	Holliday junction ATP-dependent DNA helicase RuvB (EC 3.6.4.12)
ACX60_RS04625	0.976099	0.232357	0.027772	70	0.767071	0.257977	0.0312842	68	-0.209	0.04177	1.70326e-06	0.000143605	Yes	WP_000578663.1	ruvA	holliday junction DNA helicase RuvA	Holliday junction ATP-dependent DNA helicase RuvA (EC 3.6.4.12)
ACX60_RS04630	0.979652	0.222268	0.0370447	36	0.983496	0.292051	0.0500864	34	0.003844	0.06182	0.950603	0.957676	No	WP_000437078.1	dgt	dGTPase	Putative deoxyguanosinetriphosphate triphosphohydrolase
ACX60_RS04635	0.819474	0.275562	0.0298889	85	0.75691	0.311892	0.0336321	86	-0.06256	0.04503	0.166512	0.47224	No	WP_000471073.1	purL, PFAS	phosphoribosylformylglycinamidine synthase	Phosphoribosylformylglycinamidine synthase (FGAM synthase) (FGAMS) (EC 6.3.5.3) (Formylglycinamide ribonucleotide amidotransferase) (FGAR amidotransferase) (FGAR-AT)
ACX60_RS04640	1.00607	0.209266	0.0225657	86	0.956021	0.270708	0.0300787	81	-0.05005	0.03732	0.181705	0.494622	No
ACX60_RS04645	0.946265	0.244084	0.0406807	36	0.895566	0.305529	0.0502286	37	-0.0507	0.06483	0.436835	0.721818	No	WP_000057883.1			Uncharacterized protein
ACX60_RS04650	1.0359	0.116638	0.0301157	15	1.00491	0.113848	0.0304271	14	-0.03098	0.04285	0.475841	0.751867	No
ACX60_RS04655	1.02703	0.324707	0.0533815	37	0.973301	0.382559	0.0656084	34	-0.05373	0.08399	0.524488	0.778015	No	WP_000029750.1			AraC family transcriptional regulator
ACX60_RS04660	0.980295	0.29198	0.0486633	36	0.926033	0.275035	0.0478775	33	-0.05426	0.06845	0.430716	0.718349	No	WP_001108695.1	entC	isochorismate synthase	Uncharacterized protein
ACX60_RS04665	0.994704	0.136507	0.0205792	44	0.975136	0.115908	0.0178849	42	-0.01957	0.02737	0.476609	0.751867	No	WP_000997094.1	entB, dhbB, vibB, mxcF	bifunctional isochorismate lyase / aryl carrier protein	Uncharacterized protein
ACX60_RS04670	0.966987	0.242625	0.0292086	69	0.847731	0.326852	0.0399314	67	-0.1193	0.04926	0.0168236	0.137748	No	WP_000656488.1	entA	2,3-dihydro-2,3-dihydroxybenzoate dehydrogenase	2,3-dihydro-2,3-dihydroxybenzoate dehydrogenase (EC 1.3.1.28)
ACX60_RS04675	0.950114	0.268608	0.021039	163	0.917063	0.293106	0.0230286	162	-0.03305	0.03118	0.289993	0.6118	No	WP_001176910.1			Peptide synthetase
ACX60_RS04680	0.992902	0.262516	0.0196214	179	0.945065	0.278097	0.0213291	170	-0.04784	0.02894	0.0992182	0.364954	No	WP_005181288.1			Non-ribosomal peptide synthetase
ACX60_RS04685	0.987995	0.214865	0.0138985	239	0.937404	0.241178	0.0156993	236	-0.05059	0.02095	0.016132	0.134199	No	WP_000019486.1			Peptide synthetase
ACX60_RS04690	0.945243	0.296556	0.0340173	76	0.929415	0.330675	0.0389704	72	-0.01583	0.05158	0.75936	0.900355	No	WP_049594809.1	entE, dhbE, vibE, mxcE	2,3-dihydroxybenzoate-AMP ligase	2,3-dihydroxybenzoate-AMP ligase
ACX60_RS04695	0.984946	0.208815	0.0247818	71	0.971686	0.251068	0.0304465	68	-0.01326	0.0391	0.735043	0.890434	No	WP_001088061.1	iucD	lysine N6-hydroxylase	L-lysine 6-monooxygenase (NADPH-requiring)
ACX60_RS04700	0.996467	0.204714	0.0213429	92	0.935218	0.277437	0.0283158	96	-0.06125	0.03568	0.0877361	0.348215	No	WP_001010592.1	E4.1.1.17, ODC1, speC, speF	ornithine decarboxylase	Pyridoxal-dependent decarboxylase, pyridoxal-binding domain protein
ACX60_RS04705	0.987336	0.118912	0.0173452	47	0.974116	0.181336	0.0259051	49	-0.01322	0.03144	0.675078	0.866641	No	WP_000988323.1			Acetyltransferase (GNAT) domain protein
ACX60_RS04710	1.04207	0.128269	0.0187099	47	1.00378	0.191722	0.0273889	49	-0.03829	0.03344	0.255049	0.581442	No
ACX60_RS04715	1.01227	0.0769622	0.0344185	5	0.97114	0.0879031	0.0393115	5	-0.04113	0.05225	0.453839	0.732802	No
ACX60_RS04720	0.989887	0.184894	0.0183072	102	0.957133	0.200083	0.0198112	102	-0.03275	0.02697	0.226068	0.550787	No	WP_000336209.1			Phosphopantetheinyl transferase
ACX60_RS04725	1.03129	0.181781	0.0504169	13	0.968163	0.0895327	0.0258459	12	-0.06313	0.05811	0.288603	0.610636	No	WP_000200755.1			Thioesterase domain protein
ACX60_RS04730	0.985205	0.227773	0.015534	215	0.935302	0.297155	0.0205056	210	-0.0499	0.02565	0.0523411	0.258765	No	WP_049594810.1	TC.FEV.OM	iron complex outermembrane recepter protein	Ligand-gated channel protein
ACX60_RS04735	0.999282	0.237173	0.027759	73	0.927032	0.237477	0.0281833	71	-0.07225	0.03956	0.0698837	0.304776	No	WP_000790349.1			MFS transporter
ACX60_RS04740	0.922414	0.324574	0.0318271	104	0.886983	0.351254	0.0354821	98	-0.03543	0.04755	0.45709	0.735387	No	WP_049594811.1			Phage tail protein
ACX60_RS04745	0.969828	0.260899	0.0276552	89	0.913784	0.280823	0.030282	86	-0.05604	0.04096	0.172983	0.481382	No	WP_001056739.1	TC.MATE, SLC47A, norM, mdtK, dinF	multidrug resistance protein, MATE family	MATE family efflux transporter
ACX60_RS04750	0.941953	0.285072	0.0302176	89	0.869875	0.338458	0.0360798	88	-0.07208	0.04702	0.127073	0.413358	No	WP_001269710.1	raxB, cvaB	ATP-binding cassette, subfamily B, bacterial RaxB	Peptidase, C39 family
ACX60_RS04755	0.927139	0.300045	0.0832175	13	0.966246	0.446192	0.128805	12	0.03911	0.151	0.797885	0.91745	No	WP_000097731.1	raxA	membrane fusion protein	HlyD family secretion protein
ACX60_RS04760	1.05543	0.180652	0.0602174	9	0.961672	0.166011	0.0553368	9	-0.09376	0.08178	0.268477	0.594413	No	WP_000925820.1			Cupin
ACX60_RS04765	1.15388	0.113711	0.0656511	3	1.07148	0.109533	0.0632388	3	-0.0824	0.09115	0.417132	0.711582	No	WP_001208763.1			Uncharacterized protein
ACX60_RS04770	0.9841	0.19072	0.0284309	45	0.972107	0.111254	0.0165847	45	-0.01199	0.03291	0.716445	0.882708	No	WP_049594878.1			Transposase
ACX60_RS04775	0.99202	0.0305433	0.0136594	5	1.00589	0.0764884	0.0342067	5	0.01387	0.03683	0.716238	0.882708	No
ACX60_RS04780	1.00781	0.169336	0.0184761	84	0.982374	0.197073	0.0216316	83	-0.02544	0.02842	0.37208	0.689212	No
ACX60_RS04785	0.912717	0.358537	0.0441329	66	0.83504	0.33113	0.0423969	61	-0.07768	0.06139	0.208127	0.531762	No	WP_000547725.1			Uncharacterized protein
ACX60_RS04790	0.978248	0.21222	0.0265275	64	0.92356	0.219716	0.027904	62	-0.05469	0.03848	0.157761	0.460505	No	WP_000187966.1
ACX60_RS04795	1.02606	0.125218	0.0122786	104	1.06435	0.193015	0.0187473	106	0.03829	0.0225	0.0902652	0.351544	No	WP_000742756.1			Transposase, IS4 family
ACX60_RS04800	0.934464	0.204243	0.0208455	96	0.945428	0.164019	0.016828	95	0.01096	0.02682	0.683157	0.869499	No
ACX60_RS04805	0.978082	0.26167	0.0238871	120	0.946188	0.336717	0.0312634	116	-0.03189	0.03918	0.416454	0.711582	No	WP_001061231.1			ATPase
ACX60_RS04810	0.976497	0.290427	0.0286166	103	0.951446	0.28209	0.0286419	97	-0.02505	0.04052	0.537168	0.784409	No	WP_000269331.1			Integrase core domain protein
ACX60_RS04815	0.891992	0.361866	0.0558371	42	0.804584	0.39275	0.0620993	40	-0.08741	0.08334	0.29744	0.619655	No	WP_011859944.1			Heteromeric transposase endonuclease subunit TnsA (Transposon Tn7 transposition protein TnsA)
ACX60_RS04820	1.06842	0	0	1	1.02346	0	0	1
ACX60_RS04825	0.923587	0.407012	0.101753	16	0.808877	0.343434	0.0917865	14	-0.1147	0.1386	0.41499	0.710987	No	WP_000916029.1			Uncharacterized protein
ACX60_RS04830	0.953391	0.343796	0.0394361	76	0.909709	0.367431	0.0433022	72	-0.04368	0.05846	0.456154	0.734639	No	WP_000175545.1			Enoyl-CoA hydratase
ACX60_RS04835	0.1	X	X		0.1	X	X							WP_000117223.1			Bifunctional NMN adenylyltransferase/Nudix hydrolase (Nicotinamide-nucleotide adenylyltransferase)
ACX60_RS04840	1.05975	0.383395	0.221353	3	0.976099	0.243967	0.140854	3	-0.08365	0.2624	0.765811	0.901694	No	WP_001050696.1			Uncharacterized protein
ACX60_RS04845	0.94131	0.247452	0.0437438	32	0.830691	0.303633	0.0536752	32	-0.1106	0.06924	0.115226	0.393276	No	WP_001293525.1	BCP, PRXQ, DOT5	peroxiredoxin Q/BCP	Peroxiredoxin
ACX60_RS04850	0.914218	0.316999	0.0472554	45	0.876817	0.263872	0.0393357	45	-0.0374	0.06148	0.544566	0.786386	No	WP_049594812.1			ATPase
ACX60_RS04855	0.978188	0.0886847	0.039661	5	0.909229	0.0522568	0.02337	5	-0.06896	0.04603	0.172515	0.481382	No	WP_000771345.1			Uncharacterized protein
ACX60_RS04860	0.800576	0.241163	0.0803876	9	1.11123	0.0946575	0.0315525	9	0.3107	0.08636	0.0024132	0.0356782	Yes	WP_001984660.1	queC	7-cyano-7-deazaguanine synthase	7-cyano-7-deazaguanine synthase (EC 6.3.4.20) (7-cyano-7-carbaguanine synthase) (PreQ(0) synthase) (Queuosine biosynthesis protein QueC)
ACX60_RS04865	0.817826	0.378408	0.218474	3	1.24471	0.160497	0.0802487	4	0.4269	0.206	0.0929499	0.356763	No	WP_000157724.1	queE	7-carboxy-7-deazaguanine synthase	7-carboxy-7-deazaguanine synthase (CDG synthase) (EC 4.3.99.3) (Queuosine biosynthesis protein QueE)
ACX60_RS04870	0.1	X	X		0.1	X	X							WP_000080867.1	dapD	2,3,4,5-tetrahydropyridine-2,6-dicarboxylate N-succinyltransferase	2,3,4,5-tetrahydropyridine-2,6-dicarboxylate N-succinyltransferase (EC 2.3.1.117) (Tetrahydrodipicolinate N-succinyltransferase) (THDP succinyltransferase) (THP succinyltransferase) (Tetrahydropicolinate succinylase)
ACX60_RS04875	0.980941	0.189773	0.0233594	66	1.01491	0.267358	0.0329095	66	0.03397	0.04036	0.401455	0.70446	No	WP_000866520.1			Uncharacterized protein
ACX60_RS04880	1.00455	0.306292	0.0451603	46	1.08913	0.302585	0.0451067	45	0.08458	0.06384	0.188603	0.503299	No	WP_001011052.1	cbl	LysR family transcriptional regulator, cys regulon transcriptional activator	Bacterial regulatory helix-turn-helix, lysR family protein
ACX60_RS04885	0.930566	0.318141	0.0425134	56	0.960514	0.310562	0.0430672	52	0.02995	0.06057	0.622032	0.834606	No	WP_000027499.1	cysA	sulfate transport system ATP-binding protein	Sulfate/thiosulfate import ATP-binding protein CysA (EC 3.6.3.25) (Sulfate-transporting ATPase)
ACX60_RS04890	0.987517	0.244179	0.0335405	53	0.889926	0.327048	0.0457959	51	-0.09759	0.05645	0.0868842	0.345985	No	WP_001048807.1	cysW	sulfate transport system permease protein	Sulfate ABC transporter, permease protein CysW
ACX60_RS04895	0.931407	0.338643	0.0556726	37	0.86502	0.285733	0.0513191	31	-0.06639	0.07687	0.3909	0.698767	No	WP_000083115.1	cysU	sulfate transport system permease protein	Sulfate ABC transporter, permease protein CysT
ACX60_RS04900	0.998077	0.245876	0.0309775	63	1.00284	0.383235	0.0468196	67	0.004761	0.05687	0.933412	0.956794	No	WP_000149917.1	K07002	uncharacterized protein	Alpha/beta hydrolase fold family protein
ACX60_RS04905	1.01232	0.135022	0.0208343	42	0.978477	0.136008	0.0207411	43	-0.03384	0.0294	0.253004	0.580897	No	WP_001212600.1	cysP, sbp	sulfate transport system substrate-binding protein	Sulfate ABC transporter, sulfate-binding family protein
ACX60_RS04910	1.02824	0.221071	0.0333277	44	0.916908	0.197645	0.030867	41	-0.1113	0.04561	0.0167729	0.137748	No	WP_000263427.1	pabC	4-amino-4-deoxychorismate lyase	Aminodeoxychorismate lyase (EC 4.1.3.38)
ACX60_RS04915	0.1	X	X		0.1	X	X							WP_001125860.1	K07082	UPF0755 protein	Endolytic murein transglycosylase (EC 4.2.2.-) (Peptidoglycan polymerization terminase)
ACX60_RS04920	0.1	X	X		0.1	X	X							WP_000470765.1	tmk, DTYMK	dTMP kinase	Thymidylate kinase (EC 2.7.4.9) (dTMP kinase)
ACX60_RS04925	1.05507	0.0758115	0.0437698	3	1.00665	0.110919	0.0640392	3	-0.04842	0.07757	0.566345	0.79778	No	WP_000842540.1			Phenylacetic acid degradation-related protein
ACX60_RS04930	0.827337	0.396664	0.076338	27	0.805351	0.390546	0.0725226	29	-0.02199	0.1052	0.835293	0.927698	No	WP_000367540.1	nadB	L-aspartate oxidase	L-aspartate oxidase (EC 1.4.3.16)
ACX60_RS04935	0.979235	0.24157	0.0464901	27	0.850898	0.283437	0.0591008	23	-0.1283	0.07423	0.0902411	0.351544	No	WP_000842416.1	degP, htrA	serine protease Do	Periplasmic serine endoprotease DegP-like (EC 3.4.21.107)
ACX60_RS04940	1.01724	0.219636	0.0301693	53	0.96199	0.334762	0.0464232	52	-0.05525	0.05515	0.318804	0.640207	No	WP_000094835.1	ybgC	acyl-CoA thioester hydrolase	Thioesterase superfamily protein
ACX60_RS04945	0.827074	0.270218	0.0900726	9	0.813208	0.362855	0.120952	9	-0.01387	0.1508	0.927878	0.95522	No	WP_005134895.1	rimJ	ribosomal-protein-alanine N-acetyltransferase	Alanine acetyltransferase
ACX60_RS04950	1.07302	0	0	1	1.20773	0	0	1						WP_000035781.1			Elongation factor 4 (EF-4) (EC 3.6.5.n1) (Ribosomal back-translocase LepA)
ACX60_RS04955	0.1	X	X		0.1	X	X							WP_000344900.1	lepB	signal peptidase I	Signal peptidase I (EC 3.4.21.89)
ACX60_RS04960	0.149749	0.164061	0.116009	2	0.573992	0.456316	0.322664	2	0.4242	0.3429	0.341544	0.663015	No	WP_001224039.1			Uncharacterized protein
ACX60_RS04965	0.564943	0.242253	0.0442292	30	0.714786	0.207237	0.0378361	30	0.1498	0.0582	0.0126167	0.114747	No	WP_000160699.1	rnc, DROSHA, RNT1	ribonuclease III	Ribonuclease 3 (EC 3.1.26.3) (Ribonuclease III) (RNase III)
ACX60_RS04970	0.1	X	X		0.1	X	X							WP_000061702.1	era, ERAL1	GTPase	GTPase Era
ACX60_RS04975	1.12125	0	0	1	1.09349	0	0	1						WP_004840396.1			Uncharacterized protein
ACX60_RS04980	0.970483	0.105826	0.0148186	51	0.922121	0.143539	0.0199053	52	-0.04836	0.02489	0.0547707	0.265723	No	WP_000985104.1	recO	DNA repair protein RecO (recombination protein O)	DNA repair protein RecO
ACX60_RS04985	0.1	X	X		0.1	X	X							WP_000729414.1	pdxJ	pyridoxine 5-phosphate synthase	Pyridoxine 5'-phosphate synthase (PNP synthase) (EC 2.6.99.2)
ACX60_RS04990	0.984935	0.209693	0.0280214	56	0.951962	0.221087	0.0300862	54	-0.03297	0.04107	0.423873	0.714812	No	WP_000095056.1	miaE	tRNA-(ms[2]io[6]A)-hydroxylase	Putative tRNA-(Ms(2)io(6)a)-hydroxylase
ACX60_RS04995	0.975935	0.199414	0.0383773	27	0.966736	0.208024	0.0416048	25	-0.009199	0.05651	0.871334	0.938238	No	WP_000880601.1			Short chain dehydrogenase family protein
ACX60_RS05000	0.1	X	X		0.1	X	X
ACX60_RS05005	0.93514	0.297252	0.0824428	13	0.860316	0.2789	0.0805114	12	-0.07482	0.1155	0.523657	0.778015	No	WP_000855164.1			Uncharacterized protein
ACX60_RS05010	0.942493	0.353226	0.133507	7	0.880301	0.297859	0.11258	7	-0.06219	0.1746	0.727933	0.887735	No	WP_000795395.1			Uncharacterized protein
ACX60_RS05015	1.0635	0.112444	0.0374812	9	1.02058	0.0837376	0.0296057	8	-0.04292	0.04863	0.391372	0.698767	No	WP_001014252.1			Glutathione-dependent formaldehyde-activating enzyme (S-(Hydroxymethyl)glutathione synthase)
ACX60_RS05020	0.978415	0.244723	0.0230216	113	0.930682	0.253026	0.0241251	110	-0.04773	0.03333	0.153543	0.455154	No	WP_000567434.1	hscC	molecular chaperone HscC	Molecular chaperone
ACX60_RS05025	1.00111	0.16807	0.0203814	68	1.00061	0.143908	0.0177138	66	-0.0004951	0.02707	0.985435	0.966171	No	WP_000127907.1			Molecular chaperone
ACX60_RS05030	0.972395	0.298478	0.0519584	33	0.912846	0.244662	0.0454327	29	-0.05955	0.06991	0.397741	0.70075	No	WP_000383206.1	aspB	aspartate aminotransferase	Aminotransferase (EC 2.6.1.-)
ACX60_RS05035	0.976375	0.0499031	0.0288115	3	0.934494	0.00994176	0.00573988	3	-0.04188	0.02938	0.227119	0.551798	No	WP_000139632.1			Uncharacterized protein
ACX60_RS05040	0.977777	0.199152	0.0271012	54	0.906341	0.249962	0.034335	53	-0.07144	0.04365	0.104717	0.37809	No	WP_005134897.1			PAS/PAC sensor-containing diguanylate cyclase/phosphodiesterase (EC 2.7.7.65)
ACX60_RS05045	1.11043	0.189185	0.0546131	12	0.965545	0.0749068	0.0225852	11	-0.1449	0.06109	0.027349	0.180756	No	WP_000222202.1			Uncharacterized protein
ACX60_RS05050	0.952622	0.287738	0.028215	104	0.91521	0.301272	0.0299777	101	-0.03741	0.04114	0.364225	0.682413	No	WP_001004983.1	uvrB	excinuclease ABC subunit B	UvrABC system protein B (Protein UvrB) (Excinuclease ABC subunit B)
ACX60_RS05055	0.889647	0.293867	0.0734667	16	0.89636	0.286197	0.0764894	14	0.006713	0.1063	0.950071	0.957676	No	WP_000885644.1	APOD	apolipoprotein D and lipocalin family protein	Outer membrane lipoprotein Blc
ACX60_RS05060	1.02669	0.15692	0.0213541	54	0.989003	0.180602	0.0250449	52	-0.03769	0.03283	0.253544	0.581049	No	WP_000912037.1	rarD	chloramphenicol-sensitive protein RarD	EamA-like transporter family protein
ACX60_RS05065	0.1	X	X		0.1	X	X							WP_000031230.1	GAPDH, gapA	glyceraldehyde 3-phosphate dehydrogenase	Glyceraldehyde-3-phosphate dehydrogenase (EC 1.2.1.-)
ACX60_RS05070	0.954173	0.303815	0.0513542	35	0.862868	0.355671	0.0619144	33	-0.09131	0.08007	0.258251	0.585024	No	WP_001183840.1			MFS transporter
ACX60_RS05075	0.987654	0.214193	0.0326641	43	0.96201	0.181089	0.0282813	41	-0.02564	0.04338	0.556057	0.791836	No	WP_000468065.1			Uncharacterized protein
ACX60_RS05080	0.1	X	X		0.1	X	X							WP_001212949.1	obgE, cgtA	GTPase	GTPase Obg (EC 3.6.5.-) (GTP-binding protein Obg)
ACX60_RS05085	0.613006	0.362837	0.162266	5	0.89317	0.0670044	0.0273545	6	0.2802	0.1496	0.0938136	0.357773	No	WP_000573844.1	proB	glutamate 5-kinase	Glutamate 5-kinase (EC 2.7.2.11) (Gamma-glutamyl kinase) (GK)
ACX60_RS05090	0.945122	0.2839	0.063482	20	0.844458	0.344601	0.0790569	19	-0.1007	0.1009	0.32483	0.644703	No	WP_000271369.1			Phosphoserine phosphatase
ACX60_RS05095	1.01535	0.098023	0.0309976	10	0.912578	0.102108	0.0322894	10	-0.1028	0.04476	0.0338909	0.204496	No	WP_001039857.1			Uncharacterized protein
ACX60_RS05100	0.992211	0.210781	0.0307456	47	0.974671	0.275668	0.0402103	47	-0.01754	0.05062	0.729747	0.888681	No	WP_000275423.1	dusB	tRNA-dihydrouridine synthase B	tRNA-dihydrouridine synthase B (EC 1.3.1.-)
ACX60_RS05105	0.983072	0.156283	0.0225575	48	0.936603	0.172171	0.0251137	47	-0.04647	0.03372	0.171514	0.479862	No	WP_000055180.1	ncd2, npd	nitronate monooxygenase	2-nitropropane dioxygenase
ACX60_RS05110	0.949889	0.279229	0.042582	43	0.882313	0.282607	0.0446841	40	-0.06758	0.0617	0.276638	0.602767	No	WP_000885357.1			Uncharacterized protein
ACX60_RS05115	0.976973	0.265251	0.0270721	96	0.936507	0.306577	0.0323161	90	-0.04047	0.04196	0.336126	0.658238	No	WP_079269854.1
ACX60_RS05120	1.00693	0.234738	0.0248822	89	0.963674	0.291029	0.0310238	88	-0.04326	0.03972	0.277623	0.602767	No
ACX60_RS05125	0.997933	0.269946	0.0363996	55	0.93505	0.246804	0.0349034	50	-0.06288	0.05065	0.217206	0.542937	No	WP_000744217.1			Uncharacterized protein
ACX60_RS05130	0.958281	0.276629	0.0360141	59	0.858354	0.333741	0.0445981	56	-0.09993	0.05704	0.0825304	0.336107	No	WP_000750598.1			Uncharacterized protein
ACX60_RS05135	0.936541	0.281455	0.0376111	56	0.893052	0.304426	0.0406806	56	-0.04349	0.0554	0.434166	0.72081	No	WP_000035257.1			Glycosyl transferase 2 family protein
ACX60_RS05140	0.976647	0.278148	0.0499569	31	0.930496	0.21481	0.0398892	29	-0.04615	0.06448	0.477016	0.751867	No	WP_000067469.1			Uncharacterized protein
ACX60_RS05145	0.99298	0.194211	0.0211902	84	0.957333	0.19198	0.0213311	81	-0.03565	0.03007	0.23762	0.563273	No	WP_001186266.1			Uncharacterized protein
ACX60_RS05150	1.00473	0.273582	0.0412441	44	0.944592	0.202773	0.0316679	41	-0.06013	0.05254	0.255706	0.581829	No	WP_000063719.1	phrB	deoxyribodipyrimidine photo-lyase	Deoxyribodipyrimidine photolyase
ACX60_RS05155	1.03177	0.115641	0.0667653	3	1.05169	0.168686	0.097391	3	0.01992	0.1181	0.874218	0.938353	No	WP_000123995.1	slyD	FKBP-type peptidyl-prolyl cis-trans isomerase SlyD	Peptidyl-prolyl cis-trans isomerase (EC 5.2.1.8)
ACX60_RS05160	0.891067	0.340887	0.0482088	50	0.8239	0.393319	0.0561885	49	-0.06717	0.07393	0.365837	0.683791	No	WP_000193160.1	ndh	NADH dehydrogenase	NADH dehydrogenase
ACX60_RS05165	0.957008	0.259263	0.055275	22	0.897204	0.267448	0.0598032	20	-0.0598	0.08131	0.466335	0.74336	No	WP_000667907.1	dacC, dacA, dacD	serine-type D-Ala-D-Ala carboxypeptidase (penicillin-binding protein 5/6)	D-alanyl-D-alanine carboxypeptidase family protein
ACX60_RS05170	0.935446	0.265859	0.0332324	64	0.914636	0.308086	0.0391269	62	-0.02081	0.05122	0.685207	0.869896	No	WP_000903512.1			M61 glycyl aminopeptidase family protein
ACX60_RS05175	0.585371	0.383156	0.075143	26	0.875363	0.352474	0.0691259	26	0.29	0.1021	0.00650399	0.0732474	No	WP_000896679.1	IDH1, IDH2, icd	isocitrate dehydrogenase	Isocitrate dehydrogenase, NADP-dependent (EC 1.1.1.42)
ACX60_RS05180	0.923846	0.338251	0.055608	37	0.914214	0.301399	0.0495497	37	-0.009632	0.07448	0.897467	0.945463	No	WP_000706554.1	rluE	23S rRNA pseudouridine2457 synthase	Pseudouridine synthase (EC 5.4.99.-)
ACX60_RS05185	0.986324	0.185347	0.0204681	82	0.933515	0.151277	0.01702	79	-0.05281	0.02672	0.0498431	0.250321	No	WP_000542121.1	IDH1, IDH2, icd	isocitrate dehydrogenase	Isocitrate dehydrogenase [NADP] (EC 1.1.1.42)
ACX60_RS05190	1.01974	0.243161	0.0347373	49	0.91881	0.234129	0.0345205	46	-0.1009	0.04903	0.0423373	0.231201	No	WP_001218091.1			Uncharacterized protein
ACX60_RS05195	0.908973	0.0759439	0.0537005	2	1.03921	0.0308884	0.0218414	2	0.1302	0.05797	0.153729	0.455154	No	WP_000069673.1			Putative membrane protein
ACX60_RS05200	1.02625	0.265402	0.0225925	138	0.918918	0.271751	0.024503	123	-0.1073	0.03328	0.00142317	0.0255288	Yes	WP_017897594.1			MFS transporter
ACX60_RS05205	0.97621	0.230313	0.0359688	41	0.928244	0.23968	0.0374317	41	-0.04797	0.05191	0.358279	0.676651	No	WP_000925116.1			Bacterial regulatory helix-turn-helix, lysR family protein
ACX60_RS05210	0.913196	0.300443	0.0463594	42	0.829422	0.373322	0.0576048	42	-0.08377	0.07394	0.260535	0.586823	No	WP_001025081.1	K06956	uncharacterized protein	Dicarboxylate symporter family protein
ACX60_RS05215	0.979136	0.152135	0.0537879	8	0.925471	0.0956816	0.0361642	7	-0.05366	0.06686	0.436597	0.721818	No	WP_000784951.1			Phenazine biosynthesis protein PhzF
ACX60_RS05220	0.986986	0.304441	0.0317402	92	0.936776	0.293179	0.0310769	89	-0.05021	0.04445	0.260147	0.586599	No	WP_000480983.1	pqqL	zinc protease	Peptidase M16 inactive domain protein
ACX60_RS05225	0.946531	0.0717527	0.0292929	6	0.892343	0.103944	0.0392873	7	-0.05419	0.05048	0.306077	0.627558	No	WP_000078676.1			Uncharacterized protein
ACX60_RS05230	0.868515	0.371402	0.0758121	24	0.880163	0.353226	0.0721019	24	0.01165	0.1046	0.911835	0.949517	No	WP_001150004.1			Uncharacterized protein
ACX60_RS05235	0.903403	0.244896	0.046281	28	0.915063	0.205302	0.0395103	27	0.01166	0.06105	0.849262	0.932004	No	WP_000230496.1			Metal-binding protein
ACX60_RS05240	0.997672	0.11431	0.0216025	28	0.893989	0.195552	0.0383508	26	-0.1037	0.04321	0.0200314	0.151305	No	WP_000993528.1			Uncharacterized protein
ACX60_RS05245	0.1	X	X	1	0.1	X	X	1						WP_001214807.1	thiE	thiamine-phosphate pyrophosphorylase	Thiamine-phosphate synthase (TP synthase) (TPS) (EC 2.5.1.3) (Thiamine-phosphate pyrophosphorylase) (TMP pyrophosphorylase) (TMP-PPase)
ACX60_RS05250	0.1	X	X		0.1	X	X							WP_000059223.1	hemL	glutamate-1-semialdehyde 2,1-aminomutase	Glutamate-1-semialdehyde 2,1-aminomutase (GSA) (EC 5.4.3.8) (Glutamate-1-semialdehyde aminotransferase) (GSA-AT)
ACX60_RS05255	0.982975	0.135026	0.0270052	25	0.895367	0.259143	0.0498721	27	-0.08761	0.058	0.137235	0.430227	No	WP_000500061.1			Isochorismatase
ACX60_RS05260	0.999148	0.0184003	0.0106234	3	0.86611	0.117371	0.0677643	3	-0.133	0.06859	0.12444	0.409489	No	WP_001279315.1	rluA	tRNA pseudouridine32 synthase / 23S rRNA pseudouridine746 synthase	RNA pseudouridylate synthase family protein
ACX60_RS05265	0.935815	0.274035	0.025779	113	0.954278	0.300401	0.0285128	111	0.01846	0.03841	0.631192	0.839316	No	WP_002060735.1	hepA	ATP-dependent helicase HepA
ACX60_RS05270	0.882086	0.285968	0.0639444	20	0.828581	0.377113	0.0822928	21	-0.05351	0.1049	0.612955	0.830284	No	WP_001191205.1			Uncharacterized protein
ACX60_RS05275	0.871582	0.353248	0.0832613	18	0.902353	0.472112	0.111278	18	0.03077	0.139	0.826102	0.925777	No	WP_000195202.1	fabR	TetR/AcrR family transcriptional regulator, fatty acid biosynthesis regulator	Bacterial regulatory s, tetR family protein
ACX60_RS05280	0.1	X	X		0.1	X	X							WP_001147894.1			Ferredoxin reductase (Oxidoreductase)
ACX60_RS05285	0.1	X	X		0.1	X	X							WP_001057073.1	E1.14.19.3	linoleoyl-CoA desaturase	Fatty acid desaturase family protein
ACX60_RS05290	1.00103	0.198361	0.0251919	62	0.925064	0.235081	0.0308676	58	-0.07596	0.03962	0.0576049	0.273259	No	WP_001039795.1			NAD(P)H dehydrogenase
ACX60_RS05295	0.950027	0.341923	0.0350806	95	0.905182	0.355652	0.0362986	96	-0.04485	0.05049	0.375564	0.689212	No	WP_001041365.1			LysR family transcriptional regulator
ACX60_RS05300	1.02602	0.143038	0.0291975	24	0.846128	0.306511	0.0653484	22	-0.1799	0.06956	0.0130883	0.118148	No	WP_001259423.1			Uncharacterized protein
ACX60_RS05305	0.470457	0.285658	0.0323444	78	0.173838	0.23699	0.0275495	74	-0.2966	0.0427	1.05875e-10	2.06426e-08	Yes	WP_000117540.1	ectB, dat	diaminobutyrate-2-oxoglutarate transaminase	Diaminobutyrate--2-oxoglutarate aminotransferase (EC 2.6.1.76)
ACX60_RS05310	0.462602	0.284105	0.0536907	28	0.27562	0.278671	0.052664	28	-0.187	0.07521	0.0160362	0.134117	No	WP_000227387.1	ddc	L-2,4-diaminobutyrate decarboxylase	L-2,4-diaminobutyrate decarboxylase (EC 4.1.1.86)
ACX60_RS05315	0.962386	0.319536	0.0299273	114	0.91689	0.306186	0.0296001	107	-0.0455	0.04215	0.281603	0.604708	No	WP_001183474.1			Aldehyde dehydrogenase
ACX60_RS05320	1.00354	0.18649	0.0310817	36	0.946284	0.307152	0.0519181	35	-0.05725	0.06011	0.344197	0.665594	No	WP_000357090.1			AsnC family protein
ACX60_RS05325	0.94993	0.24026	0.023119	108	0.924711	0.244068	0.0238186	105	-0.02522	0.03319	0.448141	0.72929	No	WP_000469459.1			Pyruvate decarboxylase isozyme 3 (EC 4.1.1.1)
ACX60_RS05330	0.963858	0.171935	0.0194678	78	0.901634	0.177503	0.0204963	75	-0.06222	0.02825	0.0291399	0.188133	No	WP_000339846.1	aroP	aromatic amino acid transport protein AroP	Amino acid permease family protein
ACX60_RS05335	1.06598	0.293957	0.0403781	53	0.930634	0.228243	0.0316516	52	-0.1353	0.05143	0.00979977	0.0967433	No	WP_001238909.1	pstS	phosphate transport system substrate-binding protein	PBP superfamily domain protein
ACX60_RS05340	0.980801	0.323122	0.0452462	51	0.872253	0.385598	0.0568533	46	-0.1085	0.072	0.13498	0.424474	No	WP_001050723.1	pstC	phosphate transport system permease protein	Phosphate transport system permease protein
ACX60_RS05345	0.936045	0.247087	0.0349434	50	0.910171	0.32586	0.043939	55	-0.02587	0.05687	0.650108	0.850075	No	WP_000107954.1	pstA	phosphate transport system permease protein	Phosphate transport system permease protein PstA
ACX60_RS05350	0.967354	0.281583	0.068294	17	0.919063	0.336901	0.0842252	16	-0.04829	0.1078	0.657395	0.855559	No	WP_001091973.1	pstB	phosphate transport system ATP-binding protein	Phosphate import ATP-binding protein PstB (EC 3.6.3.27) (ABC phosphate transporter) (Phosphate-transporting ATPase)
ACX60_RS05355	0.909471	0.321666	0.10172	10	0.833851	0.279498	0.0842719	11	-0.07562	0.1312	0.571052	0.800084	No	WP_000897185.1	sohB	serine protease SohB	Peptidase S49 family protein
ACX60_RS05360	0.969008	0.271049	0.0304954	79	0.952111	0.33937	0.0389284	76	-0.0169	0.04924	0.731935	0.889867	No	WP_000196826.1			Adhesin
ACX60_RS05365	1.01277	0.0759468	0.0128374	35	0.963085	0.0736394	0.012819	33	-0.04969	0.01816	0.00797673	0.0843519	No	WP_000570327.1	yjdF	putative membrane protein	Uncharacterized protein
ACX60_RS05370	0.1	X	X		0.1	X	X							WP_000993080.1	purB, ADSL	adenylosuccinate lyase	Adenylosuccinate lyase (ASL) (EC 4.3.2.2) (Adenylosuccinase)
ACX60_RS05375	0.1	X	X		0.1	X	X							WP_000229972.1	hflD	high frequency lysogenization protein	High frequency lysogenization protein HflD homolog
ACX60_RS05380	0.0530928	0.0975274	0.0344811	8	0.220015	0.320869	0.143497	5	0.1669	0.1189	0.187915	0.503299	No	WP_001187604.1	mnmA, trmU	tRNA-uridine 2-sulfurtransferase	tRNA-specific 2-thiouridylase MnmA (EC 2.8.1.13)
ACX60_RS05385	0.1	X	X	3	0.379015	0.463644	0.267685	3						WP_000741966.1			Phosphatase NudJ (EC 3.6.1.-)
ACX60_RS05390	0.868695	0.216924	0.0685975	10	0.871647	0.1881	0.0594824	10	0.002952	0.0908	0.974419	0.964082	No	WP_001107199.1			Protein YrdA
ACX60_RS05395	0.774983	0.368195	0.0844696	19	0.698975	0.38402	0.0931384	17	-0.07601	0.1254	0.548573	0.786805	No	WP_000197255.1	dacC, dacA, dacD	serine-type D-Ala-D-Ala carboxypeptidase (penicillin-binding protein 5/6)	D-alanyl-D-alanine carboxypeptidase family protein
ACX60_RS05400	0.796496	0.359469	0.146753	6	0.708915	0.406535	0.165967	6	-0.08758	0.2215	0.700909	0.876712	No	WP_000480885.1			Uncharacterized protein
ACX60_RS05405	0.83608	0.305092	0.101697	9	0.820697	0.360046	0.113857	10	-0.01538	0.1541	0.921637	0.953736	No	WP_000846426.1			Uncharacterized protein
ACX60_RS05410	1.02751	0.103868	0.0183615	32	0.953304	0.160172	0.0283147	32	-0.07421	0.03375	0.0316162	0.198659	No	WP_001023217.1	surE	5'-nucleotidase	5'-nucleotidase SurE (EC 3.1.3.5) (Nucleoside 5'-monophosphate phosphohydrolase)
ACX60_RS05415	0.924704	0.250848	0.0627121	16	0.940921	0.09333	0.0233325	16	0.01622	0.06691	0.810158	0.921718	No	WP_000550750.1	nlpD	lipoprotein NlpD	LysM domain protein
ACX60_RS05420	1.06374	0.223302	0.037217	36	0.940623	0.186925	0.031596	35	-0.1231	0.04894	0.0142149	0.123178	No	WP_000886768.1			LysR family transcriptional regulator
ACX60_RS05425	0.959354	0.283325	0.0336245	71	0.940527	0.296178	0.036457	66	-0.01883	0.04951	0.704374	0.877879	No	WP_000192286.1			Endopeptidase La (EC 3.4.21.53)
ACX60_RS05430	0.93681	0.249187	0.0289674	74	0.902218	0.241104	0.0284144	72	-0.03459	0.0406	0.395559	0.700573	No	WP_000428311.1	ampG	MFS transporter, PAT family, beta-lactamase induction signal transducer AmpG	Transporter
ACX60_RS05435	1.03914	0.218438	0.0420385	27	0.901889	0.217129	0.0443212	24	-0.1372	0.06111	0.0292493	0.188133	No	WP_001242511.1	GLO1, gloA	lactoylglutathione lyase	Lactoylglutathione lyase (EC 4.4.1.5) (Glyoxalase I)
ACX60_RS05440	0.933314	0.294395	0.0438859	45	0.798176	0.318039	0.0496694	41	-0.1351	0.06604	0.0438527	0.233523	No	WP_005134928.1	SLC10A7, P7	solute carrier family 10 (sodium/bile acid cotransporter), member 7	Uncharacterized protein
ACX60_RS05445	0.1	X	X		0.1	X	X							WP_001200845.1	RP-L31, rpmE	large subunit ribosomal protein L31	50S ribosomal protein L31
ACX60_RS05450	0.943891	0.224098	0.022992	95	0.889247	0.259621	0.0270673	92	-0.05464	0.03543	0.124714	0.409529	No	WP_000534828.1			Diguanylate phosphodiesterase
ACX60_RS05455	1.0409	0.235292	0.0303761	60	0.982685	0.230344	0.0322546	51	-0.05822	0.04438	0.192392	0.509056	No
ACX60_RS05460	0.498112	0.30751	0.0414646	55	0.722328	0.310686	0.0415171	56	0.2242	0.05868	0.000221595	0.00727658	Yes	WP_000611579.1	epmB	L-lysine 2,3-aminomutase	KamA family protein
ACX60_RS05465	0.1	X	X		0.1	X	X							WP_000035083.1	efp	elongation factor P	Elongation factor P (EF-P)
ACX60_RS05470	1.00867	0.229303	0.0179055	164	0.907231	0.265968	0.0209612	161	-0.1014	0.02753	0.000268363	0.00820758	Yes	WP_000380470.1	cstA	carbon starvation protein	Carbon starvation CstA family protein
ACX60_RS05475	0.922206	0.339184	0.0573325	35	0.89607	0.274019	0.0463176	35	-0.02614	0.0737	0.72399	0.886043	No	WP_001009533.1			Uncharacterized protein
ACX60_RS05480	0.1	X	X		0.1	X	X
ACX60_RS05485	0.987309	0.261536	0.0170245	236	0.904843	0.273822	0.0181742	227	-0.08247	0.02488	0.000990382	0.020062	Yes
ACX60_RS05490	1.00056	0.211982	0.0296834	51	0.813504	0.294706	0.0444285	44	-0.1871	0.05218	0.000539836	0.0127383	Yes	WP_000211448.1	paaX	phenylacetic acid degradation operon negative regulatory protein	PaaX family transcriptional regulator
ACX60_RS05495	1.00563	0.0939739	0.011396	68	0.923047	0.160855	0.0202658	63	-0.08258	0.02282	0.000422356	0.0111658	Yes	WP_001131942.1	atuB	citronellol/citronellal dehydrogenase	Short chain dehydrogenase family protein
ACX60_RS05500	0.958944	0.253161	0.0258382	96	0.883288	0.2646	0.0283681	87	-0.07566	0.03829	0.049674	0.250321	No	WP_001097602.1			Fatty acid desaturase
ACX60_RS05505	0.965862	0.172916	0.0184329	88	0.943988	0.298365	0.0323623	85	-0.02187	0.03692	0.554336	0.790991	No	WP_000627086.1			Fatty acid desaturase
ACX60_RS05510	1.00866	0.176952	0.0328591	29	0.985259	0.150204	0.0283859	28	-0.0234	0.04355	0.5932	0.815925	No	WP_049594813.1			Metal-dependent hydrolase
ACX60_RS05515	0.940989	0.228839	0.0424943	29	0.855765	0.255277	0.0474038	29	-0.08522	0.06366	0.18608	0.501062	No	WP_000106451.1			Hydrolase
ACX60_RS05520	1.03927	0.203102	0.0262204	60	0.931837	0.266984	0.0347583	59	-0.1074	0.04344	0.0148351	0.127635	No	WP_001153333.1			Bacterial regulatory helix-turn-helix, lysR family protein
ACX60_RS05525	0.989816	0.288416	0.0644919	20	0.95303	0.399778	0.0942285	18	-0.03679	0.1123	0.745034	0.893566	No	WP_000277159.1			Trypsin
ACX60_RS05530	0.996311	0.257933	0.0310515	69	0.924625	0.271068	0.0326327	69	-0.07169	0.04505	0.113839	0.392006	No	WP_001038285.1			Uncharacterized protein
ACX60_RS05535	0.886724	0.342159	0.0562506	37	0.787589	0.360169	0.0584271	38	-0.09914	0.08116	0.225835	0.550787	No	WP_000616843.1
ACX60_RS05540	0.997856	0.247907	0.0249156	99	0.939038	0.299553	0.0301062	99	-0.05882	0.03908	0.133905	0.422411	No	WP_000102858.1	K07044	uncharacterized protein	Putative metal-dependent hydrolase family protein
ACX60_RS05545	0.976616	0.22538	0.0178179	160	0.881641	0.299581	0.0239092	157	-0.09497	0.02974	0.00154766	0.0271237	Yes	WP_049594814.1	E1.1.1.219	dihydroflavonol-4-reductase	Dihydroflavonol 4-reductase
ACX60_RS05550	0.909498	0.296397	0.0487274	37	0.802233	0.323992	0.0555642	34	-0.1073	0.07362	0.149663	0.448062	No	WP_001069952.1			Bacterial regulatory helix-turn-helix s, AraC family protein
ACX60_RS05555	0.954155	0.306119	0.0558895	30	0.896989	0.2858	0.0530718	29	-0.05717	0.07716	0.461835	0.740494	No	WP_001170044.1			Molybdenum cofactor biosysnthesis protein MoeA
ACX60_RS05560	0.805667	0.359873	0.119958	9	1.02403	0.217867	0.0770277	8	0.2184	0.1468	0.157498	0.460505	No	WP_049594815.1			Uncharacterized protein
ACX60_RS05565	0.98148	0.295878	0.0661603	20	0.874091	0.249551	0.0623877	16	-0.1074	0.09271	0.254788	0.581442	No	WP_000168943.1			Uncharacterized protein
ACX60_RS05570	1.06788	0.0989493	0.0403959	6	0.961444	0.0925902	0.0414076	5	-0.1064	0.05824	0.100874	0.367618	No	WP_074031643.1
ACX60_RS05575	0.968196	0.2702	0.0288034	88	0.902912	0.224818	0.024677	83	-0.06528	0.03813	0.0887251	0.34942	No	WP_000995340.1	K06911	uncharacterized protein	Uncharacterized protein
ACX60_RS05580	0.979408	0.214628	0.0277084	60	0.91938	0.234445	0.031053	57	-0.06003	0.04152	0.150991	0.450335	No	WP_001061795.1	E4.3.1.19, ilvA, tdcB	threonine dehydratase	Serine dehydratase
ACX60_RS05585	0.905654	0.300011	0.0707132	18	0.834231	0.320439	0.0735137	19	-0.07142	0.1022	0.489222	0.759402	No	WP_000528180.1			DNA-binding protein
ACX60_RS05590	1.03733	0.197222	0.0248477	63	0.953803	0.231962	0.0304581	58	-0.08353	0.03905	0.0344508	0.206363	No	WP_000160885.1			NADPH-dependent ferric siderophore reductase
ACX60_RS05595	0.960347	0.287014	0.0355997	65	0.899825	0.227057	0.0288363	62	-0.06052	0.04607	0.191306	0.507472	No	WP_000910250.1			Peptide synthetase
ACX60_RS05600	1.01652	0.172986	0.0164936	110	0.897891	0.267248	0.0259574	106	-0.1186	0.03052	0.000135446	0.00485667	Yes	WP_005134933.1			Acinetobactin biosynthesis protein
ACX60_RS05605	0.969508	0.167001	0.0175065	91	0.906024	0.234537	0.025145	87	-0.06348	0.03041	0.0382931	0.219164	No	WP_001210789.1	ABC.FEV.P	iron complex transport system permease protein	Iron ABC transporter permease
ACX60_RS05610	0.970651	0.198763	0.0331272	36	0.911044	0.195311	0.0330136	35	-0.05961	0.04678	0.206875	0.53072	No	WP_001223277.1	ABC.FEV.P	iron complex transport system permease protein	FecCD transport family protein
ACX60_RS05615	0.865734	0.288103	0.0544463	28	0.79296	0.326878	0.0617742	28	-0.07277	0.08234	0.38073	0.693713	No	WP_000582115.1	ABC.FEV.A	iron complex transport system ATP-binding protein	Iron ABC transporter ATP-binding protein (Siderophore ABC transporter ATP-binding protein)
ACX60_RS05620	0.91781	0.277512	0.0284722	95	0.864432	0.297654	0.0308652	93	-0.05338	0.04196	0.20492	0.527006	No	WP_001104125.1	ABC.FEV.S	iron complex transport system substrate-binding protein	Periplasmic binding family protein
ACX60_RS05625	0.941384	0.264568	0.0204119	168	0.905781	0.263414	0.0213657	152	-0.0356	0.02956	0.229245	0.554539	No	WP_001073041.1	TC.FEV.OM	iron complex outermembrane recepter protein	Ligand-gated channel protein
ACX60_RS05630	0.9975	0.208568	0.0189607	121	0.912164	0.21092	0.019335	119	-0.08534	0.02708	0.00183275	0.0299338	Yes	WP_000717760.1	iucD	lysine N6-hydroxylase	Putative histamine N-monooxygenase
ACX60_RS05635	0.966425	0.234086	0.0176449	176	0.908343	0.225298	0.0171291	173	-0.05808	0.0246	0.018773	0.145327	No	WP_049594816.1			Peptide synthetase
ACX60_RS05640	0.950038	0.280709	0.0309991	82	0.941305	0.348011	0.0386679	81	-0.008733	0.04949	0.860166	0.932796	No	WP_000744368.1	entE, dhbE, vibE, mxcE	2,3-dihydroxybenzoate-AMP ligase	2,3-dihydroxybenzoate-AMP ligase
ACX60_RS05645	0.993038	0.241675	0.0302094	64	1.00787	0.302896	0.0381613	63	0.01483	0.04859	0.76063	0.900486	No	WP_001018258.1	entB, dhbB, vibB, mxcF	bifunctional isochorismate lyase / aryl carrier protein	Isochorismatase (EC 3.3.2.1)
ACX60_RS05650	0.855384	0.408854	0.0937976	19	0.814495	0.529396	0.121452	19	-0.04089	0.1535	0.791407	0.91506	No	WP_000603867.1	hdc, HDC	histidine decarboxylase	Histidine decarboxylase (HDC) (EC 4.1.1.22)
ACX60_RS05655	1.05219	0.138309	0.0564646	6	1.02057	0.0243675	0.0108975	5	-0.03163	0.06319	0.628747	0.838567	No
ACX60_RS05660	0.968254	0.30701	0.0417787	54	0.966031	0.262802	0.0371658	50	-0.002223	0.05625	0.968552	0.961907	No	WP_005134938.1			ABC transporter
ACX60_RS05665	0.926739	0.323019	0.0346312	87	0.922769	0.336305	0.0362646	86	-0.003971	0.05013	0.936963	0.956794	No	WP_001090096.1			ABC transporter
ACX60_RS05670	0.956167	0.216639	0.0300424	52	0.937871	0.217799	0.0311142	49	-0.0183	0.04324	0.673149	0.86559	No	WP_001032910.1			Thioesterase
ACX60_RS05675	0.973795	0.201129	0.0229208	77	0.911454	0.23032	0.0273339	71	-0.06234	0.03548	0.0809696	0.331917	No	WP_005134939.1			Phosphopantetheinyl transferase
ACX60_RS05680	0.908005	0.328507	0.0670561	24	0.921009	0.310744	0.0609419	26	0.013	0.09041	0.886232	0.939192	No	WP_000983816.1	entC	isochorismate synthase	Uncharacterized protein
ACX60_RS05685	1.08951	0.444322	0.0825084	29	0.799739	0.409303	0.0872637	22	-0.2898	0.1215	0.0209737	0.156903	No	WP_000498089.1			Putative peptidoglycan binding domain protein
ACX60_RS05690	0.1	X	X		0.1	X	X							WP_000209395.1	hemE, UROD	uroporphyrinogen decarboxylase	Uroporphyrinogen decarboxylase (UPD) (URO-D) (EC 4.1.1.37)
ACX60_RS05695	0.935427	0.28067	0.0481346	34	0.88876	0.305607	0.0531993	33	-0.04667	0.07165	0.517149	0.773262	No	WP_001199663.1			Uncharacterized protein
ACX60_RS05700	1.00761	0.22117	0.0461172	23	0.934622	0.163312	0.034053	23	-0.07299	0.05733	0.20962	0.532941	No
ACX60_RS05705	0.978521	0.238854	0.0238854	100	0.927109	0.227332	0.0235732	93	-0.05141	0.03362	0.127862	0.413768	No	WP_000055522.1			Uncharacterized protein
ACX60_RS05710	0.975148	0.204584	0.0356135	33	0.919948	0.255627	0.0474688	29	-0.0552	0.0585	0.349137	0.668601	No	WP_001211238.1			Beta-lactamase (EC 3.5.2.6)
ACX60_RS05715	0.1	X	X		0.1	X	X							WP_000062631.1	GCH1, folE	GTP cyclohydrolase IA	GTP cyclohydrolase 1 (EC 3.5.4.16) (GTP cyclohydrolase I) (GTP-CH-I)
ACX60_RS05720	0.995721	0.231597	0.0304102	58	0.867896	0.277974	0.0368185	57	-0.1278	0.04768	0.00843893	0.0877522	No	WP_000893681.1	xdhA	xanthine dehydrogenase small subunit	Xanthine dehydrogenase small subunit
ACX60_RS05725	0.963975	0.309214	0.026418	137	0.88233	0.28732	0.0251032	131	-0.08165	0.0365	0.0261369	0.175345	No	WP_005134944.1	xdhB	xanthine dehydrogenase large subunit	Xanthine dehydrogenase molybdopterin binding subunit
ACX60_RS05730	0.985526	0.232211	0.0304908	58	0.902405	0.193234	0.0260556	55	-0.08312	0.0403	0.0415042	0.229565	No	WP_001164225.1	xdhC	xanthine dehydrogenase accessory factor	Xanthine dehydrogenase accessory protein XdhC
ACX60_RS05735	0.938596	0.301454	0.0908919	11	0.827731	0.285865	0.0861915	11	-0.1109	0.1253	0.386634	0.696778	No	WP_000066123.1			DNA mismatch repair protein MutS
ACX60_RS05740	0.974273	0.11459	0.0160457	51	0.936723	0.109606	0.0153479	51	-0.03755	0.0222	0.093929	0.357773	No	WP_000608308.1	trpC	indole-3-glycerol phosphate synthase	Indole-3-glycerol phosphate synthase (IGPS) (EC 4.1.1.48)
ACX60_RS05745	0.973363	0.213903	0.0361562	35	0.952613	0.247461	0.0424392	34	-0.02075	0.05563	0.710351	0.881455	No	WP_001982145.1	trpD	anthranilate phosphoribosyltransferase	Anthranilate phosphoribosyltransferase (EC 2.4.2.18)
ACX60_RS05750	0.988003	0.275782	0.0251754	120	0.87178	0.261783	0.0250743	109	-0.1162	0.03562	0.00127344	0.0244323	Yes	WP_005134946.1			TonB-dependent receptor
ACX60_RS05755	0.967287	0.233119	0.0184297	160	0.878402	0.267008	0.0214466	155	-0.08889	0.02822	0.00178987	0.0297	Yes	WP_074031641.1	E3.4.11.14	cytosol alanyl aminopeptidase
ACX60_RS05760	0.98329	0.316044	0.058688	29	0.852928	0.260413	0.0531566	24	-0.1304	0.08065	0.112189	0.389733	No	WP_000925673.1	trpG	anthranilate synthase component II	Anthranilate synthase component II (EC 4.1.3.27)
ACX60_RS05765	0.977601	0.238964	0.0211216	128	0.899399	0.306904	0.0275608	124	-0.0782	0.03459	0.0246231	0.169192	No	WP_000999162.1	pepP	Xaa-Pro aminopeptidase	Peptidase M24
ACX60_RS05770	0.985465	0.180229	0.0174234	107	0.928189	0.191132	0.0187421	104	-0.05728	0.02557	0.026137	0.175345	No	WP_000872617.1	TC.POT	proton-dependent oligopeptide transporter, POT family	Peptide permease
ACX60_RS05775	0.1	X	X		0.1	X	X							WP_001284758.1	glnA, GLUL	glutamine synthetase	Glutamine synthetase (EC 6.3.1.2)
ACX60_RS05780	0.942875	0.163016	0.0543386	9	0.919725	0.122035	0.0406784	9	-0.02315	0.06788	0.737495	0.890434	No	WP_001231791.1	ubiC	chorismate--pyruvate lyase	Probable chorismate pyruvate-lyase (CL) (CPL) (EC 4.1.3.40)
ACX60_RS05785	0.1	X	X		0.1	X	X							WP_000205474.1	ubiA	4-hydroxybenzoate polyprenyltransferase	4-hydroxybenzoate octaprenyltransferase (EC 2.5.1.-) (4-HB polyprenyltransferase)
ACX60_RS05790	0.930394	0.267155	0.0377814	50	0.839248	0.333529	0.0486502	47	-0.09115	0.06118	0.13958	0.434219	No	WP_000830603.1			Alpha/beta hydrolase
ACX60_RS05795	0.912774	0	0	1	0.830284	0	0	1						WP_000082790.1			Uncharacterized protein
ACX60_RS05800	0.955107	0.1567	0.0554019	8	0.905446	0.1984	0.0701451	8	-0.04966	0.08939	0.587265	0.811699	No	WP_000464148.1			Uncharacterized protein
ACX60_RS05805	0.1	X	X		0.1	X	X
ACX60_RS05810	0.1	X	X		0.1	X	X
ACX60_RS05815	0.1	X	X		0.1	X	X
ACX60_RS05820	0.1	X	X	1	0.1	X	X	1						WP_000208082.1	SOD2	superoxide dismutase, Fe-Mn family	Superoxide dismutase (EC 1.15.1.1)
ACX60_RS05825	0.925228	0.291955	0.0809739	13	0.807638	0.277497	0.0741641	14	-0.1176	0.1096	0.293519	0.614527	No	WP_001284922.1			NIF3 family protein
ACX60_RS05830	1.08562	0.324802	0.0549015	35	0.911189	0.233567	0.0426433	30	-0.1744	0.07127	0.0171814	0.139567	No	WP_001254962.1	hhoB, degS	serine protease DegS	Trypsin family protein
ACX60_RS05835	0.457377	0.387778	0.223884	3	0.419241	0.27171	0.156872	3	-0.03814	0.2734	0.895795	0.94408	No	WP_001198542.1	cca	tRNA nucleotidyltransferase (CCA-adding enzyme)	Multifunctional CCA protein [Includes: CCA-adding enzyme (EC 2.7.7.72) (tRNA-NT) (tRNA nucleotidyltransferase) (tRNA CCA-pyrophosphorylase) (tRNA adenylyl-/cytidylyl-transferase) (CCA tRNA nucleotidyltransferase); Phosphatase (EC 3.1.3.-); 2',3'-cyclic phosphodiesterase (EC 3.1.4.-); 2'-nucleotidase]
ACX60_RS05840	0.965177	0.386945	0.0865235	20	0.839618	0.293359	0.0691453	18	-0.1256	0.1124	0.271311	0.59814	No	WP_000342684.1	E1.1.1.40, maeB	malate dehydrogenase (oxaloacetate-decarboxylating)(NADP+)	Malic enzyme, NAD binding domain protein
ACX60_RS05845	0.928861	0.295629	0.0346008	73	0.858111	0.310746	0.0371413	70	-0.07075	0.05071	0.165131	0.471302	No	WP_000016038.1			Diguanylate cyclase domain protein
ACX60_RS05850	1.00304	0.160237	0.0483132	11	1.0104	0.166128	0.0479571	12	0.007353	0.06819	0.915143	0.94974	No	WP_001078589.1	rsmE	16S rRNA (uracil1498-N3)-methyltransferase	Ribosomal RNA small subunit methyltransferase E (EC 2.1.1.193)
ACX60_RS05855	0.83838	0.33684	0.119091	8	0.772478	0.322206	0.121782	7	-0.0659	0.1709	0.70598	0.878613	No	WP_000167018.1	metF, MTHFR	methylenetetrahydrofolate reductase (NADPH)	Methylenetetrahydrofolate reductase (EC 1.5.1.20)
ACX60_RS05860	0.853011	0.268125	0.0481566	31	0.998392	0.298726	0.0520015	33	0.1454	0.07112	0.0451831	0.236893	No	WP_000994845.1	E3.3.1.1, ahcY	adenosylhomocysteinase	Adenosylhomocysteinase (EC 3.3.1.1) (S-adenosyl-L-homocysteine hydrolase) (AdoHcyase)
ACX60_RS05865	1.04623	0.238755	0.0521006	21	0.86726	0.235396	0.0570918	17	-0.179	0.07741	0.0266131	0.177395	No	WP_001196988.1			Peptidase C39
ACX60_RS05870	0.907204	0.115531	0.0667018	3	0.679873	0.121471	0.0701312	3	-0.2273	0.09679	0.0786178	0.326624	No	WP_000043121.1	pcaC	4-carboxymuconolactone decarboxylase	Carboxymuconolactone decarboxylase family protein
ACX60_RS05875	0.939098	0.278312	0.0235216	140	0.87905	0.321377	0.0273574	138	-0.06005	0.03604	0.0968352	0.360959	No	WP_049594817.1	fadE	acyl-CoA dehydrogenase	Acyl-CoA dehydrogenase
ACX60_RS05880	0.566545	0.483218	0.241609	4	0.724658	0.443286	0.255931	3	0.1581	0.3572	0.676496	0.867316	No	WP_001289259.1	lipA	lipoyl synthase	Lipoyl synthase (EC 2.8.1.8) (Lip-syn) (LS) (Lipoate synthase) (Lipoic acid synthase) (Sulfur insertion protein LipA)
ACX60_RS05885	0.899842	0.333352	0.0641536	27	0.905768	0.370781	0.070071	28	0.005926	0.09519	0.950596	0.957676	No	WP_001137505.1	sthA, udhA	NAD(P) transhydrogenase	Soluble pyridine nucleotide transhydrogenase (EC 1.6.1.1)
ACX60_RS05890	1.03373	0.0532089	0.0307202	3	0.963346	0.054815	0.0316475	3	-0.07038	0.04411	0.185772	0.501062	No
ACX60_RS05895	0.996399	0.227975	0.027646	68	0.881638	0.263444	0.0329305	64	-0.1148	0.04281	0.00829679	0.0868531	No	WP_000169415.1			MFS transporter
ACX60_RS05900	0.976876	0.278753	0.026823	108	0.877917	0.261328	0.0257495	103	-0.09896	0.03724	0.00848279	0.0879152	No	WP_000097620.1	NRT, narK, nrtP, nasA	MFS transporter, NNP family, nitrate/nitrite transporter	MFS transporter
ACX60_RS05905	0.963415	0.321802	0.0469396	47	0.851133	0.277372	0.0433183	41	-0.1123	0.06453	0.0854179	0.342941	No	WP_000976525.1			OmpW family protein
ACX60_RS05910	0.897464	0.259688	0.0541487	23	0.658126	0.337925	0.0720459	22	-0.2393	0.0896	0.0106296	0.101682	No	WP_001089491.1	map	methionyl aminopeptidase	Methionine aminopeptidase (MAP) (MetAP) (EC 3.4.11.18) (Peptidase M)
ACX60_RS05915	0.1	X	X		0.1	X	X							WP_001982118.1	RP-S2, MRPS2, rpsB	small subunit ribosomal protein S2	30S ribosomal protein S2
ACX60_RS05920	0.1	X	X		0.1	X	X							WP_000125378.1	tsf, TSFM	elongation factor Ts	Elongation factor Ts (EF-Ts)
ACX60_RS05925	0.883518	0.260959	0.0723771	13	0.741931	0.371888	0.103143	13	-0.1416	0.126	0.272265	0.598359	No	WP_000182520.1			DUF3465 domain-containing protein
ACX60_RS05930	0.972062	0.243693	0.0417929	34	0.851443	0.265818	0.0455875	34	-0.1206	0.06185	0.0553851	0.267285	No	WP_000554500.1			Bacterial regulatory helix-turn-helix s, AraC family protein
ACX60_RS05935	0.901443	0.378151	0.0917152	17	0.856241	0.312232	0.0901337	12	-0.0452	0.133	0.736617	0.890434	No	WP_002156296.1
ACX60_RS05940	0.693015	0.408089	0.204044	4	0.571403	0.378059	0.189029	4	-0.1216	0.2781	0.677247	0.867316	No	WP_000118659.1			Branched-chain amino acid transport family protein
ACX60_RS05945	0.880106	0.37065	0.0790228	22	0.831287	0.372263	0.0832405	20	-0.04882	0.1148	0.672806	0.86559	No	WP_000836402.1			Uncharacterized protein
ACX60_RS05950	0.1	X	X		0.1	X	X							WP_001177236.1	rlpA	rare lipoprotein A	Endolytic peptidoglycan transglycosylase RlpA (EC 4.2.2.-)
ACX60_RS05955	0.921303	0.322197	0.101888	10	0.805677	0.362194	0.114536	10	-0.1156	0.1533	0.460443	0.738876	No	WP_000951085.1	mltB	membrane-bound lytic murein transglycosylase B	Lytic murein transglycosylase B
ACX60_RS05960	0.891633	0.191006	0.0348728	30	0.761829	0.23151	0.0429903	29	-0.1298	0.05517	0.0221186	0.161215	No	WP_000075224.1	rodA, mrdB	rod shape determining protein RodA	Peptidoglycan glycosyltransferase MrdB (PGT) (EC 2.4.1.129) (Cell elongation protein RodA) (Cell wall polymerase) (Peptidoglycan polymerase) (PG polymerase)
ACX60_RS05965	0.986007	0.105961	0.0473873	5	0.742132	0.414226	0.169107	6	-0.2439	0.1918	0.235389	0.561828	No	WP_001115740.1			Putative esvE2
ACX60_RS05970	0.756257	0.334906	0.126583	7	0.92946	0.427108	0.174366	6	0.1732	0.2112	0.429558	0.718128	No	WP_000110164.1	queF	7-cyano-7-deazaguanine reductase	NADPH-dependent 7-cyano-7-deazaguanine reductase (EC 1.7.1.13) (7-cyano-7-carbaguanine reductase) (NADPH-dependent nitrile oxidoreductase) (PreQ(0) reductase)
ACX60_RS05975	0.931521	0.0995507	0.0376266	7	1.03906	0.0954992	0.0360953	7	0.1075	0.05214	0.0615045	0.282157	No	WP_001010536.1	ABC-2.P	ABC-2 type transport system permease protein	Transport permease protein
ACX60_RS05980	0.7893	0.288332	0.0911787	10	0.951425	0.332574	0.100275	11	0.1621	0.1365	0.249567	0.576477	No	WP_000128669.1	ABC-2.A	ABC-2 type transport system ATP-binding protein	ABC transporter family protein
ACX60_RS05985	0.093003	0.093003	0.0657631	2	0.415895	0.415895	0.294082	2	0.3229	0.3013	0.396097	0.700573	No
ACX60_RS05990	1.0197	0.189667	0.0340652	31	0.909168	0.268882	0.0508139	28	-0.1105	0.06012	0.0712016	0.308368	No	WP_000896955.1			Uncharacterized protein
ACX60_RS05995	0.852743	0.250372	0.0574393	19	0.766033	0.395427	0.0907171	19	-0.08671	0.1074	0.424648	0.714812	No	WP_001147935.1	exoX	exodeoxyribonuclease X	Exonuclease family protein
ACX60_RS06000	0.897219	0.357843	0.0458171	61	0.824966	0.31005	0.0410671	57	-0.07225	0.06183	0.244957	0.572703	No	WP_000782590.1			Triacylglycerol lipase
ACX60_RS06005	0.1	X	X		0.1	X	X							WP_000457893.1	glyA, SHMT	glycine hydroxymethyltransferase	Serine hydroxymethyltransferase (SHMT) (Serine methylase) (EC 2.1.2.1)
ACX60_RS06010	0.980097	0.265578	0.0265578	100	0.838537	0.300766	0.0306968	96	-0.1416	0.04049	0.000584596	0.0136095	Yes	WP_000633135.1	oprC, opcM	outer membrane protein, multidrug efflux system	RND transporter
ACX60_RS06015	0.994951	0.256364	0.0155159	273	0.913296	0.292937	0.0182022	259	-0.08165	0.02383	0.000660227	0.0149362	Yes	WP_001027060.1	bpeF	multidrug efflux pump	Efflux pump membrane transporter
ACX60_RS06020	0.985949	0.213241	0.0251307	72	0.963732	0.26494	0.0321286	68	-0.02222	0.04054	0.584564	0.810449	No	WP_000010635.1	bpeE	membrane fusion protein, multidrug efflux system	Efflux transporter periplasmic adaptor subunit (MexE family multidrug efflux RND transporter periplasmic adaptor subunit) (Multidrug resistance protein MdtE)
ACX60_RS06025	0.879033	0.362418	0.0502584	52	0.800357	0.418305	0.0591573	50	-0.07868	0.07741	0.311885	0.632994	No	WP_002000718.1	bpeT	LysR family transcriptional regulator, regulator for bpeEF and oprC	Bacterial regulatory helix-turn-helix, lysR family protein
ACX60_RS06030	0.935211	0.233181	0.0317319	54	0.882117	0.259158	0.0352669	54	-0.05309	0.04744	0.265608	0.59184	No	WP_000135840.1	hisJ	histidine transport system substrate-binding protein	Lysine/arginine/ornithine/histidine ABC transporter substrate-binding protein
ACX60_RS06035	0.902478	0.281703	0.0600592	22	0.921797	0.226835	0.0494995	21	0.01932	0.07823	0.806168	0.921202	No	WP_000010369.1	hisQ	histidine transport system permease protein	Amino ABC transporter, permease, 3-TM region, His/Glu/Gln/Arg/opine family domain protein
ACX60_RS06040	0.946902	0.342582	0.0579068	35	0.921853	0.365236	0.0645652	32	-0.02505	0.08648	0.772991	0.905174	No	WP_000569990.1	hisM	histidine transport system permease protein	Amino ABC transporter, permease, 3-TM region, His/Glu/Gln/Arg/opine family domain protein
ACX60_RS06045	0.88755	0.287101	0.0423307	46	0.793367	0.303344	0.046807	42	-0.09418	0.06295	0.138274	0.432649	No	WP_000438618.1	hisP	histidine transport system ATP-binding protein	ABC transporter family protein
ACX60_RS06050	0.98649	0.177894	0.0370935	23	0.896948	0.208236	0.044396	22	-0.08954	0.05765	0.12769	0.413768	No	WP_000121130.1	emrE, qac, mmr, smr	small multidrug resistance pump	Transporter
ACX60_RS06055	0.942884	0.124149	0.0555213	5	0.846535	0.169937	0.0759982	5	-0.09635	0.09412	0.335935	0.658238	No	WP_001196306.1			(4Fe-4S)-binding protein
ACX60_RS06060	0.952411	0.225102	0.0275006	67	0.854921	0.298042	0.0369676	65	-0.09749	0.04588	0.0355004	0.210143	No	WP_000845865.1	K08303	putative protease	U32 family peptidase
ACX60_RS06065	1.01238	0.212679	0.0252403	71	0.907268	0.27136	0.0326679	69	-0.1051	0.04114	0.0117022	0.108877	No	WP_000280070.1			GntR family transcriptional regulator
ACX60_RS06070	0.932469	0.268363	0.0435343	38	0.889827	0.258369	0.0424756	37	-0.04264	0.06085	0.4857	0.757391	No	WP_000117587.1			Phenazine biosynthesis protein PhzF
ACX60_RS06075	0.1	X	X		0.1	X	X							WP_000718711.1	fpr	ferredoxin/flavodoxin---NADP+ reductase	Ferredoxin--NADP reductase (EC 1.18.1.2)
ACX60_RS06080	0.971523	0.237218	0.0311483	58	0.973002	0.287921	0.038136	57	0.001479	0.04916	0.976044	0.964491	No	WP_005109720.1			Uncharacterized protein
ACX60_RS06085	0.98342	0.281091	0.0291478	93	0.874406	0.325929	0.0359929	82	-0.109	0.04589	0.0186078	0.145327	No	WP_001052949.1			Mg2+ transporter-C, MgtC family protein
ACX60_RS06090	0.979763	0.244511	0.0242102	102	0.871	0.274584	0.0275967	99	-0.1088	0.03665	0.00336736	0.0452787	Yes	WP_001020917.1	gspE	general secretion pathway protein E	Type II secretion system protein E
ACX60_RS06095	0.8992	0.162215	0.0540718	9	0.882205	0.21161	0.0748155	8	-0.017	0.09082	0.85406	0.932139	No	WP_000781557.1			Uncharacterized protein
ACX60_RS06100	0.968037	0.23103	0.0730582	10	0.977078	0.302997	0.0913571	11	0.009041	0.1185	0.940003	0.956794	No	WP_001221454.1	K02483	two-component system, OmpR family, response regulator	Two-component system response regulator protein
ACX60_RS06105	0.964322	0.206409	0.0266472	60	0.88934	0.263466	0.0340133	60	-0.07498	0.04321	0.0852909	0.342873	No	WP_001257353.1	qseC	two-component system, OmpR family, sensor histidine kinase QseC	His Kinase A domain protein
ACX60_RS06110	0.1	X	X		0.1	X	X							WP_000993415.1			Hemin uptake hemP family protein
ACX60_RS06115	0.934172	0.282853	0.0404075	49	0.883455	0.261478	0.039875	43	-0.05072	0.05706	0.376495	0.689663	No	WP_001125745.1	mutT, NUDT15, MTH2	8-oxo-dGTP diphosphatase	NUDIX domain protein
ACX60_RS06120	0.984521	0.413096	0.146052	8	0.795939	0.494722	0.174911	8	-0.1886	0.2279	0.421788	0.714812	No	WP_000913439.1			Uncharacterized protein
ACX60_RS06125	0.950962	0.269352	0.0297449	82	0.789097	0.33609	0.038301	77	-0.1619	0.04816	0.000975609	0.0200228	Yes	WP_000667412.1	mrcB	penicillin-binding protein 1B	Penicillin-binding protein 1B (PBP-1b) (PBP1b) (Murein polymerase)
ACX60_RS06130	0.1	X	X		0.1	X	X							WP_001167242.1	ppnK, NADK	NAD+ kinase	NAD kinase (EC 2.7.1.23) (ATP-dependent NAD kinase)
ACX60_RS06135	0.1	X	X	1	0.1	X	X	1						WP_001019667.1	K09916	uncharacterized protein	Uncharacterized protein
ACX60_RS06140	0.972619	0.221116	0.0303726	53	0.905445	0.226424	0.0320212	50	-0.06717	0.0441	0.130858	0.418687	No	WP_001093407.1			Glycosyl transferase
ACX60_RS06145	0.972289	0.265503	0.0348622	58	0.836438	0.233054	0.0320124	53	-0.1359	0.04761	0.00517742	0.0611789	No	WP_001085436.1	dctA	aerobic C4-dicarboxylate transport protein	C4-dicarboxylate transport protein
ACX60_RS06150	0.937062	0.363849	0.0568237	41	0.781213	0.350864	0.0554764	40	-0.1558	0.07945	0.0533318	0.261179	No	WP_000881864.1	ACADL	long-chain-acyl-CoA dehydrogenase	Acyl-CoA dehydrogenase
ACX60_RS06155	0.929683	0.419569	0.07417	32	0.834372	0.331973	0.0677638	24	-0.09531	0.1039	0.362968	0.680466	No	WP_000035924.1	K07017	uncharacterized protein	Alpha/beta hydrolase
ACX60_RS06160	0.1	X	X		0.1	X	X							WP_000606364.1	pheA	chorismate mutase / prephenate dehydratase	Chorismate mutase (EC 5.4.99.5)
ACX60_RS06165	0.1	X	X		0.1	X	X							WP_000082052.1	tyrC	cyclohexadieny/prephenate dehydrogenase	3-phosphoshikimate 1-carboxyvinyltransferase (EC 2.5.1.19) (5-enolpyruvylshikimate-3-phosphate synthase) (EPSP synthase) (EPSPS)
ACX60_RS06170	1.00891	0.0786337	0.0196584	16	0.877436	0.226515	0.0566287	16	-0.1315	0.05994	0.0361792	0.21175	No	WP_000735999.1			Uncharacterized protein
ACX60_RS06175	1.01369	0.158517	0.0123033	166	0.947786	0.178651	0.013993	163	-0.06591	0.01861	0.000456529	0.0116735	Yes	WP_000195395.1	pepD	dipeptidase D	Aminoacyl-histidine dipeptidase
ACX60_RS06180	0.953656	0.232305	0.0288139	65	0.8648	0.24057	0.0303089	63	-0.08886	0.0418	0.035462	0.210143	No	WP_049594818.1	RTCA, rtcA	RNA 3'-terminal phosphate cyclase (ATP)	RNA 3'-terminal phosphate cyclase (RNA cyclase) (RNA-3'-phosphate cyclase) (EC 6.5.1.4)
ACX60_RS06185	0.947179	0.0377773	0.0188886	4	0.871244	0.0779197	0.0389598	4	-0.07593	0.0433	0.130006	0.417041	No	WP_000761355.1			Septicolysin
ACX60_RS06190	1.01189	0.155936	0.0348685	20	0.899983	0.118898	0.0280245	18	-0.1119	0.04538	0.0185572	0.145327	No	WP_000409701.1			Uncharacterized protein
ACX60_RS06195	0.912606	0.331476	0.0401974	68	0.852976	0.301994	0.0366222	68	-0.05963	0.05438	0.274793	0.600452	No	WP_000110894.1	RTCB, rtcB	tRNA-splicing ligase RtcB	RNA-splicing ligase RtcB
ACX60_RS06200	0.959088	0.27469	0.0289549	90	0.871202	0.244552	0.0270062	82	-0.08789	0.03981	0.0286066	0.187085	No	WP_000902244.1	rnz	ribonuclease Z	Ribonuclease Z (RNase Z) (EC 3.1.26.11) (tRNA 3 endonuclease) (tRNase Z)
ACX60_RS06205	0.928236	0.234288	0.0290599	65	0.869891	0.266699	0.0333374	64	-0.05834	0.04418	0.189012	0.50388	No	WP_000650525.1	rtcR	transcriptional regulatory protein RtcR	Sigma-54 interaction domain protein
ACX60_RS06210	0.97589	0.23876	0.0468247	26	0.811511	0.210057	0.0428776	24	-0.1644	0.06382	0.0131421	0.118148	No	WP_000003115.1	K07018	uncharacterized protein	Alpha/beta hydrolase family protein
ACX60_RS06215	1.04031	0.293229	0.0526656	31	0.88484	0.202923	0.0390526	27	-0.1555	0.06721	0.0244061	0.168071	No	WP_000880407.1	K09861	uncharacterized protein	UPF0246 protein A7M79_14170
ACX60_RS06220	1.0254	0.322818	0.0760888	18	0.822286	0.37329	0.0933225	16	-0.2031	0.1194	0.0985071	0.364954	No	WP_000928988.1			Metal-dependent hydrolase
ACX60_RS06225	1.09667	0.158754	0.0396886	16	0.907925	0.155643	0.0431676	13	-0.1887	0.05876	0.00339714	0.0454831	Yes	WP_001154366.1	thiG	thiazole synthase	Thiazole synthase (EC 2.8.1.10)
ACX60_RS06230	1.04358	0.40198	0.116042	12	0.838275	0.306881	0.0970443	10	-0.2053	0.1551	0.200607	0.520911	No	WP_001167820.1	thiS	sulfur carrier protein	Thiamine biosynthesis protein ThiS
ACX60_RS06235	1.02021	0.0935456	0.0467728	4	0.971508	0.0393047	0.0196523	4	-0.0487	0.05073	0.374168	0.689212	No	WP_000264715.1			Uncharacterized protein
ACX60_RS06240	0.1	X	X		0.1	X	X							WP_001285359.1	rpoH	RNA polymerase sigma-32 factor	RNA polymerase sigma factor RpoH (RNA polymerase sigma-32 factor)
ACX60_RS06245	0.78761	0.414401	0.119627	12	0.881886	0.383817	0.110798	12	0.09428	0.1631	0.569011	0.799215	No	WP_000108398.1	tusA, sirA	tRNA 2-thiouridine synthesizing protein A	SirA-like family protein
ACX60_RS06250	1.00064	0.0195762	0.0138425	2	0.836433	0.0415204	0.0293594	2	-0.1642	0.03246	0.0369253	0.214005	No	WP_000126912.1	cspA	cold shock protein (beta-ribbon, CspA family)	Cold-shock' DNA-binding domain protein
ACX60_RS06255	0.942619	0.197585	0.0360739	30	0.825308	0.325371	0.0594044	30	-0.1173	0.0695	0.0967943	0.360959	No	WP_000200418.1	rhlB	ATP-dependent RNA helicase RhlB	ATP-dependent RNA helicase RhlB (EC 3.6.4.13)
ACX60_RS06260	1.05424	0.195604	0.0407863	23	0.866782	0.172789	0.0386368	20	-0.1875	0.05668	0.00196594	0.0311791	Yes	WP_000720482.1			Uncharacterized protein
ACX60_RS06265	0.374345	0.347306	0.141787	6	0.394467	0.34287	0.139976	6	0.02012	0.1992	0.92155	0.953736	No	WP_000132181.1			Nitroreductase
ACX60_RS06270	0.1	X	X		0.1	X	X							WP_000807316.1	gpsA	glycerol-3-phosphate dehydrogenase (NAD(P)+)	Glycerol-3-phosphate dehydrogenase [NAD(P)+] (EC 1.1.1.94) (NAD(P)H-dependent glycerol-3-phosphate dehydrogenase)
ACX60_RS06275	1.01723	0.122725	0.0210472	34	0.928878	0.105988	0.0184502	33	-0.08835	0.02805	0.00247039	0.0363515	Yes	WP_001177595.1	sixA	phosphohistidine phosphatase	Histidine phosphatase super family protein
ACX60_RS06280	0.920948	0.272526	0.0340657	64	0.878473	0.222185	0.0284479	61	-0.04248	0.0446	0.342769	0.664565	No	WP_005134980.1	gspL	general secretion pathway protein L	Type II secretion system protein L (T2SS protein L)
ACX60_RS06285	1.01789	0.162575	0.0663711	6	0.773995	0.279325	0.114034	6	-0.2439	0.1319	0.0942728	0.358208	No	WP_000782994.1	gspM	general secretion pathway protein M	Type II secretion system protein M
ACX60_RS06290	0.1	X	X		0.1	X	X							WP_000966986.1	DHODH, pyrD	dihydroorotate dehydrogenase	Dihydroorotate dehydrogenase (quinone) (EC 1.3.5.2) (DHOdehase) (DHOD) (DHODase) (Dihydroorotate oxidase)
ACX60_RS06295	0.807552	0.367622	0.0982511	14	0.96904	0.433448	0.105127	17	0.1615	0.1463	0.278627	0.602767	No	WP_001091966.1	cvpA	membrane protein required for colicin V production	Colicin V production family protein
ACX60_RS06300	0.816847	0.21829	0.0368977	35	0.798221	0.238742	0.0409439	34	-0.01863	0.05504	0.736141	0.890434	No	WP_000334670.1	purF, PPAT	amidophosphoribosyltransferase	Amidophosphoribosyltransferase (ATase) (EC 2.4.2.14) (Glutamine phosphoribosylpyrophosphate amidotransferase) (GPATase)
ACX60_RS06305	0.705815	0.326114	0.0417547	61	0.575135	0.355578	0.0488425	53	-0.1307	0.06387	0.0430827	0.232927	No	WP_000335877.1			Peptidase M48
ACX60_RS06310	0.1	X	X		0.1	X	X							WP_000580188.1			Uncharacterized protein
ACX60_RS06315	0.996159	0.171072	0.0441705	15	0.955506	0.140759	0.0376193	14	-0.04065	0.05842	0.492456	0.760418	No	WP_000758320.1	ghrB	glyoxylate/hydroxypyruvate/2-ketogluconate reductase	Bifunctional glyoxylate/hydroxypyruvate reductase B
ACX60_RS06320	0.968376	0.324196	0.0623916	27	0.811741	0.363028	0.0726057	25	-0.1566	0.09531	0.106562	0.381585	No	WP_000670572.1			Putative beta-barrel assembly-enhancing protease (EC 3.4.-.-)
ACX60_RS06325	1.15646	0.178062	0.089031	4	0.996498	0.0411448	0.023755	3	-0.16	0.1072	0.195871	0.514719	No	WP_000209410.1	K09117	uncharacterized protein	Yqey-like family protein
ACX60_RS06330	0.1	X	X		0.1	X	X							WP_001136722.1	RP-S21, MRPS21, rpsU	small subunit ribosomal protein S21	30S ribosomal protein S21
ACX60_RS06335	0.1	X	X		0.1	X	X							WP_000636264.1	KAE1, tsaD, QRI7	N6-L-threonylcarbamoyladenine synthase	tRNA N6-adenosine threonylcarbamoyltransferase (EC 2.3.1.234) (N6-L-threonylcarbamoyladenine synthase) (t(6)A synthase) (t(6)A37 threonylcarbamoyladenosine biosynthesis protein TsaD) (tRNA threonylcarbamoyladenosine biosynthesis protein TsaD)
ACX60_RS06340	1.01566	0.186814	0.0218649	73	0.894416	0.160609	0.0190607	71	-0.1212	0.02907	5.2508e-05	0.00242977	Yes
ACX60_RS06345	1.00433	0.166885	0.0417213	16	0.78459	0.322285	0.0861343	14	-0.2197	0.09196	0.0238457	0.164939	No	WP_000190819.1	K06923	uncharacterized protein	ATPase associated with various cellular activities family protein
ACX60_RS06350	0.898068	0.298518	0.0460623	42	0.792398	0.29547	0.046718	40	-0.1057	0.06562	0.111284	0.388335	No	WP_000461855.1			Patatin-like phospholipase family protein
ACX60_RS06355	1.02526	0.158706	0.0257456	38	0.908708	0.188333	0.0322988	34	-0.1166	0.04091	0.00575638	0.0660877	No	WP_000912065.1			Protein kinase
ACX60_RS06360	0.1	X	X		0.1	X	X
ACX60_RS06365	0.1	X	X		0.1	X	X
ACX60_RS06370	0.1	X	X		0.1	X	X
ACX60_RS06375	0.1	X	X		0.1	X	X
ACX60_RS06380	0.975128	0.122118	0.0169347	52	0.892335	0.286939	0.0394141	53	-0.08279	0.04319	0.0579884	0.273259	No	WP_000802856.1	bauR	LysR family transcriptional regulator, transcriptional activator for bauABCD operon	LuxR family transcriptional regulator
ACX60_RS06385	0.947454	0.349316	0.0532702	43	0.89663	0.333459	0.0527245	40	-0.05082	0.07508	0.500372	0.765165	No	WP_005134986.1	E2.6.1.18	beta-alanine--pyruvate transaminase	Omega amino acid--pyruvate aminotransferase
ACX60_RS06390	1.01489	0.323256	0.0324885	99	0.904313	0.299792	0.0316009	90	-0.1106	0.04549	0.0160006	0.134117	No	WP_000181270.1	mmsA, iolA, ALDH6A1	malonate-semialdehyde dehydrogenase (acetylating) / methylmalonate-semialdehyde dehydrogenase	Methylmalonate-semialdehyde dehydrogenase (Acylating)
ACX60_RS06395	0.938101	0.318813	0.0450869	50	0.852203	0.431979	0.0630106	47	-0.0859	0.07677	0.266001	0.592294	No	WP_001058170.1	gabP	GABA permease	Amino acid permease family protein
ACX60_RS06400	1.06432	0.322216	0.107405	9	0.966538	0.514563	0.171521	9	-0.09779	0.2024	0.635507	0.841412	No	WP_001094391.1			Uncharacterized protein
ACX60_RS06405	1.06655	0.206819	0.0398023	27	0.927953	0.24885	0.0488035	26	-0.1386	0.06275	0.0317247	0.198659	No	WP_000931127.1
ACX60_RS06410	0.930071	0.275451	0.0520553	28	0.872868	0.271485	0.0495661	30	-0.0572	0.07184	0.429254	0.718128	No	WP_000536986.1			LmbE protein
ACX60_RS06415	0.932045	0.357655	0.0500817	51	0.82862	0.344052	0.0486563	50	-0.1034	0.06985	0.141884	0.436302	No	WP_000581924.1			Class I SAM-dependent methyltransferase (Methyltransferase) (SAM-dependent methyltransferase)
ACX60_RS06420	0.914603	0.174976	0.0401422	19	0.879114	0.270739	0.0621117	19	-0.03549	0.07395	0.634217	0.840472	No	WP_000690470.1			Glycosyl transferase 2 family protein
ACX60_RS06425	1.01407	0.303841	0.0564219	29	0.847511	0.295856	0.0616902	23	-0.1666	0.08386	0.0525224	0.258841	No	WP_000721827.1			Bacterial OB fold family protein
ACX60_RS06430	0.952158	0.255679	0.0438487	34	0.891948	0.226024	0.0399557	32	-0.06021	0.05955	0.31576	0.637147	No	WP_001102889.1			Blue light sensor protein
ACX60_RS06435	0.968734	0.0873123	0.0178226	24	0.928373	0.16613	0.0346405	23	-0.04036	0.03848	0.299807	0.623168	No	WP_005134990.1			Uncharacterized protein
ACX60_RS06440	0.864366	0.305442	0.054859	31	0.763568	0.348254	0.0625483	31	-0.1008	0.0832	0.230435	0.555959	No	WP_000429458.1			Threonine transporter
ACX60_RS06445	1.08902	0.304419	0.0786006	15	0.883688	0.203474	0.0564334	13	-0.2053	0.09954	0.0492604	0.249061	No	WP_000097865.1			AraC family transcriptional regulator (Transcriptional activator NphR)
ACX60_RS06450	0.986816	0.234064	0.0240145	95	0.883272	0.249396	0.0262887	90	-0.1035	0.03554	0.00402504	0.0508353	No	WP_000054914.1	phbC, phaC	polyhydroxyalkanoate synthase	Alpha/beta hydrolase
ACX60_RS06455	0.921936	0.345442	0.0358206	93	0.892035	0.345956	0.0366713	89	-0.0299	0.05126	0.56043	0.793953	No	WP_000397471.1	gltS	glutamate:Na+ symporter, ESS family	Sodium/glutamate symporter
ACX60_RS06460	0.902003	0.395849	0.109789	13	0.72335	0.393624	0.113629	12	-0.1787	0.158	0.269951	0.596829	No	WP_000423653.1	K06923	uncharacterized protein	ATPase associated with various cellular activities family protein
ACX60_RS06465	0.970716	0.178828	0.0260848	47	0.898424	0.20127	0.0293582	47	-0.07229	0.03927	0.0688736	0.303039	No	WP_000572517.1			Bacterial regulatory s, gntR family protein
ACX60_RS06470	0.1	X	X		1.03016	0	0	1						WP_000637306.1			Uncharacterized protein
ACX60_RS06475	1.17247	0	0	1	0.1	X	X							WP_000590082.1			TetR family transcriptional regulator
ACX60_RS06480	0.88126	0.314382	0.104794	9	0.972294	0.119324	0.0377335	10	0.09103	0.1068	0.405931	0.706942	No	WP_000790104.1			Spore Coat Protein U domain protein
ACX60_RS06485	0.971613	1.11022e-16	1.11022e-16	1	0.932787	0	0	1						WP_000577016.1			Protein CsuA
ACX60_RS06490	0.943579	0.00281839	0.00199291	2	0.929756	0.07106	0.050247	2	-0.01382	0.05029	0.809199	0.921718	No	WP_005134997.1			Protein CsuB
ACX60_RS06495	1.04307	0.179952	0.0328547	30	0.859481	0.276256	0.0541782	26	-0.1836	0.06152	0.0042665	0.0526057	No	WP_001065479.1	fimC	fimbrial chaperone protein	Protein CsuC
ACX60_RS06500	0.964344	0.305408	0.0208286	215	0.871604	0.28763	0.0203895	199	-0.09274	0.02922	0.00161437	0.0276709	Yes	WP_000603315.1	fimD, fimC, mrkC, htrE, cssD	outer membrane usher protein	Protein CsuD
ACX60_RS06505	1.0091	0.144956	0.0221056	43	0.922823	0.229549	0.0362949	40	-0.08628	0.04183	0.0423722	0.231201	No	WP_005135000.1			Protein CsuE
ACX60_RS06510	1.00801	0.161618	0.0295073	30	0.92776	0.0624374	0.0115943	29	-0.08025	0.03211	0.0153517	0.129937	No	WP_000437833.1			Uncharacterized protein
ACX60_RS06515	0.99412	0.209907	0.0209907	100	0.944998	0.194908	0.0204319	91	-0.04912	0.0294	0.0963704	0.360878	No	WP_001260521.1	proP	MFS transporter, MHS family, proline/betaine transporter	Proline/betaine transporter
ACX60_RS06520	1.00113	0.171718	0.023813	52	0.83538	0.270507	0.0386439	49	-0.1658	0.04482	0.000356158	0.0102875	Yes	WP_001000112.1			ADP-ribose pyrophosphatase
ACX60_RS06525	0.982789	0.146925	0.0367311	16	0.908719	0.0794958	0.0220482	13	-0.07407	0.04543	0.114606	0.39224	No	WP_000790133.1			Phosphohydrolase
ACX60_RS06530	0.989562	0.112825	0.020264	31	0.934901	0.130445	0.0234286	31	-0.05466	0.03098	0.082722	0.336448	No	WP_000174421.1			Acetyltransferase (GNAT family N-acetyltransferase)
ACX60_RS06535	0.979772	0.145363	0.0249296	34	0.947455	0.176278	0.0302314	34	-0.03232	0.03918	0.412487	0.709356	No	WP_000792931.1			TetR family transcriptional regulator
ACX60_RS06540	0.990115	0.229693	0.0246257	87	0.880657	0.245117	0.027405	80	-0.1095	0.03674	0.00332837	0.0449481	Yes	WP_000340888.1			Uncharacterized protein
ACX60_RS06545	1.01625	0.199053	0.0406316	24	0.915502	0.202513	0.0441919	21	-0.1007	0.05996	0.100182	0.366202	No	WP_000768105.1	pqiA	paraquat-inducible protein A	Paraquat-inducible protein A
ACX60_RS06550	0.910102	0.212772	0.0364902	34	0.823828	0.298408	0.0519462	33	-0.08627	0.06317	0.17672	0.487837	No	WP_001062700.1	pqiA	paraquat-inducible protein A	Paraquat-inducible protein A
ACX60_RS06555	1.01891	0.142636	0.0181148	62	0.900834	0.283572	0.0369179	59	-0.1181	0.04051	0.00425758	0.0526057	No	WP_000612480.1	pqiB	paraquat-inducible protein B	MCE family protein (Mammalian cell entry protein)
ACX60_RS06560	1.02324	0.286566	0.0389967	54	0.872543	0.260113	0.0364231	51	-0.1507	0.05351	0.00582404	0.066308	No	WP_000791362.1	K09857	uncharacterized protein	Uncharacterized protein
ACX60_RS06565	1.0387	0.199319	0.0434951	21	0.935659	0.130497	0.029938	19	-0.103	0.0539	0.0634553	0.286472	No	WP_000894315.1			GNAT family N-acetyltransferase
ACX60_RS06570	0.926062	0.335412	0.055902	36	0.850498	0.314353	0.0555703	32	-0.07556	0.07913	0.343085	0.664633	No	WP_000848685.1	racD	aspartate racemase	Aspartate/glutamate racemase (Racemase)
ACX60_RS06575	1.03588	0.0569672	0.016445	12	0.877483	0.152004	0.0458308	11	-0.1584	0.04705	0.00291522	0.0409654	Yes	WP_000042000.1			Permeases of the drug/metabolite transporter (DMT) superfamily
ACX60_RS06580	1.01114	0.207755	0.0174961	141	0.919051	0.182424	0.015759	134	-0.09208	0.02362	0.000122223	0.00443349	Yes	WP_000957796.1			Sorbosone dehydrogenase
ACX60_RS06585	1.01031	0.192161	0.0329553	34	0.974592	0.327702	0.0588569	31	-0.03571	0.06593	0.589935	0.813556	No	WP_001166574.1			Acetyltransferase (Acetyltransferase (GNAT) family protein) (Acetyltransferase, gnat family) (GCN5-related N-acetyltransferase) (GNAT family N-acetyltransferase) (N-acetyltransferase)
ACX60_RS06590	0.931024	0.313226	0.063937	24	0.867896	0.327083	0.0713754	21	-0.06313	0.09554	0.51231	0.771009	No	WP_005135012.1			Mutlidrug resistance protein
ACX60_RS06595	0.877131	0.461378	0.188357	6	1.02418	0.385706	0.157464	6	0.147	0.2455	0.562522	0.794753	No	WP_001151695.1			TetR family transcriptional regulator
ACX60_RS06600	0.925247	0.231409	0.0396863	34	0.844102	0.247055	0.0430067	33	-0.08114	0.05846	0.169878	0.477426	No	WP_000347180.1	dctA	aerobic C4-dicarboxylate transport protein	C4-dicarboxylate transport protein
ACX60_RS06605	0.955627	0.00741392	0.00524243	2	0.877801	0.0616982	0.0436272	2	-0.07783	0.04394	0.218548	0.543548	No	WP_000758190.1			Uncharacterized protein
ACX60_RS06610	1.01238	0.152018	0.0194639	61	0.933646	0.13264	0.0169828	61	-0.07873	0.02583	0.00283435	0.0401904	Yes	WP_001270558.1	gloB, HAGH	hydroxyacylglutathione hydrolase	Hydroxyacylglutathione hydrolase (EC 3.1.2.6) (Glyoxalase II) (Glx II)
ACX60_RS06615	0.885002	0.421862	0.0994337	18	0.66921	0.347299	0.0963234	13	-0.2158	0.1429	0.141959	0.436302	No	WP_001205190.1	metI	D-methionine transport system permease protein	Binding--dependent transport system inner membrane component family protein
ACX60_RS06620	0.927549	0.271043	0.0621815	19	0.810557	0.288285	0.0699195	17	-0.117	0.09324	0.218132	0.543548	No	WP_000614025.1	metN	D-methionine transport system ATP-binding protein	Methionine import ATP-binding protein MetN (EC 3.6.3.-)
ACX60_RS06625	1.01941	0.386001	0.0729473	28	0.765035	0.358189	0.0731151	24	-0.2544	0.1039	0.0178934	0.141673	No	WP_000733779.1	metQ	D-methionine transport system substrate-binding protein	Lipoprotein
ACX60_RS06630	0.749232	0.276893	0.0635237	19	0.900108	0.411494	0.0969901	18	0.1509	0.1147	0.197057	0.51528	No	WP_001024112.1	purD	phosphoribosylamine---glycine ligase	Phosphoribosylamine--glycine ligase (EC 6.3.4.13) (GARS) (Glycinamide ribonucleotide synthetase) (Phosphoribosylglycinamide synthetase)
ACX60_RS06635	0.678772	0.313521	0.0701055	20	0.861999	0.352311	0.0768806	21	0.1832	0.1043	0.0869525	0.345985	No	WP_049594882.1	purH	phosphoribosylaminoimidazolecarboxamide formyltransferase / IMP cyclohydrolase	Bifunctional purine biosynthesis protein PurH [Includes: IMP cyclohydrolase (EC 3.5.4.10) (IMP synthase) (ATIC) (Inosinicase); Phosphoribosylaminoimidazolecarboxamide formyltransferase (EC 2.1.2.3) (AICAR transformylase)]
ACX60_RS06640	0.1	X	X		0.1	X	X							WP_001086304.1	fis	Fis family transcriptional regulator, factor for inversion stimulation protein	Bacterial regulatory, Fis family protein
ACX60_RS06645	1.00778	0.14956	0.0207402	52	0.88043	0.188323	0.0263705	51	-0.1274	0.03347	0.000243649	0.00767515	Yes	WP_001003277.1			MJ0042 family finger-like domain protein
ACX60_RS06650	0.953436	0.317939	0.0611873	27	0.807236	0.395569	0.0791137	25	-0.1462	0.09917	0.146703	0.444317	No	WP_000871703.1	prmA	ribosomal protein L11 methyltransferase	Ribosomal protein L11 methyltransferase (L11 Mtase) (EC 2.1.1.-)
ACX60_RS06655	1.02999	0.0835206	0.0278402	9	1.02974	0.215753	0.0682271	10	-0.0002479	0.07678	0.997462	0.971171	No	WP_000859008.1			Uncharacterized protein
ACX60_RS06660	0.665938	0.28786	0.0493676	34	0.932441	0.317973	0.0522744	37	0.2665	0.07221	0.000442582	0.0115055	Yes	WP_000559185.1	gidA, mnmG, MTO1	tRNA uridine 5-carboxymethylaminomethyl modification enzyme	tRNA uridine 5-carboxymethylaminomethyl modification enzyme MnmG (Glucose-inhibited division protein A)
ACX60_RS06665	0.944638	0.210896	0.0245162	74	1.06057	0.256758	0.0296479	75	0.1159	0.03852	0.00308067	0.0423361	Yes	WP_000117148.1			WYL domain protein
ACX60_RS06670	0.975902	0.252766	0.0245508	106	0.900603	0.336525	0.032999	104	-0.0753	0.04102	0.0678381	0.30103	No	WP_001295018.1			A circularly permuted ATPgrasp family protein
ACX60_RS06675	1.04558	0.136671	0.0322137	18	0.878315	0.2572	0.0623801	17	-0.1673	0.06906	0.021088	0.157381	No	WP_000243524.1			Uncharacterized protein
ACX60_RS06680	0.964802	0.367137	0.0629635	34	0.823234	0.343292	0.0606861	32	-0.1416	0.08763	0.111112	0.388335	No	WP_000772592.1			Transglutaminase-like superfamily protein
ACX60_RS06685	1.06021	0.104138	0.0329312	10	0.938317	0.0601621	0.0212705	8	-0.1219	0.04158	0.00977948	0.0967433	No	WP_000220477.1	K07395	putative proteasome-type protease	Proteasome subunit
ACX60_RS06690	0.987954	0.177035	0.0245504	52	0.891914	0.210822	0.029521	51	-0.09604	0.03833	0.0138228	0.120787	No	WP_001248167.1	alr	alanine racemase	Alanine racemase (EC 5.1.1.1)
ACX60_RS06695	0.1	X	X		0.1	X	X							WP_000075891.1	dnaB	replicative DNA helicase	Replicative DNA helicase (EC 3.6.4.12)
ACX60_RS06700	0.757249	0.0149767	0.0105901	2	1.12671	0.0466526	0.0329883	2	0.3695	0.03465	0.0086794	0.0893592	No	WP_000382591.1	RP-L9, MRPL9, rplI	large subunit ribosomal protein L9	50S ribosomal protein L9
ACX60_RS06705	0.1	X	X		0.1	X	X							WP_000090661.1	RP-S18, MRPS18, rpsR	small subunit ribosomal protein S18	30S ribosomal protein S18
ACX60_RS06710	0.1	X	X		0.1	X	X							WP_001216679.1	RP-S6, MRPS6, rpsF	small subunit ribosomal protein S6	30S ribosomal protein S6
ACX60_RS06715	0.1	X	X		0.1	X	X							WP_000915319.1	COX10, ctaB, cyoE	heme o synthase	Protoheme IX farnesyltransferase (EC 2.5.1.-) (Heme B farnesyltransferase) (Heme O synthase)
ACX60_RS06720	0.1	X	X		0.1	X	X							WP_000094534.1	cyoD	cytochrome o ubiquinol oxidase subunit IV	Cytochrome o ubiquinol oxidase subunit IV (EC 1.10.3.-)
ACX60_RS06725	0.1	X	X		0.1	X	X							WP_000852577.1	cyoC	cytochrome o ubiquinol oxidase subunit III	Cytochrome o ubiquinol oxidase, subunit III (EC 1.10.3.-)
ACX60_RS06730	0.1	X	X	1	0.1	X	X	1						WP_000367186.1	cyoB	cytochrome o ubiquinol oxidase subunit I	Cytochrome o ubiquinol oxidase, subunit I (EC 1.10.3.-)
ACX60_RS06735	0.1	X	X		0.1	X	X							WP_001250043.1	cyoA	cytochrome o ubiquinol oxidase subunit II	Ubiquinol oxidase subunit 2
ACX60_RS06740	0.962611	0.331955	0.0958272	12	0.831765	0.327394	0.103531	10	-0.1308	0.1413	0.365345	0.683281	No	WP_001167811.1			RDD family protein
ACX60_RS06745	0.1	X	X	2	0.460854	0.403669	0.285437	2						WP_000388264.1	pps, ppsA	pyruvate, water dikinase	Phosphoenolpyruvate synthase (PEP synthase) (EC 2.7.9.2) (Pyruvate, water dikinase)
ACX60_RS06750	0.234874	0.287991	0.069848	17	0.444281	0.316967	0.0792417	16	0.2094	0.1053	0.0556619	0.267285	No	WP_000004354.1	ppsR	[pyruvate, water dikinase]-phosphate phosphotransferase / [pyruvate, water dikinase] kinase	Putative phosphoenolpyruvate synthase regulatory protein (PEP synthase regulatory protein) (PSRP) (EC 2.7.11.33) (EC 2.7.4.28) (Pyruvate, water dikinase regulatory protein)
ACX60_RS06755	0.981801	0.29406	0.0332957	78	0.808268	0.299121	0.0350094	73	-0.1735	0.04829	0.000442209	0.0115055	Yes	WP_000913293.1	pgaA	biofilm PGA synthesis protein PgaA	Poly-beta-1,6 N-acetyl-D-glucosamine export porin PgaA
ACX60_RS06760	0.938878	0.241544	0.0260464	86	0.86889	0.246091	0.0266923	85	-0.06999	0.03729	0.0622685	0.283576	No	WP_001061313.1	pgaB	poly-beta-1,6-N-acetyl-D-glucosamine N-deacetylase	Poly-beta-1,6-N-acetyl-D-glucosamine N-deacetylase PgaB
ACX60_RS06765	1.00365	0.177444	0.0273802	42	0.894562	0.226937	0.0373081	37	-0.1091	0.04557	0.0191018	0.146029	No	WP_000866240.1	pgaC, icaA	poly-beta-1,6-N-acetyl-D-glucosamine synthase	Poly-beta-1,6-N-acetyl-D-glucosamine synthase (Poly-beta-1,6-GlcNAc synthase) (EC 2.4.1.-)
ACX60_RS06770	0.929248	0.325945	0.0747769	19	0.866981	0.257173	0.0623736	17	-0.06227	0.09868	0.532254	0.781528	No	WP_000786639.1	pgaD	biofilm PGA synthesis protein PgaD	Poly-beta-1,6-N-acetyl-D-glucosamine biosynthesis protein PgaD
ACX60_RS06775	0.971152	0.0834407	0.0340645	6	0.969044	0.0966497	0.0394571	6	-0.002108	0.05213	0.968545	0.961907	No	WP_000020760.1			Flavoprotein
ACX60_RS06780	0.983852	0.256384	0.0386514	44	0.892988	0.332868	0.0533016	39	-0.09086	0.06482	0.164819	0.471289	No	WP_001257205.1			Uncharacterized protein
ACX60_RS06785	0.900491	0.288158	0.0698885	17	0.852875	0.405753	0.0956369	18	-0.04762	0.1196	0.69312	0.872216	No	WP_000783724.1			Glycine-zipper containing OmpA-like membrane domain protein
ACX60_RS06790	1.02856	0.152673	0.0682777	5	1.01598	0.188962	0.0845064	5	-0.01259	0.1086	0.91062	0.949517	No	WP_000772604.1			Glycine zipper family protein
ACX60_RS06795	1.00934	0.256512	0.0523602	24	0.781205	0.302146	0.0644178	22	-0.2281	0.08242	0.00821913	0.0863299	No	WP_000089870.1			Bacterial regulatory helix-turn-helix, lysR family protein
ACX60_RS06800	1.02116	0.19119	0.0273128	49	0.859417	0.237713	0.0362509	43	-0.1617	0.04475	0.000495858	0.012143	Yes	WP_005135025.1			Thiamine biosynthesis protein ThiJ
ACX60_RS06805	0.1	X	X		0.1	X	X							WP_000648005.1	prfA, MTRF1, MRF1	peptide chain release factor 1	Peptide chain release factor 1 (RF-1)
ACX60_RS06810	0.337476	0.350647	0.132532	7	0.129832	0.255808	0.0966863	7	-0.2076	0.1641	0.229636	0.554539	No	WP_001017486.1	hemK, prmC, HEMK	release factor glutamine methyltransferase	Release factor glutamine methyltransferase (RF MTase) (EC 2.1.1.297) (N5-glutamine methyltransferase PrmC) (Protein-(glutamine-N5) MTase PrmC) (Protein-glutamine N-methyltransferase PrmC)
ACX60_RS06815	0.999731	0.369975	0.0755208	24	0.747511	0.376283	0.0940708	16	-0.2522	0.1202	0.0426043	0.231544	No	WP_005135026.1			AraC family transcriptional regulator
ACX60_RS06820	0.960557	0.31201	0.0406203	59	0.857412	0.301379	0.0406379	55	-0.1031	0.05753	0.0756833	0.31866	No	WP_000701535.1			Short chain dehydrogenase family protein
ACX60_RS06825	0.946897	0.317509	0.0403236	62	0.85361	0.274767	0.0360786	58	-0.09329	0.05437	0.0888238	0.34942	No	WP_000602459.1			Acyl-CoA dehydrogenase
ACX60_RS06830	0.950941	0.268019	0.0311566	74	0.804243	0.317774	0.0382555	69	-0.1467	0.04905	0.00328229	0.0445185	Yes	WP_000853307.1	ACSS, acs	acetyl-CoA synthetase	AMP-binding protein
ACX60_RS06835	0.962651	0.383559	0.0712252	29	0.845267	0.221714	0.0411713	29	-0.1174	0.08227	0.159176	0.461484	No	WP_000083686.1			Flavin reductase
ACX60_RS06840	0.871017	0.270376	0.067594	16	0.885639	0.308277	0.074768	17	0.01462	0.1012	0.886056	0.939192	No	WP_000137900.1	moeB	molybdopterin-synthase adenylyltransferase	FAD binding domain protein
ACX60_RS06845	0.956509	0.285313	0.0256219	124	0.84403	0.27733	0.0256391	117	-0.1125	0.03628	0.00216337	0.0332451	Yes	WP_005135027.1			Kinase
ACX60_RS06850	0.1	X	X		0.1	X	X							WP_000338783.1	folB	7,8-dihydroneopterin aldolase/epimerase/oxygenase	7,8-dihydroneopterin aldolase (EC 4.1.2.25)
ACX60_RS06855	0.17644	0.333627	0.126099	7	0.326131	0.324367	0.132422	6	0.1497	0.1833	0.431435	0.71857	No	WP_000993403.1	folK	2-amino-4-hydroxy-6-hydroxymethyldihydropteridine diphosphokinase	7, 8-dihydro-6-hydroxymethylpterin-pyrophosphokinase family protein
ACX60_RS06860	0.889191	0.36159	0.0438492	68	0.817867	0.31174	0.0386666	65	-0.07132	0.05866	0.226203	0.550787	No	WP_000891208.1	kdpA	K+-transporting ATPase ATPase A chain	Potassium-transporting ATPase potassium-binding subunit (ATP phosphohydrolase [potassium-transporting] A chain) (Potassium-binding and translocating subunit A) (Potassium-translocating ATPase A chain)
ACX60_RS06865	0.984593	0.284256	0.022906	154	0.888067	0.293448	0.0242032	147	-0.09653	0.0333	0.0040235	0.0508353	No	WP_001097171.1	kdpB	K+-transporting ATPase ATPase B chain	Potassium-transporting ATPase ATP-binding subunit (EC 3.6.3.12) (ATP phosphohydrolase [potassium-transporting] B chain) (Potassium-binding and translocating subunit B) (Potassium-translocating ATPase B chain)
ACX60_RS06870	0.966549	0.25374	0.0345296	54	0.909956	0.196048	0.027187	52	-0.05659	0.04416	0.202848	0.523403	No	WP_000860562.1	kdpC	K+-transporting ATPase ATPase C chain	Potassium-transporting ATPase KdpC subunit (ATP phosphohydrolase [potassium-transporting] C chain) (Potassium-binding and translocating subunit C) (Potassium-translocating ATPase C chain)
ACX60_RS06875	0.997114	0.269785	0.0213284	160	0.939748	0.290589	0.023806	149	-0.05737	0.03188	0.0729169	0.312027	No	WP_001191625.1	kdpD	two-component system, OmpR family, sensor histidine kinase KdpD	Histidine kinase
ACX60_RS06880	0.955704	0.294505	0.058901	25	0.805578	0.338196	0.0705188	23	-0.1501	0.09135	0.107099	0.381585	No	WP_000625743.1	kdpE	two-component system, OmpR family, KDP operon response regulator KdpE	DNA-binding response regulator
ACX60_RS06885	0.955321	0.290065	0.0251518	133	0.891558	0.216611	0.0191459	128	-0.06376	0.03178	0.0458732	0.238904	No	WP_000105622.1	puuA	gamma-glutamylputrescine synthase	Glutamine synthetase
ACX60_RS06890	1.05941	0.0561394	0.0229188	6	0.905722	0.154634	0.0631291	6	-0.1537	0.06716	0.0451421	0.236893	No	WP_000789247.1			Uncharacterized protein
ACX60_RS06895	0.1	X	X		0.1	X	X							WP_001216787.1	COQ7	ubiquinone biosynthesis monooxygenase Coq7	2-nonaprenyl-3-methyl-6-methoxy-1,4-benzoquinol hydroxylase (EC 1.14.13.-) (5-demethoxyubiquinone hydroxylase) (DMQ hydroxylase)
ACX60_RS06900	0.90909	0.262859	0.0295739	79	0.806845	0.328586	0.0376914	76	-0.1022	0.0477	0.0336696	0.203646	No	WP_031944846.1			Acyltransferase (MFS transporter)
ACX60_RS06905	0.1	X	X		0.1	X	X							WP_001139444.1	tamA	translocation and assembly module TamA	Surface antigen family protein
ACX60_RS06910	0.1	X	X		0.1	X	X							WP_000852513.1	tamB	translocation and assembly module TamB	DUF490 domain-containing protein
ACX60_RS06915	0.706879	0.457553	0.228776	4	0.708426	0.382852	0.191426	4	0.001547	0.2983	0.99603	0.970686	No	WP_000756504.1
ACX60_RS06920	0.1	X	X		0.1	X	X							WP_000888596.1	acnB	aconitate hydratase 2 / 2-methylisocitrate dehydratase	Aconitate hydratase B (EC 4.2.1.3) (EC 4.2.1.99) (2-methylisocitrate dehydratase)
ACX60_RS06925	1.14883	0	0	1	0.902903	0	0	1						WP_000920883.1			Uncharacterized protein
ACX60_RS06930	0.966416	0.290661	0.04485	42	0.899281	0.245618	0.0378997	42	-0.06714	0.05872	0.256227	0.58231	No	WP_001221040.1	kch, trkA, mthK, pch	voltage-gated potassium channel	Ion transport protein
ACX60_RS06935	0.922171	0.300947	0.0453694	44	0.864499	0.261623	0.0403693	42	-0.05767	0.06093	0.346585	0.667215	No	WP_049594820.1	ydhP	MFS transporter, DHA1 family, inner membrane transport protein	MFS transporter
ACX60_RS06940	0.920409	0.257129	0.0504272	26	0.885113	0.304316	0.0608631	25	-0.0353	0.07878	0.656091	0.854543	No	WP_001228338.1			Uncharacterized protein
ACX60_RS06945	1.00426	0.183059	0.0366118	25	0.924885	0.196489	0.0409707	23	-0.07938	0.05478	0.154121	0.455724	No	WP_001080970.1			Uncharacterized protein
ACX60_RS06950	0.987861	0.205199	0.0332877	38	0.920187	0.164927	0.0274878	36	-0.06767	0.04343	0.123522	0.406898	No	WP_000890088.1	metR	LysR family transcriptional regulator, regulator for metE and metH	Bacterial regulatory helix-turn-helix, lysR family protein
ACX60_RS06955	1.00081	0.180147	0.0360294	25	0.994073	0.314377	0.0616543	26	-0.006738	0.07214	0.925957	0.954583	No	WP_000880860.1			UPF0756 membrane protein J512_2188
ACX60_RS06960	0.1	X	X		0.1	X	X							WP_000351255.1			Uncharacterized protein
ACX60_RS06965	0.945602	0.186063	0.0328916	32	0.941847	0.210417	0.0371969	32	-0.003756	0.04965	0.939952	0.956794	No	WP_000923627.1	rsuA	16S rRNA pseudouridine516 synthase	Pseudouridine synthase (EC 5.4.99.-)
ACX60_RS06970	1.05215	0.184608	0.0753658	6	0.97894	0.203046	0.0828932	6	-0.07321	0.112	0.528165	0.779842	No	WP_000637090.1			Acetyltransferase family protein
ACX60_RS06975	0.928778	0.112292	0.064832	3	0.961336	0.126046	0.0630231	4	0.03256	0.09221	0.738424	0.890434	No	WP_001232531.1	dinJ	DNA-damage-inducible protein J	Addiction module antitoxin, RelB/DinJ family protein
ACX60_RS06980	1.00139	0.139132	0.0185923	56	0.948313	0.158797	0.0212202	56	-0.05308	0.02821	0.0625616	0.284088	No	WP_000097960.1	rluA	tRNA pseudouridine32 synthase / 23S rRNA pseudouridine746 synthase	Pseudouridylate synthase
ACX60_RS06985	0.1	X	X		0.1	X	X							WP_002049012.1	tsaE	tRNA threonylcarbamoyladenosine biosynthesis protein TsaE	tRNA (Adenosine(37)-N6)-threonylcarbamoyltransferase complex ATPase subunit type 1 TsaE (tRNA threonylcarbamoyladenosine biosynthesis protein TsaE)
ACX60_RS06990	0.631141	0.402212	0.111554	13	0.571564	0.51812	0.1437	13	-0.05958	0.1819	0.74613	0.894093	No	WP_000129003.1	mutL	DNA mismatch repair protein MutL	DNA mismatch repair protein MutL
ACX60_RS06995	0.1	X	X		0.1	X	X							WP_000070779.1	miaA, TRIT1	tRNA dimethylallyltransferase	tRNA dimethylallyltransferase (EC 2.5.1.75) (Dimethylallyl diphosphate:tRNA dimethylallyltransferase) (DMAPP:tRNA dimethylallyltransferase) (DMATase) (Isopentenyl-diphosphate:tRNA isopentenyltransferase) (IPP transferase) (IPPT) (IPTase)
ACX60_RS07000	0.1	X	X		0.1	X	X							WP_000033651.1	hfq	host factor-I protein	RNA-binding protein Hfq
ACX60_RS07005	0.931916	0.319803	0.0733679	19	0.905499	0.363928	0.0857788	18	-0.02642	0.1125	0.815676	0.922359	No	WP_005135040.1			Triose-phosphate Transporter family protein
ACX60_RS07010	0.991638	0.17823	0.0203112	77	0.951144	0.191076	0.0222121	74	-0.04049	0.03006	0.179941	0.492138	No	WP_000365040.1	nfnB, nfsB	nitroreductase / dihydropteridine reductase	NAD(P)H nitroreductase
ACX60_RS07015	0.912425	1.11022e-16	1.11022e-16	1	0.965974	0	0	1						WP_000462400.1			Uncharacterized protein
ACX60_RS07020	0.1	X	X		0.1	X	X							WP_000221675.1	lpxH	UDP-2,3-diacylglucosamine hydrolase	UDP-2,3-diacylglucosamine hydrolase (EC 3.6.1.54) (UDP-2,3-diacylglucosamine diphosphatase)
ACX60_RS07025	0.749416	0.26016	0.116347	5	0.547494	0.296331	0.132523	5	-0.2019	0.1763	0.285302	0.607243	No	WP_000009660.1	PPIB, ppiB	peptidyl-prolyl cis-trans isomerase B (cyclophilin B)	Peptidyl-prolyl cis-trans isomerase (PPIase) (EC 5.2.1.8)
ACX60_RS07030	0.1	X	X		0.1	X	X							WP_000803938.1	QARS, glnS	glutaminyl-tRNA synthetase	Glutamine--tRNA ligase (EC 6.1.1.18) (Glutaminyl-tRNA synthetase) (GlnRS)
ACX60_RS07035	0.906298	0.267072	0.0427658	39	0.914879	0.249044	0.0404003	38	0.00858	0.05889	0.884539	0.939192	No	WP_001098467.1	guaA, GMPS	GMP synthase (glutamine-hydrolysing)	GMP synthase (Glutamine amidotransferase)
ACX60_RS07040	1.01478	0.183221	0.0242682	57	0.986338	0.203016	0.027627	54	-0.02844	0.03667	0.439687	0.72496	No	WP_000774021.1	eutC	ethanolamine ammonia-lyase small subunit	Ethanolamine ammonia-lyase light chain (EC 4.3.1.7)
ACX60_RS07045	0.954054	0.237002	0.0270089	77	0.929324	0.30935	0.0352537	77	-0.02473	0.04441	0.578445	0.805288	No	WP_000122153.1	eutB	ethanolamine ammonia-lyase large subunit	Ethanolamine ammonia lyase large subunit family protein
ACX60_RS07050	0.947848	0.248239	0.0254688	95	0.974419	0.305287	0.0316568	93	0.02657	0.04054	0.513016	0.77164	No	WP_001075430.1	eat, eutP	ethanolamine permease	Ethanolamine permease
ACX60_RS07055	0.983611	0.224263	0.0214805	109	1.01087	0.247397	0.0234819	111	0.02726	0.03185	0.393127	0.699895	No	WP_001269055.1	aldB	aldehyde dehydrogenase	Aldehyde dehydrogenase family protein
ACX60_RS07060	1.01655	0.301125	0.0495046	37	0.932242	0.282327	0.0499088	32	-0.0843	0.07063	0.23685	0.563273	No	WP_000494374.1			Two-component system response regulator protein
ACX60_RS07065	0.946773	0.310609	0.0373929	69	0.904767	0.323208	0.0407204	63	-0.04201	0.05518	0.447907	0.72929	No	WP_001098142.1			Alpha/beta hydrolase fold family protein
ACX60_RS07070	0.977401	0.281806	0.045715	38	0.929733	0.337229	0.0533206	40	-0.04767	0.07056	0.50136	0.765924	No	WP_000874704.1	yiaY	alcohol dehydrogenase	Iron-containing alcohol dehydrogenase family protein
ACX60_RS07075	0.990112	0.18287	0.0246582	55	0.857717	0.186595	0.0261286	51	-0.1324	0.0359	0.000361431	0.010344	Yes	WP_000808295.1			Helicase
ACX60_RS07080	1.02614	0.0838367	0.0484032	3	0.873439	0.0656768	0.0464405	2	-0.1527	0.07143	0.122129	0.404017	No	WP_001120986.1	hpaF, hpcD	5-carboxymethyl-2-hydroxymuconate isomerase	5-carboxymethyl-2-hydroxymuconate isomerase
ACX60_RS07085	1.00073	0.153743	0.024309	40	1.03745	0.154366	0.0238192	42	0.03672	0.03404	0.283878	0.606142	No	WP_000204871.1	thiM	hydroxyethylthiazole kinase	Hydroxyethylthiazole kinase (EC 2.7.1.50) (4-methyl-5-beta-hydroxyethylthiazole kinase) (TH kinase) (Thz kinase)
ACX60_RS07090	0.766057	0.35743	0.0799237	20	0.675663	0.335606	0.0750438	20	-0.09039	0.1096	0.414796	0.710987	No	WP_001207852.1			Uncharacterized protein
ACX60_RS07095	0.797709	0.400574	0.126673	10	0.771189	0.312469	0.0988114	10	-0.02652	0.1607	0.87072	0.938238	No	WP_000420540.1			Uncharacterized protein
ACX60_RS07100	0.928127	0.27158	0.0292852	86	0.971635	0.361194	0.0382865	89	0.04351	0.04843	0.370269	0.687544	No	WP_001017228.1	pepN	aminopeptidase N	Aminopeptidase N
ACX60_RS07105	0.922259	0.397453	0.0993633	16	0.809332	0.409058	0.105618	15	-0.1129	0.1449	0.442004	0.726836	No	WP_001983675.1			Spore coat protein SpoU
ACX60_RS07110	0.904327	0.323641	0.0742483	19	0.943146	0.320809	0.0756154	18	0.03882	0.106	0.71641	0.882708	No	WP_000739319.1	fimC	fimbrial chaperone protein	Pilus assembly protein
ACX60_RS07115	0.985673	0.223683	0.0179667	155	1.01826	0.252433	0.020475	152	0.03258	0.02721	0.23203	0.55808	No	WP_000873967.1			Fimbrial protein
ACX60_RS07120	0.993772	0.237346	0.0353815	45	0.988977	0.309588	0.0466721	44	-0.004795	0.05839	0.934744	0.956794	No	WP_000055764.1			Spore Coat Protein U domain protein
ACX60_RS07125	1.01488	0.27271	0.0328305	69	0.978014	0.169585	0.0211981	64	-0.03687	0.03974	0.355259	0.674117	No	WP_001279998.1	GST, gst	glutathione S-transferase	Glutathione S-transferase
ACX60_RS07130	0.939831	0.242989	0.0316345	59	0.976442	0.20401	0.0265598	59	0.03661	0.04131	0.377268	0.690027	No	WP_000135426.1			Short-chain dehydrogenase
ACX60_RS07135	1.00829	0.108028	0.0185266	34	1.00118	0.201111	0.0344902	34	-0.007107	0.03915	0.856504	0.932139	No	WP_000920701.1			Oxidoreductase
ACX60_RS07140	0.915561	0.243178	0.0311357	61	0.899675	0.265373	0.0345487	59	-0.01589	0.04644	0.732913	0.890337	No	WP_000932088.1	pheA1	chorismate mutase	Chorismate mutase (EC 5.4.99.5)
ACX60_RS07145	0.953857	0.120226	0.0490822	6	0.929959	0.160198	0.0654005	6	-0.0239	0.08177	0.776063	0.906051	No	WP_001089197.1	lrp	Lrp/AsnC family transcriptional regulator, leucine-responsive regulatory protein	AsnC family protein
ACX60_RS07150	1.0104	0.245901	0.037071	44	1.00874	0.311342	0.0469365	44	-0.001662	0.05981	0.977896	0.965582	No	WP_001243511.1			Uncharacterized protein
ACX60_RS07155	0.942689	0.334638	0.0767712	19	1.02932	0.320476	0.0755369	18	0.08664	0.1078	0.427144	0.716782	No	WP_001133117.1			TetR family transcriptional regulator
ACX60_RS07160	0.989172	0.261001	0.0226317	133	1.00237	0.256411	0.0223177	132	0.01319	0.03179	0.678442	0.867316	No	WP_049594821.1	TC.FEV.OM	iron complex outermembrane recepter protein	Uncharacterized protein
ACX60_RS07165	0.982169	0.217775	0.0249806	76	0.986689	0.230375	0.0262536	77	0.00452	0.03625	0.900953	0.945682	No	WP_000345328.1	ybdG, mscM	miniconductance mechanosensitive channel	Mechanosensitive ion channel family protein
ACX60_RS07170	0.573143	0.469435	0.209938	5	0.565142	0.463661	0.207355	5	-0.008001	0.2951	0.979031	0.965582	No	WP_000179474.1			Uncharacterized protein
ACX60_RS07175	1.01868	0.239362	0.0690978	12	1.04674	0.1924	0.0580109	11	0.02806	0.09111	0.761161	0.900486	No	WP_001123839.1			Uncharacterized protein
ACX60_RS07180	1.07165	0.0720687	0.0416089	3	1.03846	0.033905	0.019575	3	-0.03319	0.04598	0.510364	0.770679	No	WP_000650375.1			Uncharacterized protein
ACX60_RS07185	0.945937	0.046656	0.0164954	8	0.950666	0.167522	0.0592279	8	0.00473	0.06148	0.939769	0.956794	No	WP_000825561.1			Uncharacterized protein
ACX60_RS07190	0.944071	0.1592	0.0331955	23	1.01271	0.170045	0.0340091	25	0.06864	0.04766	0.156563	0.459459	No	WP_001019948.1	yhbS	putative acetyltransferase	GCN5 family acetyltransferase (GNAT family N-acetyltransferase) (N-acetyltransferase)
ACX60_RS07195	0.980002	0.264663	0.0240603	121	1.03915	0.243534	0.0222315	120	0.05915	0.03277	0.0723428	0.311279	No	WP_049594822.1	TC.FEV.OM1, fhuE, fpvA, fptA	outer-membrane receptor for ferric coprogen and ferric-rhodotorulic acid	Porin
ACX60_RS07200	1.00568	0.126545	0.0108115	137	1.04265	0.204146	0.0174414	137	0.03697	0.02052	0.0726888	0.311907	No	WP_000119297.1	ompW	outer membrane protein
ACX60_RS07205	0.976998	0.234014	0.0487952	23	1.04109	0.334915	0.066983	25	0.06409	0.08409	0.44986	0.729776	No
ACX60_RS07210	0.990257	0.0292667	0.0206947	2	1.10567	0.106938	0.0756169	2	0.1154	0.0784	0.278832	0.602794	No	WP_000720309.1			DNA breaking-rejoining protein
ACX60_RS07215	1.00571	0.170183	0.0179389	90	1.04902	0.227665	0.0237358	92	0.04331	0.02985	0.148443	0.446552	No	WP_000193584.1			ABC transporter ATP-binding protein
ACX60_RS07220	0.977567	0.0899621	0.0299874	9	1.06994	0.154084	0.054477	8	0.09237	0.06029	0.146326	0.444317	No	WP_001109442.1			Universal stress protein
ACX60_RS07225	1.0035	0.110957	0.0496215	5	1.01512	0.0484491	0.0216671	5	0.01163	0.05415	0.835346	0.927698	No	WP_000774578.1			Uncharacterized protein
ACX60_RS07230	1.12359	0.0215245	0.0152201	2	1.05451	0.0671926	0.0475123	2	-0.06908	0.04989	0.300411	0.623168	No
ACX60_RS07235	0.914779	0.171451	0.041583	17	1.12356	0.221091	0.0494374	20	0.2088	0.06595	0.0032003	0.043596	Yes	WP_000221476.1			RDD family protein
ACX60_RS07240	0.980807	0.234012	0.0189809	152	1.03119	0.247059	0.0201723	150	0.05038	0.02769	0.069807	0.304776	No	WP_000675115.1	mgtA, mgtB	Mg2+-importing ATPase	Magnesium-translocating P-type ATPase
ACX60_RS07245	0.969086	0.249003	0.0297615	70	1.03282	0.236665	0.0282869	70	0.06374	0.04106	0.122878	0.405633	No	WP_000775746.1	mgtC	putative Mg2+ transporter-C (MgtC) family protein	Methyltransferase
ACX60_RS07250	0.860705	0.2962	0.0462587	41	0.922377	0.322141	0.0497074	42	0.06167	0.06797	0.366931	0.684605	No	WP_001169535.1	benE	benzoate membrane transport protein	Benzoate transporter family protein
ACX60_RS07255	0.987873	0.198601	0.0280864	50	1.05465	0.203434	0.0287699	50	0.06678	0.04021	0.0999238	0.365865	No	WP_000344223.1			AsnC family protein
ACX60_RS07260	0.938125	0.300374	0.0493811	37	1.01274	0.314539	0.0517099	37	0.07461	0.0715	0.300207	0.623168	No	WP_000467074.1	leuE	leucine efflux protein	Leucine export protein LeuE
ACX60_RS07265	0.948723	0.284405	0.0670349	18	0.986537	0.280528	0.0680381	17	0.03781	0.09555	0.694844	0.873329	No	WP_000149846.1	E2.2.1.2, talA, talB	transaldolase	Transaldolase (EC 2.2.1.2)
ACX60_RS07270	0.964513	0.23987	0.0284674	71	1.04626	0.0961518	0.0116601	68	0.08174	0.03125	0.00990009	0.0974253	No	WP_001024733.1			Bacterial regulatory helix-turn-helix, lysR family protein
ACX60_RS07275	0.944152	0.238828	0.0509183	22	0.989288	0.254172	0.0541896	22	0.04514	0.07436	0.547115	0.786386	No	WP_005135057.1			Uncharacterized protein
ACX60_RS07280	0.868122	0.341284	0.0448127	58	0.985192	0.354015	0.0460888	59	0.1171	0.0643	0.0712708	0.308368	No	WP_000047940.1	E2.3.1.9, atoB	acetyl-CoA C-acetyltransferase	Acetyl-CoA C-acyltransferase (EC 2.3.1.16)
ACX60_RS07285	0.946452	0.256945	0.050391	26	0.993002	0.254799	0.0499701	26	0.04655	0.07097	0.51487	0.772613	No	WP_000132118.1	fabG	3-oxoacyl-[acyl-carrier protein] reductase	3-oxoacyl-ACP reductase
ACX60_RS07290	0.94003	0.25382	0.0598258	18	1.0973	0.32643	0.0680653	23	0.1573	0.09346	0.100402	0.366327	No	WP_001097350.1			MaoC like domain protein
ACX60_RS07295	0.961014	0.214196	0.0309165	48	1.03577	0.296053	0.0414557	51	0.07476	0.05221	0.155423	0.458123	No	WP_000588778.1			Beta-lactamase family protein
ACX60_RS07300	0.877889	0.434082	0.0868163	25	0.952842	0.367178	0.07495	24	0.07495	0.1151	0.518055	0.773993	No	WP_000323813.1			TetR family transcriptional regulator
ACX60_RS07305	1.02154	0.24442	0.0268285	83	1.16272	0.266839	0.0281273	90	0.1412	0.03901	0.000388876	0.0108314	Yes	WP_001170327.1	smvA, qacA, lfrA	MFS transporter, DHA2 family, multidrug resistance protein	Methyl viologen resistance protein SmvA
ACX60_RS07310	0.1	X	X		0.1	X	X							WP_005135060.1	dnaX	DNA polymerase III subunit gamma/tau
ACX60_RS07315	0.987634	0.230457	0.0169436	185	1.08168	0.293192	0.0213266	189	0.09404	0.02731	0.000638705	0.0146505	Yes	WP_000632988.1	plc	phospholipase C	Phospholipase C, phosphocholine-specific
ACX60_RS07320	0.936645	0.343244	0.0886252	15	1.02392	0.315298	0.0814097	15	0.08728	0.1203	0.474315	0.751459	No	WP_000165801.1	ybgC	acyl-CoA thioester hydrolase	Thioesterase superfamily protein
ACX60_RS07325	0.995787	0.242172	0.0302715	64	1.09045	0.307157	0.0383947	64	0.09467	0.04889	0.0550806	0.266811	No	WP_000017873.1	E1.1.1.1, adh	alcohol dehydrogenase	Alcohol dehydrogenase
ACX60_RS07330	0.949025	0.256067	0.0310526	68	1.11712	0.329747	0.0378245	76	0.1681	0.04962	0.000912564	0.0188529	Yes	WP_005135062.1			Lactonase
ACX60_RS07335	0.1	X	X		0.1	X	X							WP_000388074.1	E3.1.3.48	protein-tyrosine phosphatase	Protein-tyrosine-phosphatase
ACX60_RS07340	0.1	X	X		0.1	X	X							WP_001166918.1	murB	UDP-N-acetylmuramate dehydrogenase	UDP-N-acetylenolpyruvoylglucosamine reductase (EC 1.3.1.98) (UDP-N-acetylmuramate dehydrogenase)
ACX60_RS07345	0.955456	0.287453	0.0374232	59	0.965164	0.264373	0.0347138	58	0.009709	0.05108	0.849596	0.932004	No	WP_001127151.1			Uncharacterized protein
ACX60_RS07350	0.985216	0.151629	0.0339053	20	0.955008	0.257319	0.0575382	20	-0.03021	0.06678	0.65361	0.852412	No	WP_001290023.1			Alpha/beta hydrolase family protein
ACX60_RS07355	0.94657	0.264368	0.0268425	97	1.1061	0.331512	0.0326648	103	0.1595	0.04256	0.000233903	0.00752238	Yes	WP_000157981.1			Conserved region in glutamate synthase family protein
ACX60_RS07360	0.846288	0.30687	0.10229	9	0.959984	0.3248	0.097931	11	0.1137	0.1425	0.435224	0.721818	No	WP_000075463.1			Uncharacterized protein
ACX60_RS07365	1.05126	0.268724	0.190016	2	1.11103	0.171625	0.121358	2	0.05977	0.2255	0.815755	0.922359	No	WP_000043926.1			Bacterial regulatory s, tetR family protein
ACX60_RS07370	1.00683	0.242367	0.0315535	59	1.13558	0.267525	0.0348288	59	0.1287	0.047	0.00712454	0.0771714	No	WP_000037357.1			Uncharacterized protein
ACX60_RS07375	0.948338	0.218154	0.0332682	43	1.13544	0.248131	0.0358146	48	0.1871	0.04923	0.000263846	0.00814933	Yes	WP_000773628.1			Integrase
ACX60_RS07380	0.988022	0.0678803	0.0204667	11	1.14971	0.121658	0.0351198	12	0.1617	0.04163	0.000857502	0.0179532	Yes	WP_000910238.1			Uncharacterized protein
ACX60_RS07385	0.988368	0.142546	0.0182512	61	1.1837	0.195246	0.0244057	64	0.1953	0.0307	3.54697e-09	6.50879e-07	Yes	WP_000005652.1			Uncharacterized protein
ACX60_RS07390	1.02469	0	0	1	1.24166	0.0375466	0.0265494	2						WP_000048748.1			Uncharacterized protein
ACX60_RS07395	0.1	X	X		0.1	X	X							WP_000147327.1			Uncharacterized protein
ACX60_RS07400	0.868655	0.211954	0.149874	2	1.06184	0.366512	0.183256	4	0.1932	0.2898	0.541491	0.785367	No	WP_000654848.1			Uncharacterized protein
ACX60_RS07405	1.00433	0.371647	0.0619412	36	1.09251	0.335257	0.0574962	34	0.08818	0.08477	0.301898	0.624527	No	WP_001061220.1			Uncharacterized protein
ACX60_RS07410	0.995771	0.21612	0.0229087	89	1.12888	0.230212	0.0242664	90	0.1331	0.03338	9.75908e-05	0.00368581	Yes	WP_001207475.1			AAA family ATPase
ACX60_RS07415	0.972283	0.319509	0.0583341	30	1.0692	0.329487	0.0601558	30	0.09692	0.08379	0.252158	0.580103	No	WP_000181044.1			Uncharacterized protein
ACX60_RS07420	0.922784	0.36507	0.110073	11	1.07658	0.36921	0.111321	11	0.1538	0.1566	0.337639	0.659277	No	WP_001101042.1			Uncharacterized protein
ACX60_RS07425	1.04826	0.0932779	0.0249296	14	1.34601	0.139805	0.0360975	15	0.2977	0.04448	3.46961e-07	4.34933e-05	Yes	WP_000054453.1			Uncharacterized protein
ACX60_RS07430	1.03008	0.250168	0.046455	29	1.32219	0.186323	0.0329376	32	0.2921	0.05614	2.58561e-06	0.000206819	Yes	WP_000029179.1			Uncharacterized protein
ACX60_RS07435	0.1	X	X		1.36256	0.143729	0.0642774	5						WP_000105766.1			Geranylgeranyl reductase
ACX60_RS07440	1.04874	0.0187426	0.013253	2	1.10882	0.0135364	0.00957171	2	0.06008	0.01635	0.0667205	0.29734	No	WP_000051076.1			Uncharacterized protein
ACX60_RS07445	0.583842	0.456668	0.228334	4	0.416408	0.509505	0.254752	4	-0.1674	0.3421	0.641918	0.846552	No	WP_001095599.1			Uncharacterized protein
ACX60_RS07450	0.99554	0.107283	0.029755	13	0.848304	0.181244	0.0502681	13	-0.1472	0.05841	0.0187742	0.145327	No	WP_000102847.1			Uncharacterized protein
ACX60_RS07455	0.985377	0.247504	0.0248751	99	0.817896	0.251803	0.0262523	92	-0.1675	0.03614	6.67223e-06	0.000442859	Yes	WP_001091618.1	DNMT1, dcm	DNA (cytosine-5)-methyltransferase 1	Multidrug DMT transporter
ACX60_RS07460	1.06412	0.13752	0.04584	9	1.15967	0.475732	0.15044	10	0.09554	0.1648	0.56979	0.79995	No	WP_001110402.1
ACX60_RS07465	0.975176	0.118344	0.0316288	14	0.995094	0.12532	0.0334932	14	0.01992	0.04607	0.669038	0.864874	No	WP_000544508.1			Uncharacterized protein
ACX60_RS07470	1.03588	0.248704	0.045407	30	1.21416	0.207756	0.0379309	30	0.1783	0.05917	0.00382873	0.0492494	Yes	WP_000647824.1			Uncharacterized protein
ACX60_RS07475	1.01147	0.24259	0.0315825	59	1.1775	0.233054	0.0311431	56	0.166	0.0444	0.000291441	0.00874196	Yes
ACX60_RS07480	1.00488	0.197227	0.0386794	26	1.23267	0.211625	0.0399933	28	0.2278	0.05579	0.000153654	0.00544693	Yes
ACX60_RS18990	0.987574	0.192682	0.0442042	19	1.22245	0.18136	0.0395759	21	0.2349	0.05915	0.000307766	0.00910637	Yes	WP_053100974.1			Uncharacterized protein
ACX60_RS07490	0.99403	0.233758	0.0365068	41	1.24701	0.265827	0.0420309	40	0.253	0.05558	1.9036e-05	0.00104182	Yes	WP_000097328.1			Uncharacterized protein
ACX60_RS07495	0.859707	0.386081	0.193041	4	1.25845	0.461598	0.206433	5	0.3987	0.289	0.210169	0.533594	No	WP_000992310.1			Antitermination protein
ACX60_RS07500	0.932353	0.269927	0.045626	35	1.21077	0.236615	0.0383841	38	0.2784	0.0593	1.26256e-05	0.000729373	Yes	WP_000991752.1			Phage antirepressor protein
ACX60_RS07505	1.01784	0.0710994	0.0136831	27	1.27359	0.140103	0.026477	28	0.2558	0.03013	1.8747e-11	4.49868e-09	Yes	WP_000401165.1			Uncharacterized protein
ACX60_RS07510	1.00541	0.043678	0.0195334	5	1.30759	0.157055	0.0641173	6	0.3022	0.07304	0.002533	0.0370977	Yes	WP_000469283.1			Uncharacterized protein
ACX60_RS07515	1.10696	0.15123	0.0617396	6	1.32247	0.21109	0.0861773	6	0.2155	0.106	0.0694674	0.304364	No
ACX60_RS07520	0.944389	0.138894	0.0801905	3	1.30899	0.158357	0.0791785	4	0.3646	0.1152	0.0249798	0.170516	No	WP_000341081.1			Uncharacterized protein
ACX60_RS07525	1.03394	0.219988	0.0423367	27	1.25029	0.137179	0.0259245	28	0.2163	0.04924	5.3743e-05	0.00242977	Yes	WP_000435236.1			Uncharacterized protein
ACX60_RS07530	0.924055	0.29407	0.0759284	15	1.16309	0.333986	0.0834964	16	0.239	0.1133	0.0436918	0.233453	No	WP_000729376.1			Uncharacterized protein
ACX60_RS07535	0.941047	0.331512	0.041439	64	1.19507	0.384842	0.0456723	71	0.254	0.06215	7.50352e-05	0.00310359	Yes	WP_000102084.1			Terminase
ACX60_RS07540	0.923049	0.292561	0.0390952	56	1.15773	0.3658	0.0476231	59	0.2347	0.06197	0.000246034	0.00767515	Yes	WP_001286363.1			Uncharacterized protein
ACX60_RS07545	0.97601	0.333148	0.052029	41	1.17303	0.301131	0.0459221	43	0.197	0.06923	0.00559238	0.0648539	No	WP_000179750.1			Phage head morphogenesis protein
ACX60_RS07550	0.832751	0.351119	0.124139	8	1.01549	0.459945	0.173843	7	0.1827	0.2096	0.399126	0.701801	No	WP_000965191.1			Uncharacterized protein
ACX60_RS07555	1.06117	0.0279708	0.0197783	2	1.24059	0.0879344	0.0439672	4	0.1794	0.06705	0.055476	0.267285	No	WP_000004365.1			Uncharacterized protein
ACX60_RS07560	0.962987	0.213951	0.0808658	7	1.17758	0.170461	0.0644281	7	0.2146	0.1034	0.0601001	0.279209	No	WP_001139861.1			Uncharacterized protein
ACX60_RS07565	0.893289	0.306792	0.047339	42	1.11893	0.402407	0.0613665	43	0.2256	0.07775	0.0047449	0.0575952	No	WP_000770049.1			Uncharacterized protein
ACX60_RS07570	0.87129	0.337448	0.0467956	52	1.10693	0.370011	0.0498923	55	0.2356	0.06858	0.000847067	0.0178545	Yes	WP_049594824.1			Phage capsid protein
ACX60_RS07575	0.987909	0.347414	0.0556307	39	1.19656	0.415129	0.0682468	37	0.2087	0.08763	0.019842	0.150238	No	WP_000692542.1			Stress-responsive nuclear envelope protein
ACX60_RS07580	0.959002	0.294973	0.0513482	33	1.14311	0.34722	0.0586909	35	0.1841	0.07836	0.0217981	0.160757	No	WP_000008486.1			Uncharacterized protein
ACX60_RS07585	0.899918	0.289901	0.0648239	20	1.13553	0.286075	0.0639684	20	0.2356	0.09107	0.0136313	0.119785	No	WP_000524217.1			Glutamate 5-kinase
ACX60_RS07590	1.04266	0.0279174	0.0113972	6	1.12116	0.318419	0.120351	7	0.0785	0.1313	0.561885	0.794573	No	WP_000247953.1			Uncharacterized protein
ACX60_RS07595	0.89195	0.302803	0.0734405	17	1.19774	0.376503	0.0941258	16	0.3058	0.1186	0.0148928	0.127635	No	WP_000539743.1			Uncharacterized protein
ACX60_RS07600	0.979884	0.275222	0.0550444	25	1.20852	0.268522	0.0548117	24	0.2286	0.07772	0.00505253	0.0601589	No	WP_001251846.1			Uncharacterized protein
ACX60_RS07605	0.949717	0.314447	0.0948092	11	1.10468	0.381772	0.115109	11	0.155	0.1491	0.311126	0.632939	No	WP_001277696.1			Uncharacterized protein
ACX60_RS07610	1.00764	0.242652	0.0435816	31	1.24066	0.279626	0.0494313	32	0.233	0.06605	0.000802319	0.0172612	Yes	WP_000749906.1			Bacterial SH3 domain protein
ACX60_RS07615	1.0743	0.274796	0.0614464	20	1.21577	0.177227	0.038674	21	0.1415	0.07186	0.0561213	0.268517	No	WP_000064603.1			Uncharacterized protein
ACX60_RS07620	1.02037	0.293793	0.027278	116	1.19619	0.34212	0.0323273	112	0.1758	0.04219	4.381e-05	0.00216933	Yes	WP_000002414.1			Phage tail protein
ACX60_RS07625	0.963965	0.209285	0.0540372	15	1.23117	0.185476	0.0437171	18	0.2672	0.06873	0.000498245	0.012143	Yes	WP_000094261.1			Uncharacterized protein
ACX60_RS07630	0.970958	0.282068	0.0814259	12	1.2209	0.170769	0.0492967	12	0.2499	0.09519	0.0154348	0.130134	No	WP_001185604.1			Uncharacterized protein
ACX60_RS07635	0.825888	0.175289	0.0783915	5	1.05108	0.0804865	0.0359947	5	0.2252	0.08626	0.0311013	0.197601	No	WP_000838146.1			YcfA-like family protein
ACX60_RS07640	0.840429	0	0	1	1.05175	0	0	1						WP_000966688.1			Uncharacterized protein
ACX60_RS07645	0.959113	0.125239	0.0323367	15	1.21284	0.0900055	0.0225014	16	0.2537	0.03898	3.97781e-07	4.59592e-05	Yes	WP_000523932.1			Uncharacterized protein
ACX60_RS07650	1.08725	0.196053	0.0741012	7	1.29912	0.28201	0.0997057	8	0.2119	0.1274	0.120122	0.399986	No	WP_031977960.1			Uncharacterized protein
ACX60_RS07655	0.957319	0.239459	0.0124154	372	1.1506	0.289858	0.0149087	378	0.1933	0.01943	<0.000000000000001	<0.000000000000001	Yes	WP_000046542.1			Phage tail protein
ACX60_RS07660	0.992886	0.284626	0.0734901	15	1.15166	0.378009	0.0845255	20	0.1588	0.1167	0.182714	0.495209	No	WP_000277431.1			Uncharacterized protein
ACX60_RS07665	0.954648	0.24394	0.0385703	40	1.12712	0.299399	0.0467583	41	0.1725	0.06077	0.00576232	0.0660877	No	WP_000368392.1			Uncharacterized protein
ACX60_RS07670	0.982868	0.0820175	0.0129681	40	1.18878	0.091581	0.0144802	40	0.2059	0.01944	<0.000000000000001	<0.000000000000001	Yes	WP_000835157.1			Uncharacterized protein
ACX60_RS07675	0.977966	0.237612	0.0180133	174	1.17957	0.269541	0.0203754	175	0.2016	0.02721	9.7e-13	2.52251e-10	Yes	WP_049594825.1			Uncharacterized protein
ACX60_RS07680	0.961965	0.105738	0.0610477	3	1.36195	0.252394	0.126197	4	0.4	0.1578	0.0522398	0.258765	No	WP_000005350.1			Uncharacterized protein
ACX60_RS07685	0.918214	0.31987	0.0652931	24	1.12643	0.475023	0.0950047	25	0.2082	0.1162	0.0795482	0.328247	No	WP_000066825.1			Lysozyme (EC 3.2.1.17)
ACX60_RS07690	0.940116	0.138762	0.0370856	14	1.11316	0.330185	0.0852535	15	0.173	0.09532	0.0805952	0.331253	No	WP_000265239.1			Uncharacterized protein
ACX60_RS07695	0.899094	0.28643	0.0826853	12	1.0436	0.323631	0.0934241	12	0.1445	0.1248	0.259173	0.585024	No	WP_000071917.1			Uncharacterized protein
ACX60_RS07700	0.989962	0.141232	0.0171268	68	1.12368	0.141818	0.0167134	72	0.1337	0.02393	1.18831e-07	1.8535e-05	Yes	WP_000829046.1	umuC (P1)	DNA polymerase V	DNA polymerase V subunit UmuC
ACX60_RS07705	0.957005	0.298009	0.0544088	30	1.17288	0.413917	0.0709862	34	0.2159	0.09126	0.0211451	0.15743	No
ACX60_RS07710	0.894933	0.337229	0.106641	10	1.08549	0.366825	0.122275	9	0.1906	0.1615	0.254246	0.581049	No	WP_000849926.1			Uncharacterized protein
ACX60_RS07715	1.01202	0.229032	0.0230186	99	1.02174	0.246162	0.0252557	95	0.00972	0.03412	0.776046	0.906051	No	WP_074031690.1	hcaT	MFS transporter, PPP family, 3-phenylpropionic acid transporter
ACX60_RS07720	0.985445	0.0281015	0.0162244	3	0.882134	0.241844	0.139628	3	-0.1033	0.1406	0.503132	0.767394	No	WP_001238661.1			Uncharacterized protein
ACX60_RS07725	0.1	X	X		0.1	X	X							WP_000939648.1	accC	acetyl-CoA carboxylase, biotin carboxylase subunit	Acetyl-CoA carboxylase, biotin carboxylase subunit (EC 6.3.4.14)
ACX60_RS07730	0.1	X	X		0.1	X	X							WP_000354611.1	accB, bccP	acetyl-CoA carboxylase biotin carboxyl carrier protein	Biotin carboxyl carrier protein of acetyl-CoA carboxylase
ACX60_RS07735	0.777004	0	0	1	0.930889	0.104253	0.0737177	2						WP_000099415.1	aroQ, qutE	3-dehydroquinate dehydratase II	3-dehydroquinate dehydratase (3-dehydroquinase) (EC 4.2.1.10) (Type II DHQase)
ACX60_RS07740	0.944207	0.233396	0.0289492	65	0.974771	0.223909	0.0284365	62	0.03056	0.04062	0.453197	0.732243	No	WP_000652013.1	umuC	DNA polymerase V	DNA methylase
ACX60_RS07745	0.987763	0.134924	0.033731	16	1.00942	0.117351	0.0276598	18	0.02166	0.04326	0.61998	0.834173	No	WP_000039915.1	nasS	two-component system, oxyanion-binding sensor	Nitrate transporter
ACX60_RS07750	1.01425	0.310941	0.0802846	15	1.02768	0.242438	0.0672401	13	0.01343	0.1066	0.900708	0.945682	No	WP_001125253.1	nasT	two-component system, response regulator / RNA-binding antiterminator	Response regulator
ACX60_RS07755	0.998559	0.135055	0.0242565	31	1.00825	0.0792776	0.0144741	30	0.009693	0.02848	0.73477	0.890434	No	WP_000114559.1			Uncharacterized protein
ACX60_RS07760	0.942328	0.336879	0.0316909	113	0.959392	0.349663	0.0339623	106	0.01706	0.0464	0.713393	0.882708	No	WP_000780168.1	nirB	nitrite reductase (NADH) large subunit	Nitrite reductase large subunit
ACX60_RS07765	0.967408	0.275955	0.0316542	76	0.977594	0.24244	0.0281831	74	0.01019	0.04246	0.810734	0.921718	No	WP_005135146.1			Nitrate reductase
ACX60_RS07770	0.947809	0.260898	0.0211617	152	0.980169	0.262861	0.0215345	149	0.03236	0.03019	0.284631	0.606503	No	WP_001084794.1	nasA	assimilatory nitrate reductase catalytic subunit	Nitrate reductase
ACX60_RS07775	0.982896	0.208752	0.0314706	44	1.03438	0.213329	0.0325324	43	0.05148	0.04525	0.258456	0.585024	No	WP_001032658.1	mobA	molybdenum cofactor guanylyltransferase	Molybdenum cofactor guanylyltransferase (MoCo guanylyltransferase) (EC 2.7.7.77) (GTP:molybdopterin guanylyltransferase) (Mo-MPT guanylyltransferase) (Molybdopterin guanylyltransferase) (Molybdopterin-guanine dinucleotide synthase) (MGD synthase)
ACX60_RS07780	0.969875	0.242133	0.0187931	166	0.98425	0.250015	0.0197654	160	0.01438	0.02726	0.598286	0.819185	No	WP_000968532.1			Dehydrogenase
ACX60_RS07785	0.920146	0.254624	0.0356545	51	0.981477	0.221674	0.0310406	51	0.06133	0.04727	0.197492	0.515554	No	WP_005135148.1	moaA, CNX2	GTP 3',8-cyclase	GTP 3',8-cyclase (EC 4.1.99.22) (Molybdenum cofactor biosynthesis protein A)
ACX60_RS07790	0.957511	0.124722	0.0557774	5	1.01681	0.102938	0.0420241	6	0.0593	0.06851	0.409178	0.706942	No	WP_001187658.1			ThiS family protein
ACX60_RS07795	0.969862	0.204274	0.0249561	67	0.960783	0.268561	0.0316502	72	-0.009079	0.0407	0.823802	0.925777	No	WP_000657202.1	MOCS2B, moaE	molybdopterin synthase catalytic subunit	MoaE family protein
ACX60_RS07800	0.931805	0.306984	0.0497994	38	0.93754	0.225785	0.0376308	36	0.005735	0.06293	0.927641	0.95522	No	WP_000799985.1			Molybdenum cofactor synthesis domain protein
ACX60_RS07805	0.945247	0.247145	0.0321755	59	0.964502	0.249078	0.0321558	60	0.01925	0.04549	0.672883	0.86559	No	WP_000012049.1	moeA	molybdopterin molybdotransferase	Molybdopterin molybdenumtransferase MoeA
ACX60_RS07810	1.0002	0.0914379	0.0289152	10	1.03084	0.126141	0.0398893	10	0.03064	0.04927	0.541764	0.785367	No	WP_000870671.1			HxlR-like helix-turn-helix family protein
ACX60_RS07815	0.867093	0.343106	0.0857765	16	0.88065	0.339298	0.0822919	17	0.01356	0.1188	0.909898	0.949517	No	WP_049594826.1			GntR family transcriptional regulator
ACX60_RS07820	0.979194	0.22309	0.0290438	59	0.976349	0.213936	0.0285884	56	-0.002845	0.0408	0.944535	0.957676	No	WP_001168995.1			EamA-like transporter family protein
ACX60_RS07825	0.1	X	X		0.1	X	X							WP_001047539.1	tusE, dsrC	tRNA 2-thiouridine synthesizing protein E	Sulfurtransferase (EC 2.8.1.-)
ACX60_RS07830	0.1	X	X		0.1	X	X							WP_000194629.1			Uncharacterized protein
ACX60_RS07835	0.1	X	X	1	0.735201	0	0	1						WP_000859774.1			Uncharacterized protein
ACX60_RS07840	0.1	X	X	2	0.1	X	X	1						WP_000105719.1	tusD, dsrE	tRNA 2-thiouridine synthesizing protein D	DsrE/DsrF-like family protein
ACX60_RS07845	0.956183	0.334561	0.0788567	18	0.964661	0.291012	0.0705808	17	0.008478	0.1063	0.936888	0.956794	No	WP_000604788.1	galE, GALE	UDP-glucose 4-epimerase	UDP-glucose 4-epimerase GalE (EC 5.1.3.2)
ACX60_RS07850	0.976189	0.241396	0.0334757	52	0.977258	0.301558	0.0414222	53	0.00107	0.05337	0.984051	0.966171	No	WP_001194768.1	E4.2.1.2B, fumC, FH	fumarate hydratase, class II	Fumarate hydratase class II (Fumarase C) (EC 4.2.1.2) (Aerobic fumarase) (Iron-independent fumarase)
ACX60_RS07855	0.1	X	X		0.1	X	X							WP_000701849.1			Uncharacterized protein
ACX60_RS07860	0.872749	0.223385	0.0673532	11	0.802437	0.264847	0.083752	10	-0.07031	0.1066	0.517318	0.773262	No	WP_001081040.1			Uncharacterized protein
ACX60_RS07865	0.912686	0.363193	0.114852	10	0.703215	0.459234	0.145222	10	-0.2095	0.1851	0.272753	0.598359	No	WP_000949167.1			Uncharacterized protein
ACX60_RS07870	0.928849	0.199042	0.0287293	48	0.95535	0.232686	0.0335853	48	0.0265	0.0442	0.550203	0.787333	No	WP_001120919.1	dadA	D-amino-acid dehydrogenase	FAD binding domain protein
ACX60_RS07875	0.998947	0.334525	0.0811342	17	0.923624	0.36446	0.0941031	15	-0.07532	0.1236	0.546736	0.786386	No	WP_001139838.1			Uncharacterized protein
ACX60_RS07880	0.1	X	X		0.1	X	X							WP_000226512.1	ispF	2-C-methyl-D-erythritol 2,4-cyclodiphosphate synthase	2-C-methyl-D-erythritol 2,4-cyclodiphosphate synthase (MECDP-synthase) (MECPP-synthase) (MECPS) (EC 4.6.1.12)
ACX60_RS07885	0.9898	0.189121	0.0445761	18	0.993946	0.0932258	0.0226106	17	0.004146	0.05089	0.93555	0.956794	No	WP_000209134.1			Uncharacterized protein
ACX60_RS07890	0.881794	0.321019	0.0828868	15	1.01517	0.182641	0.0471577	15	0.1334	0.09536	0.172918	0.481382	No	WP_001207983.1	OTC, argF, argI	ornithine carbamoyltransferase	Ornithine carbamoyltransferase (OTCase) (EC 2.1.3.3)
ACX60_RS07895	1.01414	0.187652	0.0520453	13	1.29161	0.323723	0.0809306	16	0.2775	0.1015	0.0109061	0.103411	No	WP_000543879.1	adeN	TetR/AcrR family transcriptional regulator, repressor of the adeIJK operon	Bacterial regulatory s, tetR family protein
ACX60_RS07900	1.00862	0.291143	0.0340757	73	0.993145	0.232823	0.0278277	70	-0.01548	0.0442	0.726714	0.887635	No	WP_000089274.1	glnG, ntrC	two-component system, NtrC family, nitrogen regulation response regulator GlnG	DNA-binding transcriptional regulator NtrC (Nitrogen regulation protein NR(I))
ACX60_RS07905	0.923604	0.229187	0.0295879	60	0.989937	0.25024	0.0323059	60	0.06633	0.04381	0.132657	0.420132	No	WP_000371970.1	glnL, ntrB	two-component system, NtrC family, nitrogen regulation sensor histidine kinase GlnL	Sensory box protein
ACX60_RS07910	0.174302	0	0	1	0.845367	0	0	1						WP_000856678.1	rimO	ribosomal protein S12 methylthiotransferase	Ribosomal protein S12 methylthiotransferase RimO (S12 MTTase) (S12 methylthiotransferase) (EC 2.8.4.4) (Ribosomal protein S12 (aspartate-C(3))-methylthiotransferase) (Ribosome maturation factor RimO)
ACX60_RS07915	0.1	X	X	1	0.1	X	X	1						WP_000852257.1	pyrH	uridylate kinase	Uridylate kinase (UK) (EC 2.7.4.22) (Uridine monophosphate kinase) (UMP kinase) (UMPK)
ACX60_RS07920	0.1	X	X		0.1	X	X							WP_000606428.1	frr, MRRF, RRF	ribosome recycling factor	Ribosome-recycling factor (RRF) (Ribosome-releasing factor)
ACX60_RS07925	0.1	X	X		0.1	X	X							WP_000132219.1	uppS	undecaprenyl diphosphate synthase	Ditrans,polycis-undecaprenyl-diphosphate synthase ((2E,6E)-farnesyl-diphosphate specific) (EC 2.5.1.31) (Ditrans,polycis-undecaprenylcistransferase) (Undecaprenyl diphosphate synthase) (UDS) (Undecaprenyl pyrophosphate synthase) (UPP synthase)
ACX60_RS07930	0.1	X	X		0.1	X	X							WP_000893489.1	E2.7.7.41, CDS1, CDS2, cdsA	phosphatidate cytidylyltransferase	Phosphatidate cytidylyltransferase (EC 2.7.7.41)
ACX60_RS07935	0.837996	0	0	1	0.81029	0	0	1						WP_000194641.1	dxr	1-deoxy-D-xylulose-5-phosphate reductoisomerase	1-deoxy-D-xylulose 5-phosphate reductoisomerase (DXP reductoisomerase) (EC 1.1.1.267) (1-deoxyxylulose-5-phosphate reductoisomerase) (2-C-methyl-D-erythritol 4-phosphate synthase)
ACX60_RS07940	0.68757	0.492097	0.164032	9	0.283216	0.37143	0.140387	7	-0.4044	0.224	0.092548	0.356286	No	WP_000992586.1	rseP	regulator of sigma E protease	Zinc metalloprotease (EC 3.4.24.-)
ACX60_RS07945	0.1	X	X		0.1	X	X							WP_000171048.1	SAM50, TOB55, bamA	outer membrane protein insertion porin family	Outer membrane protein assembly factor BamA
ACX60_RS07950	0.919698	0.319176	0.0962352	11	0.902692	0.412657	0.124421	11	-0.01701	0.1573	0.914982	0.94974	No	WP_001037943.1	hlpA, ompH	outer membrane protein	Outer membrane family protein
ACX60_RS07955	0.1	X	X		0.1	X	X							WP_000868103.1	lpxD	UDP-3-O-[3-hydroxymyristoyl] glucosamine N-acyltransferase	UDP-3-O-acylglucosamine N-acyltransferase (EC 2.3.1.-)
ACX60_RS07960	0.1	X	X		0.1	X	X							WP_000140523.1	fabZ	3-hydroxyacyl-[acyl-carrier-protein] dehydratase	3-hydroxyacyl-[acyl-carrier-protein] dehydratase FabZ (EC 4.2.1.59) ((3R)-hydroxymyristoyl-[acyl-carrier-protein] dehydratase) ((3R)-hydroxymyristoyl-ACP dehydrase) (Beta-hydroxyacyl-ACP dehydratase)
ACX60_RS07965	0.1	X	X		0.1	X	X							WP_000064877.1	lpxA	UDP-N-acetylglucosamine acyltransferase	Acyl-[acyl-carrier-protein]--UDP-N-acetylglucosamine O-acyltransferase (UDP-N-acetylglucosamine acyltransferase) (EC 2.3.1.129)
ACX60_RS07970	0.846317	0.532236	0.307287	3	0.999943	0.366787	0.259358	2	0.1536	0.4413	0.750744	0.895846	No	WP_001178074.1			Tetratricopeptide repeat family protein
ACX60_RS07975	0.988759	0	0	1	1.02641	0	0	1						WP_000476756.1	recX	regulatory protein	Regulatory protein RecX
ACX60_RS07980	0.633256	0.295442	0.0819408	13	0.0116589	0.159232	0.0441629	13	-0.6216	0.09308	6.59792e-07	6.23714e-05	Yes	WP_000344169.1	recA	recombination protein RecA	Protein RecA (Recombinase A)
ACX60_RS07985	1.02291	0.129368	0.0264071	24	1.00514	0.174833	0.0356876	24	-0.01777	0.0444	0.690826	0.87096	No	WP_000040959.1	hslR	ribosome-associated heat shock protein Hsp15	Heat shock protein 15
ACX60_RS07990	0.975578	0.244968	0.0594134	17	0.918582	0.323495	0.0808737	16	-0.057	0.0995	0.570914	0.800084	No	WP_001045484.1	yrfG	5'-nucleotidase	Haloacid dehalogenase
ACX60_RS07995	0.982363	0.0229358	0.016218	2	1.0023	0.037629	0.0266077	2	0.01994	0.03116	0.587721	0.811968	No	WP_000798362.1			Uncharacterized protein
ACX60_RS08000	0.762922	0.407739	0.235408	3	0.957208	0	0	1						WP_000525037.1			Uncharacterized protein
ACX60_RS08005	0.894161	0.177507	0.0724669	6	0.845931	0.360877	0.136399	7	-0.04823	0.1625	0.772207	0.904819	No	WP_000689659.1			Uncharacterized protein
ACX60_RS08010	1.00681	0.0903582	0.0301194	9	0.941324	0.254665	0.0848882	9	-0.06549	0.09007	0.477697	0.751867	No	WP_000573229.1			Acetyltransferase (GNAT family N-acetyltransferase)
ACX60_RS08015	0.878712	0.225428	0.0852038	7	0.792789	0.424262	0.160356	7	-0.08592	0.1816	0.644576	0.848077	No	WP_001099948.1			AsnC family protein
ACX60_RS08020	1.00722	0.222258	0.037043	36	0.924009	0.226735	0.0394695	33	-0.08322	0.05408	0.128589	0.414297	No	WP_000632779.1	KYNU, kynU	kynureninase	Kynureninase (EC 3.7.1.3) (L-kynurenine hydrolase)
ACX60_RS08025	1.005	0.216406	0.0215332	101	0.986527	0.242531	0.0248832	95	-0.01847	0.03279	0.573944	0.801873	No	WP_000093795.1			Amino acid permease
ACX60_RS08030	0.965315	0.248329	0.0286745	75	0.940446	0.196127	0.0227993	74	-0.02487	0.03669	0.498975	0.764069	No	WP_005135157.1			Alpha/beta hydrolase
ACX60_RS08035	0.799636	0.386524	0.0662882	34	0.827971	0.338901	0.0589951	33	0.02834	0.08891	0.75099	0.895846	No	WP_005135159.1			Serine protease
ACX60_RS08040	0.927199	0.248604	0.0542498	21	0.909868	0.280214	0.0611478	21	-0.01733	0.08174	0.833169	0.927698	No	WP_000957165.1	TC.SULP	sulfate permease, SulP family	Sodium-independent anion transporter
ACX60_RS08045	0.94876	0.133767	0.0668835	4	0.921066	0.0879089	0.0439544	4	-0.02769	0.08003	0.741131	0.891657	No	WP_000332532.1			Putative SOS response-associated peptidase (EC 3.4.-.-)
ACX60_RS08050	0.94485	0.242731	0.0282169	74	0.954343	0.280315	0.0330355	72	0.009492	0.04336	0.827021	0.925777	No	WP_001032866.1	gcd	quinoprotein glucose dehydrogenase	Quinoprotein glucose dehydrogenase
ACX60_RS08055	1.0103	0.115229	0.0665274	3	0.821936	0.357417	0.206355	3	-0.1884	0.2168	0.433993	0.72081	No	WP_000120225.1			Universal stress protein
ACX60_RS08060	1.01176	0.147817	0.0249856	35	0.890226	0.282192	0.047032	36	-0.1215	0.05369	0.026756	0.177589	No	WP_000203149.1			Cyclic di-GMP phosphodiesterase Gmr (EC 3.1.4.52) (Diguanylate cyclase) (Diguanylate cyclase/phosphodiesterase (GGDEF & EAL domains) with PAS/PAC sensor(S)) (GGDEF domain-containing protein) (GGDEF family protein)
ACX60_RS08065	1.1512	0	0	1	1.20495	0	0	1						WP_001129188.1			Uncharacterized protein
ACX60_RS08070	0.941911	0.151108	0.0308449	24	1.00333	0.316291	0.0632581	25	0.06141	0.07131	0.393448	0.699895	No	WP_000163427.1			MarR family protein
ACX60_RS08075	0.936558	0.264746	0.0529491	25	0.842349	0.385815	0.0787541	24	-0.09421	0.09419	0.322333	0.643451	No	WP_001192464.1	PTS-Fru-EIIC, fruA	PTS system, fructose-specific IIC component	PTS fructose transporter subunit IIBC
ACX60_RS08080	0.878355	0.335385	0.106058	10	0.709218	0.389802	0.129934	9	-0.1691	0.1663	0.323477	0.64357	No	WP_001062809.1	fruK	1-phosphofructokinase	Phosphofructokinase
ACX60_RS08085	0.906886	0.283912	0.0369622	59	0.840753	0.371399	0.0479475	60	-0.06613	0.06068	0.27797	0.602767	No	WP_000880350.1	PTS-EI.PTSI, ptsI	phosphotransferase system, enzyme I, PtsI	Phosphoenolpyruvate--protein phosphotransferase
ACX60_RS08090	0.913793	0.254368	0.0320473	63	0.920539	0.251302	0.0311702	65	0.006746	0.0447	0.880277	0.939192	No	WP_000361720.1			Alpha/beta hydrolase
ACX60_RS08095	0.1	X	X		0.1	X	X							WP_049594887.1			Uncharacterized protein
ACX60_RS08100	1.0118	0.0473743	0.0273516	3	0.80615	0.126487	0.0730275	3	-0.2056	0.07798	0.0577525	0.273259	No	WP_000949688.1			Uncharacterized protein
ACX60_RS08105	0.820207	0.596676	0.243592	6	0.84781	0.499856	0.223543	5	0.0276	0.3365	0.936421	0.956794	No	WP_000838057.1			Uncharacterized protein
ACX60_RS08110	0.926839	0.257517	0.0353727	53	0.908706	0.205264	0.0287427	51	-0.01813	0.04578	0.692845	0.872216	No	WP_001186685.1	TC.LIVCS	branched-chain amino acid:cation transporter, LIVCS family	Branched-chain amino acid transport system carrier protein
ACX60_RS08115	0.941209	0.157765	0.0525885	9	0.8686	0.212604	0.070868	9	-0.07261	0.08825	0.422725	0.714812	No	WP_001202782.1	map	methionyl aminopeptidase	Methionine aminopeptidase (MAP) (MetAP) (EC 3.4.11.18) (Peptidase M)
ACX60_RS08120	0.778173	0.298777	0.112927	7	0.727495	0.472738	0.178678	7	-0.05068	0.2114	0.814564	0.922359	No	WP_000954520.1			LysR family transcriptional regulator
ACX60_RS08125	0.1	X	X		0.1	X	X							WP_000121842.1			Uncharacterized protein
ACX60_RS08130	0.925803	0.0477196	0.0337429	2	0.647377	0.539858	0.381737	2	-0.2784	0.3832	0.543039	0.785367	No	WP_000138830.1	grxD, GLRX5	monothiol glutaredoxin	Glutaredoxin
ACX60_RS08135	0.971256	0.295793	0.0391788	57	0.85491	0.354408	0.0482288	54	-0.1163	0.06183	0.062563	0.284088	No	WP_000129946.1	argD	acetylornithine/N-succinyldiaminopimelate aminotransferase	Acetylornithine aminotransferase (ACOAT) (EC 2.6.1.11)
ACX60_RS08140	0.984952	0.136878	0.0684392	4	0.848689	0.288387	0.1665	3	-0.1363	0.1611	0.436327	0.721818	No	WP_000156920.1			CBS domain protein
ACX60_RS08145	1.04018	0.0788528	0.0321915	6	0.900264	0.169382	0.0691498	6	-0.1399	0.07628	0.0964795	0.360878	No	WP_000264360.1			Uncharacterized protein
ACX60_RS08150	1.15111	0.158378	0.0914393	3	1.12105	0.204167	0.117876	3	-0.03005	0.1492	0.850176	0.932036	No	WP_000616034.1			Uncharacterized protein
ACX60_RS08155	1.01459	0.114428	0.0249703	21	0.96199	0.0674292	0.0158932	18	-0.0526	0.03075	0.0955507	0.359311	No	WP_000185571.1			Uncharacterized protein
ACX60_RS08160	1.03718	0.0768464	0.0443673	3	0.876878	0.0686156	0.0396152	3	-0.1603	0.05948	0.0543691	0.264186	No	WP_000955083.1			Uncharacterized protein
ACX60_RS08165	0.1	X	X		0.1	X	X							WP_001187342.1	ftsY	fused signal recognition particle receptor	Signal recognition particle receptor FtsY (SRP receptor)
ACX60_RS08170	1.00495	0.272987	0.0411543	44	0.914166	0.261953	0.0404202	42	-0.09079	0.05774	0.119628	0.399985	No	WP_000102943.1	K07078	uncharacterized protein	Nitroreductase family protein
ACX60_RS08175	0.91787	0.289382	0.0802602	13	0.7878	0.307773	0.0888464	12	-0.1301	0.1194	0.287367	0.60876	No	WP_000175347.1	K09909	uncharacterized protein	Uncharacterized protein
ACX60_RS08180	1.09629	0.0158039	0.0111751	2	0.880671	0.221344	0.156514	2	-0.2156	0.1569	0.30313	0.625863	No	WP_000593799.1			Acetyltransferase (GNAT family N-acetyltransferase)
ACX60_RS08185	1.12226	0.121525	0.0496122	6	1.05275	0.0703507	0.0314618	5	-0.06952	0.06176	0.289494	0.6118	No	WP_000179560.1			Cyd operon YbgE family protein
ACX60_RS08190	1.09485	0.169096	0.0563653	9	0.934494	0.255909	0.085303	9	-0.1604	0.1022	0.136345	0.428333	No	WP_000270276.1	cydX	cytochrome bd-I ubiquinol oxidase subunit X	Cyd operon protein YbgT
ACX60_RS08195	1.01608	0.305287	0.0471069	42	0.968123	0.183356	0.0309928	35	-0.04796	0.05888	0.417919	0.711638	No	WP_000575166.1	cydB	cytochrome bd ubiquinol oxidase subunit II	Cytochrome d ubiquinol oxidase subunit II
ACX60_RS08200	0.963112	0.22794	0.0325629	49	0.87142	0.255269	0.0384833	44	-0.09169	0.0501	0.0705157	0.305949	No	WP_000622640.1	cydA	cytochrome bd ubiquinol oxidase subunit I	Cytochrome d terminal oxidase subunit 1
ACX60_RS08205	1.01001	0	0	1	0.902257	0	0	1						WP_000053889.1			Uncharacterized protein
ACX60_RS08210	0.821227	0.310777	0.219753	2	0.708964	0	0	1						WP_000753034.1			Uncharacterized protein
ACX60_RS08215	0.796046	0.504983	0.252492	4	0.640469	0.505646	0.291935	3	-0.1556	0.3859	0.70349	0.877478	No	WP_049594827.1			Rieske
ACX60_RS08220	0.928818	0.318035	0.0636071	25	0.830087	0.366457	0.0748028	24	-0.09873	0.0979	0.318398	0.639985	No	WP_000246666.1			PfkB carbohydrate kinase family protein
ACX60_RS08225	0.909485	0.306246	0.0433097	50	0.864055	0.299912	0.0437467	47	-0.04543	0.0616	0.462638	0.740494	No	WP_000831249.1	fiu	catecholate siderophore receptor	Fatty-acyl-CoA synthase
ACX60_RS08230	0.951829	0.193462	0.0216297	80	0.915257	0.202729	0.0228088	79	-0.03657	0.03142	0.246268	0.572703	No	WP_000215280.1	PITRM1, PreP, CYM1	presequence protease	Peptidase M16
ACX60_RS08235	0.923146	0.189186	0.0403346	22	0.773443	0.307223	0.0686973	20	-0.1497	0.07793	0.0618823	0.282522	No	WP_000885655.1	pldA	phospholipase A1/A2	Phospholipase A1 family protein
ACX60_RS08240	0.925579	0.346313	0.0593922	34	0.82073	0.350405	0.060094	34	-0.1048	0.08449	0.219019	0.543548	No	WP_000053911.1	trkH, trkG, ktrB	trk system potassium uptake protein	Potassium transporter TrkH
ACX60_RS08245	1.03977	0.148651	0.0743253	4	1.00216	0.114232	0.0659516	3	-0.03761	0.1038	0.731964	0.889867	No	WP_001983728.1	trkA, ktrA	trk system potassium uptake protein	NAD binding domain of 6-phosphogluconate dehydrogenase family protein
ACX60_RS08250	0.729344	0.451308	0.136075	11	0.590425	0.401511	0.12106	11	-0.1389	0.1821	0.454519	0.733142	No	WP_000952789.1	E4.3.1.19, ilvA, tdcB	threonine dehydratase	L-threonine dehydratase (EC 4.3.1.19) (Threonine deaminase)
ACX60_RS08255	0.1	X	X		0.1	X	X							WP_000061057.1	rpiA	ribose 5-phosphate isomerase A	Ribose-5-phosphate isomerase A (EC 5.3.1.6) (Phosphoriboisomerase A) (PRI)
ACX60_RS08260	1.00472	0.0749846	0.0335341	5	0.973281	0.134036	0.0599428	5	-0.03144	0.06869	0.659299	0.857518	No	WP_000110630.1	K07043	uncharacterized protein	Uncharacterized protein
ACX60_RS08265	1.02126	0.233821	0.0237409	97	0.88339	0.227421	0.0241066	89	-0.1379	0.03387	6.96961e-05	0.00297836	Yes	WP_000886879.1			Uncharacterized protein
ACX60_RS08270	0.97642	0.364401	0.0676676	29	0.919073	0.276896	0.0523284	28	-0.05735	0.08595	0.507427	0.769166	No	WP_000626439.1	argC	N-acetyl-gamma-glutamyl-phosphate reductase	N-acetyl-gamma-glutamyl-phosphate reductase (AGPR) (EC 1.2.1.38) (N-acetyl-glutamate semialdehyde dehydrogenase) (NAGSA dehydrogenase)
ACX60_RS08275	0.849367	0.324811	0.0900863	13	0.611237	0.405992	0.112602	13	-0.2381	0.1442	0.111695	0.388883	No	WP_001181536.1			Uncharacterized protein
ACX60_RS08280	1.0175	0.0911523	0.0455761	4	0.940247	0.196111	0.113225	3	-0.07725	0.109	0.510191	0.770679	No	WP_001260033.1	clpS	ATP-dependent Clp protease adaptor protein ClpS	ATP-dependent Clp protease adapter protein ClpS
ACX60_RS08285	0.823484	0.298261	0.0375773	63	0.80811	0.292194	0.038702	57	-0.01537	0.054	0.776367	0.906067	No	WP_000952702.1	clpA	ATP-dependent Clp protease ATP-binding subunit ClpA	ATP-dependent Clp protease ATP-binding subunit ClpA
ACX60_RS08290	0.867961	0	0	1	0.675621	0	0	1						WP_000904308.1	TC.SMR3	small multidrug resistance family-3 protein	UPF0060 membrane protein J518_2785
ACX60_RS08295	0.969723	0.332473	0.0519235	41	0.83181	0.221625	0.0364349	37	-0.1379	0.06471	0.0363073	0.212102	No	WP_000993014.1	E2.5.1.54, aroF, aroG, aroH	3-deoxy-7-phosphoheptulonate synthase	Phospho-2-dehydro-3-deoxyheptonate aldolase (EC 2.5.1.54) (3-deoxy-D-arabino-heptulosonate 7-phosphate synthase) (DAHP synthase) (Phospho-2-keto-3-deoxyheptonate aldolase)
ACX60_RS08300	0.945443	0.272072	0.0342778	63	0.861799	0.263751	0.0355642	55	-0.08364	0.0495	0.093752	0.357773	No	WP_001147226.1			Peroxidase
ACX60_RS08305	0.817915	0.0834449	0.0590045	2	0.62376	0	0	1						WP_000056571.1			Transcriptional regulator PadR-like family protein
ACX60_RS08310	0.948322	0.256211	0.0242096	112	0.887407	0.235324	0.0224373	110	-0.06091	0.03303	0.0665247	0.297048	No	WP_000061158.1	fadH	2,4-dienoyl-CoA reductase (NADPH2)	NADPH-dependent 2,4-dienoyl-CoA reductase
ACX60_RS08315	0.834426	0.419818	0.187748	5	0.717114	0.396644	0.161929	6	-0.1173	0.2465	0.645499	0.848077	No	WP_000171423.1			SnoaL-like domain protein
ACX60_RS08320	1.02269	0.294152	0.0588304	25	0.892022	0.25598	0.0533755	23	-0.1307	0.0799	0.108812	0.385601	No	WP_000266299.1			Lipase
ACX60_RS08325	0.979711	0.187466	0.0222481	71	0.920213	0.25122	0.0302434	69	-0.0595	0.03739	0.113849	0.392006	No	WP_000513052.1	K07019	uncharacterized protein	Alpha/beta hydrolase
ACX60_RS08330	0.909195	0.342464	0.0949826	13	0.913668	0.230743	0.0616688	14	0.004473	0.1116	0.968353	0.961907	No	WP_000844947.1	K07044	uncharacterized protein	Putative metal-dependent hydrolase family protein
ACX60_RS08335	1.03717	0.0919649	0.0325145	8	0.77793	0.30438	0.115045	7	-0.2592	0.1126	0.0384575	0.219324	No	WP_001284535.1			Uncharacterized protein
ACX60_RS08340	0.1	X	X		0.1	X	X							WP_000148658.1	pyrG, CTPS	CTP synthase	CTP synthase (EC 6.3.4.2) (Cytidine 5'-triphosphate synthase) (Cytidine triphosphate synthetase) (CTP synthetase) (CTPS) (UTP--ammonia ligase)
ACX60_RS08345	0.1	X	X		0.1	X	X							WP_000080538.1	kdsA	2-dehydro-3-deoxyphosphooctonate aldolase (KDO 8-P synthase)	2-dehydro-3-deoxyphosphooctonate aldolase (EC 2.5.1.55) (3-deoxy-D-manno-octulosonic acid 8-phosphate synthase) (KDO-8-phosphate synthase) (KDO 8-P synthase) (KDOPS) (Phospho-2-dehydro-3-deoxyoctonate aldolase)
ACX60_RS08350	0.1	X	X		0.1	X	X							WP_000078452.1	ENO, eno	enolase	Enolase (EC 4.2.1.11) (2-phospho-D-glycerate hydro-lyase) (2-phosphoglycerate dehydratase)
ACX60_RS08355	0.847516	0.216975	0.0542437	16	0.852683	0.165772	0.0414431	16	0.005167	0.06826	0.940165	0.956794	No	WP_000366082.1			Uncharacterized protein
ACX60_RS08360	0.1	X	X		0.1	X	X							WP_000895057.1	ftsB	cell division protein FtsB	Cell division protein FtsB
ACX60_RS08365	0.1	X	X		0.1	X	X							WP_001216207.1	ispD	2-C-methyl-D-erythritol 4-phosphate cytidylyltransferase	2-C-methyl-D-erythritol 4-phosphate cytidylyltransferase (EC 2.7.7.60) (4-diphosphocytidyl-2C-methyl-D-erythritol synthase) (MEP cytidylyltransferase) (MCT)
ACX60_RS08370	0.973942	0.380162	0.120218	10	0.680633	0.41797	0.139323	9	-0.2933	0.1831	0.127502	0.413768	No	WP_000565984.1	pcaI	3-oxoadipate CoA-transferase, alpha subunit	3-oxoadipate CoA-transferase
ACX60_RS08375	0.88382	0.35854	0.103502	12	0.760504	0.358296	0.10803	11	-0.1233	0.1496	0.419076	0.712	No	WP_000121790.1	pcaJ	3-oxoadipate CoA-transferase, beta subunit
ACX60_RS08380	0.907121	0.333021	0.0618404	29	0.800028	0.323964	0.0601586	29	-0.1071	0.08627	0.219668	0.543861	No	WP_005135170.1
ACX60_RS08385	0.980744	0.250037	0.026211	91	0.88011	0.246736	0.0260082	90	-0.1006	0.03693	0.00706488	0.0767918	No	WP_000080966.1	pcaB	3-carboxy-cis,cis-muconate cycloisomerase	3-carboxy-cis,cis-muconate cycloisomerase
ACX60_RS08390	0.830211	0.340102	0.0943272	13	0.758784	0.408116	0.113191	13	-0.07143	0.1473	0.632234	0.83967	No	WP_000814775.1	pcaD	3-oxoadipate enol-lactonase	3-oxoadipate enol-lactonase (EC 3.1.1.24)
ACX60_RS08395	0.972555	0.314087	0.0419717	56	0.876179	0.297284	0.0412258	52	-0.09638	0.05895	0.105057	0.378879	No	WP_000168125.1	pcaK	MFS transporter, AAHS family, 4-hydroxybenzoate transporter	4-hydroxybenzoate transporter PcaK
ACX60_RS08400	0.954735	0.249787	0.044863	31	0.886535	0.261906	0.0462989	32	-0.0682	0.06452	0.294652	0.615662	No	WP_000997505.1	pcaC	4-carboxymuconolactone decarboxylase	4-carboxymuconolactone decarboxylase (EC 4.1.1.44)
ACX60_RS08405	0.983418	0.26814	0.055911	23	0.900173	0.212872	0.0488362	19	-0.08324	0.0759	0.279289	0.602945	No	WP_000077916.1	pcaH	protocatechuate 3,4-dioxygenase, beta subunit	Protocatechuate 3,4-dioxygenase subunit beta
ACX60_RS08410	0.91953	0.252894	0.0505788	25	0.863419	0.361108	0.0722217	25	-0.05611	0.08817	0.527549	0.779842	No	WP_001067206.1	pcaG	protocatechuate 3,4-dioxygenase, alpha subunit	Protocatechuate 3,4-dioxygenase, alpha subunit (EC 1.13.11.3)
ACX60_RS08415	0.937668	0.273598	0.0508059	29	0.825983	0.297466	0.0572473	27	-0.1117	0.07631	0.149101	0.447238	No	WP_001056527.1	aroD	3-dehydroquinate dehydratase I	3-dehydroquinate dehydratase (3-dehydroquinase) (EC 4.2.1.10) (Type I DHQase) (Type I dehydroquinase) (DHQ1)
ACX60_RS08420	0.947744	0.237593	0.0320371	55	0.926108	0.355882	0.0471378	57	-0.02164	0.05739	0.706891	0.878909	No	WP_000209786.1	quiC	3-dehydroshikimate dehydratase	3-dehydroshikimate dehydratase
ACX60_RS08425	1.01274	0.166536	0.01923	75	0.913498	0.185754	0.022045	71	-0.09924	0.02917	0.000864639	0.0179819	Yes	WP_001134236.1	oprB	porin	Porin
ACX60_RS08430	0.936568	0.256572	0.0233247	121	0.822153	0.30016	0.0279901	115	-0.1144	0.03629	0.00182875	0.0299338	Yes	WP_000004224.1	quiA	quinate dehydrogenase (quinone)	Quinate dehydrogenase
ACX60_RS08435	0.99079	0	0	1	0.775524	1.11022e-16	1.11022e-16	1						WP_001211835.1			Uncharacterized protein
ACX60_RS08440	0.888473	0.29711	0.0895821	11	0.866928	0.313377	0.0990984	10	-0.02154	0.1332	0.873243	0.938353	No	WP_000095350.1	K07112	uncharacterized protein	Transporter component
ACX60_RS08445	0.844671	0.360369	0.120123	9	0.806066	0.373528	0.124509	9	-0.03861	0.173	0.826251	0.925777	No	WP_000789135.1	K07112	uncharacterized protein	YeeE/YedE family protein
ACX60_RS08450	0.892805	0.300497	0.0689388	19	0.868095	0.261684	0.0675665	15	-0.02471	0.09815	0.80284	0.919881	No	WP_001187023.1			Metallo-beta-lactamase superfamily protein
ACX60_RS08455	0.959849	0.184126	0.0315774	34	0.938044	0.179747	0.03129	33	-0.02181	0.04447	0.625553	0.835783	No	WP_000030967.1	pcaR	IclR family transcriptional regulator, pca regulon regulatory protein	IclR family transcriptional regulator
ACX60_RS08460	0.78763	0.433601	0.0946195	21	0.732549	0.404402	0.0953184	18	-0.05508	0.135	0.685722	0.869896	No	WP_001059571.1			LysR family transcriptional regulator
ACX60_RS08465	0.977172	0.244383	0.0262006	87	0.896048	0.257727	0.0286364	81	-0.08112	0.03874	0.0377722	0.217002	No	WP_005135175.1			Acyl-CoA dehydrogenase
ACX60_RS08470	0.947347	0.258556	0.0323195	64	0.906093	0.266569	0.0341307	61	-0.04125	0.04697	0.381496	0.693713	No	WP_000110884.1			Aminoglycoside phosphotransferase
ACX60_RS08475	1.08908	0.0920787	0.0277628	11	0.94276	0.256685	0.081171	10	-0.1463	0.08252	0.0922485	0.355715	No	WP_000208327.1			Histidine phosphatase family protein
ACX60_RS08480	0.955734	0.194437	0.0286681	46	0.880482	0.194632	0.029014	45	-0.07525	0.04079	0.0683687	0.302106	No	WP_001140455.1			Short-chain dehydrogenase
ACX60_RS08485	0.930136	0.327391	0.0482712	46	0.88651	0.308599	0.0470608	43	-0.04363	0.06755	0.5201	0.775184	No	WP_005135181.1	benP	benzoate transport porin	Benzoate transporter
ACX60_RS08490	0.876377	0.354716	0.0443395	64	0.753576	0.362668	0.0464349	61	-0.1228	0.06417	0.0579836	0.273259	No	WP_001076610.1			MFS transporter
ACX60_RS08495	1.18488	0	0	1	1.13409	0	0	1						WP_000884020.1			MarR family transcriptional regulator
ACX60_RS08500	0.952062	0.245859	0.0421646	34	0.916009	0.31321	0.0545229	33	-0.03605	0.06868	0.601392	0.82032	No	WP_001028549.1	E3.5.1.4, amiE	amidase	Glutamyl-tRNA amidotransferase
ACX60_RS08505	0.960178	0.265322	0.0375222	50	0.805521	0.292429	0.0417756	49	-0.1547	0.0561	0.00697139	0.0760406	No	WP_001038169.1	iacA	indole-3-acetate monooxygenase	Acyl-CoA dehydrogenase
ACX60_RS08510	1.01439	0.235862	0.0323982	53	1.0152	0.289356	0.0383262	57	0.0008118	0.05056	0.987219	0.966252	No	WP_000387550.1			Putative iacB
ACX60_RS08515	1.01713	0.268336	0.189742	2	0.884248	0	0	1						WP_000130495.1			Polyketide cyclase
ACX60_RS08520	0.976141	0.238337	0.0291175	67	0.938536	0.390691	0.0484592	65	-0.03761	0.05614	0.504146	0.767533	No	WP_049594828.1			Rieske (2Fe-2S) protein
ACX60_RS08525	0.968403	0.300261	0.100087	9	0.931223	0.142995	0.0505565	8	-0.03718	0.1166	0.754317	0.897113	No	WP_001056937.1			Ring hydroxylating beta subunit
ACX60_RS08530	0.997996	0.149395	0.0385737	15	0.841785	0.261252	0.0724583	13	-0.1562	0.07905	0.0588434	0.275623	No	WP_000815905.1	fabG	3-oxoacyl-[acyl-carrier protein] reductase	Short chain dehydrogenase family protein
ACX60_RS08535	0.770947	0.376122	0.0801894	22	0.69742	0.371375	0.0810406	21	-0.07353	0.114	0.522691	0.777568	No	WP_000210282.1			2Fe-2S iron-sulfur cluster binding domain protein
ACX60_RS08540	1.04581	0.306269	0.0490422	39	0.919674	0.426408	0.070101	37	-0.1261	0.08483	0.141255	0.436229	No	WP_001101825.1			Flavin oxidoreductase
ACX60_RS08545	0.974783	0.235411	0.0296591	63	0.929185	0.250299	0.0320475	61	-0.0456	0.04362	0.297949	0.620058	No	WP_001077865.1			AraC family transcriptional regulator
ACX60_RS08550	0.937334	0.296955	0.0243275	149	0.863372	0.30076	0.02579	136	-0.07396	0.03543	0.0377483	0.217002	No	WP_001231347.1	AOC3, AOC2, tynA	primary-amine oxidase	Amine oxidase (EC 1.4.3.-)
ACX60_RS08555	0.998554	0.19755	0.0223682	78	0.971365	0.294017	0.0332908	78	-0.02719	0.04011	0.498843	0.764069	No	WP_000792924.1			Uncharacterized protein
ACX60_RS08560	0.995562	0.271058	0.0319444	72	0.924724	0.213311	0.0254955	70	-0.07084	0.04101	0.0862966	0.345136	No	WP_000005756.1	feaB	phenylacetaldehyde dehydrogenase	NAD-dependent phenylacetaldehyde dehydrogenase
ACX60_RS08565	0.942248	0.259544	0.0201445	166	0.897248	0.267473	0.021415	156	-0.045	0.02937	0.12651	0.412386	No	WP_000935114.1	E3.5.1.11	penicillin amidase	Penicillin amidase
ACX60_RS08570	0.996933	0.181157	0.0276262	43	0.960358	0.190115	0.0286609	44	-0.03657	0.03983	0.361075	0.679022	No	WP_001138968.1	pcaD	3-oxoadipate enol-lactonase	3-oxoadipate enol-lactonase
ACX60_RS08575	0.903045	0.380634	0.071933	28	0.833403	0.345627	0.066516	27	-0.06964	0.09815	0.481085	0.755675	No	WP_005135190.1
ACX60_RS08580	0.922475	0.237047	0.0574924	17	1.04866	0.410269	0.102567	16	0.1262	0.1158	0.284079	0.606155	No	WP_005135192.1	pcaJ	3-oxoadipate CoA-transferase, beta subunit
ACX60_RS08585	0.946816	0.340637	0.0781476	19	0.934599	0.258454	0.0626844	17	-0.01222	0.1017	0.905125	0.947829	No	WP_000566012.1	pcaI	3-oxoadipate CoA-transferase, alpha subunit	3-oxoadipate CoA-transferase subunit A (EC 2.8.3.6)
ACX60_RS08590	0.951008	0.261138	0.0365666	51	0.863776	0.328939	0.0460607	51	-0.08723	0.05881	0.141148	0.436229	No	WP_001081619.1	catA	catechol 1,2-dioxygenase	Catechol 1,2-dioxygenase (EC 1.13.11.1)
ACX60_RS08595	1.0263	0.176021	0.038411	21	0.925847	0.117687	0.0263156	20	-0.1004	0.04701	0.0389378	0.221368	No	WP_000897235.1	catC	muconolactone D-isomerase	Muconolactone Delta-isomerase (MIase) (EC 5.3.3.4)
ACX60_RS08600	1.02572	0.230732	0.0257967	80	0.918444	0.238582	0.0273672	76	-0.1073	0.03758	0.00489824	0.0588775	No	WP_001986121.1	catB	muconate cycloisomerase	Muconate and chloromuconate cycloisomerases family protein (EC 5.5.1.-) (Muconate cycloisomerase) (Muconate cycloisomerase 1) (EC 5.5.1.1)
ACX60_RS08605	0.988183	0.304977	0.0609953	25	0.85112	0.325622	0.0651243	25	-0.1371	0.08923	0.13108	0.418923	No	WP_000423293.1	catM	LysR family transcriptional regulator, cis,cis-muconate-responsive activator of cat and ben genes	HTH-type transcriptional regulator CatM
ACX60_RS08610	1.02232	0.122355	0.038692	10	0.981808	0.0963619	0.0340691	8	-0.04051	0.053	0.455737	0.734347	No	WP_001226550.1			Uncharacterized protein
ACX60_RS08615	0.974471	0.16394	0.0518423	10	0.870466	0.110713	0.0350104	10	-0.104	0.06256	0.113712	0.392006	No	WP_000029961.1			Bacterial regulatory s, gntR family protein
ACX60_RS08620	0.930374	0.241026	0.0292287	68	0.867761	0.247863	0.0302813	67	-0.06261	0.04208	0.139107	0.434219	No	WP_001060808.1	K13875, araC	L-arabonate dehydrase	Dihydroxy-acid dehydratase
ACX60_RS08625	0.894568	0.314067	0.0468183	45	0.871151	0.271705	0.0424332	41	-0.02342	0.06362	0.713717	0.882708	No	WP_000345069.1			MFS transporter (Putative tartrate transporter) (Tartrate transporter)
ACX60_RS08630	0.992196	0.202486	0.0253107	64	0.926784	0.224307	0.0278218	65	-0.06541	0.03764	0.0846841	0.340873	No	WP_001165788.1			FAH family protein
ACX60_RS08635	0.960784	0.207864	0.0213264	95	0.937981	0.17596	0.0180532	95	-0.0228	0.02794	0.415482	0.711121	No	WP_000234449.1	aldH	2,5-dioxopentanoate dehydrogenase	Aldehyde dehydrogenase
ACX60_RS08640	0.985469	0.241211	0.0260104	86	0.911601	0.197212	0.0216468	83	-0.07387	0.03396	0.0310267	0.197529	No	WP_000351947.1			Acetoacetate decarboxylase
ACX60_RS08645	0.99128	0.346418	0.0654669	28	0.917986	0.287347	0.0563534	26	-0.07329	0.08699	0.403314	0.704541	No	WP_000542605.1	cpo	non-heme chloroperoxidase	Alpha/beta hydrolase
ACX60_RS08650	0.991111	0.367244	0.0435839	71	0.86456	0.39223	0.0486502	65	-0.1266	0.06513	0.0540955	0.263456	No	WP_000862295.1			2,4-dienoyl-CoA reductase
ACX60_RS08655	0.936909	0.337369	0.0773978	19	0.733428	0.405135	0.101284	16	-0.2035	0.1254	0.114312	0.39224	No	WP_000180172.1			Uncharacterized protein
ACX60_RS08660	0.941138	0.0835338	0.0373575	5	1.01372	0.0979934	0.043824	5	0.07258	0.05759	0.243051	0.570512	No	WP_001228605.1			Dihydrofolate reductase
ACX60_RS08665	1.01076	0.244897	0.0301448	66	0.953786	0.228687	0.0283651	65	-0.05697	0.04141	0.171286	0.479862	No	WP_000477543.1			Thiamine biosynthesis protein ThiJ
ACX60_RS08670	0.979233	0.0772098	0.0445771	3	0.95935	0.0687574	0.0396971	3	-0.01988	0.05969	0.755786	0.897834	No	WP_001026795.1			MerR regulatory family protein
ACX60_RS08675	1.11562	0.305407	0.0788557	15	1.04301	0.263205	0.0658012	16	-0.07261	0.1022	0.48309	0.756116	No	WP_000044219.1			Protease I
ACX60_RS08680	0.893473	0.335322	0.0684473	24	0.841336	0.391875	0.0817116	23	-0.05214	0.1062	0.625975	0.835941	No	WP_000044138.1	ndh	NADH dehydrogenase	Pyridine nucleotide-disulfide oxidoreductase
ACX60_RS08685	1.03443	0.440854	0.106923	17	0.935157	0.267243	0.0771465	12	-0.09928	0.1432	0.494081	0.76227	No	WP_000323486.1			Rrf2 family protein
ACX60_RS08690	0.963436	0.250786	0.0341276	54	0.854296	0.292439	0.0401696	53	-0.1091	0.05263	0.0405659	0.226535	No	WP_000155962.1			MBL fold metallo-hydrolase
ACX60_RS08695	0.908059	0.306095	0.0848954	13	0.849181	0.296667	0.0856405	12	-0.05888	0.1207	0.630437	0.83895	No	WP_000113714.1			TetR family transcriptional regulator (TetR/AcrR family transcriptional regulator)
ACX60_RS08700	0.99368	0.0978089	0.0154649	40	0.959869	0.140726	0.0222508	40	-0.03381	0.0271	0.215857	0.540866	No	WP_001004589.1			Bacterial regulatory helix-turn-helix, lysR family protein
ACX60_RS08705	1.10796	0.147032	0.0555728	7	1.1144	0.155176	0.0586509	7	0.006444	0.0808	0.937746	0.956794	No	WP_000190709.1			Short chain dehydrogenase family protein
ACX60_RS08710	0.998691	0.228814	0.0233532	96	0.925045	0.240256	0.0251856	91	-0.07365	0.0343	0.0330941	0.202822	No	WP_000272926.1			3-oxoacyl-ACP reductase
ACX60_RS08715	0.953059	0.326026	0.0605416	29	0.849209	0.316251	0.0620219	26	-0.1039	0.08682	0.236952	0.563273	No	WP_000154574.1			3-hydroxyacyl-CoA dehydrogenase
ACX60_RS08720	0.977786	0.174293	0.0223159	61	0.931328	0.220507	0.0287076	59	-0.04646	0.03622	0.202123	0.52283	No	WP_000164987.1			Nodulation protein NodN
ACX60_RS08725	0.982705	0.325098	0.0356841	83	0.936835	0.314474	0.0351593	80	-0.04587	0.05013	0.361516	0.679377	No	WP_000064139.1			Acyl-CoA dehydrogenase
ACX60_RS08730	0.90072	0.306149	0.0437355	49	0.860709	0.305144	0.0440438	48	-0.04001	0.06207	0.520751	0.775184	No	WP_005135203.1			Long-chain fatty acid transporter
ACX60_RS08735	0.964036	0.255173	0.0259089	97	0.89539	0.345874	0.0353006	96	-0.06865	0.04372	0.118049	0.396638	No	WP_000166092.1	ACSL, fadD	long-chain acyl-CoA synthetase	Long-chain fatty acid--CoA ligase
ACX60_RS08740	0.988248	0.244094	0.0418618	34	0.909847	0.227497	0.0390155	34	-0.0784	0.05722	0.175312	0.485859	No	WP_005135204.1	TC.BASS	bile acid:Na+ symporter, BASS family	Bile acid:sodium symporter
ACX60_RS08745	0.844165	0.456323	0.186293	6	0.7971	0.363343	0.162492	5	-0.04707	0.2528	0.856462	0.932139	No	WP_000225300.1			Uncharacterized protein
ACX60_RS08750	0.836235	0.345452	0.0753839	21	0.63239	0.406592	0.0932786	19	-0.2038	0.1189	0.0947085	0.358989	No	WP_001180450.1			TetR family transcriptional regulator
ACX60_RS08755	0.884143	0.349284	0.116428	9	0.854796	0.349913	0.123713	8	-0.02935	0.1699	0.865143	0.935803	No	WP_001179599.1			Uncharacterized protein
ACX60_RS08760	1.01796	0.143263	0.022374	41	0.943444	0.173009	0.0288349	36	-0.07451	0.03605	0.0422052	0.231201	No	WP_000543946.1			Uncharacterized protein
ACX60_RS08765	0.878381	0.177535	0.0793959	5	0.794917	0.120041	0.0536839	5	-0.08346	0.09584	0.409206	0.706942	No	WP_001257128.1			Uncharacterized protein
ACX60_RS08770	0.861533	0.385685	0.192843	4	0.843094	0.380276	0.190138	4	-0.01844	0.2708	0.94793	0.957676	No	WP_001055428.1			Uncharacterized protein
ACX60_RS08775	0.988407	0.114218	0.0166604	47	0.941998	0.135022	0.019695	47	-0.04641	0.0258	0.0752929	0.317835	No	WP_000938695.1			SMI1 / KNR4 family protein
ACX60_RS08780	0.1	X	X		0.1	X	X							WP_000605044.1			Uncharacterized protein
ACX60_RS08785	0.91565	0.208713	0.0394431	28	0.937892	0.181612	0.0326185	31	0.02224	0.05082	0.663266	0.859614	No	WP_001084622.1			Uncharacterized protein
ACX60_RS08790	0.1	X	X		0.1	X	X
ACX60_RS08795	0.1	X	X		0.1	X	X							WP_025470163.1			Uncharacterized protein
ACX60_RS08800	0.99775	0.0847857	0.0255639	11	0.933936	0.110393	0.0332849	11	-0.06381	0.04197	0.144035	0.439653	No	WP_001038396.1			Uncharacterized protein
ACX60_RS08805	1.01408	0.260463	0.0406775	41	0.97384	0.267003	0.0416989	41	-0.04024	0.05825	0.491673	0.760418	No	WP_000786785.1			Major Facilitator Superfamily protein
ACX60_RS08810	0.995103	0.227987	0.0313164	53	0.935562	0.244601	0.0342509	51	-0.05954	0.04635	0.201808	0.522448	No	WP_000995636.1			Hydrolase
ACX60_RS08815	0.958933	0.240013	0.0295436	66	0.877414	0.286659	0.0361156	63	-0.08152	0.04647	0.0817912	0.333532	No	WP_000126041.1			C4-dicarboxylate ABC transporter
ACX60_RS08820	0.954376	0.328601	0.099077	11	0.917454	0.364886	0.110017	11	-0.03692	0.1481	0.805608	0.921202	No	WP_000883496.1	K03710	GntR family transcriptional regulator	GntR family transcriptional regulator
ACX60_RS08825	0.986819	0.162558	0.027093	36	0.943093	0.122021	0.0212411	33	-0.04373	0.03485	0.213995	0.538656	No	WP_000404158.1	K13874, araB	L-arabinonolactonase	Calcium-binding protein
ACX60_RS08830	1.01075	0.232496	0.0342796	46	0.982639	0.204928	0.0305488	45	-0.02811	0.04598	0.542565	0.785367	No	WP_000053789.1			Sugar (And other) transporter family protein
ACX60_RS08835	0.95191	0.286149	0.0379013	57	0.814009	0.337309	0.0472327	51	-0.1379	0.06001	0.0235229	0.164787	No	WP_001054781.1			LysR family transcriptional regulator
ACX60_RS08840	1.0054	0.166275	0.021833	58	0.943647	0.180049	0.023848	57	-0.06175	0.03231	0.0585087	0.274467	No	WP_001166494.1	TC.BAT2	bacterial/archaeal transporter family-2 protein	Uncharacterized protein
ACX60_RS08845	1.0385	0.321753	0.075838	18	0.844434	0.32886	0.0797603	17	-0.1941	0.11	0.0869245	0.345985	No	WP_000153882.1	TC.BAT2	bacterial/archaeal transporter family-2 protein	Uncharacterized protein
ACX60_RS08850	1.03652	0.304657	0.0439735	48	0.940517	0.286646	0.0418117	47	-0.09601	0.06072	0.117232	0.395709	No	WP_000105395.1	emrA	membrane fusion protein, multidrug efflux system	Multidrug resistance efflux pump
ACX60_RS08855	0.943269	0.282133	0.029906	89	0.904404	0.319004	0.0350153	83	-0.03886	0.04585	0.397835	0.70075	No	WP_001026281.1	emrB	MFS transporter, DHA2 family, multidrug resistance protein	MFS transporter
ACX60_RS08860	0.91798	0.205075	0.0458562	20	0.790486	0.373879	0.083602	20	-0.1275	0.09535	0.189144	0.50388	No	WP_001278389.1			DNA-binding transcriptional repressor AcrR (TetR family transcriptional regulator) (TetR/AcrR family transcriptional regulator) (Transcriptional regulator, TetR family)
ACX60_RS08865	1.01303	0.204113	0.0209415	95	0.94877	0.254443	0.0269709	89	-0.06426	0.0339	0.0596175	0.278413	No	WP_005135215.1	aldH	2,5-dioxopentanoate dehydrogenase	Aldehyde dehydrogenase
ACX60_RS08870	1.01348	0.309462	0.0339678	83	0.897962	0.299148	0.0332387	81	-0.1155	0.04754	0.016205	0.134447	No	WP_000999636.1	xylD	xylonate dehydratase	Dihydroxy-acid dehydratase
ACX60_RS08875	0.991366	0.267527	0.0557833	23	0.956017	0.122424	0.0273749	20	-0.03535	0.06511	0.590125	0.813556	No	WP_001011893.1			Fumarylacetoacetate (FAA) hydrolase family protein
ACX60_RS08880	0.951232	0.270575	0.0450958	36	0.867959	0.353261	0.059712	35	-0.08327	0.07455	0.267865	0.59427	No	WP_000774594.1			Bacterial regulatory helix-turn-helix, lysR family protein
ACX60_RS08885	0.980697	0.201248	0.0287497	49	0.895956	0.182732	0.0261046	49	-0.08474	0.03883	0.0315365	0.198659	No	WP_001101634.1	denD	D-erythronate 2-dehydrogenase	NAD-dependent epimerase
ACX60_RS08890	0.974297	0.221487	0.0279048	63	0.893757	0.275765	0.0347431	63	-0.08054	0.04456	0.073127	0.312498	No	WP_000389457.1			MFS transporter
ACX60_RS08895	0.966176	0.253201	0.0361715	49	0.925505	0.196018	0.0292207	45	-0.04067	0.047	0.389136	0.697143	No	WP_000190902.1	garR, glxR	2-hydroxy-3-oxopropionate reductase	2-hydroxy-3-oxopropionate reductase
ACX60_RS08900	1.0026	0.255336	0.0324277	62	0.974992	0.285007	0.0367943	60	-0.0276	0.04896	0.573914	0.801873	No	WP_000013631.1			Bacterial regulatory helix-turn-helix s, AraC family protein
ACX60_RS08905	0.957595	0.248863	0.0335567	55	0.934796	0.22266	0.0305846	53	-0.0228	0.0455	0.617335	0.832827	No	WP_000206303.1	yahK	uncharacterized zinc-type alcohol dehydrogenase-like protein	Zinc-binding dehydrogenase family protein
ACX60_RS08910	0.888214	0.315579	0.0450827	49	0.830771	0.362528	0.0512692	50	-0.05744	0.06837	0.402865	0.70446	No	WP_000770283.1	ABC.FEV.S	iron complex transport system substrate-binding protein	Iron transporter
ACX60_RS08915	0.984194	0.254165	0.0293484	75	0.934394	0.273223	0.0321996	72	-0.0498	0.0435	0.254203	0.581049	No	WP_001055690.1	ABC.FEV.P	iron complex transport system permease protein	Iron transporter
ACX60_RS08920	0.962394	0.20854	0.0242423	74	0.929487	0.221951	0.0263408	71	-0.03291	0.03575	0.358907	0.676651	No	WP_000614427.1	ABC.FEV.A	iron complex transport system ATP-binding protein	Iron ABC transporter
ACX60_RS08925	0.967631	0.0951837	0.0425674	5	0.925923	0.028223	0.0126217	5	-0.04171	0.0444	0.375023	0.689212	No	WP_005135219.1			GNAT family N-acetyltransferase (GNAT family acetyltransferase)
ACX60_RS08930	0.950287	0.286417	0.0372883	59	0.844687	0.296626	0.039997	55	-0.1056	0.05461	0.0556924	0.267285	No	WP_001244444.1			AraC family transcriptional regulator
ACX60_RS08935	0.947834	0.260234	0.0439876	35	0.852587	0.30406	0.05293	33	-0.09525	0.06851	0.169096	0.476086	No	WP_000965122.1			Probable membrane transporter protein
ACX60_RS08940	0.932469	0.233351	0.045764	26	0.868837	0.368015	0.0683386	29	-0.06363	0.08422	0.453258	0.732243	No	WP_001007519.1	PRPS, prsA	ribose-phosphate pyrophosphokinase	Ribose-phosphate pyrophosphokinase
ACX60_RS08945	1.01699	0.282114	0.0261937	116	0.935406	0.278297	0.0275555	102	-0.08158	0.03805	0.0331584	0.202822	No	WP_000152970.1	NAMPT	nicotinamide phosphoribosyltransferase	Nicotinate phosphoribosyltransferase
ACX60_RS08950	0.670813	0.41944	0.126466	11	0.745013	0.455966	0.131626	12	0.0742	0.1832	0.689604	0.869896	No	WP_000155310.1			NUDIX hydrolase
ACX60_RS08955	0.998486	0.121674	0.0384767	10	0.882694	0.182769	0.0577967	10	-0.1158	0.06943	0.11268	0.390135	No	WP_049594829.1	metF, MTHFR	methylenetetrahydrofolate reductase (NADPH)	Methylenetetrahydrofolate reductase
ACX60_RS08960	0.844259	0.515495	0.171832	9	0.758271	0.485698	0.17172	8	-0.08599	0.2438	0.729259	0.888676	No	WP_001033313.1			Uncharacterized protein
ACX60_RS08965	1.08737	0.231846	0.0454688	26	0.924818	0.287821	0.0600149	23	-0.1626	0.0743	0.0336848	0.203646	No	WP_031945438.1			Uncharacterized protein
ACX60_RS08970	1.01106	0.0052811	0.0037343	2	0.994523	0.0441203	0.0311977	2	-0.01653	0.03142	0.651297	0.850818	No	WP_000532659.1			Uncharacterized protein
ACX60_RS08975	0.990362	0.196658	0.0289957	46	0.92033	0.196821	0.0296719	44	-0.07003	0.04149	0.0949351	0.359311	No	WP_005135226.1			Helix-turn-helix transcriptional regulator
ACX60_RS08980	1.00705	0.241796	0.0335311	52	0.928418	0.247432	0.0353475	49	-0.07863	0.04869	0.109495	0.386701	No	WP_000063668.1	iaaH	indoleacetamide hydrolase	Indole acetimide hydrolase
ACX60_RS08985	1.02164	0.221658	0.0257672	74	0.954642	0.24732	0.0295604	70	-0.067	0.03909	0.0887375	0.34942	No
ACX60_RS08990	1.09036	0.246889	0.0411481	36	0.921814	0.278082	0.0507707	30	-0.1685	0.06464	0.0113398	0.106231	No	WP_005135229.1	emrB	MFS transporter, DHA2 family, multidrug resistance protein	MFS transporter
ACX60_RS08995	0.965509	0.259703	0.0363658	51	0.888531	0.306883	0.0442947	48	-0.07698	0.05702	0.180158	0.492138	No	WP_000611202.1			Uncharacterized protein
ACX60_RS09000	0.950503	0.208885	0.0174678	143	0.889056	0.272353	0.0228553	142	-0.06145	0.02874	0.0333694	0.203315	No	WP_000841515.1			GH3 auxin-responsive promoter
ACX60_RS09005	1.01199	0.112467	0.0153048	54	0.949349	0.104162	0.0144446	52	-0.06264	0.02108	0.00367522	0.047771	Yes	WP_000677746.1			RND transporter
ACX60_RS09010	0.96381	0.269732	0.0337165	64	0.902508	0.265991	0.0337809	62	-0.0613	0.04774	0.201497	0.522448	No	WP_001044492.1			Uncharacterized protein
ACX60_RS09015	1.00937	0.0890426	0.0137396	42	0.964262	0.112367	0.0171358	43	-0.04511	0.02202	0.043704	0.233453	No	WP_000749244.1			Acid phosphatase
ACX60_RS09020	0.871481	0.306354	0.0968776	10	0.834028	0.341673	0.108047	10	-0.03745	0.1451	0.799268	0.918363	No	WP_000817301.1			Uncharacterized protein
ACX60_RS09025	0.887635	0.32613	0.123266	7	0.770274	0.189337	0.0669407	8	-0.1174	0.1353	0.401614	0.70446	No	WP_000193135.1			Phosphohydrolase
ACX60_RS09030	0.964655	0.311131	0.0371873	70	0.907018	0.347244	0.0415037	70	-0.05764	0.05573	0.302815	0.625863	No	WP_000737056.1	hipA	serine/threonine-protein kinase HipA	Toxin HipA
ACX60_RS09035	0.1	X	X		0.1	X	X							WP_001101308.1			Transcriptional regulator
ACX60_RS09040	0.971638	0.258828	0.0404222	41	0.936687	0.290276	0.0458966	40	-0.03495	0.06107	0.568748	0.799207	No
ACX60_RS09045	0.994487	0.0734848	0.0328634	5	0.90059	0.138944	0.0567238	6	-0.0939	0.06937	0.208907	0.532842	No	WP_000658761.1			Uncharacterized protein
ACX60_RS09050	0.1	X	X		0.1	X	X							WP_001095788.1			Uncharacterized protein
ACX60_RS09055	1.24194	0	0	1	1.19482	0	0	1						WP_000914805.1			Uncharacterized protein
ACX60_RS09060	0.808766	0.353705	0.133688	7	0.728475	0.36398	0.137572	7	-0.08029	0.1918	0.682936	0.869499	No	WP_000651611.1			GNAT family N-acetyltransferase
ACX60_RS09065	0.845709	0.392456	0.108848	13	0.784316	0.378631	0.105013	13	-0.06139	0.1512	0.688406	0.869896	No	WP_001037849.1			Uncharacterized protein
ACX60_RS09070	0.983685	0.0916266	0.0244882	14	0.923749	0.113856	0.0304294	14	-0.05994	0.03906	0.136991	0.429928	No	WP_000235279.1			PAAR motif family protein
ACX60_RS09075	1.00125	0.251278	0.0430938	34	0.89682	0.259646	0.0458993	32	-0.1044	0.0629	0.101731	0.369138	No	WP_001080411.1			Uncharacterized protein
ACX60_RS09080	0.938144	0.209075	0.0696916	9	0.926662	0.148747	0.047038	10	-0.01148	0.08256	0.891018	0.941786	No
ACX60_RS09085	0.971454	0.241702	0.0414515	34	0.926733	0.271514	0.0458943	35	-0.04472	0.06195	0.472861	0.750636	No	WP_000049716.1			Short-chain dehydrogenase
ACX60_RS09090	0.989649	0.25081	0.049188	26	0.913729	0.368056	0.069556	28	-0.07592	0.08638	0.383468	0.693716	No	WP_000872849.1			Short-chain dehydrogenase
ACX60_RS09095	0.98829	0.296879	0.0419851	50	0.93255	0.399225	0.0576232	48	-0.05574	0.07087	0.433539	0.720544	No	WP_000520422.1	K06889	uncharacterized protein	Alpha/beta hydrolase
ACX60_RS09100	0.914839	0.342431	0.0807118	18	0.929443	0.262001	0.0601071	19	0.0146	0.09991	0.884616	0.939192	No	WP_001013805.1			AraC family transcriptional regulator
ACX60_RS09105	0.988165	0.185454	0.023942	60	0.873667	0.233817	0.0299372	61	-0.1145	0.03841	0.00348224	0.0458356	Yes	WP_000373595.1			Uncharacterized protein
ACX60_RS09110	0.652752	0.317946	0.183566	3	0.498543	0.391115	0.22581	3	-0.1542	0.291	0.624225	0.835035	No	WP_000742421.1			Uncharacterized protein
ACX60_RS09115	0.835516	0.316761	0.105587	9	0.552831	0.397602	0.132534	9	-0.2827	0.1695	0.114717	0.39224	No	WP_000837456.1	adeS	two-component system, OmpR family, sensor histidine kinase AdeS	Two-component sensor histidine kinase
ACX60_RS09120	1.00342	0.0697727	0.0284846	6	0.926334	0.0882082	0.0333396	7	-0.07709	0.04471	0.112594	0.390135	No	WP_000459546.1	adeR	two-component system, OmpR family, response regulator AdeR	Response regulator receiver domain protein
ACX60_RS09125	0.968972	0.236077	0.0315471	56	0.854108	0.26879	0.0356021	57	-0.1149	0.04762	0.0175071	0.140968	No	WP_005135238.1	adeA	membrane fusion protein, multidrug efflux system	Efflux transporter periplasmic adaptor subunit
ACX60_RS09130	0.934584	0.350945	0.0380654	85	0.816578	0.310006	0.0344451	81	-0.118	0.05149	0.0231877	0.164431	No	WP_000987595.1	adeB	multidrug efflux pump	Efflux pump membrane transporter
ACX60_RS09135	0.933119	0.257545	0.0269981	91	0.874151	0.285528	0.0300973	90	-0.05897	0.04041	0.14624	0.444317	No	WP_000166992.1			Daunorubicin resistance protein DrrC
ACX60_RS09140	1.10004	0.302714	0.123582	6	0.930168	0.0712587	0.0290912	6	-0.1699	0.127	0.210535	0.533594	No	WP_001177166.1			Uncharacterized protein
ACX60_RS09145	0.858967	0.325625	0.0710571	21	0.881458	0.30921	0.0659237	22	0.02249	0.09681	0.817448	0.922823	No	WP_053100969.1
ACX60_RS09150	1.03746	0.328727	0.109576	9	0.831838	0.272632	0.0908773	9	-0.2056	0.1424	0.167918	0.474054	No
ACX60_RS09155	1.01098	0.162712	0.031314	27	0.903218	0.289791	0.0568327	26	-0.1078	0.06424	0.099585	0.365053	No	WP_001070647.1			AraC family transcriptional regulator
ACX60_RS09160	0.973565	0.367452	0.0596086	38	0.840401	0.362106	0.0621006	34	-0.1332	0.08615	0.126683	0.412521	No	WP_000843236.1			Phenol degradation protein meta
ACX60_RS09165	0.945046	0.25326	0.0470293	29	0.890311	0.268806	0.0517317	27	-0.05473	0.06976	0.436127	0.721818	No	WP_000379602.1			Flavin reductase like domain protein
ACX60_RS09170	1.01909	0.189714	0.0198874	91	0.914557	0.20393	0.021739	88	-0.1045	0.02943	0.000489726	0.012143	Yes	WP_001252592.1			Alanine-phosphoribitol ligase
ACX60_RS09175	0.950941	0.371499	0.0875632	18	0.819783	0.326115	0.0871579	14	-0.1312	0.1256	0.304828	0.62726	No	WP_001017890.1			3-oxoacyl-[acyl-carrier-protein] reductase FabG
ACX60_RS09180	0.998574	0.256319	0.0286573	80	0.97636	0.23848	0.0266628	80	-0.02221	0.03914	0.571168	0.800084	No	WP_000918651.1	E3.1.1.45	carboxymethylenebutenolidase	Carboxymethylenebutenolidase
ACX60_RS09185	1.00647	0.284795	0.0248827	131	0.935035	0.293817	0.0261753	126	-0.07144	0.03609	0.0488583	0.248234	No	WP_049594831.1			MFS transporter permease
ACX60_RS09190	0.951518	0.250481	0.0401091	39	0.884619	0.288164	0.0467464	38	-0.0669	0.06148	0.28003	0.60371	No	WP_005135290.1			AraC family transcriptional regulator
ACX60_RS09195	0.995827	0.171605	0.0242686	50	0.93263	0.217561	0.0310801	49	-0.0632	0.03934	0.11142	0.388357	No	WP_000163845.1	E1.1.1.30, bdh	3-hydroxybutyrate dehydrogenase	3-hydroxybutyrate dehydrogenase
ACX60_RS09200	0.943077	0.241802	0.0420923	33	0.92043	0.251675	0.0459493	30	-0.02265	0.06219	0.717021	0.882708	No	WP_000263725.1			Citrate transporter (Transporter)
ACX60_RS09205	0.979881	0.125793	0.022593	31	0.922361	0.176457	0.0339592	27	-0.05752	0.03986	0.154625	0.456781	No	WP_000739329.1			Uncharacterized protein
ACX60_RS09210	0.98384	0.0930105	0.0280437	11	0.904331	0.147041	0.0490137	9	-0.07951	0.05396	0.157933	0.460505	No	WP_000622631.1			Bacterial regulatory s, tetR family protein
ACX60_RS09215	0.988738	0.186602	0.0373204	25	0.977917	0.320915	0.0641831	25	-0.01082	0.07424	0.88473	0.939192	No
ACX60_RS09220	0.985681	0.163074	0.0452287	13	0.803427	0.18951	0.0571394	11	-0.1823	0.07193	0.0189194	0.145728	No	WP_001044074.1			Uncharacterized protein
ACX60_RS09225	1.015	0.162881	0.115175	2	1.04825	0.149649	0.105818	2	0.03325	0.1564	0.851343	0.932139	No	WP_005135299.1			Uncharacterized protein
ACX60_RS09230	0.958974	0.202911	0.0358699	32	0.920204	0.235752	0.0416755	32	-0.03877	0.05499	0.4834	0.756116	No	WP_000172956.1	dhcR	LysR family transcriptional regulator, carnitine catabolism transcriptional activator	Bacterial regulatory helix-turn-helix, lysR family protein
ACX60_RS09235	0.941554	0.259925	0.0596308	19	0.891328	0.253146	0.0580756	19	-0.05023	0.08324	0.550033	0.787333	No	WP_001045563.1	E2.8.3.5A, scoA	3-oxoacid CoA-transferase subunit A	3-oxoacid CoA-transferase, A subunit (EC 2.8.3.-)
ACX60_RS09240	0.942184	0.147634	0.0521967	8	0.755473	0.191632	0.0724302	7	-0.1867	0.08766	0.0528446	0.2592	No	WP_000312584.1	E2.8.3.5B, scoB	3-oxoacid CoA-transferase subunit B	Succinyl-CoA--3-ketoacid-CoA transferase
ACX60_RS09245	0.974232	0.242935	0.0389008	39	0.888629	0.191937	0.0315543	37	-0.0856	0.0504	0.0936154	0.357773	No	WP_000414929.1	atoE	short-chain fatty acids transporter	C4-dicarboxylate anaerobic carrier family protein
ACX60_RS09250	0.998697	0.265888	0.0361828	54	0.92397	0.338605	0.046511	53	-0.07473	0.0588	0.206552	0.530328	No	WP_000095308.1	E2.3.1.9, atoB	acetyl-CoA C-acetyltransferase	Acetyl-CoA C-acetyltransferase family protein
ACX60_RS09255	0.982693	0.127851	0.0483232	7	1.00436	0.236321	0.0835522	8	0.02167	0.1004	0.832448	0.927698	No	WP_001983834.1			HTH-type transcriptional regulator SyrM 1 (LysR family transcriptional regulator) (Transcriptional regulator, LysR family)
ACX60_RS09260	0.578951	0.298281	0.0994269	9	0.695823	0.283258	0.0944193	9	0.1169	0.1371	0.406592	0.706942	No	WP_001047843.1	hypT, qseD	LysR family transcriptional regulator, hypochlorite-specific transcription factor HypT	LysR family transcriptional regulator
ACX60_RS09265	0.958654	0.0580622	0.0290311	4	0.948109	0.0499991	0.028867	3	-0.01055	0.04199	0.811706	0.921966	No	WP_001242388.1			Uncharacterized protein
ACX60_RS09270	0.991229	0.158528	0.091526	3	0.631431	0	0	1						WP_000922092.1			Uncharacterized protein
ACX60_RS09275	0.685618	0.27605	0.0563485	24	0.722178	0.364913	0.0760897	23	0.03656	0.09412	0.699535	0.875696	No	WP_000980437.1	aspA	aspartate ammonia-lyase	Aspartate ammonia-lyase (EC 4.3.1.1) (Class II fumarate hydratase)
ACX60_RS09280	1.00952	0.213126	0.0188378	128	0.923821	0.22604	0.0203813	123	-0.0857	0.02772	0.00221803	0.0337525	Yes	WP_000546106.1	TC.FEV.OM	iron complex outermembrane recepter protein	TonB-dependent receptor
ACX60_RS09285	1.02551	0.246238	0.029223	71	0.972674	0.251722	0.0309848	66	-0.05284	0.04256	0.216533	0.541688	No	WP_000222730.1	pcaT	MFS transporter, MHS family, dicarboxylic acid transporter PcaT	Alpha-ketoglutarate permease
ACX60_RS09290	1.08621	0.0340717	0.0170359	4	0.984889	0.148217	0.0741083	4	-0.1013	0.07604	0.231102	0.556754	No	WP_001167096.1			Uncharacterized protein
ACX60_RS09295	1.03255	0.182486	0.0199108	84	0.944609	0.193857	0.0216738	80	-0.08794	0.02939	0.00319982	0.043596	Yes	WP_000011846.1			Photosystem I reaction center subunit VIII
ACX60_RS09300	0.956038	0.357542	0.0551699	42	0.792525	0.316618	0.0520517	37	-0.1635	0.07644	0.0355949	0.210303	No	WP_000028994.1	ABC.SN.A	NitT/TauT family transport system ATP-binding protein	Sulfonate ABC transporter ATP-binding protein
ACX60_RS09305	0.984757	0.155722	0.0178625	76	0.952821	0.238306	0.0277025	74	-0.03194	0.03278	0.331587	0.653857	No	WP_000096316.1	ABC.SN.P	NitT/TauT family transport system permease protein	ABC transporter permease
ACX60_RS09310	0.976276	0.254448	0.0359844	50	0.890579	0.320808	0.045369	50	-0.0857	0.05791	0.142104	0.436319	No	WP_001249623.1	ABC.SN.S	NitT/TauT family transport system substrate-binding protein	Nitrate ABC transporter substrate-binding protein
ACX60_RS09315	0.995103	0.291255	0.058251	25	0.953644	0.352061	0.0704122	25	-0.04146	0.09138	0.652107	0.851163	No	WP_000864076.1			4Fe-4S ferredoxin
ACX60_RS09320	1.03074	0.225549	0.0235151	92	0.931349	0.23388	0.02522	86	-0.09939	0.03444	0.00439169	0.0536965	No	WP_000428990.1			Fumarate reductase/succinate dehydrogenase flavoprotein subunit
ACX60_RS09325	1.02362	0.413306	0.103326	16	0.826512	0.362437	0.0906093	16	-0.1971	0.1374	0.161847	0.466626	No	WP_000080816.1	K03710	GntR family transcriptional regulator	Bacterial regulatory s, gntR family protein
ACX60_RS09330	0.969071	0.207475	0.0219923	89	0.904293	0.290919	0.031012	88	-0.06478	0.03795	0.0895933	0.351544	No	WP_001186397.1	chrA	chromate transporter	Chromate transporter
ACX60_RS09335	0.898915	0.360546	0.0849814	18	0.830108	0.364431	0.0795253	21	-0.06881	0.1165	0.558319	0.792476	No	WP_000771640.1	acpD, azoR	FMN-dependent NADH-azoreductase	FMN-dependent NADH-azoreductase (EC 1.7.-.-) (Azo-dye reductase) (FMN-dependent NADH-azo compound oxidoreductase)
ACX60_RS09340	0.951207	0.108946	0.0544728	4	0.951166	0.0585664	0.0338133	3	-4.086e-05	0.07039	0.999559	0.97223	No
ACX60_RS09345	0.984822	0.298784	0.051241	34	0.860929	0.285086	0.0503966	32	-0.1239	0.07197	0.0900195	0.351544	No	WP_000331400.1	K07506	AraC family transcriptional regulator	Bacterial regulatory helix-turn-helix s, AraC family protein
ACX60_RS09350	0.896209	0.333768	0.0527733	40	0.78178	0.337798	0.0555337	37	-0.1144	0.07657	0.139272	0.434219	No	WP_001023738.1			Multidrug DMT transporter permease
ACX60_RS09355	0.954195	0.204843	0.040173	26	0.843998	0.236881	0.0505031	22	-0.1102	0.06374	0.090561	0.351811	No	WP_000822383.1	E1.1.1.3	homoserine dehydrogenase	Homoserine dehydrogenase
ACX60_RS09360	1.01662	0.236308	0.0417737	32	0.907607	0.302751	0.0543758	31	-0.109	0.0683	0.115635	0.393602	No	WP_000925658.1	K07090	uncharacterized protein	Probable membrane transporter protein
ACX60_RS09365	0.974284	0.316271	0.0324487	95	0.961995	0.31767	0.0331194	92	-0.01229	0.04636	0.791253	0.91506	No	WP_000421173.1	sqr	sulfide:quinone oxidoreductase	TIGR01244 family protein
ACX60_RS09370	0.989979	0.358274	0.0957527	14	0.736941	0.353069	0.106454	11	-0.253	0.1434	0.0910104	0.351811	No	WP_000465448.1			Zn-dependent hydrolase
ACX60_RS09375	0.955677	0.332832	0.056259	35	0.885466	0.355586	0.0618995	33	-0.07021	0.08348	0.403362	0.704541	No	WP_001096437.1			Fis family transcriptional regulator
ACX60_RS09380	1.00574	0.230622	0.0421055	30	0.910952	0.3004	0.0548454	30	-0.09479	0.06914	0.175682	0.485859	No	WP_005135313.1	yneE, BEST	ion channel-forming bestrophin family protein	Bestrophin, RFP-TM, chloride channel family protein
ACX60_RS09385	0.996478	0.209367	0.0287588	53	0.920031	0.274697	0.0377325	53	-0.07645	0.04744	0.110132	0.386894	No	WP_000642313.1	BDH, butB	(R,R)-butanediol dehydrogenase / meso-butanediol dehydrogenase / diacetyl reductase	Zinc-binding dehydrogenase family protein
ACX60_RS09390	0.99283	0.205211	0.0260619	62	0.867345	0.266092	0.0343523	60	-0.1255	0.04294	0.0041518	0.0516006	No	WP_000238445.1	butA, budC	meso-butanediol dehydrogenase / (S,S)-butanediol dehydrogenase / diacetyl reductase	Diacetyl reductase
ACX60_RS09395	0.989916	0.211868	0.0219697	93	0.926707	0.318197	0.0331743	92	-0.06321	0.03971	0.113128	0.391253	No	WP_005135314.1	DLD, lpd, pdhD	dihydrolipoamide dehydrogenase	Dihydrolipoyl dehydrogenase (EC 1.8.1.4)
ACX60_RS09400	0.996273	0.295154	0.0296641	99	0.881348	0.271207	0.0282753	92	-0.1149	0.04111	0.00571485	0.0660287	No	WP_005135315.1	DLAT, aceF, pdhC	pyruvate dehydrogenase E2 component (dihydrolipoamide acetyltransferase)	Dihydrolipoamide acetyltransferase component of pyruvate dehydrogenase complex (EC 2.3.1.-)
ACX60_RS09405	1.01312	0.198736	0.030307	43	0.869284	0.143246	0.0232375	38	-0.1438	0.03895	0.000407061	0.011139	Yes	WP_001133053.1	acoB	acetoin:2,6-dichlorophenolindophenol oxidoreductase subunit beta	2,6-dichlorophenolindophenol oxidoreductase subunit beta (EC 1.1.1.-)
ACX60_RS09410	0.974056	0.415956	0.0666062	39	0.848333	0.291625	0.0500132	34	-0.1257	0.08529	0.144877	0.44179	No	WP_001177517.1	acoA	acetoin:2,6-dichlorophenolindophenol oxidoreductase subunit alpha	2,6-dichlorophenolindophenol oxidoreductase subunit alpha (EC 1.1.1.-)
ACX60_RS09415	0.951138	0.221685	0.0374716	35	0.985258	0.319261	0.051791	38	0.03412	0.06486	0.600498	0.819856	No	WP_000364555.1	lipA	lipoyl synthase	Lipoyl synthase (EC 2.8.1.8) (Lip-syn) (LS) (Lipoate synthase) (Lipoic acid synthase) (Sulfur insertion protein LipA)
ACX60_RS09420	0.95732	0.259406	0.0595117	19	0.789915	0.25032	0.0625801	16	-0.1674	0.08663	0.0619342	0.282522	No	WP_005135316.1			Transcriptional regulator
ACX60_RS09425	1.0105	0.289442	0.0773567	14	0.92486	0.234959	0.060666	15	-0.08564	0.09759	0.387894	0.697143	No	WP_000126118.1			TENA/THI-4 domain protein
ACX60_RS09430	1.02928	0.112877	0.0155049	53	0.946807	0.182687	0.0260981	49	-0.08247	0.02982	0.00677369	0.0741434	No	WP_000775755.1			Diguanylate cyclase domain protein
ACX60_RS09435	0.554282	0.510993	0.361327	2	0.615205	0.494856	0.349916	2	0.06092	0.503	0.914667	0.94974	No	WP_000918444.1	aroC	chorismate synthase	Chorismate synthase (CS) (EC 4.2.3.5) (5-enolpyruvylshikimate-3-phosphate phospholyase)
ACX60_RS09440	0.1	X	X		0.1	X	X							WP_000441015.1	prmB	ribosomal protein L3 glutamine methyltransferase	50S ribosomal protein L3 glutamine methyltransferase (L3 MTase) (EC 2.1.1.298) (N5-glutamine methyltransferase PrmB)
ACX60_RS09445	0.948021	0.348967	0.0551765	40	0.791228	0.307512	0.051979	35	-0.1568	0.07645	0.0438668	0.233523	No	WP_001164648.1	trpB	tryptophan synthase beta chain	Tryptophan synthase beta chain (EC 4.2.1.20)
ACX60_RS09450	0.92411	0.365247	0.0678247	29	0.789648	0.352104	0.0653841	29	-0.1345	0.09421	0.159053	0.461484	No	WP_000498050.1	K09989	uncharacterized protein	VWA domain containing CoxE-like family protein
ACX60_RS09455	0.967965	0.211497	0.0357495	35	0.882707	0.226228	0.0377046	36	-0.08526	0.05201	0.1057	0.379882	No	WP_001271631.1			AAA family ATPase (ATP-binding protein)
ACX60_RS09460	0.979502	0.139005	0.0491457	8	0.698238	0.275981	0.097574	8	-0.2813	0.1093	0.0220457	0.161215	No	WP_001206390.1
ACX60_RS09465	0.932545	0.313036	0.118317	7	0.794181	0.144048	0.0588074	6	-0.1384	0.1395	0.342624	0.664565	No	WP_000543500.1	K09902	uncharacterized protein	YcgL domain-containing protein J517_0022
ACX60_RS09470	1.06286	0	0	1	0.871993	0	0	1
ACX60_RS09475	1.2122	0	0	1	0.1	X	X							WP_000367435.1			Uncharacterized protein
ACX60_RS09480	1.02852	0.13293	0.0277179	23	0.949968	0.283752	0.060496	22	-0.07855	0.06558	0.237561	0.563273	No	WP_000183704.1			Uncharacterized protein
ACX60_RS09485	1.02992	0.324707	0.0533815	37	1.0783	0.294049	0.0490082	36	0.04837	0.07257	0.507168	0.769148	No	WP_000486122.1	rnd	ribonuclease D	Ribonuclease D
ACX60_RS09490	0.982511	0.0874037	0.0356824	6	0.823333	0.300838	0.122816	6	-0.1592	0.1279	0.241657	0.567873	No	WP_000490551.1	recR	recombination protein RecR	Recombination protein RecR
ACX60_RS09495	0.937738	0.170991	0.0854955	4	0.817364	0.0981164	0.0490582	4	-0.1204	0.09857	0.267816	0.59427	No	WP_001024697.1	K09747	uncharacterized protein	Nucleoid-associated protein J517_0028
ACX60_RS09500	1.04518	0.179942	0.103889	3	0.779309	0.0524945	0.0371192	2	-0.2659	0.1369	0.147504	0.444724	No	WP_000917295.1			Uncharacterized protein
ACX60_RS09505	1.02406	0.237227	0.0263586	81	0.960174	0.288	0.0326096	78	-0.06389	0.04178	0.128239	0.414075	No	WP_005135319.1	metZ	O-succinylhomoserine sulfhydrylase	O-succinylhomoserine sulfhydrylase (OSH sulfhydrylase) (OSHS sulfhydrylase) (EC 2.5.1.-)
ACX60_RS09510	1.00097	0.296266	0.0410847	52	0.929242	0.292865	0.0427188	47	-0.07173	0.0593	0.229417	0.554539	No	WP_000825826.1			Poly(R)-hydroxyalkanoic acid synthase
ACX60_RS09515	0.979311	0.174676	0.0324366	29	0.839493	0.334591	0.0632317	28	-0.1398	0.07034	0.0518393	0.257508	No	WP_000934176.1			Class I SAM-dependent methyltransferase (SAM-dependent methyltransferase)
ACX60_RS09520	1.05556	0.262782	0.0536403	24	0.950062	0.21457	0.0447409	23	-0.1055	0.07015	0.13961	0.434219	No	WP_000800035.1			TonB domain protein
ACX60_RS09525	0.1	X	X		0.1	X	X							WP_000826149.1			Uncharacterized protein
ACX60_RS09530	1.08528	0.148572	0.0664434	5	0.989357	0.213541	0.0954986	5	-0.09592	0.1163	0.433544	0.720544	No	WP_000564581.1			Uncharacterized protein
ACX60_RS09535	0.783445	0.379605	0.154973	6	0.717571	0.367873	0.150184	6	-0.06587	0.2158	0.766438	0.901727	No	WP_000065219.1			S-(Hydroxymethyl)glutathione synthase
ACX60_RS09540	1.27128	0	0	1	1.30995	0	0	1						WP_001037927.1			Uncharacterized protein
ACX60_RS09545	0.967497	0.255975	0.0572377	20	0.914844	0.318124	0.0771564	17	-0.05265	0.09437	0.580431	0.806182	No	WP_000312749.1	HINT1, hinT, hit	histidine triad (HIT) family protein	Hit-like protein involved in cell-cycle regulation
ACX60_RS09550	0.963552	0.236739	0.03315	51	0.904174	0.220926	0.0309359	51	-0.05938	0.04534	0.193355	0.510738	No	WP_000734921.1			Porin
ACX60_RS09555	1.01497	0.0776459	0.0224144	12	0.935541	0.0770506	0.0222426	12	-0.07943	0.03158	0.019688	0.149435	No	WP_000183456.1			DUF937 domain-containing protein
ACX60_RS09560	0.959241	0.229479	0.0489252	22	0.988796	0.257462	0.0525543	24	0.02955	0.07217	0.68415	0.869519	No	WP_000840537.1			Uncharacterized protein
ACX60_RS09565	0.815195	0.303678	0.0607355	25	0.403874	0.336048	0.0700709	23	-0.4113	0.09233	5.3334e-05	0.00242977	Yes	WP_000422841.1			Uncharacterized protein
ACX60_RS09570	0.973471	0.175428	0.0243275	52	0.880402	0.189513	0.0270733	49	-0.09307	0.03631	0.0118844	0.110012	No	WP_000267848.1	ABC-2.P	ABC-2 type transport system permease protein	Antibiotic ABC transporter permease
ACX60_RS09575	1.06905	0.133131	0.0384317	12	0.954103	0.194167	0.061401	10	-0.1149	0.06998	0.116121	0.393602	No	WP_000006389.1	ABC-2.P	ABC-2 type transport system permease protein	Uncharacterized protein
ACX60_RS09580	0.947312	0.246145	0.0317772	60	0.85413	0.315469	0.0421563	56	-0.09318	0.05235	0.0777251	0.324588	No	WP_000567294.1	ABC-2.A	ABC-2 type transport system ATP-binding protein	ABC transporter ATP-binding protein
ACX60_RS09585	0.981157	0.250937	0.0321291	61	0.902956	0.27977	0.036423	59	-0.0782	0.04848	0.109408	0.386701	No	WP_001036885.1	ABC-2.TX	HlyD family secretion protein	Multidrug resistance protein MdtN
ACX60_RS09590	0.97345	0.224075	0.0326846	47	0.867389	0.305085	0.0454794	45	-0.1061	0.05564	0.0598089	0.27862	No	WP_000091623.1			Bacterial regulatory s, tetR family protein
ACX60_RS09595	0.1	X	X		0.1	X	X							WP_000013434.1	lpxB	lipid-A-disaccharide synthase	Lipid-A-disaccharide synthase (EC 2.4.1.182)
ACX60_RS09600	0.996303	0.292272	0.0322761	82	0.889828	0.291044	0.033385	76	-0.1065	0.04644	0.0232094	0.164431	No	WP_001025115.1	TC.FEV.OM1, fhuE, fpvA, fptA	outer-membrane receptor for ferric coprogen and ferric-rhodotorulic acid	Ligand-gated channel protein
ACX60_RS09605	1.01911	0.128411	0.0642054	4	0.949202	0.0804111	0.0464254	3	-0.06991	0.08532	0.449839	0.729776	No	WP_000966876.1			Uncharacterized protein
ACX60_RS09610	0.902283	0.302774	0.0467191	42	0.835124	0.288183	0.0455657	40	-0.06716	0.06534	0.307125	0.628256	No	WP_000548743.1			Peptidase
ACX60_RS09615	0.785101	0.449011	0.183308	6	0.436761	0.430142	0.192366	5	-0.3483	0.2669	0.224182	0.54937	No	WP_000971114.1			DUF1634 domain-containing protein
ACX60_RS09620	0.949211	0.286791	0.0401588	51	0.852087	0.286989	0.0414233	48	-0.09712	0.05769	0.0955004	0.359311	No	WP_000011876.1	K07090	uncharacterized protein	Probable membrane transporter protein
ACX60_RS09625	0.863331	0.291332	0.04392	44	0.884599	0.321325	0.04687	47	0.02127	0.06444	0.74215	0.892167	No	WP_000572397.1	E2.5.1.54, aroF, aroG, aroH	3-deoxy-7-phosphoheptulonate synthase	Phospho-2-dehydro-3-deoxyheptonate aldolase (EC 2.5.1.54) (3-deoxy-D-arabino-heptulosonate 7-phosphate synthase) (DAHP synthase) (Phospho-2-keto-3-deoxyheptonate aldolase)
ACX60_RS09630	0.942117	0.284823	0.0712059	16	0.828271	0.295419	0.0789542	14	-0.1138	0.1061	0.292217	0.613788	No	WP_000187500.1	E2.7.8.26, cobS, cobV	adenosylcobinamide-GDP ribazoletransferase	Adenosylcobinamide-GDP ribazoletransferase (EC 2.7.8.26) (Cobalamin synthase) (Cobalamin-5'-phosphate synthase)
ACX60_RS09635	0.938718	0.217252	0.0301274	52	0.823964	0.265272	0.0375151	50	-0.1148	0.04793	0.0185143	0.145327	No	WP_001023037.1			Histidine phosphatase
ACX60_RS09640	0.941908	0.203576	0.0479834	18	0.866214	0.1905	0.0462031	17	-0.07569	0.06674	0.26491	0.59184	No	WP_001051580.1	cobC, phpB	alpha-ribazole phosphatase	Fructose-2,6-bisphosphatase
ACX60_RS09645	1.01874	0.318883	0.0450969	50	0.847608	0.264865	0.0390522	46	-0.1711	0.06012	0.00542604	0.0636346	No	WP_001104726.1	E2.4.2.21, cobU, cobT	nicotinate-nucleotide--dimethylbenzimidazole phosphoribosyltransferase	Nicotinate-nucleotide--dimethylbenzimidazole phosphoribosyltransferase (NN:DBI PRT) (EC 2.4.2.21) (N(1)-alpha-phosphoribosyltransferase)
ACX60_RS09650	1.16395	0.335831	0.0839577	16	0.96215	0.340527	0.0910097	14	-0.2018	0.1237	0.114013	0.392138	No	WP_000939714.1	cobP, cobU	adenosylcobinamide kinase / adenosylcobinamide-phosphate guanylyltransferase	Bifunctional adenosylcobalamin biosynthesis protein (EC 2.7.1.156) (EC 2.7.7.62)
ACX60_RS09655	0.724783	0.423416	0.211708	4	0.670667	0.387375	0.193687	4	-0.05412	0.2869	0.856629	0.932139	No	WP_000249280.1			2'-5' RNA ligase
ACX60_RS09660	0.921369	0.27755	0.028476	95	0.815834	0.327349	0.0346989	89	-0.1055	0.04465	0.0191457	0.146029	No	WP_025470165.1
ACX60_RS09665	0.981808	0.220429	0.0389666	32	0.810779	0.337445	0.0637712	28	-0.171	0.07272	0.0221017	0.161215	No	WP_000956973.1			Acetyltransferase domain protein
ACX60_RS09670	0.969445	0.077225	0.0177166	19	0.974354	0.327245	0.0750751	19	0.004909	0.07714	0.949614	0.957676	No	WP_000006595.1			Putative membrane protein
ACX60_RS09675	0.940179	0.324825	0.0603184	29	0.876511	0.343232	0.0637365	29	-0.06367	0.08775	0.471145	0.748731	No	WP_001011364.1			Peptidase
ACX60_RS09680	0.971996	0.095069	0.0548881	3	0.632756	0.244964	0.14143	3	-0.3392	0.1517	0.0890015	0.349678	No	WP_000018791.1			Uncharacterized protein
ACX60_RS09685	0.985997	0.190747	0.0211941	81	0.916461	0.241902	0.0272162	79	-0.06954	0.03439	0.0448887	0.236143	No	WP_000413989.1	TC.FEV.OM	iron complex outermembrane recepter protein	Ligand-gated channel protein
ACX60_RS09690	0.993637	0.316859	0.0569096	31	0.815401	0.351879	0.0642439	30	-0.1782	0.08568	0.0418452	0.230226	No	WP_001071707.1			Dimethylmenaquinone methyltransferase
ACX60_RS09695	0.841539	0.366783	0.0693155	28	0.777539	0.413643	0.0781712	28	-0.064	0.1045	0.542725	0.785367	No	WP_049594832.1			(2Fe-2S)-binding protein
ACX60_RS09700	0.931838	0.239297	0.0316956	57	0.864043	0.312645	0.0442147	50	-0.0678	0.05347	0.207644	0.531383	No	WP_000993051.1			Siderophore biosynthesis protein, IucA/IucC family
ACX60_RS09705	0.945809	0.240252	0.0266947	81	0.849734	0.261289	0.0293973	79	-0.09607	0.03967	0.016566	0.136715	No	WP_005135333.1			Siderophore achromobactin biosynthesis protein AcsC
ACX60_RS09710	0.979562	0.197716	0.0199724	98	0.881295	0.252703	0.0256581	97	-0.09827	0.03247	0.00281641	0.0401904	Yes	WP_000442381.1			RND transporter
ACX60_RS09715	0.934004	0.288872	0.0350308	68	0.829043	0.309059	0.0392506	62	-0.105	0.05244	0.0474687	0.243554	No	WP_000883686.1			Ornithine monooxygenase
ACX60_RS09720	0.978426	0.245456	0.0289273	72	0.904434	0.221278	0.0268339	68	-0.07399	0.03957	0.063647	0.286922	No	WP_001156882.1			Siderophore biosynthesis protein
ACX60_RS09725	0.997023	0.107102	0.0322924	11	0.91599	0.183811	0.0554212	11	-0.08103	0.06414	0.221002	0.54448	No	WP_000186520.1	ybaK, ebsC	Cys-tRNA(Pro)/Cys-tRNA(Cys) deacylase	Cys-tRNA(Pro)/Cys-tRNA(Cys) deacylase (EC 4.2.-.-)
ACX60_RS09730	1.00475	0.0511875	0.00919355	31	0.919555	0.065215	0.0115285	32	-0.08519	0.0148	2.99942e-07	4.16581e-05	Yes	WP_005135335.1			Uncharacterized protein
ACX60_RS09735	0.844832	0.195044	0.0650148	9	0.778803	0.147647	0.0522009	8	-0.06603	0.08481	0.448343	0.72929	No	WP_000070800.1			ABC transporter
ACX60_RS09740	0.996419	0.230062	0.0273034	71	0.825208	0.266381	0.0327892	66	-0.1712	0.04244	9.12767e-05	0.00360433	Yes	WP_000183565.1			Acyl-CoA dehydrogenase, N-terminal domain protein
ACX60_RS09745	1.02167	0.210493	0.0235339	80	0.904707	0.210871	0.0241885	76	-0.117	0.03375	0.000685111	0.0151577	Yes	WP_001053243.1	ACADM, acd	acyl-CoA dehydrogenase	Acyl-CoA dehydrogenase, C-terminal domain protein
ACX60_RS09750	1.00431	0.192867	0.0267458	52	0.853598	0.26689	0.0370109	52	-0.1507	0.04566	0.00133033	0.0246842	Yes	WP_000993544.1	alkB1_2, alkM	alkane 1-monooxygenase	Fatty acid desaturase family protein
ACX60_RS09755	0.933869	0.227741	0.0374404	37	0.822783	0.265058	0.044803	35	-0.1111	0.05814	0.060146	0.279209	No	WP_000339571.1	alkR	AraC family transcriptional regulator, alkane utilization regulator	AraC family transcriptional regulator
ACX60_RS09760	1.015	0.199123	0.028741	48	0.795128	0.262695	0.0400606	43	-0.2199	0.04857	1.84606e-05	0.00102837	Yes
ACX60_RS09765	0.1	X	X		0.1	X	X							WP_001043034.1	hupB	DNA-binding protein HU-beta	DNA-binding protein HU-beta
ACX60_RS09770	1.04163	0.0524147	0.0370628	2	0.807342	0.0248954	0.0176037	2	-0.2343	0.04103	0.0293273	0.188247	No	WP_000368000.1			Poly family protein
ACX60_RS09775	1.06217	0.0709078	0.028948	6	1.00904	0.128044	0.0572629	5	-0.05313	0.06079	0.404886	0.706015	No	WP_000005343.1			Uncharacterized protein
ACX60_RS09780	0.1	X	X		0.1	X	X							WP_001241480.1	iscR	Rrf2 family transcriptional regulator, iron-sulfur cluster assembly transcription factor	Rrf2 family protein
ACX60_RS09785	0.1	X	X		0.1	X	X							WP_000828390.1	iscS, NFS1	cysteine desulfurase	Cysteine desulfurase IscS (EC 2.8.1.7)
ACX60_RS09790	0.1	X	X		0.1	X	X							WP_000331712.1	iscU, nifU	nitrogen fixation protein NifU and related proteins	Iron-sulfur cluster assembly scaffold protein IscU
ACX60_RS09795	0.1	X	X		0.1	X	X							WP_000581597.1	iscA	iron-sulfur cluster assembly protein	Iron-binding protein IscA
ACX60_RS09800	0.1	X	X		0.1	X	X							WP_001015254.1	hscB, HSCB, HSC20	molecular chaperone HscB	Co-chaperone protein HscB homolog
ACX60_RS09805	0.1	X	X		0.1	X	X							WP_001196570.1	hscA	molecular chaperone HscA	Chaperone protein HscA homolog
ACX60_RS09810	0.1	X	X		0.1	X	X							WP_001137383.1	fdx	ferredoxin, 2Fe-2S	Ferredoxin, 2Fe-2S type, ISC system
ACX60_RS09815	0.868106	0.380352	0.155278	6	1.01419	0.139013	0.0621687	5	0.1461	0.1806	0.439446	0.724947	No	WP_001175670.1	E4.6.1.1	adenylate cyclase	Adenylate and Guanylate cyclase catalytic domain protein
ACX60_RS09820	0.35185	0	0	1	0.884438	0	0	1						WP_000492048.1			Histidine triad protein
ACX60_RS09825	0.912383	0.32088	0.0352212	83	0.731563	0.332284	0.0386273	74	-0.1808	0.05217	0.000683495	0.0151577	Yes	WP_000487583.1	mfd	transcription-repair coupling factor (superfamily II helicase)	Transcription-repair-coupling factor (TRCF) (EC 3.6.4.-)
ACX60_RS09830	1.02568	0.232594	0.0645099	13	0.857333	0.24615	0.0742169	11	-0.1683	0.09785	0.0993928	0.364954	No	WP_000473797.1			Uncharacterized protein
ACX60_RS09835	0.9376	0.28465	0.0481146	35	0.888383	0.308155	0.0544746	32	-0.04922	0.07242	0.499166	0.764069	No	WP_005135346.1	K07223	putative iron-dependent peroxidase	Peroxidase
ACX60_RS09840	0.920255	0.15438	0.0465473	11	0.706154	0.288502	0.0832834	12	-0.2141	0.09785	0.0401086	0.22585	No	WP_000247141.1			Glutathione S-transferase
ACX60_RS09845	0.920431	0.351394	0.0939139	14	0.88592	0.443592	0.118555	14	-0.03451	0.1512	0.82129	0.924596	No	WP_000108826.1	rraA, menG	regulator of ribonuclease activity A	4-hydroxy-4-methyl-2-oxoglutarate aldolase (HMG aldolase) (EC 4.1.1.3) (EC 4.1.3.17) (Oxaloacetate decarboxylase)
ACX60_RS09850	0.997995	0.223725	0.0438762	26	0.851203	0.279414	0.0595712	22	-0.1468	0.07262	0.0490814	0.248758	No	WP_000156076.1			Male sterility family protein
ACX60_RS09855	0.1	X	X		0.1	X	X							WP_000013652.1	RP-S20, rpsT	small subunit ribosomal protein S20	30S ribosomal protein S20
ACX60_RS09860	1.14919	0.384984	0.0727552	28	0.877139	0.227187	0.0473717	23	-0.2721	0.09112	0.0044065	0.0536965	No	WP_001162376.1			Histidine phosphatase super family protein
ACX60_RS09865	1.03288	0.144831	0.0213542	46	0.925648	0.16067	0.024502	43	-0.1072	0.03239	0.00135517	0.0246842	Yes	WP_000471051.1	cysQ, MET22, BPNT1	3'(2'), 5'-bisphosphate nucleotidase	3'(2'),5'-bisphosphate nucleotidase CysQ
ACX60_RS09870	1.03787	0.185699	0.0515037	13	0.8727	0.0744271	0.0224406	11	-0.1652	0.05983	0.0114088	0.106558	No	WP_000979740.1			Uncharacterized protein
ACX60_RS09875	1.00267	0.0813194	0.0406597	4	0.855081	0.148856	0.0744279	4	-0.1476	0.08481	0.132463	0.420132	No	WP_000332552.1			Putative SOS response-associated peptidase (EC 3.4.-.-)
ACX60_RS09880	0.958883	0.321473	0.0355008	82	0.821224	0.262191	0.0302752	75	-0.1377	0.04708	0.00397487	0.0506115	No	WP_000138946.1	ABC.PE.A1	peptide/nickel transport system ATP-binding protein	Nickel import ATP-binding protein NikE (EC 3.6.3.24)
ACX60_RS09885	0.978928	0.135512	0.0184408	54	0.81076	0.206336	0.0294766	49	-0.1682	0.0341	3.20965e-06	0.000244211	Yes	WP_000953834.1	ABC.PE.P1	peptide/nickel transport system permease protein	Peptide ABC transporter permease
ACX60_RS09890	0.909503	0.388412	0.0776823	25	0.811634	0.338348	0.0721359	22	-0.09787	0.107	0.36508	0.683194	No	WP_000881926.1	ABC.PE.P	peptide/nickel transport system permease protein	Binding--dependent transport system inner membrane component family protein
ACX60_RS09895	0.901134	0.309426	0.0364662	72	0.783876	0.302795	0.0372715	66	-0.1173	0.05219	0.0262755	0.175897	No	WP_005135353.1	THOP1	thimet oligopeptidase	Zn-dependent oligopeptidase
ACX60_RS09900	0.994696	0.246783	0.0277652	79	0.867993	0.202098	0.0238174	72	-0.1267	0.03692	0.000775951	0.0168099	Yes	WP_000138431.1			Heme-binding protein
ACX60_RS09905	0.999388	0.171181	0.0143148	143	0.869721	0.228723	0.0197587	134	-0.1297	0.02418	1.73275e-07	2.574e-05	Yes	WP_001049744.1			Heme-binding protein
ACX60_RS09910	0.96929	0.303935	0.0255959	141	0.849195	0.303224	0.0264928	131	-0.1201	0.03684	0.00125781	0.0244323	Yes	WP_005135355.1	TC.FEV.OM	iron complex outermembrane recepter protein	TonB-dependent receptor
ACX60_RS09915	0.903107	0.296265	0.0570162	27	0.814144	0.245708	0.0523851	22	-0.08896	0.07893	0.26544	0.59184	No	WP_000525879.1	tonB	periplasmic protein TonB	Protein TonB
ACX60_RS09920	0.996077	0.216032	0.0260072	69	0.834296	0.252804	0.0308849	67	-0.1618	0.04028	9.8066e-05	0.00368581	Yes	WP_002009183.1	exbB	biopolymer transport protein ExbB	Biopolymer transporter ExbB (MotA/TolQ/ExbB proton channel family protein)
ACX60_RS09925	0.979005	0.237792	0.0531719	20	0.838601	0.268187	0.0632123	18	-0.1404	0.08207	0.0957213	0.359335	No	WP_000525865.1	exbD	biopolymer transport protein ExbD	Biopolymer transporter ExbD
ACX60_RS09930	0.920609	0.245191	0.0397752	38	0.775009	0.268438	0.0447396	36	-0.1456	0.05972	0.0172296	0.139567	No	WP_000525670.1	exbD	biopolymer transport protein ExbD	Biopolymer transport ExbD/TolR family protein
ACX60_RS09935	1.01575	0.160819	0.0359601	20	0.997727	0.402522	0.0923448	19	-0.01803	0.09722	0.853931	0.932139	No	WP_000609131.1	speG, SAT	diamine N-acetyltransferase	Histone acetyltransferase
ACX60_RS09940	0.920866	0.313459	0.0364389	74	0.838183	0.382683	0.0447896	73	-0.08268	0.05766	0.15375	0.455154	No	WP_000126961.1	aceB, glcB	malate synthase	Malate synthase G (EC 2.3.3.9)
ACX60_RS09945	0.924739	0	0	1	0.806472	0	0	1						WP_001186632.1			Uncharacterized protein
ACX60_RS09950	0.865409	0.34875	0.0551421	40	0.719298	0.32129	0.0528198	37	-0.1461	0.07661	0.0603071	0.279341	No	WP_000219866.1			Uncharacterized protein
ACX60_RS09955	0.91202	0.306088	0.0600288	26	0.778216	0.354225	0.0755211	22	-0.1338	0.09529	0.166973	0.47224	No	WP_000182699.1			Lysozyme (EC 3.2.1.17)
ACX60_RS09960	1.09829	0.157378	0.111283	2	1.11501	0.285144	0.201627	2	0.01672	0.2303	0.948734	0.957676	No	WP_002054644.1
ACX60_RS09965	0.881277	0.304453	0.0399767	58	0.789114	0.296781	0.040766	53	-0.09216	0.05716	0.109788	0.386701	No	WP_000192609.1			Uncharacterized protein
ACX60_RS09970	0.979588	0.297796	0.0323005	85	0.772871	0.316835	0.0365849	75	-0.2067	0.04861	3.61038e-05	0.00181657	Yes	WP_011859165.1			Uncharacterized protein
ACX60_RS09975	0.978054	0.276956	0.023662	137	0.809994	0.277482	0.0248187	125	-0.1681	0.03429	1.67622e-06	0.000143605	Yes	WP_000054088.1			Uncharacterized protein
ACX60_RS09980	0.98188	0.127858	0.0385508	11	0.850413	0.142874	0.0430781	11	-0.1315	0.05781	0.0341228	0.205102	No	WP_001024530.1			Uncharacterized protein
ACX60_RS09985	0.790984	0.389628	0.0918361	18	0.618192	0.440347	0.103791	18	-0.1728	0.1386	0.220989	0.54448	No	WP_000133292.1			Uncharacterized protein
ACX60_RS09990	1.02692	0.229707	0.0434106	28	0.908397	0.381648	0.0734481	27	-0.1185	0.08458	0.166954	0.47224	No	WP_000174194.1
ACX60_RS09995	0.98131	0.241149	0.0172249	196	0.839599	0.251855	0.0184175	187	-0.1417	0.02519	3.58886e-08	6.21979e-06	Yes	WP_049594833.1			Uncharacterized protein
[truncated: 1,813 more rows]

## Sheet: gyrA candidate loci
locus	untreated W mean	untreated W sd	untreated # insertions	Cip1.1 W mean	Cip1.1 W sd	Cip1.1 # insertions	Difference (Wtx-Wuntx)	SE of difference	P value	q value	Protein ID	Gene name	Protein name (KEGG)	Protein name (Uniprot)
Replication and repair
ACX60_RS07980	0.633256	0.295442	13	0.0116589	0.159232	13	-0.6216	0.09308	6.59792e-07	6.23714e-05	WP_000344169.1	recA	recombination protein RecA	Protein RecA (Recombinase A)
ACX60_RS16485	1.002	0.255666	109	0.615803	0.251164	103	-0.3862	0.03483	<0.000000000000001	<0.000000000000001	WP_000955426.1	recN	DNA repair protein RecN (Recombination protein N)	DNA repair protein RecN (Recombination protein N)
ACX60_RS16310	0.712207	0.351608	67	0.344468	0.378233	58	-0.3677	0.06532	1.15811e-07	1.8535e-05	WP_000369428.1	recD	exodeoxyribonuclease V alpha subunit	RecBCD enzyme subunit RecD (EC 3.1.11.5) (Exonuclease V subunit RecD) (ExoV subunit RecD) (Helicase/nuclease RecBCD subunit RecD)
ACX60_RS04620	0.769761	0.328571	21	0.40971	0.322391	19	-0.3601	0.1031	0.00123306	0.0241924	WP_001154002.1	ruvB	holliday junction DNA helicase RuvB	Holliday junction ATP-dependent DNA helicase RuvB (EC 3.6.4.12)
ACX60_RS16320	0.508699	0.370217	134	0.219801	0.307375	125	-0.2889	0.04245	7.0287e-11	1.56617e-08	WP_049594861.1	recC	exodeoxyribonuclease V gamma subunit	RecBCD enzyme subunit RecC (EC 3.1.11.5) (Exonuclease V subunit RecC) (ExoV subunit RecC) (Helicase/nuclease RecBCD subunit RecC)
ACX60_RS04625	0.976099	0.232357	70	0.767071	0.257977	68	-0.209	0.04177	1.70326e-06	0.000143605	WP_000578663.1	ruvA	holliday junction DNA helicase RuvA	Holliday junction ATP-dependent DNA helicase RuvA (EC 3.6.4.12)
ACX60_RS16315	0.40514	0.357507	134	0.200166	0.337505	120	-0.205	0.04376	4.60995e-06	0.000319577	WP_049594860.1	recB	exodeoxyribonuclease V beta subunit	RecBCD enzyme subunit RecB (EC 3.1.11.5) (Exonuclease V subunit RecB) (ExoV subunit RecB) (Helicase/nuclease RecBCD subunit RecB)
ACX60_RS09825	0.912383	0.32088	83	0.731563	0.332284	74	-0.1808	0.05217	0.000683495	0.0151577	WP_000487583.1	mfd	transcription-repair coupling factor (superfamily II helicase)	Transcription-repair-coupling factor (TRCF) (EC 3.6.4.-)
ACX60_RS04385	1.00364	0.202377	72	0.837149	0.226613	71	-0.1665	0.03592	8.03755e-06	0.000511705	WP_000048860.1	radA, sms	DNA repair protein RadA/Sms	DNA repair protein RadA
ACX60_RS13885	0.974523	0.240362	167	0.862739	0.260352	159	-0.1118	0.02774	6.94479e-05	0.00297836	WP_000698794.1	sbcC, rad50	DNA repair protein SbcC/Rad50	ATP-dependent dsDNA exonuclease
ACX60_RS07455	0.985377	0.247504	99	0.817896	0.251803	92	-0.1675	0.03614	6.67223e-06	0.000442859	WP_001091618.1	DNMT1, dcm	DNA (cytosine-5)-methyltransferase 1	Multidrug DMT transporter
ACX60_RS11175	0.932618	0.233978	40	0.736521	0.333849	36	-0.1961	0.06561	0.00380024	0.049191	WP_001124844.1	umuDAb	DNA polymerase V	DNA polymerase V
ACX60_RS15060	0.697981	0.37187	24	0.277331	0.318186	22	-0.4207	0.1025	0.000173167	0.00598472	WP_001134658.1	polA	DNA polymerase I	DNA polymerase I (EC 2.7.7.7)
ACX60_RS07075	0.990112	0.18287	55	0.857717	0.186595	51	-0.1324	0.0359	0.000361431	0.010344	WP_000808295.1			Helicase
ACX60_RS16945	1.0763	0.134816	46	0.909141	0.157687	44	-0.1672	0.03088	5.29758e-07	5.34871e-05	WP_001207335.1	blhA		Uncharacterized protein
ACX60_RS10795	1.05303	0.106624	34	0.941505	0.161634	34	-0.1115	0.03321	0.00130598	0.0246285	WP_000521160.1	msrB	peptide-methionine (R)-S-oxide reductase	Peptide methionine sulfoxide reductase MsrB (EC 1.8.4.12) (Peptide-methionine (R)-S-oxide reductase)
Transport (efflux)
ACX60_RS03835	1.02023	0.209447	31	0.114537	0.235088	25	-0.9057	0.05946	<0.000000000000001	<0.000000000000001	WP_000986589.1	adeI	membrane fusion protein, multidrug efflux system	Acriflavine resistance protein A
ACX60_RS03830	0.930122	0.28418	87	0.120395	0.199731	80	-0.8097	0.03832	<0.000000000000001	<0.000000000000001	WP_000046679.1	adeJ	multidrug efflux pump	Efflux pump membrane transporter
ACX60_RS03825	1.00049	0.274988	76	0.244274	0.281508	70	-0.7562	0.04608	<0.000000000000001	<0.000000000000001	WP_001174793.1	adeK	outer membrane protein, multidrug efflux system	Efflux transporter, outer membrane factor (OMF) lipo, NodT family protein
ACX60_RS16135	1.03494	0.214996	98	0.80002	0.254013	91	-0.2349	0.03415	8.7891e-11	1.82787e-08	WP_000073360.1	abeM	multidrug resistance protein, MATE family	MATE family efflux transporter (Multidrug resistance protein NorM)
Transport (other)
ACX60_RS10850	1.05234	0.133275	31	0.873995	0.267863	30	-0.1783	0.0539	0.00160119	0.0276487	WP_001017018.1	chrA	chromate transporter	Chromate transport protein (Chromate transporter)
ACX60_RS10720	1.02496	0.143657	41	0.85131	0.24003	40	-0.1737	0.04383	0.000161803	0.00567138	WP_001153960.1	metI	D-methionine transport system permease protein	Binding--dependent transport system inner membrane component family protein
ACX60_RS09920	0.996077	0.216032	69	0.834296	0.252804	67	-0.1618	0.04028	9.8066e-05	0.00368581	WP_002009183.1	exbB	biopolymer transport protein ExbB	Biopolymer transporter ExbB (MotA/TolQ/ExbB proton channel family protein)
ACX60_RS06010	0.980097	0.265578	100	0.838537	0.300766	96	-0.1416	0.04049	0.000584596	0.0136095	WP_000633135.1	oprC, opcM	outer membrane protein, multidrug efflux system	RND transporter
ACX60_RS13470	1.00835	0.284136	102	0.872102	0.325648	95	-0.1362	0.04347	0.00198797	0.0313211	WP_005135700.1	fepA, pfeA, iroN, pirA	ferric enterobactin receptor	Outer membrane receptor protein
ACX60_RS09910	0.96929	0.303935	141	0.849195	0.303224	131	-0.1201	0.03684	0.00125781	0.0244323	WP_005135355.1	TC.FEV.OM	iron complex outermembrane recepter protein	TonB-dependent receptor
ACX60_RS16050	0.995721	0.253144	109	1.11083	0.242272	104	0.1151	0.03398	0.000841779	0.0178545	WP_000069129.1	PTS-EI.PTSP, ptsP	phosphotransferase system, enzyme I, PtsP	Phosphoenolpyruvate--protein phosphotransferase (Phosphoenolpyruvate-protein phosphotransferase PtsP)
ACX60_RS01450	0.963072	0.19165	70	1.08215	0.241577	71	0.1191	0.03676	0.00149744	0.0265416	WP_001183126.1	mmuP	S-methylmethionine transporter	Amino acid permease family protein
ACX60_RS07305	1.02154	0.24442	83	1.16272	0.266839	90	0.1412	0.03901	0.000388876	0.0108314	WP_001170327.1	smvA, qacA, lfrA	MFS transporter, DHA2 family, multidrug resistance protein	Methyl viologen resistance protein SmvA
ACX60_RS16865	0.850313	0.340405	88	1.00945	0.322058	88	0.1591	0.04995	0.00171237	0.0287194	WP_001278226.1	feoB	ferrous iron transport protein B	Ferrous iron transport protein B
ACX60_RS05470	1.00867	0.229303	164	0.907231	0.265968	161	-0.1014	0.02753	0.000268363	0.00820758	WP_000380470.1	cstA	carbon starvation protein	Carbon starvation CstA family protein
ACX60_RS09885	0.978928	0.135512	54	0.81076	0.206336	49	-0.1682	0.0341	3.20965e-06	0.000244211	WP_000953834.1	ABC.PE.P1	peptide/nickel transport system permease protein	Peptide ABC transporter permease
ACX60_RS05200	1.02625	0.265402	138	0.918918	0.271751	123	-0.1073	0.03328	0.00142317	0.0255288	WP_017897594.1			MFS transporter
ACX60_RS01010	0.916863	0.25643	65	1.10717	0.306593	66	0.1903	0.04942	0.000184516	0.00625658	WP_000980462.1			MFS transporter
ACX60_RS03905	1.00672	0.224406	71	0.838535	0.250168	69	-0.1682	0.04014	4.95443e-05	0.00237778	WP_001984857.1			Low-affinity putrescine importer PlaP (Putrescine/spermidine ABC transporter)
ACX60_RS06575	1.03588	0.0569672	12	0.877483	0.152004	11	-0.1584	0.04705	0.00291522	0.0409654	WP_000042000.1			Permeases of the drug/metabolite transporter (DMT) superfamily
ACX60_RS01385	0.569352	0.382456	33	0.950277	0.319711	35	0.3809	0.0853	3.19475e-05	0.00168414	WP_000090021.1			Heme ABC exporter, ATP-binding protein CcmA (EC 3.6.3.41)
ACX60_RS04535	0.992415	0.0882579	13	0.633812	0.314505	10	-0.3586	0.09104	0.000751356	0.0163909	WP_001153980.1			Uncharacterized protein
ACX60_RS05600	1.01652	0.172986	110	0.897891	0.267248	106	-0.1186	0.03052	0.000135446	0.00485667	WP_005134933.1			Acinetobactin biosynthesis protein
ACX60_RS05750	0.988003	0.275782	120	0.87178	0.261783	109	-0.1162	0.03562	0.00127344	0.0244323	WP_005134946.1			TonB-dependent receptor
ACX60_RS06540	0.990115	0.229693	87	0.880657	0.245117	80	-0.1095	0.03674	0.00332837	0.0449481	WP_000340888.1			Uncharacterized protein
ACX60_RS09900	0.994696	0.246783	79	0.867993	0.202098	72	-0.1267	0.03692	0.000775951	0.0168099	WP_000138431.1			Heme-binding protein
ACX60_RS09905	0.999388	0.171181	143	0.869721	0.228723	134	-0.1297	0.02418	1.73275e-07	2.574e-05	WP_001049744.1			Heme-binding protein
ACX60_RS15145	1.03208	0.188547	90	0.930216	0.213236	84	-0.1019	0.03047	0.00101672	0.0203315	WP_001169059.1			Major Facilitator Superfamily protein
Folding, sorting, degradation
ACX60_RS14880	1.03589	0.277898	76	0.867543	0.254376	71	-0.1683	0.04404	0.000195183	0.00654714	WP_005135781.1			Peptidase C13 family protein (RrmP)
ACX60_RS16915	1.01563	0.260192	116	0.504942	0.314723	100	-0.5107	0.03912	<0.000000000000001	<0.000000000000001	WP_000939111.1	ctpA	carboxyl-terminal processing protease	C-terminal processing peptidase family protein (EC 3.4.21.-)
ACX60_RS06090	0.979763	0.244511	102	0.871	0.274584	99	-0.1088	0.03665	0.00336736	0.0452787	WP_001020917.1	gspE	general secretion pathway protein E	Type II secretion system protein E
ACX60_RS01970	0.348761	0.379892	9	1.13767	0.475769	12	0.7889	0.1931	0.000631066	0.0145825	WP_000047395.1			Helicase domain protein
ACX60_RS00710	0.98133	0.231187	121	1.08395	0.272202	127	0.1026	0.03214	0.00159431	0.0276487	WP_009517911.1	dsbD	thiol:disulfide interchange protein DsbD	Thiol:disulfide interchange protein
ACX60_RS10580	1.02035	0.259934	101	0.873279	0.247914	90	-0.1471	0.03687	9.47416e-05	0.00368581	WP_001078488.1	fimD, fimC, mrkC, htrE, cssD	outer membrane usher protein	Fimbrial protein
Amino acid metabolism
ACX60_RS05305	0.470457	0.285658	78	0.173838	0.23699	74	-0.2966	0.0427	1.05875e-10	2.06426e-08	WP_000117540.1	ectB, dat	diaminobutyrate-2-oxoglutarate transaminase	Diaminobutyrate--2-oxoglutarate aminotransferase (EC 2.6.1.76)
ACX60_RS11290	0.982468	0.246979	91	0.827377	0.281374	80	-0.1551	0.0404	0.00017458	0.00598472	WP_000461795.1	E6.4.1.4A	3-methylcrotonyl-CoA carboxylase alpha subunit	3-methylcrotonyl-CoA carboxylase
ACX60_RS11280	0.99911	0.185536	50	0.853292	0.260796	48	-0.1458	0.04558	0.00186638	0.0303243	WP_001072765.1	E6.4.1.4B	3-methylcrotonyl-CoA carboxylase beta subunit	Methylcrotonoyl-CoA carboxylase
ACX60_RS11520	0.994935	0.243335	67	0.857816	0.262943	62	-0.1371	0.04457	0.00256828	0.0374387	WP_001258347.1	lhpB	D-hydroxyproline dehydrogenase	D-amino-acid oxidase
ACX60_RS08430	0.936568	0.256572	121	0.822153	0.30016	115	-0.1144	0.03629	0.00182875	0.0299338	WP_000004224.1	quiA	quinate dehydrogenase (quinone)	Quinate dehydrogenase
ACX60_RS00395	1.01116	0.213834	76	1.13009	0.183826	73	0.1189	0.03273	0.000385065	0.0108314	WP_000737795.1	hutI, AMDHD1	imidazolonepropionase	Imidazolonepropionase (EC 3.5.2.7) (Imidazolone-5-propionate hydrolase)
ACX60_RS01260	0.956494	0.178647	62	1.11254	0.271749	68	0.156	0.04075	0.000200516	0.00665445	WP_000118182.1	thrB2	homoserine kinase type II	Homoserine kinase (HK) (HSK) (EC 2.7.1.39)
ACX60_RS16885	0.881983	0.339504	46	1.09677	0.276052	45	0.2148	0.06495	0.00136099	0.0246842	WP_000805827.1	E1.1.1.3	homoserine dehydrogenase	Homoserine dehydrogenase (EC 1.1.1.3)
ACX60_RS15655	0.810751	0.329607	66	0.98561	0.301741	68	0.1749	0.05456	0.00169536	0.0287194	WP_001154160.1	proA	glutamate-5-semialdehyde dehydrogenase	Gamma-glutamyl phosphate reductase (GPR) (EC 1.2.1.41) (Glutamate-5-semialdehyde dehydrogenase) (Glutamyl-gamma-semialdehyde dehydrogenase) (GSA dehydrogenase)
ACX60_RS01045	0.944108	0.244239	95	1.04823	0.210288	94	0.1041	0.03317	0.00196896	0.0311791	WP_000380902.1	puuE	4-aminobutyrate aminotransferase	4-aminobutyrate transaminase
ACX60_RS16890	0.682717	0.273954	53	0.95018	0.246519	54	0.2675	0.05036	6.14835e-07	5.99377e-05	WP_000063593.1	thrC	threonine synthase	Threonine synthase (EC 4.2.3.1)
ACX60_RS00480	0.859888	0.211006	89	1.11138	0.222228	93	0.2515	0.03215	4.24e-13	1.20148e-10	WP_001206799.1	serB, PSPH	phosphoserine phosphatase	Phosphoserine phosphatase SerB (EC 3.1.3.3)
ACX60_RS00130	0.945541	0.267028	135	1.06191	0.361017	139	0.1164	0.03845	0.00271089	0.0389712	WP_001113592.1	ilvD	dihydroxy-acid dehydratase	Dihydroxy-acid dehydratase (DAD) (EC 4.2.1.9)
ACX60_RS00575	0.648084	0.295605	93	0.945991	0.211171	97	0.2979	0.03715	1.11e-13	3.4634e-11	WP_000082281.1	gshA	glutamate--cysteine ligase	Glutamate--cysteine ligase (EC 6.3.2.2) (Gamma-ECS) (GCS) (Gamma-glutamylcysteine synthetase)
ACX60_RS07355	0.94657	0.264368	97	1.1061	0.331512	103	0.1595	0.04256	0.000233903	0.00752238	WP_000157981.1			Conserved region in glutamate synthase family protein
Carbohydrate metabolism
ACX60_RS15695	0.438741	0.418528	28	0.794021	0.380262	30	0.3553	0.1049	0.00129772	0.0246285	WP_000207466.1	E4.2.1.2A, fumA, fumB	fumarate hydratase, class I	Fumarate hydratase class I (EC 4.2.1.2)
ACX60_RS17375	0.818398	0.335081	30	1.23267	0.29642	36	0.4143	0.07775	1.3731e-06	0.000122385	WP_000623102.1	ME2, sfcA, maeA	malate dehydrogenase (oxaloacetate-decarboxylating)	NAD-dependent malic enzyme (NAD-ME) (EC 1.1.1.38)
ACX60_RS00815	0.432433	0.32039	10	0.960712	0.377101	13	0.5283	0.1489	0.00190045	0.0307179	WP_001166132.1	DLAT, aceF, pdhC	pyruvate dehydrogenase E2 component (dihydrolipoamide acetyltransferase)	Dihydrolipoamide acetyltransferase component of pyruvate dehydrogenase complex (EC 2.3.1.-)
Nucleotide metabolism
ACX60_RS18135	0.993259	0.256053	155	1.10186	0.320018	157	0.1086	0.03284	0.00105368	0.0209363	WP_049594872.1	E3.5.4.3, guaD	guanine deaminase	Guanine deaminase
ACX60_RS18090	0.931131	0.201133	27	1.172	0.268874	29	0.2409	0.06383	0.000401526	0.0110848	WP_000994663.1	purE	5-(carboxyamino)imidazole ribonucleotide mutase	N5-carboxyaminoimidazole ribonucleotide mutase (N5-CAIR mutase) (EC 5.4.99.18) (5-(carboxyamino)imidazole ribonucleotide mutase)
ACX60_RS18085	0.954612	0.187188	35	1.24293	0.242385	35	0.2883	0.05177	4.72095e-07	5.07836e-05	WP_000361796.1	purK	5-(carboxyamino)imidazole ribonucleotide synthase	N5-carboxyaminoimidazole ribonucleotide synthase (N5-CAIR synthase) (EC 6.3.4.18) (5-(carboxyamino)imidazole ribonucleotide synthetase)
ACX60_RS00290	0.730696	0.293818	18	1.05913	0.186618	17	0.3284	0.08377	0.000421403	0.0111658	WP_000917863.1	purC	phosphoribosylaminoimidazole-succinocarboxamide synthase	Phosphoribosylaminoimidazole-succinocarboxamide synthase (EC 6.3.2.6) (SAICAR synthetase)
ACX60_RS16835	0.812895	0.158344	42	1.00362	0.159405	42	0.1907	0.03467	4.18774e-07	4.66566e-05	WP_000143915.1	cpdA	3',5'-cyclic-AMP phosphodiesterase	3',5'-cyclic adenosine monophosphate phosphodiesterase CpdA (3',5'-cyclic AMP phosphodiesterase) (cAMP phosphodiesterase) (EC 3.1.4.53)
ACX60_RS06520	1.00113	0.171718	52	0.83538	0.270507	49	-0.1658	0.04482	0.000356158	0.0102875	WP_001000112.1			ADP-ribose pyrophosphatase
Cofactor metabolism
ACX60_RS06225	1.09667	0.158754	16	0.907925	0.155643	13	-0.1887	0.05876	0.00339714	0.0454831	WP_001154366.1	thiG	thiazole synthase	Thiazole synthase (EC 2.8.1.10)
ACX60_RS13210	0.862624	0.204444	67	0.676129	0.311539	66	-0.1865	0.04563	7.56111e-05	0.00310359	WP_001004359.1	MTHFS	5-formyltetrahydrofolate cyclo-ligase	5-formyltetrahydrofolate cyclo-ligase (EC 6.3.3.2)
ACX60_RS17855	0.978689	0.207816	38	1.17643	0.268997	40	0.1977	0.05463	0.00052917	0.0126689	WP_000026927.1	nadC, QPRT	nicotinate-nucleotide pyrophosphorylase (carboxylating)	Nicotinate-nucleotide diphosphorylase (EC 2.4.2.19)
ACX60_RS00470	0.710598	0.401169	20	1.08104	0.380707	22	0.3704	0.1207	0.00383632	0.0492494	WP_001131392.1	ribBA	3,4-dihydroxy 2-butanone 4-phosphate synthase / GTP cyclohydrolase II	3,4-dihydroxy-2-butanone 4-phosphate synthase (DHBP synthase) (EC 4.1.99.12)
Lipid metabolism
ACX60_RS03840	0.881493	0.332381	13	0.234038	0.342303	12	-0.6475	0.135	7.72395e-05	0.00312925	WP_002004370.1	pgpB	phosphatidylglycerophosphatase B	PAP2 family protein (Phosphatidylglycerophosphatase) (Phosphatidylglycerophosphatase B)
ACX60_RS09750	1.00431	0.192867	52	0.853598	0.26689	52	-0.1507	0.04566	0.00133033	0.0246842	WP_000993544.1	alkB1_2, alkM	alkane 1-monooxygenase	Fatty acid desaturase family protein
ACX60_RS06830	0.950941	0.268019	74	0.804243	0.317774	69	-0.1467	0.04905	0.00328229	0.0445185	WP_000853307.1	ACSS, acs	acetyl-CoA synthetase	AMP-binding protein
A1S_3474	0.977754	0.206007	170	0.871342	0.349187	165	-0.1064	0.03122	0.000732184	0.0160851
Metabolism (other)
ACX60_RS07330	0.949025	0.256067	68	1.11712	0.329747	76	0.1681	0.04962	0.000912564	0.0188529	WP_005135062.1			Lactonase
ACX60_RS09745	1.02167	0.210493	80	0.904707	0.210871	76	-0.117	0.03375	0.000685111	0.0151577	WP_001053243.1	ACADM, acd	acyl-CoA dehydrogenase	Acyl-CoA dehydrogenase, C-terminal domain protein
ACX60_RS09740	0.996419	0.230062	71	0.825208	0.266381	66	-0.1712	0.04244	9.12767e-05	0.00360433	WP_000183565.1			Acyl-CoA dehydrogenase, N-terminal domain protein
ACX60_RS10695	1.02412	0.264432	87	0.885367	0.228148	79	-0.1388	0.03852	0.000417528	0.0111658	WP_000205200.1			Sulfur acquisition oxidoreductase, SfnB family (EC 1.-.-.-)
ACX60_RS10700	0.980176	0.236137	97	0.869246	0.232519	94	-0.1109	0.03392	0.00127662	0.0244323	WP_000753091.1			FMN-dependent oxidoreductase, nitrilotriacetate monooxygenase family protein (EC 1.-.-.-)
ACX60_RS16125	0.959618	0.28785	124	1.10474	0.350614	122	0.1451	0.04087	0.000460942	0.0116905	WP_000279719.1			Oxygen-independent coproporphyrinogen-III oxidase-like protein (EC 1.3.99.-)
ACX60_RS09405	1.01312	0.198736	43	0.869284	0.143246	38	-0.1438	0.03895	0.000407061	0.011139	WP_001133053.1	acoB	acetoin:2,6-dichlorophenolindophenol oxidoreductase subunit beta	2,6-dichlorophenolindophenol oxidoreductase subunit beta (EC 1.1.1.-)
ACX60_RS09865	1.03288	0.144831	46	0.925648	0.16067	43	-0.1072	0.03239	0.00135517	0.0246842	WP_000471051.1	cysQ, MET22, BPNT1	3'(2'), 5'-bisphosphate nucleotidase	3'(2'),5'-bisphosphate nucleotidase CysQ
ACX60_RS10960	1.00424	0.105211	70	0.903118	0.152779	68	-0.1011	0.02228	1.22815e-05	0.00072288	WP_000566431.1	cydB	cytochrome bd ubiquinol oxidase subunit II	Cytochrome d ubiquinol oxidase, subunit II (EC 1.10.3.-)
Envelope biogenesis
ACX60_RS10355	1.00918	0.199148	66	0.907827	0.14771	62	-0.1014	0.03115	0.00146314	0.0260819	WP_001096106.1	amgK	N-acetylmuramate 1-kinase	Phosphotransferase enzyme family protein
ACX60_RS17905	0.90373	0.321304	32	1.18837	0.369266	35	0.2846	0.08492	0.00134203	0.0246842	WP_000648866.1	mupP	N-acetyl-D-muramate 6-phosphate phosphatase	HAD hydrolase, IA, variant 1 family protein
ACX60_RS15945	0.930787	0.272592	68	0.709807	0.324321	61	-0.221	0.05258	4.93135e-05	0.00237778	WP_000078875.1	lpxL, htrB	Kdo2-lipid IVA lauroyltransferase	Lipid A biosynthesis lauroyltransferase (EC 2.3.1.241) (Kdo(2)-lipid IV(A) lauroyltransferase)
ACX60_RS06125	0.950962	0.269352	82	0.789097	0.33609	77	-0.1619	0.04816	0.000975609	0.0200228	WP_000667412.1	mrcB	penicillin-binding protein 1B	Penicillin-binding protein 1B (PBP-1b) (PBP1b) (Murein polymerase)
ACX60_RS01520	1.04163	0.282304	156	0.892831	0.266042	147	-0.1488	0.03156	3.69715e-06	0.000274606	WP_000736677.1	mrcA, pbp1a	penicillin-binding protein 1A	Penicillin-binding protein
ACX60_RS10525	1.01428	0.183229	42	0.816476	0.24741	38	-0.1978	0.04837	0.00010451	0.00388123	WP_001021784.1			Beta-lactamase OXA-256 (Beta-lactamase oxa259) (Class D beta-lactamase)
ACX60_RS13380	0.940432	0.414097	59	0.648212	0.368827	48	-0.2922	0.07668	0.000233578	0.00752238	WP_000479770.1	wzi		Uncharacterized protein
ACX60_RS06755	0.981801	0.29406	78	0.808268	0.299121	73	-0.1735	0.04829	0.000442209	0.0115055	WP_000913293.1	pgaA	biofilm PGA synthesis protein PgaA	Poly-beta-1,6 N-acetyl-D-glucosamine export porin PgaA
Translation
ACX60_RS06660	0.665938	0.28786	34	0.932441	0.317973	37	0.2665	0.07221	0.000442582	0.0115055	WP_000559185.1	gidA, mnmG, MTO1	tRNA uridine 5-carboxymethylaminomethyl modification enzyme	tRNA uridine 5-carboxymethylaminomethyl modification enzyme MnmG (Glucose-inhibited division protein A)
ACX60_RS04860	0.800576	0.241163	9	1.11123	0.0946575	9	0.3107	0.08636	0.0024132	0.0356782	WP_001984660.1	queC	7-cyano-7-deazaguanine synthase	7-cyano-7-deazaguanine synthase (EC 6.3.4.20) (7-cyano-7-carbaguanine synthase) (PreQ(0) synthase) (Queuosine biosynthesis protein QueC)
ACX60_RS02910	0.856442	0.327416	39	1.08774	0.275504	41	0.2313	0.06753	0.000983033	0.0200433	WP_000667229.1	tgt, QTRT1	queuine tRNA-ribosyltransferase	Queuine tRNA-ribosyltransferase (EC 2.4.2.29) (Guanine insertion enzyme) (tRNA-guanine transglycosylase)
ACX60_RS02535	0.886029	0.309405	57	1.12454	0.327727	60	0.2385	0.05899	9.57157e-05	0.00368581	WP_000284347.1	ksgA	16S rRNA (adenine1518-N6/adenine1519-N6)-dimethyltransferase	Ribosomal RNA small subunit methyltransferase A (EC 2.1.1.182) (16S rRNA (adenine(1518)-N(6)/adenine(1519)-N(6))-dimethyltransferase) (16S rRNA dimethyladenosine transferase) (16S rRNA dimethylase) (S-adenosylmethionine-6-N', N'-adenosyl(rRNA) dimethyltransferase)
ACX60_RS18170	0.726575	0.265218	71	1.08029	0.184484	75	0.3537	0.03764	<0.000000000000001	<0.000000000000001	WP_000556121.1	mnmE, trmE, MSS1	tRNA modification GTPase	tRNA modification GTPase MnmE (EC 3.6.-.-)
ACX60_RS15175	0.452362	0.410346	5	1.23288	0.139292	6	0.7805	0.1772	0.00170742	0.0287194	WP_000124014.1	yjgA	ribosome-associated protein	Uncharacterized protein
ACX60_RS05460	0.498112	0.30751	55	0.722328	0.310686	56	0.2242	0.05868	0.000221595	0.00727658	WP_000611579.1	epmB	L-lysine 2,3-aminomutase	KamA family protein
ACX60_RS02280	0.880701	0.313866	76	1.05615	0.294232	82	0.1754	0.04838	0.000388428	0.0108314	WP_000165345.1	rnr, vacB	ribonuclease R	Ribonuclease R (RNase R) (EC 3.1.13.1)
Signal transduction/regulation
ACX60_RS06665	0.944638	0.210896	74	1.06057	0.256758	75	0.1159	0.03852	0.00308067	0.0423361	WP_000117148.1			WYL domain protein
ACX60_RS05490	1.00056	0.211982	51	0.813504	0.294706	44	-0.1871	0.05218	0.000539836	0.0127383	WP_000211448.1	paaX	phenylacetic acid degradation operon negative regulatory protein	PaaX family transcriptional regulator
ACX60_RS10855	1.00021	0.23001	90	0.870029	0.227569	84	-0.1302	0.03472	0.000241438	0.00767515	WP_000886385.1			Bacterial regulatory helix-turn-helix, lysR family protein
ACX60_RS11270	1.02364	0.120288	40	0.880429	0.219388	39	-0.1432	0.03967	0.000543088	0.0127383	WP_000120687.1			TetR family transcriptional regulator
uncharacterized
ACX60_RS00475	0.827353	0.163689	27	0.583001	0.242339	27	-0.2444	0.05628	6.55588e-05	0.00292163	WP_000561451.1			Uncharacterized protein
ACX60_RS00590	1.00251	0.267671	91	1.15464	0.288	93	0.1521	0.04101	0.0002756	0.00834707
ACX60_RS00595	1.00182	0.254034	51	1.17012	0.263183	53	0.1683	0.05075	0.00126499	0.0244323
ACX60_RS00730	1.00489	0.149308	63	1.10819	0.181661	63	0.1033	0.02963	0.000676716	0.0151577	WP_000913166.1			Transcriptional regulator, Spx/MgsR family
ACX60_RS01930	1.02328	0.13488	32	1.14674	0.164347	31	0.1235	0.03783	0.00180339	0.0297659	WP_000054175.1			Uncharacterized protein
ACX60_RS04380	0.990364	0.120417	64	0.842217	0.225558	62	-0.1481	0.03207	9.50347e-06	0.000570126	WP_000451853.1			Tim44-like domain protein
ACX60_RS06260	1.05424	0.195604	23	0.866782	0.172789	20	-0.1875	0.05668	0.00196594	0.0311791	WP_000720482.1			Uncharacterized protein
ACX60_RS06340	1.01566	0.186814	73	0.894416	0.160609	71	-0.1212	0.02907	5.2508e-05	0.00242977
ACX60_RS06645	1.00778	0.14956	52	0.88043	0.188323	51	-0.1274	0.03347	0.000243649	0.00767515	WP_001003277.1			MJ0042 family finger-like domain protein
ACX60_RS06800	1.02116	0.19119	49	0.859417	0.237713	43	-0.1617	0.04475	0.000495858	0.012143	WP_005135025.1			Thiamine biosynthesis protein ThiJ
ACX60_RS06845	0.956509	0.285313	124	0.84403	0.27733	117	-0.1125	0.03628	0.00216337	0.0332451	WP_005135027.1			Kinase
ACX60_RS07235	0.914779	0.171451	17	1.12356	0.221091	20	0.2088	0.06595	0.0032003	0.043596	WP_000221476.1			RDD family protein
ACX60_RS08265	1.02126	0.233821	97	0.88339	0.227421	89	-0.1379	0.03387	6.96961e-05	0.00297836	WP_000886879.1			Uncharacterized protein
ACX60_RS09105	0.988165	0.185454	60	0.873667	0.233817	61	-0.1145	0.03841	0.00348224	0.0458356	WP_000373595.1			Uncharacterized protein
ACX60_RS09170	1.01909	0.189714	91	0.914557	0.20393	88	-0.1045	0.02943	0.000489726	0.012143	WP_001252592.1			Alanine-phosphoribitol ligase
ACX60_RS09565	0.815195	0.303678	25	0.403874	0.336048	23	-0.4113	0.09233	5.3334e-05	0.00242977	WP_000422841.1			Uncharacterized protein
ACX60_RS09760	1.015	0.199123	48	0.795128	0.262695	43	-0.2199	0.04857	1.84606e-05	0.00102837
ACX60_RS10490	0.999457	0.283661	39	0.82062	0.213879	36	-0.1788	0.05839	0.00306839	0.0423361	WP_000550328.1			Polyisoprenoid-binding protein
ACX60_RS10930	1.00665	0.19075	69	0.772985	0.301389	65	-0.2337	0.04331	3.0714e-07	4.16581e-05	WP_000472502.1			Uncharacterized protein
ACX60_RS11570	1.00352	0.226857	97	0.891387	0.281419	91	-0.1121	0.03717	0.00291527	0.0409654	WP_000204287.1	K09927	uncharacterized protein	Winged helix-turn-helix domain-containing protein
ACX60_RS14185	0.983777	0.20605	47	0.253664	0.267196	41	-0.7301	0.05053	<0.000000000000001	<0.000000000000001	WP_001088484.1			Signal peptide protein (Tetratricopeptide repeat protein)
ACX60_RS17040	1.04528	0.165327	64	1.14807	0.208319	66	0.1028	0.03305	0.00230358	0.0347157	WP_077670487.1
ACX60_RS18105	1.03517	0.271829	95	1.15945	0.251088	89	0.1243	0.03865	0.00154072	0.0271237	WP_049594871.1			Low temperature requirement protein A
ACX60_RS18125	1.04331	0.249066	155	1.14529	0.264515	160	0.102	0.02897	0.000494511	0.012143	WP_000823190.1			Carboxylate--amine ligase
ACX60_RS18245	0.661112	0.253508	12	0.293605	0.270196	12	-0.3675	0.107	0.00235883	0.0352081	WP_000287492.1		hypothetical protein
ACX60_RS18300	0.457808	0.277478	10	0.870742	0.290018	14	0.4129	0.118	0.0020243	0.0317332	WP_000096589.1		chromosome partitioning protein ParB
ACX60_RS18320	1.10045	0.330005	27	0.765737	0.39857	25	-0.3347	0.1012	0.00174501	0.0291105	WP_000444265.1		hypothetical protein
Prophage
P1
ACX60_RS07375	0.948338	0.218154	43	1.13544	0.248131	48	0.1871	0.04923	0.000263846	0.00814933	WP_000773628.1			Integrase
ACX60_RS07380	0.988022	0.0678803	11	1.14971	0.121658	12	0.1617	0.04163	0.000857502	0.0179532	WP_000910238.1			Uncharacterized protein
ACX60_RS07385	0.988368	0.142546	61	1.1837	0.195246	64	0.1953	0.0307	3.54697e-09	6.50879e-07	WP_000005652.1			Uncharacterized protein
ACX60_RS07410	0.995771	0.21612	89	1.12888	0.230212	90	0.1331	0.03338	9.75908e-05	0.00368581	WP_001207475.1			AAA family ATPase
ACX60_RS07425	1.04826	0.0932779	14	1.34601	0.139805	15	0.2977	0.04448	3.46961e-07	4.34933e-05	WP_000054453.1			Uncharacterized protein
ACX60_RS07430	1.03008	0.250168	29	1.32219	0.186323	32	0.2921	0.05614	2.58561e-06	0.000206819	WP_000029179.1			Uncharacterized protein
ACX60_RS07470	1.03588	0.248704	30	1.21416	0.207756	30	0.1783	0.05917	0.00382873	0.0492494	WP_000647824.1			Uncharacterized protein
ACX60_RS07475	1.01147	0.24259	59	1.1775	0.233054	56	0.166	0.0444	0.000291441	0.00874196
ACX60_RS07480	1.00488	0.197227	26	1.23267	0.211625	28	0.2278	0.05579	0.000153654	0.00544693
ACX60_RS07490	0.99403	0.233758	41	1.24701	0.265827	40	0.253	0.05558	1.9036e-05	0.00104182	WP_000097328.1			Uncharacterized protein
ACX60_RS07500	0.932353	0.269927	35	1.21077	0.236615	38	0.2784	0.0593	1.26256e-05	0.000729373	WP_000991752.1			Phage antirepressor protein
ACX60_RS07505	1.01784	0.0710994	27	1.27359	0.140103	28	0.2558	0.03013	1.8747e-11	4.49868e-09	WP_000401165.1			Uncharacterized protein
ACX60_RS07510	1.00541	0.043678	5	1.30759	0.157055	6	0.3022	0.07304	0.002533	0.0370977	WP_000469283.1			Uncharacterized protein
ACX60_RS07525	1.03394	0.219988	27	1.25029	0.137179	28	0.2163	0.04924	5.3743e-05	0.00242977	WP_000435236.1			Uncharacterized protein
ACX60_RS07535	0.941047	0.331512	64	1.19507	0.384842	71	0.254	0.06215	7.50352e-05	0.00310359	WP_000102084.1			Terminase
ACX60_RS07540	0.923049	0.292561	56	1.15773	0.3658	59	0.2347	0.06197	0.000246034	0.00767515	WP_001286363.1			Uncharacterized protein
ACX60_RS07570	0.87129	0.337448	52	1.10693	0.370011	55	0.2356	0.06858	0.000847067	0.0178545	WP_049594824.1			Phage capsid protein
ACX60_RS07610	1.00764	0.242652	31	1.24066	0.279626	32	0.233	0.06605	0.000802319	0.0172612	WP_000749906.1			Bacterial SH3 domain protein
ACX60_RS07620	1.02037	0.293793	116	1.19619	0.34212	112	0.1758	0.04219	4.381e-05	0.00216933	WP_000002414.1			Phage tail protein
ACX60_RS07625	0.963965	0.209285	15	1.23117	0.185476	18	0.2672	0.06873	0.000498245	0.012143	WP_000094261.1			Uncharacterized protein
ACX60_RS07645	0.959113	0.125239	15	1.21284	0.0900055	16	0.2537	0.03898	3.97781e-07	4.59592e-05	WP_000523932.1			Uncharacterized protein
ACX60_RS07655	0.957319	0.239459	372	1.1506	0.289858	378	0.1933	0.01943	<0.000000000000001	<0.000000000000001	WP_000046542.1			Phage tail protein
ACX60_RS07670	0.982868	0.0820175	40	1.18878	0.091581	40	0.2059	0.01944	<0.000000000000001	<0.000000000000001	WP_000835157.1			Uncharacterized protein
ACX60_RS07675	0.977966	0.237612	174	1.17957	0.269541	175	0.2016	0.02721	9.7e-13	2.52251e-10	WP_049594825.1			Uncharacterized protein
ACX60_RS07700	0.989962	0.141232	68	1.12368	0.141818	72	0.1337	0.02393	1.18831e-07	1.8535e-05	WP_000829046.1	umuC (P1)	DNA polymerase V	DNA polymerase V subunit UmuC
ACX60_RS18990	0.987574	0.192682	19	1.22245	0.18136	21	0.2349	0.05915	0.000307766	0.00910637	WP_053100974.1			Uncharacterized protein
P2
ACX60_RS09970	0.979588	0.297796	85	0.772871	0.316835	75	-0.2067	0.04861	3.61038e-05	0.00181657	WP_011859165.1			Uncharacterized protein
ACX60_RS09975	0.978054	0.276956	137	0.809994	0.277482	125	-0.1681	0.03429	1.67622e-06	0.000143605	WP_000054088.1			Uncharacterized protein
ACX60_RS09995	0.98131	0.241149	196	0.839599	0.251855	187	-0.1417	0.02519	3.58886e-08	6.21979e-06	WP_049594833.1			Uncharacterized protein
ACX60_RS10030	1.02332	0.122147	22	0.820347	0.260331	18	-0.203	0.06241	0.00240551	0.0356782	WP_001139339.1			Head-tail adaptor protein
ACX60_RS10045	0.963786	0.23431	52	0.824469	0.215063	51	-0.1393	0.04434	0.0022019	0.0336713	WP_000375470.1	K06904	uncharacterized protein	Peptidase U35 (Phage prohead protease, HK97 family) (EC 3.4.-.-)
ACX60_RS10050	0.98918	0.15211	44	0.818836	0.260857	39	-0.1703	0.04624	0.000413342	0.0111658	WP_000108390.1			Phage-related protein
ACX60_RS10055	0.974648	0.230195	88	0.858742	0.28119	84	-0.1159	0.03911	0.00347343	0.0458356	WP_049594834.1			Terminase
ACX60_RS10125	0.976046	0.241389	55	0.815644	0.297102	49	-0.1604	0.05285	0.00305331	0.0423331	WP_000009564.1
P3
ACX60_RS12365	0.93574	0.266843	92	1.12455	0.269574	91	0.1888	0.03965	3.9209e-06	0.000277988	WP_000679992.1	umuC (P3)	DNA polymerase V	DNA polymerase V subunit UmuC
ACX60_RS12370	1.05218	0.195115	24	1.24693	0.241334	26	0.1947	0.06239	0.00304412	0.0423331	WP_001084012.1			Uncharacterized protein
ACX60_RS12375	0.978053	0.195864	46	1.16403	0.198443	47	0.186	0.04089	1.66752e-05	0.000945801
ACX60_RS12390	0.95393	0.340319	160	1.14014	0.345733	161	0.1862	0.03829	1.82281e-06	0.000149641	WP_031977643.1			Uncharacterized protein
ACX60_RS12400	1.01617	0.18599	71	1.15578	0.291727	74	0.1396	0.04082	0.000816343	0.0174426	WP_000008889.1			Uncharacterized protein
ACX60_RS12405	0.930718	0.2351	44	1.11718	0.329945	48	0.1865	0.06022	0.00261408	0.037929	WP_001130838.1			Uncharacterized protein
ACX60_RS12415	0.984126	0.250614	34	1.17133	0.241177	37	0.1872	0.05838	0.00203619	0.03176	WP_000073188.1			Uncharacterized protein
ACX60_RS12420	0.962387	0.300093	211	1.12235	0.336219	215	0.16	0.0309	3.48554e-07	4.34933e-05	WP_031977640.1			Phage tail protein
ACX60_RS12440	0.892165	0.315039	44	1.14363	0.406397	45	0.2515	0.0772	0.00160421	0.0276487	WP_000090027.1			Uncharacterized protein
ACX60_RS12450	0.987564	0.212067	87	1.16712	0.304097	93	0.1796	0.03933	9.27073e-06	0.000567069	WP_001287055.1			Uncharacterized protein
ACX60_RS12460	0.983821	0.213153	94	1.17147	0.275816	92	0.1877	0.0361	5.31519e-07	5.34871e-05	WP_000383137.1			Uncharacterized protein
ACX60_RS12465	0.877119	0.356111	30	1.16605	0.326989	33	0.2889	0.08606	0.00135916	0.0246842	WP_000877802.1			Uncharacterized protein
ACX60_RS12470	0.987741	0.263326	116	1.15188	0.282941	117	0.1641	0.03582	7.50712e-06	0.000487892	WP_000039808.1			Uncharacterized protein
ACX60_RS12475	0.994629	0.208393	68	1.16652	0.209202	69	0.1719	0.03568	3.84864e-06	0.000277988	WP_000240726.1			Uncharacterized protein
ACX60_RS12480	0.99219	0.220712	97	1.16849	0.282907	94	0.1763	0.03665	3.07353e-06	0.000239701	WP_000160522.1	K09960	uncharacterized protein	Uncharacterized protein
ACX60_RS12485	0.976346	0.240653	18	1.25873	0.18752	24	0.2824	0.06602	0.000114317	0.0041955	WP_001290910.1			Uncharacterized protein
ACX60_RS12495	1.00784	0.161377	30	1.22529	0.146934	35	0.2174	0.03825	3.62658e-07	4.35127e-05	WP_001016202.1			Uncharacterized protein
ACX60_RS12505	0.963571	0.317822	89	1.14165	0.353873	90	0.1781	0.05029	0.000509878	0.0123301	WP_000852317.1	K09961	uncharacterized protein	Uncharacterized protein
ACX60_RS12520	0.92308	0.341035	56	1.16216	0.34197	57	0.2391	0.06426	0.000313376	0.00913636	WP_049594846.1			Uncharacterized protein
ACX60_RS12540	0.956569	0.146682	35	1.16784	0.255557	39	0.2113	0.04919	5.36832e-05	0.00242977	WP_000959672.1			Uncharacterized protein
ACX60_RS12550	1.02341	0.15868	36	1.18104	0.111196	37	0.1576	0.032	5.28081e-06	0.000358125	WP_001288428.1			Uncharacterized protein
ACX60_RS12605	0.923811	0.224743	23	1.21014	0.327053	24	0.2863	0.0822	0.00111512	0.0220169	WP_000181031.1			Uncharacterized protein
ACX60_RS12640	1.01101	0.133966	16	1.202	0.105237	17	0.191	0.0418	7.34778e-05	0.00309754	WP_000362184.1			Uncharacterized protein
