# Supplementary material for: The Landscape of Phenotypic and Transcriptional Responses to Ciprofloxacin in Acinetobacter baumannii: Acquired Resistance Alleles Modulate Drug-Induced SOS Response and Prophage Replication
Source: mBio. 2019 Jun 11;10(3):e01127-19. doi: 10.1128/mBio.01127-19 (PMC6561030; doi:10.1128/mBio.01127-19)
Supplement: DATA SET S3 [file mBio.01127-19-sd003.xlsx]

## Sheet: gyrA parC cip13-14 Tn-seq
locus	untreated W mean	untreated W sd	untreated W se	untreated # insertions	Cip13-14 W mean	Cip13-14 W sd	Cip13-14 W se	Cip13-14 # insertions	Difference (Wtx-Wuntx)	SE of difference	P value	q value	Discovery?	Protein ID	Gene name	Protein name (KEGG)	Protein name (Uniprot)
ACX60_RS00005	0.1	X	X		0.1	X	X							WP_000964767.1	dnaA	chromosomal replication initiator protein	Chromosomal replication initiator protein DnaA
ACX60_RS00010	0.1	X	X		0.1	X	X							WP_001237350.1	dnaN	DNA polymerase III subunit beta	Beta sliding clamp
ACX60_RS00015	0.967818	0.271724	0.0288027	89	1.02537	0.256579	0.0275082	87	0.05755	0.03985	0.150531	0.973637	No	WP_000550808.1	recF	DNA replication and repair protein RecF	DNA replication and repair protein RecF
ACX60_RS00020	0.1	X	X		0.1	X	X							WP_000093728.1	gyrB	DNA gyrase subunit B	DNA gyrase subunit B (EC 5.99.1.3)
ACX60_RS00025	0.896255	0.404621	0.09537	18	0.963249	0.401	0.0919956	19	0.06699	0.1325	0.616231	>0.999999999999999	No	WP_000987637.1	cybC	soluble cytochrome b562	Cytochrome b562 family protein
ACX60_RS00030	1.04864	0.373024	0.0731561	26	1.18445	0.323319	0.0622227	27	0.1358	0.09578	0.162254	0.977958	No	WP_001009202.1			Uncharacterized protein
ACX60_RS00035	0.956535	0.322557	0.0268797	144	1.03349	0.336021	0.0278093	146	0.07695	0.03869	0.0476336	0.71468	No	WP_000613974.1	ABCF3	ATP-binding cassette, subfamily F, member 3	ABC transporter ATP-binding protein
ACX60_RS00040	0.919535	0.369222	0.0362052	104	1.08866	0.329431	0.0312682	111	0.1691	0.04766	0.000476654	0.0477585	Yes	WP_000746550.1			RND transporter
ACX60_RS00045	0.887189	0.369247	0.0457995	65	0.981667	0.334152	0.0414464	65	0.09448	0.06177	0.128596	0.95244	No	WP_000724999.1			Putative rND type efflux pump
ACX60_RS00050	0.965728	0.331773	0.0351679	89	1.03725	0.343302	0.0359878	91	0.07152	0.05034	0.157135	0.976839	No	WP_001212536.1			Putative rND type efflux pump
ACX60_RS00055	0.1	X	X		0.1	X	X							WP_000993572.1	erpA	iron-sulfur cluster insertion protein	Iron-sulfur cluster insertion protein ErpA
ACX60_RS00060	1.02694	0.246226	0.0233707	111	1.08102	0.302373	0.0288302	110	0.05408	0.03708	0.146127	0.967095	No	WP_000366384.1			Hydrolase
ACX60_RS00065	0.978206	0.327614	0.033972	93	1.06621	0.319148	0.0329176	94	0.08801	0.0473	0.0643685	0.796178	No	WP_001274576.1	anmK	anhydro-N-acetylmuramic acid kinase	Anhydro-N-acetylmuramic acid kinase (EC 2.7.1.170) (AnhMurNAc kinase)
ACX60_RS00070	0.1	X	X		0.1	X	X							WP_000064514.1	YARS, tyrS	tyrosyl-tRNA synthetase	Tyrosine--tRNA ligase (EC 6.1.1.1) (Tyrosyl-tRNA synthetase) (TyrRS)
ACX60_RS00075	0.1	X	X		0.1	X	X
ACX60_RS00080	0.1	X	X		0.1	X	X
ACX60_RS00085	0.1	X	X		0.1	X	X
ACX60_RS00090	0.1	X	X		0.1	X	X
ACX60_RS00095	0.1	X	X		0.1	X	X
ACX60_RS00100	0.986013	0.361219	0.0659493	30	1.02433	0.491079	0.0882003	31	0.03832	0.1107	0.73042	>0.999999999999999	No	WP_000587876.1	GST, gst	glutathione S-transferase	Glutathione S-transferase
ACX60_RS00105	1.00195	0.313739	0.0392174	64	1.0638	0.361684	0.0441867	67	0.06185	0.05927	0.29868	>0.999999999999999	No	WP_000698062.1			Outer membrane family protein
ACX60_RS00110	0.952849	0.371749	0.0274804	183	1.01645	0.366744	0.0264674	192	0.0636	0.03814	0.0962482	0.898983	No	WP_000132725.1	TC.NSS	neurotransmitter:Na+ symporter, NSS family	Transporter
ACX60_RS00115	0.674752	0.345233	0.199321	3	0.986346	0.189672	0.109507	3	0.3116	0.2274	0.242517	>0.999999999999999	No	WP_001097630.1			Uncharacterized protein
ACX60_RS00120	0.921172	0.356023	0.0425529	70	0.969703	0.333049	0.039807	70	0.04853	0.05827	0.406354	>0.999999999999999	No	WP_001077672.1	rsmB, sun	16S rRNA (cytosine967-C5)-methyltransferase	16S rRNA (Cytosine(967)-C(5))-methyltransferase
ACX60_RS00125	0.1	X	X		0.1	X	X							WP_000691200.1	MTFMT, fmt	methionyl-tRNA formyltransferase	Methionyl-tRNA formyltransferase (EC 2.1.2.9)
ACX60_RS00130	0.892832	0.334408	0.0307847	118	1.03112	0.30976	0.0280443	122	0.1383	0.04159	0.00102423	0.0846645	No	WP_001113592.1	ilvD	dihydroxy-acid dehydratase	Dihydroxy-acid dehydratase (DAD) (EC 4.2.1.9)
ACX60_RS00135	1.05457	0.278319	0.0236067	139	1.05619	0.34614	0.0293592	139	0.001619	0.03767	0.965746	>0.999999999999999	No	WP_000055250.1			Uncharacterized protein
ACX60_RS00140	0.919884	0.384689	0.0555251	48	1.0231	0.364877	0.0521252	49	0.1032	0.07612	0.178299	>0.999999999999999	No	WP_000143320.1	K07090	uncharacterized protein	Probable membrane transporter protein
ACX60_RS00145	0.978914	0.304814	0.0297468	105	1.02719	0.307628	0.0301655	104	0.04828	0.04236	0.255783	>0.999999999999999	No	WP_001209842.1			Transcriptional regulator
ACX60_RS00150	0.948682	0.2744	0.0273038	101	1.01571	0.280978	0.027821	102	0.06703	0.03899	0.0870771	0.873714	No	WP_000073451.1			Putative pyrimidine permease RutG
ACX60_RS00155	1.01602	0.295622	0.0221578	178	1.11199	0.317745	0.0237494	179	0.09597	0.03249	0.00334508	0.175561	No	WP_000250585.1	ppc	phosphoenolpyruvate carboxylase	Phosphoenolpyruvate carboxylase (PEPC) (PEPCase) (EC 4.1.1.31)
ACX60_RS00160	1.01469	0.346328	0.0384808	81	0.998194	0.404895	0.0452686	80	-0.01649	0.05936	0.78147	>0.999999999999999	No	WP_001195317.1	mexL	TetR/AcrR family transcriptional regulator, mexJK operon transcriptional repressor	TetR family transcriptional regulator
ACX60_RS00165	0.986253	0.324865	0.0335073	94	1.01675	0.360705	0.0374033	93	0.0305	0.05019	0.544164	>0.999999999999999	No	WP_001050652.1	mexJ	membrane fusion protein, multidrug efflux system	Efflux RND transporter periplasmic adaptor subunit (Efflux transporter periplasmic adaptor subunit) (Macrolide export protein MacA) (RND transporter)
ACX60_RS00170	0.974599	0.316676	0.0211118	225	1.02279	0.336754	0.0224503	225	0.04819	0.03082	0.118573	0.936789	No	WP_000671288.1	mexK	multidrug efflux pump	MMPL family protein (Multidrug transporter AcrB)
ACX60_RS00175	1.25365	0.431596	0.176198	6	1.43548	0.570831	0.215754	7	0.1818	0.285	0.536531	>0.999999999999999	No	WP_000529425.1			Putative membrane protein
ACX60_RS00180	0.572034	0.657815	0.131563	25	0.488907	0.523009	0.111506	22	-0.08313	0.175	0.637101	>0.999999999999999	No	WP_001119029.1	dnaJ	molecular chaperone DnaJ	Chaperone protein DnaJ
ACX60_RS00185	0.918709	0.366392	0.0718553	26	1.00936	0.36631	0.0747728	24	0.09065	0.1037	0.386393	>0.999999999999999	No	WP_000555686.1			Uncharacterized protein
ACX60_RS00190	0.1	X	X		0.1	X	X							WP_001271389.1	dapB	4-hydroxy-tetrahydrodipicolinate reductase	4-hydroxy-tetrahydrodipicolinate reductase (HTPA reductase) (EC 1.17.1.8)
ACX60_RS00195	1.01766	0.244759	0.0364865	45	1.05374	0.301385	0.0449278	45	0.03608	0.05788	0.534648	>0.999999999999999	No	WP_001036017.1			Polyketide cyclase / dehydrase and lipid transport family protein
ACX60_RS00200	0.986583	0.354439	0.0333428	113	1.04243	0.387708	0.0366349	112	0.05584	0.04952	0.260629	>0.999999999999999	No	WP_001097137.1	ydhP	MFS transporter, DHA1 family, inner membrane transport protein	MFS transporter
ACX60_RS00205	0.856191	0.393264	0.055068	51	0.916709	0.455527	0.0631703	52	0.06052	0.08392	0.472509	>0.999999999999999	No	WP_001025237.1	dkgB	2,5-diketo-D-gluconate reductase B	2,5-didehydrogluconate reductase B
ACX60_RS00210	1.02513	0.23951	0.0374052	41	1.07618	0.287827	0.0444126	42	0.05106	0.05819	0.382877	>0.999999999999999	No	WP_000843076.1			LysR family transcriptional regulator
ACX60_RS00215	1.05734	0.214691	0.0300627	51	1.10143	0.291715	0.0408483	51	0.04409	0.05072	0.386751	>0.999999999999999	No	WP_000770096.1			Uncharacterized protein
ACX60_RS00220	0.972945	0.300318	0.0230334	170	1.06002	0.334329	0.0251297	177	0.08707	0.03416	0.0112449	0.399792	No	WP_000143932.1			GntR family transcriptional regulator
ACX60_RS00225	0.974481	0.350119	0.0341681	105	1.05271	0.397702	0.0377482	111	0.07823	0.0511	0.127251	0.951111	No	WP_000069827.1	yjgB	uncharacterized zinc-type alcohol dehydrogenase-like protein	Alcohol dehydrogenase
ACX60_RS00230	1.02964	0.27298	0.0386052	50	1.08524	0.282999	0.0408474	48	0.05561	0.05616	0.32462	>0.999999999999999	No	WP_000857022.1	tag	DNA-3-methyladenine glycosylase I	DNA-3-methyladenine glycosidase
ACX60_RS00235	0.931966	0.37908	0.114297	11	0.999118	0.378286	0.119624	10	0.06715	0.1655	0.689404	>0.999999999999999	No	WP_001287365.1			Uncharacterized protein
ACX60_RS00240	0.921052	0.318964	0.03868	68	0.936858	0.397315	0.0485397	67	0.01581	0.06197	0.799061	>0.999999999999999	No	WP_009517919.1	lytH	peptidoglycan LD-endopeptidase LytH	Peptidase M23
ACX60_RS00245	0.942076	0.303472	0.0339292	80	1.0365	0.310042	0.0344492	81	0.09442	0.04836	0.052637	0.734353	No	WP_001113875.1	mutY	A/G-specific adenine glycosylase	A/G-specific adenine glycosylase (EC 3.2.2.-)
ACX60_RS00250	1.12524	0.121286	0.0700243	3	1.15041	0.193968	0.111987	3	0.02517	0.1321	0.858146	>0.999999999999999	No	WP_000130110.1			HIT domain protein
ACX60_RS00255	1.01938	0.232342	0.0223572	108	1.08867	0.287428	0.027039	113	0.06929	0.03525	0.0506118	0.732387	No	WP_000100767.1			Prolyl oligopeptidase family protein
ACX60_RS00260	1.12668	0.250114	0.144403	3	1.18843	0.276434	0.159599	3	0.06175	0.2152	0.788445	>0.999999999999999	No	WP_000490267.1			UPF0391 membrane protein J517_1449
ACX60_RS00265	0.808915	0.437865	0.109466	16	0.884203	0.474113	0.118528	16	0.07529	0.1613	0.644136	>0.999999999999999	No	WP_000102817.1	K09160	uncharacterized protein	UPF0260 protein J517_1448
ACX60_RS00270	0.94868	0.356447	0.0302334	139	0.97728	0.365732	0.0313613	136	0.0286	0.04355	0.511916	>0.999999999999999	No	WP_041171853.1
ACX60_RS00275	0.933791	0.388841	0.0392789	98	0.968106	0.419983	0.0422099	99	0.03431	0.05768	0.5526	>0.999999999999999	No	WP_001285406.1	ycaJ	putative ATPase	Sigma-54 interaction domain protein
ACX60_RS00280	0.982179	0.233853	0.0228217	105	1.06953	0.235141	0.0229475	105	0.08735	0.03236	0.00752366	0.307119	No	WP_000349490.1	yfdC	formate-nitrite transporter family protein	Formate transporter
ACX60_RS00285	1.13341	0.285207	0.116435	6	1.2158	0.464256	0.189532	6	0.08238	0.2224	0.718843	>0.999999999999999	No	WP_000418560.1			Uncharacterized protein
ACX60_RS00290	0.448421	0.333753	0.192692	3	0.730725	0.550401	0.317774	3	0.2823	0.3716	0.489781	>0.999999999999999	No	WP_000917863.1	purC	phosphoribosylaminoimidazole-succinocarboxamide synthase	Phosphoribosylaminoimidazole-succinocarboxamide synthase (EC 6.3.2.6) (SAICAR synthetase)
ACX60_RS00295	0.543097	0.364546	0.109915	11	0.870747	0.460305	0.132879	12	0.3277	0.1743	0.0740125	0.83978	No	WP_000983397.1			Putative lipoprotein-34
ACX60_RS00300	0.1	X	X		0.1	X	X							WP_000193600.1	dapA	4-hydroxy-tetrahydrodipicolinate synthase	4-hydroxy-tetrahydrodipicolinate synthase (HTPA synthase) (EC 4.3.3.7)
ACX60_RS00305	0.843832	0.331403	0.0523994	40	0.946864	0.377887	0.059016	41	0.103	0.07905	0.196231	>0.999999999999999	No	WP_001985076.1	pncA	nicotinamidase/pyrazinamidase	Isochorismatase family protein
ACX60_RS00310	0.963662	0.344631	0.0324201	113	1.0624	0.38687	0.0360758	115	0.09874	0.04855	0.043155	0.685675	No	WP_001275071.1	TC.BASS	bile acid:Na+ symporter, BASS family	Sodium Bile acid symporter family protein
ACX60_RS00315	0.990041	0.245618	0.0238565	106	1.01883	0.296201	0.0287696	106	0.02879	0.03737	0.441974	>0.999999999999999	No	WP_001071757.1	dinF	multidrug resistance protein, MATE family	MATE family efflux transporter
ACX60_RS00320	0.992599	0.340194	0.0825092	17	1.1333	0.440715	0.110179	16	0.1407	0.1366	0.310832	>0.999999999999999	No	WP_000924626.1			DUF523 domain-containing protein
ACX60_RS00325	1.00409	0.367754	0.0362359	103	1.10402	0.34986	0.0343066	104	0.09993	0.04989	0.0464923	0.71468	No	WP_000353163.1	HPD, hppD	4-hydroxyphenylpyruvate dioxygenase	4-hydroxyphenylpyruvate dioxygenase (EC 1.13.11.27)
ACX60_RS00330	0.958828	0.317204	0.0536173	35	0.8853	0.365228	0.0608713	36	-0.07353	0.08128	0.368818	>0.999999999999999	No	WP_000568800.1			Bacterial transcriptional regulator family protein
ACX60_RS00335	0.943938	0.305729	0.0337621	82	1.09429	0.311202	0.0328036	90	0.1504	0.04711	0.00168656	0.113807	No	WP_000141645.1			Glyoxalase/Bleomycin resistance /Dioxygenase superfamily protein
ACX60_RS00340	1.01565	0.289309	0.0663721	19	1.14897	0.273646	0.0597144	21	0.1333	0.08903	0.142517	0.967095	No	WP_000781240.1	maiA, GSTZ1	maleylacetoacetate isomerase	Maleylacetoacetate isomerase
ACX60_RS00345	0.973315	0.332129	0.0304462	119	1.06033	0.332831	0.0301331	122	0.08701	0.04284	0.0433414	0.685675	No	WP_000435855.1	FAH, fahA	fumarylacetoacetase	Fumarylacetoacetase
ACX60_RS00350	0.954111	0.343916	0.0340528	102	1.03736	0.343783	0.0345515	99	0.08324	0.04851	0.0877295	0.873714	No	WP_000107088.1	aroP	aromatic amino acid transport protein AroP	Amino acid permease family protein
ACX60_RS00355	1.00744	0.284396	0.0364131	61	1.06211	0.261742	0.0335126	61	0.05466	0.04949	0.271537	>0.999999999999999	No	WP_000833243.1			Peptidase M15
ACX60_RS00360	0.983154	0.273985	0.0288805	90	1.04321	0.260791	0.0281218	86	0.06005	0.04036	0.138549	0.955797	No	WP_000556602.1			Uncharacterized protein
ACX60_RS00365	0.962771	0.327105	0.0319221	105	1.11081	0.381175	0.0360176	112	0.148	0.04837	0.00248777	0.152328	No	WP_025467426.1			Acyltransferase
ACX60_RS00370	0.940287	0.295166	0.0472644	39	1.03569	0.320263	0.0500167	41	0.0954	0.06896	0.17047	0.994091	No	WP_001138322.1	hutC	GntR family transcriptional regulator, histidine utilization repressor	Histidine utilization repressor
ACX60_RS00375	0.984616	0.308148	0.0391349	62	1.0103	0.357686	0.0454262	62	0.02569	0.05996	0.669128	>0.999999999999999	No	WP_000571159.1	K09975	uncharacterized protein	Uncharacterized protein
ACX60_RS00380	0.937593	0.288856	0.0372911	60	1.02694	0.271957	0.0351095	60	0.08934	0.05122	0.0836952	0.873714	No	WP_000214181.1	hutU, UROC1	urocanate hydratase	Urocanate hydratase (Urocanase) (EC 4.2.1.49) (Imidazolonepropionate hydrolase)
ACX60_RS00385	1.02452	0.35817	0.0356392	101	1.08297	0.391314	0.0391314	100	0.05845	0.05291	0.270582	>0.999999999999999	No	WP_000421600.1	hutH, HAL	histidine ammonia-lyase	Histidine ammonia-lyase (Histidase) (EC 4.3.1.3)
ACX60_RS00390	1.0038	0.152425	0.0143389	113	1.08488	0.211824	0.0199267	113	0.08108	0.02455	0.00111473	0.087757	No	WP_000081464.1	hutT	histidine transporter	Amino acid permease family protein
ACX60_RS00395	0.957259	0.267033	0.0304312	77	1.11642	0.2683	0.0299968	80	0.1592	0.04273	0.000273636	0.0311987	Yes	WP_000737795.1	hutI, AMDHD1	imidazolonepropionase	Imidazolonepropionase (EC 3.5.2.7) (Imidazolone-5-propionate hydrolase)
ACX60_RS00400	0.963741	0.37064	0.0655205	32	1.0178	0.31824	0.0571576	31	0.05406	0.08716	0.537384	>0.999999999999999	No	WP_001016890.1	hutG	formiminoglutamase	Formimidoylglutamase (EC 3.5.3.8) (Formiminoglutamase) (Formiminoglutamate hydrolase)
ACX60_RS00405	0.951212	0.322519	0.034187	89	1.07316	0.327197	0.0337478	94	0.1219	0.04806	0.0120079	0.417931	No	WP_009517991.1			Uncharacterized protein
ACX60_RS00410	1.00415	0.368179	0.0622336	35	0.999273	0.3657	0.0609501	36	-0.004873	0.0871	0.955542	>0.999999999999999	No	WP_009517953.1	gph	phosphoglycolate phosphatase	Haloacid dehalogenase
ACX60_RS00415	0.901292	0.296134	0.0493556	36	0.940617	0.356406	0.0570706	39	0.03933	0.07601	0.606481	>0.999999999999999	No	WP_001063725.1	murI	glutamate racemase	Glutamate racemase (EC 5.1.1.3)
ACX60_RS00420	0.879843	0.327289	0.0538059	37	0.987123	0.308708	0.0514513	36	0.1073	0.07451	0.1543	0.97606	No	WP_000624236.1			Amino acid transporter
ACX60_RS00425	1.09463	0.296113	0.0346574	73	1.10004	0.319548	0.0361817	78	0.005414	0.05023	0.914304	>0.999999999999999	No	WP_001273438.1			Uncharacterized protein
ACX60_RS00430	1.01574	0.147135	0.0283162	27	1.06452	0.15727	0.0297212	28	0.04879	0.0411	0.240533	>0.999999999999999	No
ACX60_RS00435	0.931938	0.429069	0.119002	13	1.06565	0.411438	0.114112	13	0.1337	0.1649	0.425351	>0.999999999999999	No	WP_000625514.1			Uncharacterized protein
ACX60_RS00440	0.1	X	X		0.1	X	X							WP_009517977.1	glmS, GFPT	glucosamine---fructose-6-phosphate aminotransferase (isomerizing)	Glutamine--fructose-6-phosphate aminotransferase [isomerizing] (EC 2.6.1.16) (D-fructose-6-phosphate amidotransferase) (GFAT) (Glucosamine-6-phosphate synthase) (Hexosephosphate aminotransferase) (L-glutamine--D-fructose-6-phosphate amidotransferase)
ACX60_RS00445	0.1	X	X		0.1	X	X							WP_000108581.1	glmU	bifunctional UDP-N-acetylglucosamine pyrophosphorylase / Glucosamine-1-phosphate N-acetyltransferase	Bifunctional protein GlmU [Includes: UDP-N-acetylglucosamine pyrophosphorylase (EC 2.7.7.23) (N-acetylglucosamine-1-phosphate uridyltransferase); Glucosamine-1-phosphate N-acetyltransferase (EC 2.3.1.157)]
ACX60_RS00450	0.81554	0.0758103	0.0379051	4	0.407051	0.407351	0.203676	4	-0.4085	0.2072	0.096119	0.898983	No	WP_000380676.1	pgpA	phosphatidylglycerophosphatase A	Phosphatidylglycerophosphatase A (EC 3.1.3.27) (Phosphatidylglycerolphosphate phosphatase A)
ACX60_RS00455	0.1	X	X		0.1	X	X							WP_000807401.1	thiL	thiamine-monophosphate kinase	Thiamine-monophosphate kinase (TMP kinase) (Thiamine-phosphate kinase) (EC 2.7.4.16)
ACX60_RS00460	0.1	X	X		0.1	X	X							WP_000084188.1	nusB	N utilization substance protein B	Transcription antitermination protein NusB (Antitermination factor NusB)
ACX60_RS00465	0.1	X	X		0.1	X	X							WP_001007829.1	ribH, RIB4	6,7-dimethyl-8-ribityllumazine synthase	6,7-dimethyl-8-ribityllumazine synthase (DMRL synthase) (LS) (Lumazine synthase) (EC 2.5.1.78)
ACX60_RS00470	0.697837	0.437126	0.138231	10	1.18055	0.398474	0.106497	14	0.4827	0.1717	0.0101741	0.377978	No	WP_001131392.1	ribBA	3,4-dihydroxy 2-butanone 4-phosphate synthase / GTP cyclohydrolase II	3,4-dihydroxy-2-butanone 4-phosphate synthase (DHBP synthase) (EC 4.1.99.12)
ACX60_RS00475	0.756405	0.279939	0.0538743	27	0.446194	0.268188	0.0516129	27	-0.3102	0.07461	0.000120423	0.0147472	Yes	WP_000561451.1			Uncharacterized protein
ACX60_RS00480	0.770663	0.361214	0.0408995	78	1.06399	0.35562	0.0400104	79	0.2933	0.05721	8.65982e-07	0.000204523	Yes	WP_001206799.1	serB, PSPH	phosphoserine phosphatase	Phosphoserine phosphatase SerB (EC 3.1.3.3)
ACX60_RS00485	0.969579	0.103003	0.0515014	4	1.21064	0.434371	0.177331	6	0.2411	0.2254	0.316011	>0.999999999999999	No	WP_000255593.1			Putative membrane protein
ACX60_RS00490	1.1954	0.343708	0.0768555	20	1.18591	0.409056	0.0938439	19	-0.00949	0.1207	0.93778	>0.999999999999999	No	WP_000778126.1			Uncharacterized protein
ACX60_RS00495	1.10491	0.436512	0.138037	10	0.922242	0.48864	0.14733	11	-0.1827	0.203	0.379546	>0.999999999999999	No	WP_001202017.1	dtd, DTD1	D-tyrosyl-tRNA(Tyr) deacylase	D-aminoacyl-tRNA deacylase (DTD) (EC 3.1.1.96) (Gly-tRNA(Ala) deacylase) (EC 3.1.1.-)
ACX60_RS00500	0.978427	0.345851	0.0287213	145	1.05404	0.390413	0.0323108	146	0.07561	0.04325	0.0814734	0.873714	No	WP_000476843.1	katE, CAT, catB, srpA	catalase	Catalase (EC 1.11.1.6)
ACX60_RS00505	0.967618	0.407706	0.0709724	33	1.00734	0.400633	0.0697412	33	0.03972	0.0995	0.691078	>0.999999999999999	No	WP_000639068.1	K06867	uncharacterized protein	Ankyrin repeat family protein
ACX60_RS00510	0.936984	0.319951	0.0324861	97	1.06092	0.278948	0.0278948	100	0.1239	0.04273	0.00415403	0.20451	No	WP_000074557.1	pncB, NAPRT1	nicotinate phosphoribosyltransferase	Nicotinate phosphoribosyltransferase (NAPRTase) (EC 6.3.4.21)
ACX60_RS00515	0.94795	0.330616	0.0472308	49	1.0645	0.430204	0.0569819	57	0.1166	0.07548	0.125579	0.945833	No	WP_000174475.1	TST, MPST, sseA	thiosulfate/3-mercaptopyruvate sulfurtransferase	Sulfurtransferase
ACX60_RS00520	0.1	X	X		0.1	X	X							WP_000011220.1	psd, PISD	phosphatidylserine decarboxylase	Phosphatidylserine decarboxylase proenzyme (EC 4.1.1.65) [Cleaved into: Phosphatidylserine decarboxylase beta chain; Phosphatidylserine decarboxylase alpha chain]
ACX60_RS00525	1.00037	0.29028	0.0255577	129	1.04035	0.312671	0.0276364	128	0.03998	0.03763	0.289027	>0.999999999999999	No	WP_000619868.1			Lipase
ACX60_RS00530	0.839419	0.306095	0.0319126	92	1.03601	0.356946	0.0362424	97	0.1966	0.04849	7.36158e-05	0.00973628	Yes	WP_000273191.1	phoR	two-component system, OmpR family, phosphate regulon sensor histidine kinase PhoR	Phosphate regulon sensor kinase PhoR (EC 2.7.3.-)
ACX60_RS00535	0.814756	0.315	0.0517856	37	0.895935	0.343529	0.0572548	36	0.08118	0.07711	0.295997	>0.999999999999999	No	WP_000650776.1	phoB	two-component system, OmpR family, phosphate regulon response regulator PhoB	Phosphate regulon transcriptional regulatory protein PhoB
ACX60_RS00540	0.950825	0.385035	0.0488995	62	1.07845	0.38588	0.0471427	67	0.1276	0.06793	0.0625656	0.78958	No	WP_000224581.1			Transcriptional regulator
ACX60_RS00545	0.866693	0.346462	0.0692923	25	0.981742	0.403839	0.0777188	27	0.115	0.1047	0.277309	>0.999999999999999	No	WP_000787753.1			Short chain dehydrogenase family protein
ACX60_RS00550	0.935341	0.348482	0.0361359	93	0.991815	0.376836	0.0367754	105	0.05647	0.0518	0.276983	>0.999999999999999	No	WP_001135124.1			MATE efflux family protein
ACX60_RS00555	0.906179	0.429854	0.0627006	47	0.980249	0.410953	0.0587076	49	0.07407	0.08581	0.390252	>0.999999999999999	No	WP_000939861.1	ybdL	methionine transaminase	Aminotransferase
ACX60_RS00560	0.958764	0.333591	0.0297186	126	1.03288	0.373826	0.0322937	134	0.07411	0.04404	0.0936126	0.890166	No	WP_001055481.1			Uncharacterized protein
ACX60_RS00565	0.991306	0.316535	0.0477194	44	1.00759	0.36018	0.0542991	44	0.01628	0.07229	0.822317	>0.999999999999999	No	WP_000876371.1			Uncharacterized protein
ACX60_RS00570	0.803075	0.417599	0.186756	5	0.865844	0.429726	0.175435	6	0.06277	0.257	0.812504	>0.999999999999999	No	WP_000999594.1			Uncharacterized protein
ACX60_RS00575	0.749369	0.356017	0.0441585	65	0.872213	0.442444	0.053264	69	0.1228	0.06963	0.0800244	0.873714	No	WP_000082281.1	gshA	glutamate--cysteine ligase	Glutamate--cysteine ligase (EC 6.3.2.2) (Gamma-ECS) (GCS) (Gamma-glutamylcysteine synthetase)
ACX60_RS00580	0.917717	0.3869	0.103403	14	0.999564	0.459469	0.118634	15	0.08185	0.1583	0.609417	>0.999999999999999	No	WP_001240040.1	dsbB	disulfide bond formation protein DsbB	Disulfide bond formation protein B (Disulfide oxidoreductase)
ACX60_RS00585	0.976945	0.325644	0.0233799	194	1.03654	0.3522	0.0253519	193	0.0596	0.03448	0.0847059	0.873714	No
ACX60_RS00590	0.928411	0.303104	0.0326845	86	1.07909	0.29795	0.0315826	89	0.1507	0.04544	0.0011121	0.087757	No
ACX60_RS00595	0.941328	0.281911	0.0411209	47	0.987965	0.287395	0.0423741	46	0.04664	0.05903	0.431574	>0.999999999999999	No
ACX60_RS00600	1.21237	0	0	1	1.04531	0.070613	0.0499309	2						WP_049594792.1
ACX60_RS00605	1.01851	0.277251	0.0277251	100	1.08661	0.298587	0.0298587	100	0.06811	0.04075	0.0962018	0.898983	No	WP_049594793.1
ACX60_RS00610	1.07464	0.354169	0.0708337	25	0.930215	0.300773	0.0627155	23	-0.1444	0.09526	0.136342	0.953149	No	WP_000598979.1			Uncharacterized protein
ACX60_RS00615	0.748821	0.492628	0.142209	12	0.737267	0.477963	0.137976	12	-0.01155	0.1981	0.954029	>0.999999999999999	No	WP_001045997.1			SH3 domain-containing protein
ACX60_RS00620	1.092	0	0	1	1.47691	0.344634	0.243693	2
ACX60_RS00625	0.499596	0.467063	0.208877	5	0.472396	0.52287	0.233834	5	-0.0272	0.3135	0.933	>0.999999999999999	No	WP_031978810.1			Uncharacterized protein
ACX60_RS00630	0.941968	0.290576	0.0918882	10	1.09384	0.349305	0.11046	10	0.1519	0.1437	0.304486	>0.999999999999999	No	WP_000659468.1	pgpC	phosphatidylglycerophosphatase C	Haloacid dehalogenase
ACX60_RS00635	0.959021	0.261879	0.106912	6	0.889883	0.295819	0.120768	6	-0.06914	0.1613	0.677263	>0.999999999999999	No	WP_000787566.1			Uncharacterized protein
ACX60_RS00640	0.988671	0.391591	0.0577369	46	1.08957	0.393419	0.0573861	47	0.1009	0.08141	0.218376	>0.999999999999999	No	WP_001139630.1			Alpha/beta hydrolase family protein
ACX60_RS00645	0.952772	0.370213	0.056457	43	1.00349	0.367652	0.0574176	41	0.05072	0.08054	0.530593	>0.999999999999999	No	WP_001021720.1	K07000	uncharacterized protein	Alpha/beta hydrolase family protein
ACX60_RS00650	0.1	X	X		0.1	X	X							WP_000195974.1	parE	topoisomerase IV subunit B	DNA topoisomerase 4 subunit B (EC 5.99.1.3) (Topoisomerase IV subunit B)
ACX60_RS00655	1.04041	0.247524	0.0297984	69	1.10972	0.296492	0.0344664	74	0.06931	0.04585	0.132856	0.953149	No	WP_000605493.1	allA	ureidoglycolate lyase	Ureidoglycolate lyase (EC 4.3.2.3)
ACX60_RS00660	0.965208	0.304375	0.0263926	133	1.04301	0.309948	0.0269775	132	0.07781	0.03774	0.0402163	0.679019	No	WP_000212407.1	alc, ALLC	allantoicase	Probable allantoicase (EC 3.5.3.4) (Allantoate amidinohydrolase)
ACX60_RS00665	0.998755	0.30454	0.0253783	144	1.08222	0.321203	0.0266745	145	0.08346	0.03683	0.0241706	0.541415	No	WP_001103537.1	hpxO	FAD-dependent urate hydroxylase	FAD binding domain protein
ACX60_RS00670	0.732721	0.446383	0.0843585	28	0.816453	0.410689	0.0749813	30	0.08373	0.1125	0.459964	>0.999999999999999	No	WP_001176272.1			Ion channel protein Tsx
ACX60_RS00675	0.991996	0.317142	0.0295737	115	1.04794	0.32338	0.0297696	118	0.05594	0.04197	0.183909	>0.999999999999999	No	WP_001016443.1			Uracil permease
ACX60_RS00680	0.78959	0.450556	0.130064	12	1.05677	0.410818	0.106073	15	0.2672	0.1661	0.120187	0.936789	No	WP_000626023.1	uraH, pucM, hiuH	5-hydroxyisourate hydrolase	5-hydroxyisourate hydrolase (HIU hydrolase) (HIUHase) (EC 3.5.2.17)
ACX60_RS00685	0.874584	0.434935	0.086987	25	0.935977	0.432942	0.0883739	24	0.06139	0.124	0.622871	>0.999999999999999	No	WP_000477669.1	hpxQ	2-oxo-4-hydroxy-4-carboxy-5-ureidoimidazoline decarboxylase	OHCU decarboxylase (EC 4.1.1.-)
ACX60_RS00690	1.002	0.376553	0.0463505	66	1.06271	0.407758	0.0505762	65	0.06071	0.06856	0.377538	>0.999999999999999	No	WP_000004719.1	hpxB	allantoinase	Polysaccharide deacetylase family protein
ACX60_RS00695	0.911157	0.38555	0.0995487	15	1.01172	0.331212	0.0885202	14	0.1006	0.1339	0.459241	>0.999999999999999	No	WP_001019316.1			Sigma 54 modulation / S30EA ribosomal family protein
ACX60_RS00700	0.954721	0.288487	0.0744869	15	1.13363	0.322382	0.0805954	16	0.1789	0.1102	0.115147	0.936789	No	WP_000958427.1			Ankyrin repeats family protein
ACX60_RS00705	0.914888	0.329077	0.0754956	19	0.974255	0.319498	0.0714419	20	0.05937	0.1039	0.571045	>0.999999999999999	No	WP_001258758.1			MetA-pathway of phenol degradation family protein
ACX60_RS00710	0.931489	0.304245	0.0282485	116	1.03453	0.336798	0.0307453	120	0.103	0.04182	0.0144746	0.447285	No	WP_009517911.1	dsbD	thiol:disulfide interchange protein DsbD	Thiol:disulfide interchange protein
ACX60_RS00715	1.02452	0.37559	0.0448916	70	1.06795	0.386526	0.0461986	70	0.04343	0.06442	0.501301	>0.999999999999999	No	WP_000702273.1			Diguanylate cyclase domain protein
ACX60_RS00720	0.981487	0.2557	0.0299274	73	1.03121	0.28031	0.0323674	75	0.04972	0.04414	0.261783	>0.999999999999999	No	WP_001025107.1			Alpha/beta hydrolase fold family protein
ACX60_RS00725	1.10092	0.25628	0.147963	3	1.01583	0.0194492	0.0137527	2	-0.08509	0.1913	0.686585	>0.999999999999999	No	WP_000717015.1			Uncharacterized protein
ACX60_RS00730	0.946106	0.357865	0.0478218	56	1.04337	0.360266	0.0469027	59	0.09727	0.067	0.149314	0.973637	No	WP_000913166.1			Transcriptional regulator, Spx/MgsR family
ACX60_RS00735	0.936297	0.38386	0.058538	43	0.962117	0.363526	0.0548036	44	0.02582	0.08014	0.748097	>0.999999999999999	No	WP_000612365.1	E3.1.11.2, xthA	exodeoxyribonuclease III	Exodeoxyribonuclease III (EC 3.1.11.2)
ACX60_RS00740	0.293772	0.492597	0.164199	9	0.84468	0.517289	0.163581	10	0.5509	0.2324	0.0298566	0.599908	No	WP_000211305.1	pyrE	orotate phosphoribosyltransferase	Orotate phosphoribosyltransferase (OPRT) (OPRTase) (EC 2.4.2.10)
ACX60_RS00745	1.0602	0.126034	0.0234039	29	1.1019	0.155901	0.0284636	30	0.0417	0.03698	0.264192	>0.999999999999999	No	WP_000166297.1			Uncharacterized protein
ACX60_RS00750	1.04327	0.306439	0.0255366	144	1.11474	0.335578	0.0278683	145	0.07147	0.03781	0.0597368	0.781614	No	WP_031978803.1	TC.FEV.OM	iron complex outermembrane recepter protein	Ligand-gated channel protein
ACX60_RS00755	0.889516	0.418323	0.120759	12	1.10112	0.162114	0.0449622	13	0.2116	0.1249	0.103824	0.927875	No	WP_000781166.1			Uncharacterized protein
ACX60_RS00760	0.755058	0.376996	0.0864889	19	0.852527	0.386416	0.08865	19	0.09747	0.1239	0.436441	>0.999999999999999	No	WP_001265495.1	gshB	glutathione synthase	Glutathione synthetase (EC 6.3.2.3) (GSH synthetase) (GSH-S) (GSHase) (Glutathione synthase)
ACX60_RS00765	0.1	X	X		0.1	X	X							WP_000132430.1	murG	UDP-N-acetylglucosamine--N-acetylmuramyl-(pentapeptide) pyrophosphoryl-undecaprenol N-acetylglucosamine transferase	UDP-N-acetylglucosamine--N-acetylmuramyl-(pentapeptide) pyrophosphoryl-undecaprenol N-acetylglucosamine transferase (EC 2.4.1.227) (Undecaprenyl-PP-MurNAc-pentapeptide-UDPGlcNAc GlcNAc transferase)
ACX60_RS00770	0.1	X	X		0.1	X	X							WP_000075472.1	murC	UDP-N-acetylmuramate--alanine ligase	UDP-N-acetylmuramate--L-alanine ligase (EC 6.3.2.8) (UDP-N-acetylmuramoyl-L-alanine synthetase)
ACX60_RS00775	0.1	X	X		0.1	X	X							WP_000063661.1	ddl	D-alanine-D-alanine ligase	D-alanine--D-alanine ligase (EC 6.3.2.4) (D-Ala-D-Ala ligase) (D-alanylalanine synthetase)
ACX60_RS00780	0.1	X	X		0.1	X	X							WP_000057903.1	ftsQ	cell division protein FtsQ	Cell division protein FtsQ
ACX60_RS00785	0.1	X	X		0.1	X	X							WP_001287630.1	ftsA	cell division protein FtsA	Cell division protein FtsA
ACX60_RS00790	0.1	X	X		0.1	X	X							WP_000135734.1	ftsZ	cell division protein FtsZ	Cell division protein FtsZ
ACX60_RS00795	0.1	X	X		0.1	X	X							WP_000240697.1	lpxC	UDP-3-O-[3-hydroxymyristoyl] N-acetylglucosamine deacetylase	UDP-3-O-acyl-N-acetylglucosamine deacetylase (UDP-3-O-acyl-GlcNAc deacetylase) (EC 3.5.1.108) (UDP-3-O-[R-3-hydroxymyristoyl]-N-acetylglucosamine deacetylase)
ACX60_RS00800	0.845076	0	0	1	0.1	X	X	1						WP_000042455.1			Uncharacterized protein
ACX60_RS00805	0.860262	0.427048	0.0931896	21	0.843612	0.363942	0.0813799	20	-0.01665	0.1242	0.894053	>0.999999999999999	No	WP_000557460.1			Peptidase M23 family protein
ACX60_RS00810	0.5057	0.461167	0.0961599	23	0.698372	0.623136	0.119923	27	0.1927	0.1574	0.226967	>0.999999999999999	No	WP_000896433.1	aceE	pyruvate dehydrogenase E1 component	Pyruvate dehydrogenase E1 component (EC 1.2.4.1)
ACX60_RS00815	0.565575	0.65055	0.290935	5	0.529561	0.485217	0.242608	4	-0.03601	0.3927	0.929504	>0.999999999999999	No	WP_001166132.1	DLAT, aceF, pdhC	pyruvate dehydrogenase E2 component (dihydrolipoamide acetyltransferase)	Dihydrolipoamide acetyltransferase component of pyruvate dehydrogenase complex (EC 2.3.1.-)
ACX60_RS00820	1.09315	0.318896	0.0797241	16	1.06743	0.363164	0.090791	16	-0.02572	0.1208	0.832869	>0.999999999999999	No	WP_000900285.1			Putative membrane protein
ACX60_RS00825	0.88483	0.374411	0.073428	26	0.964065	0.316697	0.0609483	27	0.07923	0.09512	0.408745	>0.999999999999999	No	WP_001154984.1			Uncharacterized protein
ACX60_RS00830	0.970005	0.284023	0.0281225	102	1.01484	0.295876	0.0288745	105	0.04484	0.04033	0.267531	>0.999999999999999	No	WP_049594794.1	TC.FEV.OM	iron complex outermembrane recepter protein	Ligand-gated channel protein
ACX60_RS00835	1.03061	0.34654	0.067962	26	1.16043	0.41455	0.07698	29	0.1298	0.1037	0.216123	>0.999999999999999	No	WP_000505322.1			Metallo-beta-lactamase superfamily protein
ACX60_RS00840	0.896436	0.349701	0.0628082	31	0.955461	0.357012	0.0621477	33	0.05903	0.08842	0.506879	>0.999999999999999	No	WP_000952249.1	K06940	uncharacterized protein	Flagellin N-methylase family protein
ACX60_RS00845	0.1	X	X	1	0.1	X	X	1						WP_000956023.1	IMPDH, guaB	IMP dehydrogenase	Inosine-5'-monophosphate dehydrogenase (IMP dehydrogenase) (IMPD) (IMPDH) (EC 1.1.1.205)
ACX60_RS00850	0.1	X	X		0.1	X	X							WP_000119868.1	glmM	phosphoglucosamine mutase	Phosphoglucosamine mutase (EC 5.4.2.10)
ACX60_RS00855	1.62946	2.22045e-16	2.22045e-16	1	1.81743	0	0	1						WP_001286115.1	pdxH, PNPO	pyridoxamine 5'-phosphate oxidase	Pyridoxine/pyridoxamine 5'-phosphate oxidase (EC 1.4.3.5) (PNP/PMP oxidase) (PNPOx) (Pyridoxal 5'-phosphate synthase)
ACX60_RS00860	0.990857	0.296301	0.027393	117	0.982513	0.312265	0.0283877	121	-0.008344	0.03948	0.832809	>0.999999999999999	No	WP_000161612.1	recJ	single-stranded-DNA-specific exonuclease	Single-stranded-DNA-specific exonuclease RecJ
ACX60_RS00865	0.941572	0.317205	0.0402851	62	1.04358	0.228177	0.0289785	62	0.102	0.04963	0.0419628	0.68475	No	WP_000731729.1			Putative porin
ACX60_RS00870	0.1	X	X		0.1	X	X							WP_077670325.1	prfB	peptide chain release factor 2
ACX60_RS00875	0.975425	0.314982	0.0556814	32	1.05548	0.305291	0.0548318	31	0.08006	0.07819	0.309917	>0.999999999999999	No	WP_000350419.1			Bacterial regulatory, arsR family protein
ACX60_RS00880	0.894676	0.243999	0.0609998	16	0.959696	0.433395	0.102152	18	0.06502	0.1228	0.600068	>0.999999999999999	No	WP_000819048.1			Flavin oxidoreductase / NADH oxidase family protein
ACX60_RS00885	1.07205	0	0	1	0.948135	0	0	1						WP_000224848.1	kdtA, waaA	3-deoxy-D-manno-octulosonic-acid transferase	3-deoxy-D-manno-2-octulosonate transferase
ACX60_RS00890	0.889832	0.458354	0.0724721	40	0.981164	0.491904	0.0777768	40	0.09133	0.1063	0.392905	>0.999999999999999	No	WP_001028398.1			Ribosomal RNA small subunit methyltransferase E (EC 2.1.1.193)
ACX60_RS00895	1.02758	0.241917	0.0387377	39	1.11624	0.308275	0.0475678	42	0.08865	0.0619	0.155995	0.976839	No	WP_000752852.1			Transporter
ACX60_RS00900	0.98423	0.278676	0.0446239	39	1.06919	0.309562	0.0495696	39	0.08496	0.0667	0.206588	>0.999999999999999	No	WP_000457177.1			Uncharacterized protein
ACX60_RS00905	0.886342	0.374075	0.0345833	117	0.958216	0.348008	0.0319018	119	0.07187	0.04702	0.127729	0.951111	No	WP_001002959.1	ACSS, acs	acetyl-CoA synthetase	Acetyl-coenzyme A synthetase (AcCoA synthetase) (Acs) (EC 6.2.1.1) (Acetate--CoA ligase) (Acyl-activating enzyme)
ACX60_RS00910	0.874583	0.455976	0.0739691	38	0.955546	0.50092	0.0792024	40	0.08096	0.1086	0.458407	>0.999999999999999	No	WP_000806365.1			Isochorismatase
ACX60_RS00915	0.998636	0.215435	0.0430871	25	1.09977	0.223286	0.0429713	27	0.1011	0.06094	0.103246	0.927875	No	WP_001019410.1			AsnC family protein (Transcriptional regulator)
ACX60_RS00920	0.967401	0.299316	0.0273237	120	1.06497	0.305496	0.0276583	122	0.09756	0.03889	0.0127676	0.43521	No	WP_000192767.1	sfnG	dimethylsulfone monooxygenase	Dimethyl sulfone monooxygenase SfnG (EC 1.14.-.-)
ACX60_RS00925	0.945229	0.394139	0.0587547	45	0.933196	0.447384	0.0674457	44	-0.01203	0.08932	0.893139	>0.999999999999999	No	WP_000145704.1	ssuE	FMN reductase	FMN reductase (EC 1.5.1.-)
ACX60_RS00930	0.98712	0.229945	0.0310058	55	1.05229	0.298718	0.0395661	57	0.06517	0.0505	0.199591	>0.999999999999999	No	WP_001023261.1			Bacterial regulatory s, luxR family protein
ACX60_RS00935	0.97055	0.412313	0.0687188	36	0.976089	0.487161	0.0800888	37	0.005539	0.1058	0.958383	>0.999999999999999	No	WP_001026735.1			Uncharacterized protein
ACX60_RS00940	0.962439	0.281382	0.0179768	245	1.04283	0.312382	0.0196006	254	0.08039	0.02665	0.00268439	0.155716	No	WP_001089744.1			Response regulator
ACX60_RS00945	0.950043	0.414139	0.0782649	28	0.943657	0.412571	0.0779686	28	-0.006387	0.1105	0.954111	>0.999999999999999	No	WP_000372818.1			Uncharacterized protein
ACX60_RS00950	0.948615	0.347849	0.0318873	119	1.03721	0.385455	0.0344761	125	0.08859	0.04708	0.0610715	0.787358	No	WP_000871883.1	actP	cation/acetate symporter
ACX60_RS00955	0.968775	0.326739	0.046677	49	1.01386	0.341551	0.0478268	51	0.04508	0.06689	0.501914	>0.999999999999999	No	WP_001256565.1			Ion channel family protein
ACX60_RS00960	0.980676	0.290799	0.0196954	218	1.02998	0.346113	0.0232821	221	0.04931	0.03053	0.107047	0.936789	No	WP_001139472.1	betT, betS	choline/glycine/proline betaine transport protein	Transporter, betaine/carnitine/choline transporter family protein
ACX60_RS00965	0.817426	0.47957	0.159857	9	0.801321	0.4273	0.142433	9	-0.01611	0.2141	0.940972	>0.999999999999999	No	WP_000733006.1			Putative porin
ACX60_RS00970	0.948838	0.313518	0.0267857	137	1.06004	0.295038	0.0249353	140	0.1112	0.03657	0.00258775	0.15279	No	WP_000016106.1			Diguanylate cyclase (GGDEF domain-containing protein)
ACX60_RS00975	0.982379	0.326905	0.0251465	169	1.04988	0.319183	0.0246255	168	0.0675	0.0352	0.0560107	0.755906	No	WP_000083355.1	uvrA	excinuclease ABC subunit A	UvrABC system protein A (UvrA protein) (Excinuclease ABC subunit A)
ACX60_RS00980	0.936298	0.311264	0.0435857	51	1.01852	0.372294	0.0511386	53	0.08222	0.06742	0.22548	>0.999999999999999	No	WP_000826315.1	nemR	TetR/AcrR family transcriptional regulator, transcriptional repressor for nem operon	TetR family transcriptional regulator
ACX60_RS00985	1.00061	0.232533	0.0217787	114	1.06759	0.270088	0.025296	114	0.06698	0.03338	0.0459806	0.713767	No	WP_001256571.1	qor, CRYZ	NADPH2:quinone reductase	NADPH:quinone oxidoreductase
ACX60_RS00990	1.01646	0.285257	0.0672358	18	1.13002	0.430822	0.0940131	21	0.1136	0.1192	0.346913	>0.999999999999999	No	WP_000580168.1	K08987	putative membrane protein	DUF1304 domain-containing protein
ACX60_RS00995	1.00125	0.303894	0.0395636	59	1.06784	0.2945	0.0377068	61	0.06658	0.05463	0.225327	>0.999999999999999	No	WP_000263328.1	glpM	membrane protein GlpM	Uncharacterized protein
ACX60_RS01000	0.951974	0.394169	0.0492711	64	0.927053	0.406415	0.0520361	61	-0.02492	0.07161	0.728419	>0.999999999999999	No	WP_000899418.1	tenA	thiaminase (transcriptional activator TenA)	Aminopyrimidine aminohydrolase (EC 3.5.99.2)
ACX60_RS01005	0.979072	0.356598	0.0391417	83	1.10726	0.322525	0.0354017	83	0.1282	0.05278	0.016223	0.464854	No	WP_004833586.1	K09799	uncharacterized protein	Uncharacterized protein
ACX60_RS01010	0.771884	0.420686	0.0572481	54	1.0489	0.437137	0.0579003	57	0.277	0.08151	0.000946876	0.0833641	No	WP_000980462.1			MFS transporter
ACX60_RS01015	0.1	X	X		0.1	X	X							WP_001215080.1	ssb	single-strand DNA-binding protein	Single-stranded DNA-binding protein (SSB)
ACX60_RS01020	0.955599	0.305853	0.0412412	55	1.06049	0.271469	0.0366049	55	0.1049	0.05514	0.0598068	0.781614	No	WP_000082714.1			Branched-chain amino acid transport family protein
ACX60_RS01025	0.976939	0.417985	0.0637421	43	1.08893	0.396209	0.0590634	45	0.112	0.08679	0.200402	>0.999999999999999	No	WP_000431605.1			Branched-chain amino acid ABC transporter permease
ACX60_RS01030	0.955239	0.444213	0.107737	17	0.953904	0.494518	0.12363	16	-0.001335	0.1634	0.993535	>0.999999999999999	No	WP_000081859.1			Helix-turn-helix family protein
ACX60_RS01035	0.919413	0.354574	0.0282084	158	0.986893	0.38181	0.0297239	165	0.06748	0.04104	0.101136	0.927875	No	WP_000718865.1	gabP	GABA permease	Amino acid permease family protein
ACX60_RS01040	0.991235	0.330234	0.0354048	87	1.02115	0.323999	0.0351426	85	0.02991	0.0499	0.549658	>0.999999999999999	No	WP_001257159.1	K00375	GntR family transcriptional regulator / MocR family aminotransferase	DNA-binding protein
ACX60_RS01045	0.966348	0.263162	0.0253228	108	1.06125	0.313022	0.0298455	110	0.09491	0.0392	0.0163084	0.464854	No	WP_000380902.1	puuE	4-aminobutyrate aminotransferase	4-aminobutyrate transaminase
ACX60_RS01050	0.919053	0.314745	0.0302863	108	1.00027	0.34784	0.0331652	110	0.08122	0.04495	0.0722075	0.834792	No	WP_000615696.1	gabD	succinate-semialdehyde dehydrogenase / glutarate-semialdehyde dehydrogenase	Succinate-semialdehyde dehydrogenase (NADP(+))
ACX60_RS01055	0.913482	0.347375	0.0563517	38	0.935514	0.377969	0.0597621	40	0.02203	0.08232	0.789701	>0.999999999999999	No	WP_000912182.1			LysR family transcriptional regulator
ACX60_RS01060	1.01406	0.365603	0.0408757	80	1.12201	0.405268	0.0450298	81	0.108	0.06085	0.0779754	0.86228	No	WP_000046156.1			Uncharacterized protein
ACX60_RS01065	0.979271	0.222799	0.0210526	112	1.06254	0.22524	0.0208234	117	0.08327	0.02962	0.0053627	0.239615	No	WP_000713965.1	K06911	uncharacterized protein	Pirin family protein
ACX60_RS01070	0.860735	0.403683	0.0737021	30	1.08226	0.392924	0.067386	34	0.2215	0.09969	0.0299369	0.599908	No	WP_000350212.1			Pyridine nucleotide-disulfide oxidoreductase family protein
ACX60_RS01075	1.00649	0.350681	0.059276	35	1.11236	0.403809	0.0655064	38	0.1059	0.08886	0.237464	>0.999999999999999	No	WP_000645054.1			Methyltransferase
ACX60_RS01080	0.875819	0.32703	0.10901	9	0.809975	0.41749	0.132022	10	-0.06584	0.1735	0.709026	>0.999999999999999	No	WP_000114351.1			Glutathione-dependent formaldehyde-activating enzyme family protein
ACX60_RS01085	0.817734	0.502079	0.189768	7	0.930346	0.468269	0.176989	7	0.1126	0.2595	0.672011	>0.999999999999999	No	WP_000777195.1			Peptide signal protein
ACX60_RS01090	0.1	X	X		0.1	X	X
ACX60_RS01095	0.982802	0.344349	0.033605	105	1.00135	0.349701	0.034457	103	0.01854	0.04812	0.700388	>0.999999999999999	No	WP_001089017.1	ynfM	MFS transporter, YNFM family, putative membrane transport protein	MFS transporter
ACX60_RS01100	0.944943	0.335479	0.0318423	111	1.03473	0.386273	0.0363375	113	0.08979	0.04838	0.064774	0.796178	No	WP_000423157.1			Transcriptional regulator
ACX60_RS01105	0.890137	0.382819	0.0525842	53	0.944213	0.327824	0.0463613	50	0.05408	0.07042	0.444341	>0.999999999999999	No	WP_001061082.1			Permease
ACX60_RS01110	0.971439	0.364794	0.0543803	45	1.0209	0.330268	0.0497897	44	0.04946	0.07381	0.504589	>0.999999999999999	No	WP_002048124.1			Uncharacterized protein
ACX60_RS01115	0.936036	0.281546	0.0383136	54	0.98035	0.378732	0.0506102	56	0.04431	0.06381	0.488902	>0.999999999999999	No	WP_000789141.1			Signal peptide protein
ACX60_RS01120	0.919346	0.389804	0.0420337	86	0.955552	0.443186	0.0480703	85	0.03621	0.06381	0.571184	>0.999999999999999	No
ACX60_RS01125	1.02502	0.41392	0.110625	14	1.01177	0.385032	0.111149	12	-0.01324	0.1577	0.93378	>0.999999999999999	No	WP_000447716.1			Bacterial regulatory helix-turn-helix s, AraC family protein
ACX60_RS01130	0.866623	0.315321	0.0518385	37	1.01931	0.263367	0.0406384	42	0.1527	0.06512	0.0216198	0.531146	No	WP_000584338.1			GNAT family N-acetyltransferase
ACX60_RS01135	0.756384	0.444484	0.134017	11	0.808949	0.501072	0.151079	11	0.05256	0.202	0.79731	>0.999999999999999	No	WP_009517923.1			TetR family transcriptional regulator
ACX60_RS01140	0.875343	0.363615	0.0509163	51	0.963481	0.381406	0.0534075	51	0.08814	0.07379	0.235125	>0.999999999999999	No	WP_000455804.1			Alkyl hydroperoxide reductase AhpD (EC 1.11.1.15)
ACX60_RS01145	1.10579	0.3589	0.113494	10	1.10719	0.335711	0.106161	10	0.001399	0.1554	0.992915	>0.999999999999999	No	WP_000654307.1			HxlR family transcriptional regulator (Putative HTH-type transcriptional regulator YybR) (Transcriptional regulator) (Transcriptional regulator, HxlR family)
ACX60_RS01150	0.976208	0.311458	0.05994	27	1.04426	0.221992	0.0443984	25	0.06805	0.07555	0.372061	>0.999999999999999	No	WP_000142811.1			Uncharacterized protein
ACX60_RS01155	1.04909	0.453562	0.136754	11	1.17504	0.504302	0.145579	12	0.1259	0.2007	0.537078	>0.999999999999999	No	WP_000897078.1			Uncharacterized protein
ACX60_RS01160	0.99729	0.275186	0.0221751	154	1.06535	0.285018	0.0228932	155	0.06806	0.03188	0.0335384	0.639723	No	WP_000016867.1			Uncharacterized protein
ACX60_RS01165	1.00571	0.25759	0.0367985	49	1.07394	0.267498	0.038214	49	0.06823	0.05305	0.201506	>0.999999999999999	No	WP_025467427.1			Uncharacterized protein
ACX60_RS01170	1.11117	0.163064	0.0815318	4	1.14721	0.512678	0.256339	4	0.03605	0.269	0.897782	>0.999999999999999	No	WP_001215540.1			Uncharacterized protein
ACX60_RS01175	1.0172	0.446224	0.0828616	29	1.08552	0.487498	0.0905261	29	0.06832	0.1227	0.579953	>0.999999999999999	No	WP_000128772.1			HxlR-like helix-turn-helix family protein
ACX60_RS01180	0.940374	0.326002	0.0535944	37	0.995919	0.403915	0.0673192	36	0.05555	0.0858	0.519452	>0.999999999999999	No	WP_000753357.1			General stress protein 14
ACX60_RS01185	1.05403	0.277127	0.0292118	90	1.11583	0.317936	0.0338921	88	0.0618	0.04467	0.168288	0.993025	No	WP_000492972.1			Restriction endonuclease
ACX60_RS01190	0.914531	0.289876	0.0774727	14	0.89975	0.386056	0.0996791	15	-0.01478	0.1275	0.908572	>0.999999999999999	No	WP_000917506.1			Uncharacterized protein
ACX60_RS01195	0.967085	0.333874	0.0556457	36	1.0277	0.455809	0.0720697	40	0.06062	0.09253	0.514432	>0.999999999999999	No	WP_001017477.1			Uncharacterized protein
ACX60_RS01200	0.981925	0.282244	0.0420744	45	1.01773	0.350879	0.0517343	46	0.03581	0.06684	0.593497	>0.999999999999999	No	WP_000754784.1			Isoprenoid biosynthesis protein ElbB
ACX60_RS01205	1.00456	0.254736	0.0302317	71	1.04613	0.269396	0.0315304	73	0.04156	0.04372	0.343356	>0.999999999999999	No	WP_000793078.1			AraC family transcriptional regulator
ACX60_RS01210	1.02226	0.168697	0.0754437	5	1.03693	0.237013	0.105995	5	0.01467	0.1301	0.913003	>0.999999999999999	No
ACX60_RS01215	0.855042	0.317848	0.0311676	104	0.861451	0.345037	0.0335129	106	0.006409	0.0458	0.888851	>0.999999999999999	No	WP_001181667.1	kup	KUP system potassium uptake protein	Probable potassium transport system protein kup
ACX60_RS01220	0.958326	0.357961	0.0781135	21	1.06937	0.383077	0.0816723	22	0.111	0.1132	0.332374	>0.999999999999999	No	WP_011860463.1			Uncharacterized protein
ACX60_RS01225	0.91941	0.376917	0.0628195	36	0.714716	0.399727	0.0706624	32	-0.2047	0.09422	0.0334096	0.639723	No	WP_000157128.1	ENDOG	endonuclease G, mitochondrial	DNA/RNA non-specific endonuclease family protein
ACX60_RS01230	0.977841	0.299464	0.0334811	80	1.05681	0.286748	0.0324678	78	0.07896	0.04666	0.0926054	0.887522	No	WP_000458293.1			LysE type translocator family protein
ACX60_RS01235	1.03284	0.164723	0.018772	77	1.09012	0.227945	0.025485	80	0.05728	0.03184	0.0740079	0.83978	No	WP_000476055.1			Uncharacterized protein
ACX60_RS01240	0.930677	0.402186	0.0431189	87	0.952156	0.48609	0.0524164	86	0.02148	0.0678	0.751787	>0.999999999999999	No	WP_001045987.1	aqpZ	aquaporin Z	Aquaporin Z
ACX60_RS01245	0.981589	0.344399	0.0359061	92	1.03668	0.328865	0.0332204	98	0.05509	0.04885	0.260846	>0.999999999999999	No	WP_001135873.1			AraC family transcriptional regulator
ACX60_RS01250	0.886123	0.427509	0.0659661	42	0.942634	0.384151	0.0592757	42	0.05651	0.08869	0.525759	>0.999999999999999	No	WP_000911628.1			Fatty acid hydroxylase superfamily protein
ACX60_RS01255	0.901949	0.418393	0.0892017	22	0.919177	0.394992	0.0861943	21	0.01723	0.1242	0.890368	>0.999999999999999	No	WP_000880078.1	hisF	cyclase	Imidazole glycerol phosphate synthase subunit HisF (EC 4.1.3.-) (IGP synthase cyclase subunit) (IGP synthase subunit HisF) (ImGP synthase subunit HisF) (IGPS subunit HisF)
ACX60_RS01260	0.952466	0.330643	0.0413304	64	1.0857	0.337874	0.0422343	64	0.1332	0.05909	0.0258769	0.553581	No	WP_000118182.1	thrB2	homoserine kinase type II	Homoserine kinase (HK) (HSK) (EC 2.7.1.39)
ACX60_RS01265	0.994027	0.345574	0.0498793	48	1.08462	0.374947	0.0525031	51	0.09059	0.0726	0.215094	>0.999999999999999	No	WP_001205591.1			Cold-shock' DNA-binding domain protein
ACX60_RS01270	0.963951	0.30805	0.058216	28	1.0461	0.329826	0.0612471	29	0.08215	0.0846	0.335778	>0.999999999999999	No	WP_001088854.1			Putative membrane protein
ACX60_RS01275	0.93163	0.386667	0.0603872	41	1.03339	0.342563	0.0528586	42	0.1018	0.08014	0.207791	>0.999999999999999	No	WP_000021008.1			Antibiotic biosynthesis monooxygenase
ACX60_RS01280	1.02852	0.285756	0.0256617	124	1.11192	0.302507	0.0269495	126	0.08341	0.03723	0.0259508	0.553581	No	WP_000938127.1			Transporter
ACX60_RS01285	0.930519	0.27236	0.0567911	23	0.987846	0.32641	0.0666282	24	0.05733	0.08789	0.517547	>0.999999999999999	No	WP_000083600.1			Helix-turn-helix family protein
ACX60_RS01290	0.928166	0.361888	0.0594939	37	0.945645	0.414175	0.067188	38	0.01748	0.08991	0.846394	>0.999999999999999	No	WP_000905538.1	hisA	phosphoribosylformimino-5-aminoimidazole carboxamide ribotide isomerase	1-(5-phosphoribosyl)-5-[(5-phosphoribosylamino)methylideneamino] imidazole-4-carboxamide isomerase (EC 5.3.1.16) (Phosphoribosylformimino-5-aminoimidazole carboxamide ribotide isomerase)
ACX60_RS01295	0.947536	0.305505	0.0318511	92	1.00831	0.27938	0.0286638	95	0.06077	0.04279	0.1572	0.976839	No	WP_001287564.1			Exonuclease
ACX60_RS01300	0.968075	0.409028	0.0852883	23	1.13085	0.466643	0.0952532	24	0.1628	0.1282	0.210803	>0.999999999999999	No	WP_001087822.1			Uncharacterized protein
ACX60_RS01305	0.765723	0.388896	0.0943212	17	1.07745	0.346389	0.0755884	21	0.3117	0.1194	0.0130683	0.440914	No	WP_000196732.1	hisH	glutamine amidotransferase	Imidazole glycerol phosphate synthase subunit HisH (EC 2.4.2.-) (IGP synthase glutamine amidotransferase subunit) (IGP synthase subunit HisH) (ImGP synthase subunit HisH) (IGPS subunit HisH)
ACX60_RS01310	0.877548	0.299366	0.0902622	11	1.02803	0.421322	0.121625	12	0.1505	0.1537	0.338844	>0.999999999999999	No	WP_000194096.1	hisB	imidazoleglycerol-phosphate dehydratase	Imidazoleglycerol-phosphate dehydratase (IGPD) (EC 4.2.1.19)
ACX60_RS01315	0.0140318	0.0306973	0.0125321	6	0.132724	0.300878	0.113721	7	0.1187	0.1242	0.359642	>0.999999999999999	No	WP_001123236.1			GNAT family N-acetyltransferase
ACX60_RS01320	0.1	X	X		0.1	X	X
ACX60_RS01325	0.1	X	X		0.1	X	X
ACX60_RS01330	0.752669	0.538524	0.219852	6	0.534382	0.503476	0.205543	6	-0.2183	0.301	0.484906	>0.999999999999999	No	WP_000469967.1			Acetyltransferase family protein
ACX60_RS01335	0.951728	0.319716	0.0374199	73	0.999906	0.351453	0.0411344	73	0.04818	0.05561	0.387719	>0.999999999999999	No	WP_000059340.1	aarC, cat1	succinyl-CoA:acetate CoA-transferase	Acetyl-CoA hydrolase (Propionyl-CoA--succinate CoA transferase)
ACX60_RS01340	0.1	X	X		0.1	X	X							WP_000051217.1	envZ	two-component system, OmpR family, osmolarity sensor histidine kinase EnvZ	HAMP domain protein
ACX60_RS01345	0.1	X	X		0.1	X	X							WP_000060753.1	ompR	two-component system, OmpR family, phosphate regulon response regulator OmpR	Transcriptional regulatory protein ompR
ACX60_RS01350	0.932583	0.368236	0.0411701	80	0.979347	0.340861	0.0376418	82	0.04676	0.05573	0.402659	>0.999999999999999	No	WP_002048094.1	tex	protein Tex	RNA-binding transcriptional accessory protein
ACX60_RS01355	1.00556	0.329003	0.0231486	202	1.07547	0.34934	0.0244587	204	0.06991	0.03369	0.0385809	0.676395	No	WP_025467428.1	cynT, can	carbonic anhydrase	Sulfate permease
ACX60_RS01360	0.999988	0.227283	0.0350706	42	1.01473	0.241006	0.0367531	43	0.01474	0.05084	0.772603	>0.999999999999999	No	WP_001035489.1			Fatty acyl-CoA reductase
ACX60_RS01365	0.9546	0.241555	0.0377246	41	1.08497	0.163658	0.0252529	42	0.1304	0.04519	0.00501683	0.230101	No	WP_000571053.1			Uncharacterized protein
ACX60_RS01370	0.97647	0.0396664	0.0280484	2	1.44661	0.514778	0.364003	2	0.4701	0.3651	0.32672	>0.999999999999999	No	WP_000002986.1			Uncharacterized protein
ACX60_RS01375	0.975569	0.329784	0.027482	144	1.06117	0.345979	0.0285359	147	0.0856	0.03964	0.0316342	0.615275	No	WP_000557642.1			AraC family transcriptional regulator
ACX60_RS01380	1.0115	0.29664	0.0389507	58	1.04351	0.382446	0.0489672	61	0.03201	0.06297	0.612182	>0.999999999999999	No	WP_000221161.1	metY	O-acetylhomoserine (thiol)-lyase	O-acetylhomoserine aminocarboxypropyltransferase
ACX60_RS01385	0.508903	0.363532	0.0687011	28	0.839804	0.287405	0.0524727	30	0.3309	0.08575	0.000296988	0.0327225	Yes	WP_000090021.1			Heme ABC exporter, ATP-binding protein CcmA (EC 3.6.3.41)
ACX60_RS01390	0.398884	0.507009	0.292722	3	0.814806	0.579142	0.289571	4	0.4159	0.4212	0.368712	>0.999999999999999	No	WP_001056512.1			Uncharacterized protein
ACX60_RS01395	0.939	0.373061	0.0777887	23	0.996709	0.412316	0.0824632	25	0.05771	0.1138	0.614644	>0.999999999999999	No	WP_000278579.1			Uncharacterized protein
ACX60_RS01400	0.983809	0.24434	0.0312845	61	1.01321	0.288928	0.0361159	64	0.0294	0.04797	0.541099	>0.999999999999999	No	WP_001138085.1			Putative cation efflux system protein
ACX60_RS01405	0.979927	0.41375	0.0436131	90	1.03822	0.45164	0.0487016	86	0.05829	0.06524	0.372886	>0.999999999999999	No	WP_049594795.1	czcC	outer membrane protein, cobalt-zinc-cadmium efflux system	RND transporter
ACX60_RS01410	0.948179	0.318816	0.0347857	84	1.01122	0.317876	0.0351036	82	0.06304	0.04942	0.203917	>0.999999999999999	No	WP_001275654.1	czcB	membrane fusion protein, cobalt-zinc-cadmium efflux system	Efflux transporter periplasmic adaptor subunit
ACX60_RS01415	0.91075	0.330095	0.0260152	161	0.983524	0.33169	0.0256669	167	0.07277	0.03655	0.0473016	0.71468	No	WP_000353985.1	czcA	cobalt-zinc-cadmium resistance protein CzcA	Cation transporter
ACX60_RS01420	1.06484	0.360129	0.0446686	65	1.02339	0.396413	0.0511767	60	-0.04145	0.06767	0.541296	>0.999999999999999	No	WP_000508762.1	czcD, zitB	cobalt-zinc-cadmium efflux system protein	Cation diffusion facilitator transporter family protein
ACX60_RS01425	0.949713	0.319066	0.0713454	20	1.02747	0.299607	0.0624723	23	0.07775	0.09441	0.41492	>0.999999999999999	No	WP_001200011.1			Uncharacterized protein
ACX60_RS01430	0.942132	0.261702	0.0332362	62	1.00817	0.301694	0.037136	66	0.06604	0.05006	0.189504	>0.999999999999999	No	WP_000529524.1			Uncharacterized protein
ACX60_RS01435	1.00367	0.0876654	0.0619888	2	0.952792	0.0695099	0.0491509	2	-0.05088	0.07911	0.586017	>0.999999999999999	No
ACX60_RS01440	0.1	X	X		0.1	X	X
ACX60_RS01445	1.01903	0.243113	0.0443861	30	1.05769	0.252094	0.0460258	30	0.03867	0.06394	0.547717	>0.999999999999999	No	WP_011860438.1			Uncharacterized protein
ACX60_RS01450	0.920557	0.311724	0.0386646	65	0.983138	0.321421	0.0378798	72	0.06258	0.05421	0.250395	>0.999999999999999	No	WP_001183126.1	mmuP	S-methylmethionine transporter	Amino acid permease family protein
ACX60_RS01455	0.1	X	X		0.1	X	X
ACX60_RS01460	0.1	X	X		0.1	X	X
ACX60_RS01465	0.538819	0.386755	0.223293	3	0.779532	0.0891297	0.0514591	3	0.2407	0.2291	0.352772	>0.999999999999999	No	WP_000868422.1	EARS, gltX	glutamyl-tRNA synthetase	Glutamate--tRNA ligase (EC 6.1.1.17) (Glutamyl-tRNA synthetase) (GluRS)
ACX60_RS01470	1.04472	0.222677	0.057495	15	0.973358	0.349972	0.0935338	14	-0.07137	0.1081	0.514883	>0.999999999999999	No	WP_000690905.1			Putative signal peptide containing protein
ACX60_RS01475	0.968783	0.364985	0.0322604	128	1.00429	0.404886	0.0357872	128	0.03551	0.04818	0.461821	>0.999999999999999	No	WP_001988040.1	cysP, sbp	sulfate transport system substrate-binding protein	Sulfate ABC transporter, sulfate-binding family protein
ACX60_RS01480	0.1	X	X		0.1	X	X							WP_000018346.1	mraW, rsmH	16S rRNA (cytosine1402-N4)-methyltransferase	Ribosomal RNA small subunit methyltransferase H (EC 2.1.1.199) (16S rRNA m(4)C1402 methyltransferase) (rRNA (cytosine-N(4)-)-methyltransferase RsmH)
ACX60_RS01485	0.1	X	X		0.1	X	X							WP_000842465.1	ftsL	cell division protein FtsL	Cell division protein FtsL
ACX60_RS01490	0.1	X	X		0.1	X	X							WP_000227936.1	ftsI	cell division protein FtsI (penicillin-binding protein 3)	Peptidoglycan D,D-transpeptidase FtsI (EC 3.4.16.4) (Penicillin-binding protein 3) (PBP-3)
ACX60_RS01495	0.1	X	X		0.1	X	X							WP_000218539.1	murE	UDP-N-acetylmuramoyl-L-alanyl-D-glutamate--2,6-diaminopimelate ligase	UDP-N-acetylmuramoyl-L-alanyl-D-glutamate--2,6-diaminopimelate ligase (EC 6.3.2.13) (Meso-A2pm-adding enzyme) (Meso-diaminopimelate-adding enzyme) (UDP-MurNAc-L-Ala-D-Glu:meso-diaminopimelate ligase) (UDP-MurNAc-tripeptide synthetase) (UDP-N-acetylmuramyl-tripeptide synthetase)
ACX60_RS01500	0.1	X	X		0.1	X	X							WP_000557503.1	murF	UDP-N-acetylmuramoyl-tripeptide--D-alanyl-D-alanine ligase	UDP-N-acetylmuramoyl-tripeptide--D-alanyl-D-alanine ligase (EC 6.3.2.10) (D-alanyl-D-alanine-adding enzyme)
ACX60_RS01505	0.1	X	X		0.1	X	X							WP_000928089.1	mraY	phospho-N-acetylmuramoyl-pentapeptide-transferase	Phospho-N-acetylmuramoyl-pentapeptide-transferase (EC 2.7.8.13) (UDP-MurNAc-pentapeptide phosphotransferase)
ACX60_RS01510	0.934675	0.311191	0.0610295	26	0.960942	0.347552	0.0681606	26	0.02627	0.09149	0.775218	>0.999999999999999	No	WP_000169602.1			Uncharacterized protein
ACX60_RS01515	0.991389	0.212094	0.0319744	44	1.05286	0.197424	0.0297628	44	0.06147	0.04368	0.162971	0.977958	No	WP_000336335.1	rlmA1	23S rRNA (guanine745-N1)-methyltransferase	Methyltransferase (Ribonuclease BN)
ACX60_RS01520	0.9466	0.389031	0.0336071	134	0.745971	0.412837	0.0360697	131	-0.2006	0.04927	6.16399e-05	0.00886127	Yes	WP_000736677.1	mrcA, pbp1a	penicillin-binding protein 1A	Penicillin-binding protein
ACX60_RS01525	1.03932	0.292974	0.029152	101	1.08251	0.292123	0.0295089	98	0.04319	0.04148	0.299117	>0.999999999999999	No	WP_002014066.1	pilM	type IV pilus assembly protein PilM	Competence protein A (Pilus assembly protein PilM) (Type IV pilus assembly protein PilM)
ACX60_RS01530	0.984035	0.276518	0.0416866	44	1.028	0.314886	0.0459308	47	0.04397	0.0623	0.482167	>0.999999999999999	No	WP_000201223.1	pilN	type IV pilus assembly protein PilN	Fimbrial assembly family protein
ACX60_RS01535	1.04597	0.243139	0.0270154	81	1.07122	0.261891	0.0289211	82	0.02525	0.03959	0.52459	>0.999999999999999	No	WP_000076102.1	pilO	type IV pilus assembly protein PilO	Uncharacterized protein
ACX60_RS01540	0.963529	0.30533	0.0415501	54	1.05371	0.33807	0.0464374	53	0.09018	0.06225	0.150409	0.973637	No	WP_000695065.1	pilP	type IV pilus assembly protein PilP	Pilus assembly, PilP family protein
ACX60_RS01545	0.929331	0.342294	0.0296806	133	1.00593	0.323248	0.0279243	134	0.0766	0.04074	0.0611834	0.787358	No	WP_001017031.1	pilQ	type IV pilus assembly protein PilQ	Uncharacterized protein
ACX60_RS01550	0.1	X	X		0.1	X	X							WP_000643712.1	E2.7.1.71, aroK, aroL	shikimate kinase	Shikimate kinase (SK) (EC 2.7.1.71)
ACX60_RS01555	0.1	X	X		0.1	X	X							WP_001193998.1	aroB	3-dehydroquinate synthase	3-dehydroquinate synthase (DHQS) (EC 4.2.3.4)
ACX60_RS01560	1.10192	0.416272	0.115453	13	0.943523	0.427872	0.129008	11	-0.1584	0.1727	0.369031	>0.999999999999999	No	WP_000218805.1			Uncharacterized protein
ACX60_RS01565	0.925257	0.405918	0.033594	146	0.974828	0.436938	0.0360381	147	0.04957	0.04928	0.315297	>0.999999999999999	No	WP_000551066.1	gltB	glutamate synthase (NADPH/NADH) large chain	GXGXG motif family protein
ACX60_RS01570	0.991871	0.21983	0.0190617	133	1.07421	0.246815	0.0211642	136	0.08234	0.02852	0.00420592	0.20451	No	WP_000840835.1	gltD	glutamate synthase (NADPH/NADH) small chain	Glutamate synthase
ACX60_RS01575	0.992755	0.306565	0.0383206	64	1.04819	0.305806	0.0385279	63	0.05543	0.05434	0.309647	>0.999999999999999	No	WP_001017325.1	K07044	uncharacterized protein	Metal-dependent hydrolase
ACX60_RS01580	0.965033	0.252233	0.0331198	58	1.0039	0.283929	0.0369644	59	0.03887	0.04968	0.435613	>0.999999999999999	No	WP_000846931.1	lemA	LemA protein	LemA family protein
ACX60_RS01585	0.923777	0.363397	0.0503941	52	1.02251	0.31875	0.0437837	53	0.09873	0.06667	0.141712	0.967095	No	WP_001246375.1	K06872	uncharacterized protein	Repair family protein
ACX60_RS01590	0.912911	0.346648	0.100069	12	0.894138	0.364638	0.105262	12	-0.01877	0.1452	0.898325	>0.999999999999999	No	WP_000258957.1			Repair family protein
ACX60_RS01595	0.884159	0.366995	0.0820626	20	0.962066	0.316964	0.0747092	18	0.07791	0.1119	0.490583	>0.999999999999999	No	WP_000993723.1	pilA	type IV pilus assembly protein PilA	Prepilin-type N-terminal cleavage/methylation domain-containing protein
ACX60_RS01600	0.973186	0.355779	0.0390518	83	0.883624	0.368286	0.0417002	78	-0.08956	0.05707	0.118552	0.936789	No	WP_025467430.1	pglL		Uncharacterized protein
ACX60_RS01605	1.03179	0.113919	0.0569597	4	1.12392	0.186045	0.0832017	5	0.09213	0.1068	0.416868	>0.999999999999999	No	WP_000678124.1	bfr	bacterioferritin	Bacterioferritin (EC 1.16.3.1)
ACX60_RS01610	0.993078	0.277696	0.0837284	11	0.985475	0.272266	0.0860979	10	-0.007603	0.1202	0.95023	>0.999999999999999	No	WP_000289091.1	bfd	bacterioferritin-associated ferredoxin	BFD-like [2Fe-2S] binding domain protein
ACX60_RS01615	1.00996	0.255492	0.0708607	13	1.11146	0.197328	0.0594965	11	0.1015	0.09458	0.294843	>0.999999999999999	No	WP_000090000.1			Putative endoribonuclease L-PSP
ACX60_RS01620	0.73768	0.298276	0.0703043	18	1.04088	0.465088	0.103997	20	0.3032	0.1284	0.0237347	0.541415	No	WP_001117590.1	spoT	GTP diphosphokinase / guanosine-3',5'-bis(diphosphate) 3'-diphosphatase	HD domain protein
ACX60_RS01625	0.485441	0.470906	0.235453	4	0.882902	0.386601	0.193301	4	0.3975	0.3046	0.239798	>0.999999999999999	No	WP_000135049.1	rpoZ	DNA-directed RNA polymerase subunit omega	DNA-directed RNA polymerase subunit omega (RNAP omega subunit) (EC 2.7.7.6) (RNA polymerase omega subunit) (Transcriptase subunit omega)
ACX60_RS01630	0.1	X	X		0.1	X	X							WP_000015937.1	E2.7.4.8, gmk	guanylate kinase	Guanylate kinase (EC 2.7.4.8) (GMP kinase)
ACX60_RS01635	0.1	X	X		0.1	X	X							WP_000407064.1	ispH, lytB	4-hydroxy-3-methylbut-2-en-1-yl diphosphate reductase	4-hydroxy-3-methylbut-2-enyl diphosphate reductase (HMBPP reductase) (EC 1.17.7.4)
ACX60_RS01640	0.86783	0.311122	0.0754581	17	0.982481	0.253398	0.061458	17	0.1147	0.09732	0.247449	>0.999999999999999	No	WP_001214058.1	fimT	type IV fimbrial biogenesis protein FimT	Prepilin-type N-terminal cleavage/methylation domain-containing protein
ACX60_RS01645	0.974493	0.345309	0.0478857	52	1.09858	0.356044	0.0484515	54	0.1241	0.06816	0.0715582	0.834583	No	WP_000546629.1	pilV	type IV pilus assembly protein PilV	Type IV pilus modification protein PilV
ACX60_RS01650	1.02217	0.3404	0.0463226	54	1.07182	0.412137	0.0566114	53	0.04965	0.07302	0.498007	>0.999999999999999	No	WP_000079196.1	pilW	type IV pilus assembly protein PilW	Pilus assembly protein PilW
ACX60_RS01655	0.993919	0.2599	0.0344246	57	1.00904	0.301936	0.0410883	54	0.01513	0.05339	0.777464	>0.999999999999999	No	WP_000149378.1			Pilus assembly protein
ACX60_RS01660	0.970085	0.302931	0.0166005	333	1.01266	0.314835	0.0171757	336	0.04257	0.02389	0.0752258	0.83978	No	WP_000768958.1	pilY1	type IV pilus assembly protein PilY1	Pilus assembly protein PilY
ACX60_RS01665	1.01479	0.192062	0.033952	32	1.07168	0.228457	0.0417104	30	0.05689	0.05348	0.291657	>0.999999999999999	No	WP_001046417.1	pilE	type IV pilus assembly protein PilE	Pilin
ACX60_RS01670	1.02601	0.382619	0.0877787	19	1.03132	0.340208	0.0760728	20	0.005308	0.1158	0.963684	>0.999999999999999	No	WP_000788346.1	pilE	type IV pilus assembly protein PilE	Pilus assembly protein PilE
ACX60_RS01675	0.1	X	X		0.1	X	X							WP_000937220.1	RP-S16, MRPS16, rpsP	small subunit ribosomal protein S16	30S ribosomal protein S16
ACX60_RS01680	0.1	X	X		0.1	X	X							WP_000189236.1	rimM	16S rRNA processing protein RimM	Ribosome maturation factor RimM
ACX60_RS01685	0.258055	0	0	1	0.1	X	X	1						WP_000464596.1	trmD	tRNA (guanine37-N1)-methyltransferase	tRNA (guanine-N(1)-)-methyltransferase (EC 2.1.1.228) (M1G-methyltransferase) (tRNA [GM37] methyltransferase)
ACX60_RS01690	0.1	X	X		0.1	X	X							WP_000014562.1	RP-L19, MRPL19, rplS	large subunit ribosomal protein L19	50S ribosomal protein L19
ACX60_RS01695	0.88294	0.414363	0.0454823	83	0.958337	0.391545	0.0429777	83	0.0754	0.06258	0.229978	>0.999999999999999	No	WP_000827944.1	lip, TGL2	triacylglycerol lipase	Lactonizing lipase (EC 3.1.1.3)
ACX60_RS01700	0.90395	0.363448	0.0757842	23	1.01105	0.380068	0.0745374	26	0.1071	0.1066	0.320171	>0.999999999999999	No	WP_001189451.1			Lipase chaperone (Lipase activator protein) (Lipase foldase) (Lipase helper protein) (Lipase modulator)
ACX60_RS01705	0.849836	0.364351	0.0510193	51	0.958129	0.461774	0.0640366	52	0.1083	0.08206	0.18994	>0.999999999999999	No	WP_000208695.1	truB, PUS4, TRUB1	tRNA pseudouridine55 synthase	tRNA pseudouridine synthase B (EC 5.4.99.25) (tRNA pseudouridine(55) synthase) (Psi55 synthase) (tRNA pseudouridylate synthase) (tRNA-uridine isomerase)
ACX60_RS01710	0.938747	0.371194	0.0618656	36	1.00603	0.410354	0.0674618	37	0.06728	0.09166	0.465349	>0.999999999999999	No	WP_012296948.1	K07090	uncharacterized protein	Probable membrane transporter protein
ACX60_RS01715	0.958098	0.371953	0.0775575	23	1.12826	0.374607	0.0749214	25	0.1702	0.1079	0.121539	0.936789	No	WP_001019905.1			Hemerythrin HHE cation binding domain protein
ACX60_RS01720	1.03522	0.339031	0.0361408	88	1.08314	0.345899	0.0370842	87	0.04792	0.05178	0.356019	>0.999999999999999	No	WP_001180507.1	rhtA	inner membrane transporter RhtA	Transporter
ACX60_RS01725	1.00632	0.266235	0.0352637	57	1.03534	0.274141	0.0356901	59	0.02902	0.0502	0.564312	>0.999999999999999	No	WP_000098158.1	rhtA	inner membrane transporter RhtA	EamA family transporter (Transporter)
ACX60_RS01730	0.628282	0.41365	0.110553	14	0.993791	0.140212	0.0362027	15	0.3655	0.1131	0.00322459	0.174786	No	WP_000077814.1	serA, PHGDH	D-3-phosphoglycerate dehydrogenase / 2-oxoglutarate reductase	ACT domain protein
ACX60_RS01735	0.962666	0.291705	0.0294667	98	1.00449	0.34474	0.0346477	99	0.04183	0.04552	0.35932	>0.999999999999999	No	WP_000993500.1			FAD-linked oxidase
ACX60_RS01740	0.918433	0.360954	0.0875443	17	1.05973	0.350751	0.0826729	18	0.1413	0.1203	0.248632	>0.999999999999999	No	WP_001189303.1			Uncharacterized protein
ACX60_RS01745	0.975334	0.138017	0.0316632	19	1.08183	0.211156	0.0472159	20	0.1065	0.05745	0.0717913	0.834583	No	WP_000955560.1			Putative quinol monooxygenase ygiN
ACX60_RS01750	1.02474	0.412706	0.0766376	29	1.07542	0.432846	0.0803775	29	0.05067	0.1111	0.649957	>0.999999999999999	No	WP_000065455.1	mdaB	modulator of drug activity B	Flavodoxin family protein (NADPH quinone reductase MdaB)
ACX60_RS01755	0.977487	0.218369	0.0369111	35	1.03658	0.195166	0.0329891	35	0.05909	0.0495	0.236739	>0.999999999999999	No	WP_000719504.1			Uncharacterized protein
ACX60_RS01760	1.001	0.337311	0.0381929	78	0.954189	0.342567	0.0395563	75	-0.04681	0.05497	0.395751	>0.999999999999999	No	WP_000790118.1	mdfA, cmr	MFS transporter, DHA1 family, multidrug/chloramphenicol efflux transport protein	Multidrug transporter MdfA
ACX60_RS01765	0.981284	0.257046	0.020385	159	1.0162	0.306885	0.0241112	162	0.03492	0.03163	0.270358	>0.999999999999999	No	WP_001061808.1			TIGR01666 family membrane protein
ACX60_RS01770	0.89925	0.366986	0.0473777	60	0.978493	0.348878	0.0446692	61	0.07924	0.06509	0.225829	>0.999999999999999	No	WP_001143885.1	SOD1	superoxide dismutase, Cu-Zn family	Superoxide dismutase [Cu-Zn] (EC 1.15.1.1)
ACX60_RS01775	0.976168	0.264231	0.0434393	37	1.04476	0.29085	0.0478155	37	0.06859	0.0646	0.291892	>0.999999999999999	No	WP_000553808.1			AI-2E family transporter
ACX60_RS01780	1.05625	0.301631	0.0335146	81	1.08805	0.347307	0.0388301	80	0.0318	0.05125	0.535811	>0.999999999999999	No	WP_000849145.1	parA, soj	chromosome partitioning protein	CobQ/CobB/MinD/ParA nucleotide binding domain protein
ACX60_RS01785	1.07979	0.240981	0.0602453	16	1.085	0.366449	0.0916123	16	0.005209	0.1096	0.962423	>0.999999999999999	No	WP_000118035.1			Endonuclease related to archaeal Holliday junction resolvase family protein
ACX60_RS01790	0.753372	0.464816	0.175684	7	0.931755	0.366492	0.138521	7	0.1784	0.2237	0.440752	>0.999999999999999	No	WP_000744750.1			Putative secreted protein
ACX60_RS01795	0.969846	0.386214	0.0729877	28	1.04184	0.385655	0.0742194	27	0.072	0.1041	0.492174	>0.999999999999999	No	WP_000915012.1			Uncharacterized protein
ACX60_RS01800	0.893291	0.348967	0.0697935	25	0.976949	0.357569	0.070125	26	0.08366	0.09899	0.402139	>0.999999999999999	No	WP_000194458.1			SAM-dependent methyltransferase
ACX60_RS01805	0.1	X	X	1	0.1	X	X	1						WP_000360741.1			Uncharacterized protein
ACX60_RS01810	0.947418	0.394257	0.0485297	66	1.03115	0.397925	0.0482555	68	0.08373	0.06845	0.223392	>0.999999999999999	No	WP_001191140.1	mmuP	S-methylmethionine transporter	Amino acid permease family protein
ACX60_RS01815	0.840841	0.358862	0.108201	11	0.862724	0.420979	0.133125	10	0.02188	0.1702	0.899045	>0.999999999999999	No	WP_001281781.1	GLUD1_2, gdhA	glutamate dehydrogenase (NAD(P)+)	Glutamate dehydrogenase
ACX60_RS01820	0.836905	0.470036	0.114	17	0.982293	0.441789	0.107149	17	0.1454	0.1565	0.359701	>0.999999999999999	No	WP_009518196.1	astC	succinylornithine aminotransferase	Acetylornithine aminotransferase (ACOAT) (EC 2.6.1.11)
ACX60_RS01825	0.939113	0.293082	0.0502632	34	1.06733	0.361461	0.0602436	36	0.1282	0.07893	0.108914	0.936789	No	WP_000973732.1	astA	arginine N-succinyltransferase	Arginine N-succinyltransferase (EC 2.3.1.109)
ACX60_RS01830	1.02874	0.400572	0.0817665	24	0.983214	0.431236	0.0880258	24	-0.04553	0.1201	0.706477	>0.999999999999999	No	WP_000071645.1	astD	succinylglutamic semialdehyde dehydrogenase	N-succinylglutamate 5-semialdehyde dehydrogenase (EC 1.2.1.71) (Succinylglutamic semialdehyde dehydrogenase) (SGSD)
ACX60_RS01835	0.862275	0.471811	0.0908	27	0.877547	0.426346	0.0805719	28	0.01527	0.1212	0.900173	>0.999999999999999	No	WP_000679450.1	astB	succinylarginine dihydrolase	N-succinylarginine dihydrolase (EC 3.5.3.23)
ACX60_RS01840	0.980915	0.0353643	0.0158154	5	1.16434	0.232165	0.0877501	7	0.1834	0.1061	0.114576	0.936789	No	WP_001150820.1	astE	succinylglutamate desuccinylase	Succinylglutamate desuccinylase (EC 3.5.1.96)
ACX60_RS01845	0.884359	0.394658	0.0547293	52	0.96574	0.412693	0.0551484	56	0.08138	0.07783	0.298085	>0.999999999999999	No	WP_000783285.1			Uncharacterized protein
ACX60_RS01850	0.972366	0.232888	0.0448193	27	0.971726	0.39178	0.0727517	29	-0.0006397	0.08695	0.994157	>0.999999999999999	No	WP_000975692.1			Putative signal peptide-containing protein
ACX60_RS01855	0.99658	0.19698	0.0246225	64	1.01684	0.189452	0.0242568	61	0.02026	0.0346	0.559252	>0.999999999999999	No	WP_001190943.1			Peptidase S8
ACX60_RS01860	1.02239	0.306712	0.068583	20	1.05484	0.287133	0.061217	22	0.03245	0.09164	0.725138	>0.999999999999999	No	WP_001088069.1			Uncharacterized protein
ACX60_RS01865	0.843734	0.396553	0.10239	15	0.920016	0.399349	0.103111	15	0.07628	0.1453	0.603745	>0.999999999999999	No	WP_000644154.1			Uncharacterized protein
ACX60_RS01870	0.987249	0.30777	0.0544065	32	1.06131	0.198317	0.0350578	32	0.07406	0.06472	0.256895	>0.999999999999999	No	WP_000355659.1			LysR family transcriptional regulator (Transcriptional regulator)
ACX60_RS01875	1.0088	0.348757	0.0332527	110	1.06443	0.385915	0.036964	109	0.05563	0.0497	0.264217	>0.999999999999999	No	WP_001018296.1			Transporter
ACX60_RS01880	0.943242	0.398414	0.0476196	70	1.01067	0.380387	0.0451436	71	0.06743	0.0656	0.305744	>0.999999999999999	No	WP_001142587.1			Uncharacterized protein
ACX60_RS01885	0.939163	0.0646187	0.0244236	7	0.853496	0.13094	0.0534561	6	-0.08567	0.05583	0.153184	0.975907	No	WP_049594796.1			GTP cyclohydrolase
ACX60_RS01890	0.989727	0.220838	0.0349175	40	1.02031	0.283326	0.044248	41	0.03058	0.05654	0.590101	>0.999999999999999	No	WP_000793442.1			Uncharacterized protein
ACX60_RS01895	0.1	X	X		0.1	X	X							WP_000033892.1	glyS	glycyl-tRNA synthetase beta chain	Glycine--tRNA ligase beta subunit (EC 6.1.1.14) (Glycyl-tRNA synthetase beta subunit) (GlyRS)
ACX60_RS01900	0.1	X	X		0.1	X	X							WP_000085212.1	glyQ	glycyl-tRNA synthetase alpha chain	Glycine--tRNA ligase alpha subunit (EC 6.1.1.14) (Glycyl-tRNA synthetase alpha subunit) (GlyRS)
ACX60_RS01905	1.00343	0.347554	0.0335993	107	1.06241	0.361305	0.034449	110	0.05898	0.04815	0.22191	>0.999999999999999	No	WP_001082095.1	tetA	MFS transporter, DHA1 family, tetracycline resistance protein	Tetracycline resistance MFS efflux pump
ACX60_RS01910	0.950163	0.304167	0.0284878	114	0.992834	0.318964	0.0294883	117	0.04267	0.04103	0.299396	>0.999999999999999	No	WP_001283766.1			DNA-binding protein
ACX60_RS01915	0.948989	0.291879	0.0266447	120	1.01345	0.275462	0.0252515	119	0.06446	0.03672	0.0804645	0.873714	No	WP_000481383.1			DNA metabolism protein
ACX60_RS01920	1.00471	0.26741	0.0256132	109	1.05305	0.31192	0.029343	113	0.04834	0.03906	0.217189	>0.999999999999999	No	WP_000111462.1	K07168	CBS domain-containing membrane protein	CBS domain protein
ACX60_RS01925	1.08954	0	0	1	1.14614	0	0	1						WP_000013717.1			PspC domain protein
ACX60_RS01930	1.02879	0.303302	0.0505503	36	1.17865	0.390408	0.0617289	40	0.1499	0.08084	0.0677771	0.809031	No	WP_000054175.1			Uncharacterized protein
ACX60_RS01935	1.03361	0.305389	0.0381736	64	1.07487	0.309874	0.0375777	68	0.04126	0.05359	0.442746	>0.999999999999999	No	WP_001112080.1			Acyl-CoA dehydrogenase, N-terminal domain protein
ACX60_RS01940	0.920497	0.406016	0.0375362	117	0.971168	0.413743	0.0374585	122	0.05067	0.05305	0.34048	>0.999999999999999	No	WP_000550353.1			Uncharacterized protein
ACX60_RS01945	0.1	X	X		0.1	X	X							WP_000166015.1	aroE	shikimate dehydrogenase	Shikimate dehydrogenase (NADP(+)) (SDH) (EC 1.1.1.25)
ACX60_RS01950	0.1	X	X		0.1	X	X							WP_001164616.1	CPOX, hemF	coproporphyrinogen III oxidase	Coproporphyrinogen oxidase (EC 1.3.3.3)
ACX60_RS01955	0.1	X	X		0.1	X	X							WP_001121174.1	ribA, RIB1	GTP cyclohydrolase II	GTP cyclohydrolase-2 (EC 3.5.4.25) (GTP cyclohydrolase II)
ACX60_RS01960	0.1	X	X		0.1	X	X							WP_000967375.1	dxs	1-deoxy-D-xylulose-5-phosphate synthase	1-deoxy-D-xylulose-5-phosphate synthase (EC 2.2.1.7) (1-deoxyxylulose-5-phosphate synthase) (DXP synthase) (DXPS)
ACX60_RS01965	0.803332	0.334319	0.0927234	13	1.15067	0.373764	0.103663	13	0.3473	0.1391	0.0197708	0.499017	No	WP_000433617.1	E3.1.3.25, IMPA, suhB	myo-inositol-1(or 4)-monophosphatase	Inositol-1-monophosphatase (EC 3.1.3.25)
ACX60_RS01970	0.535237	0.493324	0.113176	19	0.654334	0.519032	0.116059	20	0.1191	0.1623	0.467755	>0.999999999999999	No	WP_000047395.1			Helicase domain protein
ACX60_RS01975	0.666598	0	0	1	1.0934	0	0	1
ACX60_RS01980	1.02826	0.372255	0.0730052	26	0.964719	0.440898	0.0881796	25	-0.06354	0.1141	0.580133	>0.999999999999999	No	WP_002019647.1	mlaF, linL, mkl	phospholipid/cholesterol/gamma-HCH transport system ATP-binding protein	Uncharacterized protein
ACX60_RS01985	0.997362	0.365674	0.0861902	18	0.924191	0.445237	0.107986	17	-0.07317	0.1374	0.597858	>0.999999999999999	No	WP_001091949.1	mlaE, linK	phospholipid/cholesterol/gamma-HCH transport system permease protein	Uncharacterized protein
ACX60_RS01990	0.90287	0.323499	0.0808747	16	0.913886	0.316109	0.0816189	15	0.01102	0.115	0.924336	>0.999999999999999	No	WP_000842362.1	mlaD, linM	phospholipid/cholesterol/gamma-HCH transport system substrate-binding protein	Mce related family protein
ACX60_RS01995	0.991435	0.134722	0.0509201	7	0.873336	0.321548	0.131271	6	-0.1181	0.1327	0.392553	>0.999999999999999	No	WP_009518191.1	mlaC	phospholipid transport system substrate-binding protein	Toluene tolerance protein
ACX60_RS02000	1.10607	0.0183114	0.0129481	2	0.982044	0.114005	0.0806139	2	-0.124	0.08165	0.268091	>0.999999999999999	No	WP_000250997.1	mlaB	phospholipid transport system transporter-binding protein	STAS domain protein
ACX60_RS02005	0.827798	0.374378	0.055199	46	1.09016	0.365844	0.0533638	47	0.2624	0.07676	0.000944896	0.0833641	No	WP_000888321.1	corA	magnesium transporter	Magnesium transport protein CorA
ACX60_RS02010	1.07813	0.176872	0.0533289	11	1.00013	0.193587	0.0583687	11	-0.078	0.07906	0.335635	>0.999999999999999	No	WP_001084310.1	ppnN	pyrimidine/purine-5'-nucleotide nucleosidase	Cytokinin riboside 5'-monophosphate phosphoribohydrolase (EC 3.2.2.n1)
ACX60_RS02015	1.14361	0.277989	0.0802486	12	1.19113	0.35101	0.0906303	15	0.04752	0.1243	0.705464	>0.999999999999999	No	WP_000849701.1	mutT, NUDT15, MTH2	8-oxo-dGTP diphosphatase	NUDIX domain protein
ACX60_RS02020	1.01289	0.259189	0.0343304	57	0.987623	0.40798	0.0531145	59	-0.02527	0.06371	0.692387	>0.999999999999999	No	WP_000472273.1			Phosphoribosyl transferase domain protein
ACX60_RS02025	0.817035	0.410984	0.0349852	138	0.742259	0.412921	0.0358048	133	-0.07478	0.05006	0.136383	0.953149	No	WP_000204953.1	recG	ATP-dependent DNA helicase RecG	ATP-dependent DNA helicase RecG (EC 3.6.4.12)
ACX60_RS02030	0.940553	0.363216	0.0642082	32	0.963857	0.417163	0.0737447	32	0.0233	0.09778	0.81241	>0.999999999999999	No	WP_000547780.1			NAD(P)-dependent oxidoreductase
ACX60_RS02035	0.991981	0.267915	0.0246636	118	1.05343	0.248079	0.0226464	120	0.06145	0.03346	0.0675455	0.809031	No	WP_000712907.1			Bacterial extracellular solute-binding s, 3 family protein
ACX60_RS02040	0.635432	0.566534	0.4006	2	0.511149	0.470662	0.332808	2	-0.1243	0.5208	0.833612	>0.999999999999999	No	WP_000045404.1	plsB	glycerol-3-phosphate O-acyltransferase	Glycerol-3-phosphate acyltransferase (GPAT) (EC 2.3.1.15)
ACX60_RS02045	0.933416	0.324737	0.0613695	28	0.98166	0.335386	0.0602371	31	0.04824	0.08614	0.577613	>0.999999999999999	No	WP_000993136.1	tesB	acyl-CoA thioesterase II	Thioesterase-like superfamily protein
ACX60_RS02050	1.02141	0.270947	0.0270947	100	1.07412	0.292812	0.0291359	101	0.05271	0.0398	0.186906	>0.999999999999999	No	WP_031978823.1			Glutamate:proton symporter
ACX60_RS02055	0.930304	0.447045	0.0932153	23	0.980102	0.481515	0.0944329	26	0.0498	0.1333	0.710408	>0.999999999999999	No	WP_000771875.1	K07044	uncharacterized protein	Metal-dependent hydrolase
ACX60_RS02060	0.1	X	X		0.1	X	X							WP_001254456.1	engB	GTP-binding protein	Probable GTP-binding protein EngB
ACX60_RS02065	0.943948	0.350704	0.110902	10	0.99971	0.379659	0.120059	10	0.05576	0.1634	0.736925	>0.999999999999999	No	WP_001176606.1	nsrR	Rrf2 family transcriptional regulator, nitric oxide-sensitive transcriptional repressor	Rrf2 family protein
ACX60_RS02070	0.962917	0.379988	0.0775647	24	1.10723	0.361674	0.0723349	25	0.1443	0.106	0.17965	>0.999999999999999	No	WP_000188888.1			Globin family protein
ACX60_RS02075	0.968762	0.456175	0.0561512	66	1.0257	0.519616	0.0604041	74	0.05694	0.08309	0.494311	>0.999999999999999	No	WP_000537113.1	K06915	uncharacterized protein	Type III restriction enzyme, res subunit
ACX60_RS02080	1.0299	0.330889	0.0430781	59	1.05413	0.348014	0.0460956	57	0.02423	0.06304	0.701449	>0.999999999999999	No	WP_000716511.1	metC	cystathionine beta-lyase	Cys/Met metabolism PLP-dependent enzyme family protein
ACX60_RS02085	1.08403	0.329149	0.03751	77	1.08884	0.344038	0.039726	75	0.004812	0.0546	0.929889	>0.999999999999999	No	WP_000835293.1			Peptidase C26 family protein
ACX60_RS02090	0.1	X	X		0.1	X	X							WP_000070912.1	RP-S10, MRPS10, rpsJ	small subunit ribosomal protein S10	30S ribosomal protein S10
ACX60_RS02095	0.1	X	X		0.1	X	X							WP_001982642.1	RP-L3, MRPL3, rplC	large subunit ribosomal protein L3	50S ribosomal protein L3
ACX60_RS02100	0.1	X	X		0.1	X	X							WP_001050255.1	RP-L4, MRPL4, rplD	large subunit ribosomal protein L4	50S ribosomal protein L4
ACX60_RS02105	0.1	X	X		0.1	X	X							WP_001058538.1	RP-L23, MRPL23, rplW	large subunit ribosomal protein L23	50S ribosomal protein L23
ACX60_RS02110	0.1	X	X		0.1	X	X							WP_001122317.1	RP-L2, MRPL2, rplB	large subunit ribosomal protein L2	50S ribosomal protein L2
ACX60_RS02115	0.1	X	X		0.1	X	X							WP_001138119.1	RP-S19, rpsS	small subunit ribosomal protein S19	30S ribosomal protein S19
ACX60_RS02120	0.1	X	X		0.1	X	X							WP_001982638.1	RP-L22, MRPL22, rplV	large subunit ribosomal protein L22	50S ribosomal protein L22
ACX60_RS02125	0.1	X	X	1	0.1	X	X	1						WP_000529922.1	RP-S3, rpsC	small subunit ribosomal protein S3	30S ribosomal protein S3
ACX60_RS02130	0.1	X	X		0.1	X	X							WP_000941215.1	RP-L16, MRPL16, rplP	large subunit ribosomal protein L16	50S ribosomal protein L16
ACX60_RS02135	0.1	X	X		0.1	X	X							WP_000849928.1	RP-L29, rpmC	large subunit ribosomal protein L29	50S ribosomal protein L29
ACX60_RS02140	0.1	X	X		0.1	X	X							WP_001291845.1	RP-S17, MRPS17, rpsQ	small subunit ribosomal protein S17	30S ribosomal protein S17
ACX60_RS02145	0.1	X	X		0.1	X	X							WP_001982634.1	RP-L14, MRPL14, rplN	large subunit ribosomal protein L14	50S ribosomal protein L14
ACX60_RS02150	0.1	X	X		0.1	X	X							WP_001062685.1	RP-L24, MRPL24, rplX	large subunit ribosomal protein L24	50S ribosomal protein L24
ACX60_RS02155	0.1	X	X		0.1	X	X							WP_000113197.1	RP-L5, MRPL5, rplE	large subunit ribosomal protein L5	50S ribosomal protein L5
ACX60_RS02160	0.1	X	X		0.1	X	X							WP_001074624.1	RP-S14, MRPS14, rpsN	small subunit ribosomal protein S14	30S ribosomal protein S14
ACX60_RS02165	0.1	X	X		0.1	X	X							WP_000062616.1	RP-S8, rpsH	small subunit ribosomal protein S8	30S ribosomal protein S8
ACX60_RS02170	0.1	X	X		0.1	X	X							WP_000091932.1	RP-L6, MRPL6, rplF	large subunit ribosomal protein L6	50S ribosomal protein L6
ACX60_RS02175	0.1	X	X		0.1	X	X							WP_001003194.1	RP-L18, MRPL18, rplR	large subunit ribosomal protein L18	50S ribosomal protein L18
ACX60_RS02180	0.1	X	X		0.1	X	X							WP_001141025.1	RP-S5, MRPS5, rpsE	small subunit ribosomal protein S5	30S ribosomal protein S5
ACX60_RS02185	0.1	X	X		0.1	X	X							WP_000849088.1	RP-L30, MRPL30, rpmD	large subunit ribosomal protein L30	50S ribosomal protein L30
ACX60_RS02190	0.1	X	X		0.1	X	X							WP_000175340.1	RP-L15, MRPL15, rplO	large subunit ribosomal protein L15	50S ribosomal protein L15
ACX60_RS02195	0.1	X	X		0.1	X	X							WP_000075233.1	secY	preprotein translocase subunit SecY	Protein translocase subunit SecY
ACX60_RS02200	0.1	X	X		0.1	X	X							WP_000867907.1	RP-L36, MRPL36, rpmJ	large subunit ribosomal protein L36	50S ribosomal protein L36
ACX60_RS02205	0.1	X	X		0.1	X	X							WP_000090815.1	RP-S13, rpsM	small subunit ribosomal protein S13	30S ribosomal protein S13
ACX60_RS02210	0.1	X	X		0.1	X	X							WP_001040166.1	RP-S11, MRPS11, rpsK	small subunit ribosomal protein S11	30S ribosomal protein S11
ACX60_RS02215	0.1	X	X		0.1	X	X							WP_000135204.1	RP-S4, rpsD	small subunit ribosomal protein S4	30S ribosomal protein S4
ACX60_RS02220	0.1	X	X		0.1	X	X							WP_000198631.1	rpoA	DNA-directed RNA polymerase subunit alpha	DNA-directed RNA polymerase subunit alpha (RNAP subunit alpha) (EC 2.7.7.6) (RNA polymerase subunit alpha) (Transcriptase subunit alpha)
ACX60_RS02225	0.1	X	X		0.1	X	X							WP_001216380.1	RP-L17, MRPL17, rplQ	large subunit ribosomal protein L17	50S ribosomal protein L17
ACX60_RS02230	1.02523	0.3465	0.0505422	47	1.03849	0.394336	0.0581416	46	0.01325	0.07693	0.863622	>0.999999999999999	No	WP_000415133.1			FAD-containing monooxygenase EthA (EC 1.14.13.-)
ACX60_RS02235	1.01644	0.313916	0.0439571	51	1.01629	0.362017	0.0502027	52	-0.0001501	0.06682	0.998212	>0.999999999999999	No	WP_001190550.1	ACADL	long-chain-acyl-CoA dehydrogenase	Acyl-CoA dehydrogenase
ACX60_RS02240	0.1	X	X		0.1	X	X							WP_001288210.1	cptB	antitoxin CptB	Flavinator of succinate dehydrogenase family protein
ACX60_RS02245	1.12207	0.0721872	0.051044	2	1.07659	0.100679	0.0711907	2	-0.04548	0.0876	0.655346	>0.999999999999999	No	WP_009518132.1			Uncharacterized protein
ACX60_RS02250	0.993428	0.39721	0.0691454	33	1.07206	0.436533	0.0737876	35	0.07863	0.1014	0.44089	>0.999999999999999	No	WP_000049106.1			Uncharacterized protein
ACX60_RS02255	0.94472	0.292384	0.0670775	19	1.02204	0.352185	0.0718894	24	0.07732	0.1005	0.446073	>0.999999999999999	No	WP_000651535.1			Rhombosortase
ACX60_RS02260	0.982322	0.355914	0.0344075	107	0.996212	0.353296	0.0346436	104	0.01389	0.04883	0.776356	>0.999999999999999	No	WP_001158904.1			Uncharacterized protein
ACX60_RS02265	1.03569	0.36951	0.0653208	32	1.12145	0.471475	0.0820733	33	0.08576	0.1053	0.418428	>0.999999999999999	No	WP_001130980.1			Uncharacterized protein
ACX60_RS02270	1.03733	0.0484412	0.00843253	33	1.07164	0.0662925	0.011719	32	0.03431	0.01437	0.0199634	0.500061	No	WP_000745518.1	K07070	uncharacterized protein	Uncharacterized protein
ACX60_RS02275	0.954414	0.383293	0.0357422	115	0.988947	0.415951	0.0382914	118	0.03453	0.05244	0.510827	>0.999999999999999	No	WP_025467431.1	prlC	oligopeptidase A	Oligopeptidase A
ACX60_RS02280	0.887738	0.35843	0.0444577	65	1.04158	0.409795	0.0493336	69	0.1538	0.06668	0.0225917	0.540684	No	WP_000165345.1	rnr, vacB	ribonuclease R	Ribonuclease R (RNase R) (EC 3.1.13.1)
ACX60_RS02285	0.1	X	X		0.1	X	X
ACX60_RS02290	0.1	X	X		0.1	X	X
ACX60_RS02295	0.1	X	X		0.1	X	X
ACX60_RS02300	0.966462	0.349322	0.0968845	13	0.939449	0.310583	0.0896575	12	-0.02701	0.1327	0.840426	>0.999999999999999	No	WP_001046660.1			Hydrolase
ACX60_RS02305	1.06552	0.275859	0.0294066	88	1.09232	0.31421	0.0331206	90	0.02681	0.04436	0.546378	>0.999999999999999	No	WP_000479323.1			Uncharacterized protein
ACX60_RS02310	0.1	X	X		0.1	X	X
ACX60_RS02315	0.898541	0.376355	0.0610529	38	0.950788	0.334614	0.0542815	38	0.05225	0.08169	0.524446	>0.999999999999999	No	WP_000007404.1	K07078	uncharacterized protein	Nitroreductase
ACX60_RS02320	0.919223	0.394619	0.139519	8	0.915983	0.42382	0.149843	8	-0.003239	0.2047	0.987601	>0.999999999999999	No	WP_000139385.1			YcxB-like family protein
ACX60_RS02325	1.07156	0.308202	0.0553548	31	1.03078	0.323552	0.0581116	31	-0.04078	0.08026	0.613219	>0.999999999999999	No	WP_000857681.1			Fumarylacetoacetate hydrolase
ACX60_RS02330	1.03722	0.210443	0.0224333	88	1.10687	0.234296	0.0249761	88	0.06965	0.03357	0.039497	0.679019	No	WP_000747869.1			AraC family transcriptional regulator
ACX60_RS02335	1.05251	0.271878	0.0369978	54	1.06412	0.323636	0.0436391	55	0.01161	0.0573	0.8398	>0.999999999999999	No	WP_000392678.1			Uncharacterized protein
ACX60_RS02340	0.926238	0.328034	0.0483659	46	0.953794	0.356002	0.0513845	48	0.02756	0.07069	0.697578	>0.999999999999999	No	WP_000893466.1	K07058	membrane protein	UPF0761 membrane protein J517_3391
ACX60_RS02345	0.944485	0.534548	0.102874	27	0.921779	0.537818	0.101638	28	-0.02271	0.1446	0.875846	>0.999999999999999	No	WP_001183347.1	wrbA	NAD(P)H dehydrogenase (quinone)	Quinone oxidoreductase, type IV (EC 1.6.5.2)
ACX60_RS02350	0.945389	0.126418	0.056536	5	0.957189	0.236517	0.105774	5	0.0118	0.1199	0.924043	>0.999999999999999	No	WP_000543071.1	xpt	xanthine phosphoribosyltransferase	Xanthine phosphoribosyltransferase (XPRTase) (EC 2.4.2.22)
ACX60_RS02355	1.00592	0.293232	0.048207	37	1.01096	0.260901	0.0454171	33	0.005033	0.06668	0.940057	>0.999999999999999	No	WP_000201544.1			Uncharacterized protein
ACX60_RS02360	0.846601	0.267261	0.0472456	32	0.723884	0.343766	0.0627628	30	-0.1227	0.07793	0.120557	0.936789	No	WP_001193955.1			Uncharacterized protein
ACX60_RS02365	1.06237	0.381522	0.0500963	58	1.05983	0.36445	0.0474474	59	-0.002546	0.06897	0.970623	>0.999999999999999	No	WP_000914771.1	tonB	periplasmic protein TonB	Energy transducer TonB
ACX60_RS02370	0.667579	0	0	1	0.65737	1.11022e-16	1.11022e-16	1						WP_000703571.1	ybeY, yqfG	probable rRNA maturation factor	Endoribonuclease YbeY (EC 3.1.-.-)
ACX60_RS02375	0.1	X	X		0.1	X	X							WP_000122983.1	phoH, phoL	phosphate starvation-inducible protein PhoH and related proteins	ATPase associated with various cellular activities family protein
ACX60_RS02380	0.961593	0.292158	0.0383622	58	1.01851	0.339881	0.0442488	59	0.05691	0.05864	0.333799	>0.999999999999999	No	WP_049594797.1	miaB	tRNA-2-methylthio-N6-dimethylallyladenosine synthase	tRNA-2-methylthio-N(6)-dimethylallyladenosine synthase (EC 2.8.4.3) ((Dimethylallyl)adenosine tRNA methylthiotransferase MiaB) (tRNA-i(6)A37 methylthiotransferase)
ACX60_RS02385	1.0272	0.415411	0.0507506	67	1.16804	0.397723	0.0485896	67	0.1408	0.07026	0.047058	0.71468	No	WP_000792526.1	slt	soluble lytic murein transglycosylase	Transglycosylase SLT domain protein
ACX60_RS02390	1.00453	0.411056	0.109859	14	1.03135	0.373284	0.10353	13	0.02682	0.1515	0.860947	>0.999999999999999	No	WP_000877281.1	E3.1.27.1	ribonuclease T2	Ribonuclease T2 family protein
ACX60_RS02395	1.12887	0	0	1	0.1	X	X							WP_000813006.1	mdh	malate dehydrogenase	Malate dehydrogenase (EC 1.1.1.37)
ACX60_RS02400	0.891443	0.341552	0.0947296	13	1.03389	0.162851	0.0470109	12	0.1424	0.1086	0.20245	>0.999999999999999	No	WP_000462894.1			Uncharacterized protein
ACX60_RS02405	0.78034	0.393915	0.124567	10	0.770578	0.425338	0.134504	10	-0.009763	0.1833	0.958117	>0.999999999999999	No	WP_000334849.1			Uncharacterized protein
ACX60_RS02410	1.04166	0.16414	0.0438683	14	1.11468	0.288694	0.0700185	17	0.07302	0.08696	0.407939	>0.999999999999999	No	WP_000556102.1	K07394	SM-20-related protein	2OG-Fe(II) oxygenase superfamily protein
ACX60_RS02415	0.227008	0.353253	0.101975	12	0.298643	0.415477	0.111041	14	0.07163	0.1527	0.643255	>0.999999999999999	No	WP_001109438.1	rlmJ	23S rRNA (adenine2030-N6)-methyltransferase	Ribosomal RNA large subunit methyltransferase J (EC 2.1.1.266) (23S rRNA (adenine(2030)-N6)-methyltransferase) (23S rRNA m6A2030 methyltransferase)
ACX60_RS02420	0.622856	0.373526	0.14118	7	0.69854	0.532221	0.188168	8	0.07568	0.241	0.758516	>0.999999999999999	No	WP_000180205.1	CHO1, pssA	CDP-diacylglycerol---serine O-phosphatidyltransferase	CDP-diacylglycerol-serine O-phosphatidyltransferase (EC 2.7.8.8)
ACX60_RS02425	0.976129	0.182598	0.03893	22	0.954859	0.295401	0.0602986	24	-0.02127	0.07321	0.772779	>0.999999999999999	No	WP_001125217.1			Uncharacterized protein
ACX60_RS02430	0.1	X	X		0.1	X	X
ACX60_RS02435	0.1	X	X		0.1	X	X
ACX60_RS02440	0.1	X	X		0.1	X	X
ACX60_RS02445	0.1	X	X		0.1	X	X
ACX60_RS02450	0.1	X	X		0.1	X	X
ACX60_RS02455	0.922119	0	0	1	1.14333	0	0	1						WP_000455817.1			Glutathione-dependent formaldehyde-activating enzyme family protein
ACX60_RS02460	1.04496	0.0674112	0.0117348	33	1.06246	0.109571	0.0187913	34	0.0175	0.02231	0.435669	>0.999999999999999	No	WP_009517740.1			Uncharacterized protein
ACX60_RS02465	0.996721	0.347712	0.0409783	72	1.02325	0.312525	0.0376236	69	0.02653	0.05576	0.634908	>0.999999999999999	No	WP_001176664.1	ACADM, acd	acyl-CoA dehydrogenase	Acyl-CoA dehydrogenase
ACX60_RS02470	1.02488	0.29697	0.0648042	21	0.938692	0.364661	0.0795756	21	-0.08619	0.1026	0.405984	>0.999999999999999	No	WP_000562197.1			TetR family transcriptional regulator
ACX60_RS02475	0.999376	0.294121	0.0200124	216	1.02731	0.296679	0.0202805	214	0.02794	0.02849	0.327389	>0.999999999999999	No	WP_000002859.1			Terpene utilization protein AtuA
ACX60_RS02480	1.04916	0.259072	0.0381981	46	1.10638	0.228859	0.0326941	49	0.05722	0.05008	0.256147	>0.999999999999999	No	WP_000121939.1	atuB	citronellol/citronellal dehydrogenase	Short chain dehydrogenase family protein
ACX60_RS02485	0.903437	0.411153	0.0443357	86	0.967812	0.406161	0.0432969	88	0.06438	0.06196	0.300283	>0.999999999999999	No	WP_000154082.1	atuC	geranyl-CoA carboxylase beta subunit	Acetyl-CoA carboxylase carboxyltransferase subunit
ACX60_RS02490	0.973603	0.37688	0.0478638	62	1.00241	0.35544	0.04443	64	0.02881	0.06525	0.659624	>0.999999999999999	No	WP_000673011.1	atuD	citronellyl-CoA dehydrogenase	Acyl-CoA dehydrogenase, N-terminal domain protein
ACX60_RS02495	0.927793	0.361126	0.057099	40	0.994369	0.443762	0.0661522	45	0.06658	0.08845	0.453757	>0.999999999999999	No	WP_000175504.1	atuE	isohexenylglutaconyl-CoA hydratase	Enoyl-CoA hydratase
ACX60_RS02500	0.990556	0.282303	0.021911	166	1.04262	0.334178	0.0256302	170	0.05207	0.03379	0.124253	0.943671	No	WP_000672551.1	atuF	geranyl-CoA carboxylase alpha subunit	3-methylcrotonyl-CoA carboxylase
ACX60_RS02505	1.31311	0.284078	0.142039	4	1.23805	0.204508	0.102254	4	-0.07505	0.175	0.683006	>0.999999999999999	No	WP_000863328.1			Uncharacterized protein
ACX60_RS02510	0.864821	0.106777	0.0755024	2	0.854088	0.11445	0.0809287	2	-0.01073	0.1107	0.931589	>0.999999999999999	No	WP_000003707.1	sspB	stringent starvation protein B	ClpXP protease specificity-enhancing factor
ACX60_RS02515	0.984417	0.364087	0.0531075	47	0.919626	0.36715	0.0559898	43	-0.06479	0.07714	0.403242	>0.999999999999999	No	WP_000110146.1	sspA, mglA	stringent starvation protein A	Glutathione S-transferase, C-terminal domain protein
ACX60_RS02520	0.1	X	X		0.1	X	X							WP_000224786.1	RP-S9, MRPS9, rpsI	small subunit ribosomal protein S9	30S ribosomal protein S9
ACX60_RS02525	0.1	X	X		0.1	X	X							WP_000854895.1	RP-L13, MRPL13, rplM	large subunit ribosomal protein L13	50S ribosomal protein L13
ACX60_RS02530	0.1	X	X		0.1	X	X							WP_000636499.1	pdxA	4-hydroxythreonine-4-phosphate dehydrogenase	4-hydroxythreonine-4-phosphate dehydrogenase (EC 1.1.1.262) (4-(phosphohydroxy)-L-threonine dehydrogenase)
ACX60_RS02535	0.79179	0.331474	0.0439047	57	1.13128	0.351602	0.0457747	59	0.3395	0.06349	4.65828e-07	0.000128353	Yes	WP_000284347.1	ksgA	16S rRNA (adenine1518-N6/adenine1519-N6)-dimethyltransferase	Ribosomal RNA small subunit methyltransferase A (EC 2.1.1.182) (16S rRNA (adenine(1518)-N(6)/adenine(1519)-N(6))-dimethyltransferase) (16S rRNA dimethyladenosine transferase) (16S rRNA dimethylase) (S-adenosylmethionine-6-N', N'-adenosyl(rRNA) dimethyltransferase)
ACX60_RS02540	0.866379	0.356938	0.0532091	45	0.966572	0.333498	0.0497149	45	0.1002	0.07282	0.172346	>0.999999999999999	No	WP_000167246.1	apaH	bis(5'-nucleosyl)-tetraphosphatase (symmetrical)	Bis(5'-nucleosyl)-tetraphosphatase (Symmetrical)
ACX60_RS02545	0.954749	0.368809	0.0922023	16	0.992072	0.369498	0.0896165	17	0.03732	0.1286	0.773555	>0.999999999999999	No	WP_000514366.1			Uncharacterized protein
ACX60_RS02550	0.977303	0.140991	0.0445852	10	1.10638	0.154134	0.0487416	10	0.1291	0.06606	0.0664164	0.801469	No	WP_000480818.1			LrgB-like family protein
ACX60_RS02555	0.848412	0.536835	0.134209	16	0.824025	0.441104	0.113893	15	-0.02439	0.1772	0.891466	>0.999999999999999	No	WP_000357904.1			Putative membrane protein
ACX60_RS02560	1.01962	0.292356	0.0296842	97	1.06951	0.323306	0.0324935	99	0.04989	0.04406	0.258891	>0.999999999999999	No	WP_000456884.1	hflX	GTPase	GTPase HflX (GTP-binding protein HflX)
ACX60_RS02565	0.965962	0.264539	0.0282	88	1.02259	0.285082	0.0303899	88	0.05663	0.04146	0.173743	>0.999999999999999	No	WP_000195147.1	plsC	1-acyl-sn-glycerol-3-phosphate acyltransferase	Acyltransferase family protein
ACX60_RS02570	1.00059	0.289618	0.0356495	66	1.06204	0.3039	0.0374075	66	0.06145	0.05167	0.236561	>0.999999999999999	No	WP_000079184.1	clsC	cardiolipin synthase C	Phospholipase D family protein
ACX60_RS02575	1.07238	0.311648	0.0449825	48	1.13844	0.339463	0.050051	46	0.06606	0.06717	0.327988	>0.999999999999999	No	WP_000267335.1	K07098	uncharacterized protein	Calcineurin-like phosphoesterase family protein
ACX60_RS02580	0.961188	0.385523	0.0995417	15	0.96017	0.412586	0.110268	14	-0.001018	0.1482	0.994572	>0.999999999999999	No	WP_001097560.1			OmpA family protein
ACX60_RS02585	0.904094	0.348911	0.0607377	33	0.966077	0.382678	0.0646843	35	0.06198	0.08898	0.488475	>0.999999999999999	No	WP_002014284.1	tpbB	diguanylate cyclase	GGDEF domain-containing protein (Membrane protein) (Putative diguanylate cyclase YfiN) (EC 2.7.7.65)
ACX60_RS02590	0.97063	0.265842	0.0542648	24	1.00527	0.279939	0.0559879	25	0.03465	0.07805	0.659177	>0.999999999999999	No	WP_001985194.1			DUF4154 domain-containing protein
ACX60_RS02595	0.1	X	X		0.1	X	X
ACX60_RS02600	0.1	X	X		0.1	X	X
ACX60_RS02605	0.1	X	X		0.1	X	X
ACX60_RS02610	0.1	X	X		0.1	X	X
ACX60_RS02615	0.1	X	X		0.1	X	X
ACX60_RS02620	0.959476	0.327226	0.0482469	46	0.987015	0.370853	0.0540944	47	0.02754	0.07258	0.705263	>0.999999999999999	No	WP_049594874.1	DLD, lpd, pdhD	dihydrolipoamide dehydrogenase	Dihydrolipoyl dehydrogenase
ACX60_RS02625	1.00223	0.278661	0.0429984	42	1.0635	0.232463	0.0358699	42	0.06127	0.056	0.27709	>0.999999999999999	No	WP_000779308.1			Uncharacterized protein
ACX60_RS02630	0.871458	0.425859	0.173856	6	0.826345	0.351605	0.143542	6	-0.04511	0.2255	0.845418	>0.999999999999999	No	WP_001293924.1			Uncharacterized protein
ACX60_RS02635	1.04745	0.349474	0.0451169	60	1.14426	0.338475	0.0423094	64	0.09681	0.06179	0.119757	0.936789	No	WP_000543480.1			Lysophospholipase
ACX60_RS02640	0.403289	0.382815	0.191408	4	0.822851	0.354511	0.177256	4	0.4196	0.2609	0.158899	0.977958	No	WP_000587649.1	trxC	thioredoxin 2	Thioredoxin
ACX60_RS02645	0.937376	0.398141	0.0726904	30	1.02584	0.444446	0.0825315	29	0.08847	0.1098	0.423635	>0.999999999999999	No	WP_001287659.1	yciA	acyl-CoA thioesterase YciA	Acyl-CoA thioesterase (Acyl-CoA thioesterase YciA, involved in membrane biogenesis) (Putative acyl-CoA thioester hydrolase) (EC 3.1.2.-)
ACX60_RS02650	1.02519	0.292145	0.0542499	29	1.04922	0.297944	0.0563061	28	0.02403	0.07816	0.759653	>0.999999999999999	No	WP_000083577.1			DUF4442 domain-containing protein
ACX60_RS02655	0.837128	0.355321	0.0917435	15	0.94981	0.390521	0.0976303	16	0.1127	0.1344	0.408638	>0.999999999999999	No	WP_000538650.1			Uncharacterized protein
ACX60_RS02660	1.00656	0.34186	0.0394745	75	1.06018	0.348386	0.0399626	76	0.05362	0.05618	0.341359	>0.999999999999999	No	WP_000957703.1			Uncharacterized protein
ACX60_RS02665	1.01714	0.275928	0.0278729	98	1.06876	0.311222	0.0309678	101	0.05163	0.04174	0.217614	>0.999999999999999	No	WP_000134309.1			Uncharacterized protein
ACX60_RS02670	0.933646	0.347271	0.0757807	21	0.927511	0.293079	0.0690794	18	-0.006136	0.1039	0.953232	>0.999999999999999	No	WP_000506715.1			Uncharacterized protein
ACX60_RS02675	0.787574	0.286806	0.0766521	14	0.882259	0.307786	0.0794699	15	0.09468	0.1107	0.399863	>0.999999999999999	No
ACX60_RS02680	0.986458	0.384588	0.0669482	33	1.0256	0.281002	0.0496746	32	0.03914	0.08376	0.641871	>0.999999999999999	No	WP_000762709.1			Uncharacterized protein
ACX60_RS02685	1.03616	0.23768	0.0332818	51	1.09396	0.327353	0.0449654	53	0.0578	0.05628	0.30682	>0.999999999999999	No	WP_001177189.1			Nuclease
ACX60_RS02690	1.02243	0.118271	0.0447022	7	0.951833	0.332904	0.125826	7	-0.0706	0.1335	0.606647	>0.999999999999999	No	WP_001063876.1			Uncharacterized protein
ACX60_RS02695	1.04021	0.271375	0.0263583	106	1.07398	0.269376	0.0261641	106	0.03377	0.03714	0.364255	>0.999999999999999	No	WP_001017139.1			Uncharacterized protein
ACX60_RS02700	1.01215	0.366089	0.08186	20	1.16129	0.288961	0.0616066	22	0.1491	0.1013	0.148771	0.973637	No	WP_000479026.1			Uncharacterized protein
ACX60_RS02705	1.04923	0.108091	0.0624062	3	1.00974	0.0431034	0.0248857	3	-0.03949	0.06719	0.588258	>0.999999999999999	No	WP_000489162.1			Uncharacterized protein
ACX60_RS02710	0.754941	0.443506	0.221753	4	0.888522	0.153152	0.0765759	4	0.1336	0.2346	0.589753	>0.999999999999999	No	WP_000790977.1			Uncharacterized protein
ACX60_RS02715	0.859048	0.421483	0.0621442	46	0.951883	0.452626	0.0646609	49	0.09284	0.08989	0.304371	>0.999999999999999	No	WP_000942647.1			Molecular chaperone DnaJ
ACX60_RS02720	0.862416	0.488314	0.0906776	29	0.916948	0.485591	0.0858412	32	0.05453	0.1248	0.663814	>0.999999999999999	No	WP_001985473.1			Uncharacterized protein
ACX60_RS02725	0.931894	0.349352	0.0637827	30	1.02024	0.311881	0.0560154	31	0.08835	0.08473	0.301345	>0.999999999999999	No	WP_001067865.1			Uncharacterized protein
ACX60_RS02730	0.456617	0.470025	0.156675	9	0.694946	0.444253	0.148084	9	0.2383	0.2156	0.285285	>0.999999999999999	No	WP_000553831.1			Uncharacterized protein
ACX60_RS02735	0.986068	0.317728	0.0298894	113	1.02821	0.318801	0.0299903	113	0.04214	0.04234	0.320724	>0.999999999999999	No	WP_000951143.1			Phage/plasmid-like TIGR03299 family protein
ACX60_RS02740	0.963248	0.324546	0.0418987	60	1.01208	0.331458	0.0417597	63	0.04883	0.05919	0.410944	>0.999999999999999	No	WP_002037196.1	pcoD	copper resistance protein D	Copper resistance D family protein
ACX60_RS02745	1.04463	0.290564	0.0438042	44	1.04165	0.324018	0.0483017	45	-0.00298	0.06529	0.963696	>0.999999999999999	No	WP_000689223.1	copC, pcoC	copper resistance protein C	CopC domain protein
ACX60_RS02750	0.969286	0.31283	0.0220107	202	1.01702	0.324031	0.0225217	207	0.04773	0.0315	0.130536	0.953149	No	WP_000349570.1	copA, ATP7	Cu+-exporting ATPase	Copper-translocating P-type ATPase
ACX60_RS02755	0.985847	0.277131	0.0417791	44	0.961413	0.336657	0.050753	44	-0.02443	0.06574	0.711033	>0.999999999999999	No	WP_000149041.1	cusS, copS, silS	two-component system, OmpR family, heavy metal sensor histidine kinase CusS	Sensor protein (EC 2.7.13.3)
ACX60_RS02760	1.00217	0.254387	0.0271178	88	1.04753	0.297294	0.0309951	92	0.04536	0.04133	0.273866	>0.999999999999999	No	WP_001221582.1	cusR, copR, silR	two-component system, OmpR family, copper resistance phosphate regulon response regulator CusR	Response regulator
ACX60_RS02765	0.932586	0.354534	0.0608021	34	0.977614	0.339869	0.0591637	33	0.04503	0.08489	0.597621	>0.999999999999999	No	WP_000853614.1			Uncharacterized protein
ACX60_RS02770	0.95204	0.322984	0.0299883	116	1.01241	0.342764	0.0311604	121	0.06037	0.0433	0.164601	0.984171	No	WP_000038713.1			Copper oxidase
ACX60_RS02775	1.01729	0.422158	0.0536141	62	1.03108	0.398184	0.0514054	60	0.01379	0.07435	0.853136	>0.999999999999999	No	WP_000557535.1	pcoB, copB	copper resistance protein B	Autotransporter beta-domain protein
ACX60_RS02780	0.981049	0.233398	0.0351861	44	0.998117	0.320287	0.048285	44	0.01707	0.05975	0.775821	>0.999999999999999	No	WP_000771461.1			Uncharacterized protein
ACX60_RS02785	0.874192	0.420976	0.0489375	74	0.957208	0.460193	0.0521066	78	0.08302	0.07165	0.248466	>0.999999999999999	No	WP_000675248.1			Uncharacterized protein
ACX60_RS02790	0.958152	0.392961	0.0357237	121	1.02528	0.394738	0.0347547	129	0.06712	0.04985	0.179344	>0.999999999999999	No	WP_000945697.1	cusB, silB	membrane fusion protein, Cu(I)/Ag(I) efflux system	Efflux transporter periplasmic adaptor subunit
ACX60_RS02795	1.0024	0.324138	0.0213267	231	1.01494	0.350706	0.023025	232	0.01253	0.03139	0.689917	>0.999999999999999	No	WP_000561670.1	cusA, silA	Cu(I)/Ag(I) efflux system membrane protein CusA/SilA	Cation transporter
ACX60_RS02800	1.02769	0.261578	0.0988672	7	1.14324	0.135076	0.0477567	8	0.1155	0.1053	0.292476	>0.999999999999999	No	WP_000911301.1			Copper-binding protein
ACX60_RS02805	0.97415	0.328025	0.0369057	79	1.06965	0.309493	0.0348206	79	0.0955	0.05074	0.0616751	0.787358	No	WP_001086231.1			Ferrous iron transport protein B
ACX60_RS02810	0.1	X	X		0.1	X	X							WP_001048216.1			FeoA domain protein
ACX60_RS02815	1.05943	0.303824	0.0341829	79	1.10534	0.287567	0.032151	80	0.04591	0.04691	0.329235	>0.999999999999999	No	WP_000537297.1			Cation transporter
ACX60_RS02820	0.828284	0.357766	0.113136	10	0.957435	0.401522	0.121063	11	0.1292	0.1667	0.447904	>0.999999999999999	No	WP_000480875.1			Cd(II)/Pb(II)-responsive transcriptional regulator
ACX60_RS02825	1.00998	0.275551	0.0244512	127	0.985958	0.305268	0.0270882	127	-0.02403	0.03649	0.510888	>0.999999999999999	No	WP_001019256.1			Archaeal ATPase family protein
ACX60_RS02830	1.28494	0.334573	0.167286	4	1.26638	0.495533	0.221609	5	-0.01856	0.2911	0.950951	>0.999999999999999	No	WP_000860807.1			Uncharacterized protein
ACX60_RS02835	1.05167	0.210139	0.0355199	35	1.09622	0.256764	0.042794	36	0.04455	0.05577	0.427162	>0.999999999999999	No	WP_001093469.1			GNAT family N-acetyltransferase
ACX60_RS02840	1.01648	0.273573	0.0293301	87	1.03386	0.338209	0.03647	86	0.01738	0.04674	0.710422	>0.999999999999999	No	WP_000910421.1			Integrase
ACX60_RS02845	1.08481	0.290606	0.0619574	22	1.15901	0.286879	0.0626021	21	0.07419	0.08811	0.404616	>0.999999999999999	No	WP_001138893.1	yajQ	cyclic-di-GMP-binding protein	UPF0234 protein J517_1125
ACX60_RS02850	0.837339	0.396227	0.102305	15	0.93673	0.447404	0.115519	15	0.09939	0.1543	0.524748	>0.999999999999999	No	WP_000619820.1			Rhodanese-like domain protein
ACX60_RS02855	0.981586	0.342867	0.0374099	84	0.997045	0.303171	0.0338956	80	0.01546	0.05063	0.760526	>0.999999999999999	No	WP_001043506.1	mnmC	tRNA 5-methylaminomethyl-2-thiouridine biosynthesis bifunctional protein	tRNA 5-methylaminomethyl-2-thiouridine biosynthesis bifunctional protein MnmC (tRNA mnm(5)s(2)U biosynthesis bifunctional protein) [Includes: tRNA (mnm(5)s(2)U34)-methyltransferase (EC 2.1.1.61); FAD-dependent cmnm(5)s(2)U34 oxidoreductase (EC 1.5.-.-)]
ACX60_RS02860	0.1	X	X		0.1	X	X							WP_001175200.1			Uncharacterized protein
ACX60_RS02865	0.751595	0.395378	0.12503	10	0.922969	0.479979	0.151783	10	0.1714	0.1966	0.39497	>0.999999999999999	No	WP_001115787.1	K09780	uncharacterized protein	Protein yciI
ACX60_RS02870	0.780824	0.351347	0.0785637	20	0.823265	0.284986	0.0607593	22	0.04244	0.09832	0.668307	>0.999999999999999	No	WP_000645707.1	ispZ	intracellular septation protein	Probable intracellular septation protein A
ACX60_RS02875	0.989367	0.31387	0.0261559	144	1.0293	0.315757	0.0262222	145	0.03993	0.03704	0.281891	>0.999999999999999	No	WP_001161542.1	E3.1.3.97	3',5'-nucleoside bisphosphate phosphatase	Phosphatase
ACX60_RS02880	0.998586	0.406297	0.0528953	59	0.999697	0.347703	0.0464637	56	0.001112	0.07069	0.987481	>0.999999999999999	No	WP_000637023.1	yneE, BEST	ion channel-forming bestrophin family protein	Bestrophin (Bestrophin, RFP-TM, chloride channel)
ACX60_RS02885	1.07186	0.306693	0.0363977	71	1.10403	0.29792	0.0361281	68	0.03218	0.05132	0.531703	>0.999999999999999	No	WP_001985895.1	radC	DNA repair protein RadC	DNA repair RadC family protein
ACX60_RS02890	0.1	X	X		0.1	X	X							WP_000006962.1	coaBC, dfp	phosphopantothenoylcysteine decarboxylase / phosphopantothenate---cysteine ligase	Coenzyme A biosynthesis bifunctional protein CoaBC (EC 4.1.1.36) (EC 6.3.2.5) (DNA/pantothenate metabolism flavoprotein)
ACX60_RS02895	0.850208	0.446717	0.157938	8	0.944273	0.279546	0.105658	7	0.09406	0.1961	0.639373	>0.999999999999999	No	WP_000170142.1	secF	preprotein translocase subunit SecF	Protein-export membrane protein SecF
ACX60_RS02900	0.1	X	X		0.1	X	X							WP_001270222.1	secD	preprotein translocase subunit SecD	Protein translocase subunit SecD
ACX60_RS02905	0.1	X	X		0.1	X	X							WP_000051669.1	yajC	preprotein translocase subunit YajC	Preprotein translocase, YajC subunit
ACX60_RS02910	0.845915	0.407183	0.0708815	33	1.05101	0.45121	0.0785456	33	0.2051	0.1058	0.0569737	0.759599	No	WP_000667229.1	tgt, QTRT1	queuine tRNA-ribosyltransferase	Queuine tRNA-ribosyltransferase (EC 2.4.2.29) (Guanine insertion enzyme) (tRNA-guanine transglycosylase)
ACX60_RS02915	0.995316	0.332505	0.0429263	60	1.08787	0.349486	0.0447471	61	0.09255	0.06203	0.138348	0.955797	No	WP_000147154.1	lemA	LemA protein	Uncharacterized protein
ACX60_RS02920	1.01065	0.363896	0.0775829	22	1.00053	0.317343	0.0692498	21	-0.01012	0.1043	0.923235	>0.999999999999999	No	WP_001121092.1			Uncharacterized protein
ACX60_RS02925	0.902817	0.328323	0.053261	38	1.05466	0.432281	0.067511	41	0.1518	0.08688	0.0845032	0.873714	No	WP_001177138.1	queA	S-adenosylmethionine:tRNA ribosyltransferase-isomerase	S-adenosylmethionine:tRNA ribosyltransferase-isomerase (EC 2.4.99.17) (Queuosine biosynthesis protein QueA)
ACX60_RS02930	0.1	X	X		0.1	X	X
ACX60_RS02935	0.962665	0.315334	0.0270397	136	0.970357	0.342415	0.0296911	133	0.007692	0.04012	0.848114	>0.999999999999999	No	WP_001118986.1			Integrase
ACX60_RS02940	1.25069	0	0	1	1.08219	0	0	1						WP_000005458.1			Uncharacterized protein
ACX60_RS02945	0.891899	0.357254	0.107716	11	0.914601	0.38426	0.115859	11	0.0227	0.1582	0.887326	>0.999999999999999	No	WP_049594875.1			AlpA family transcriptional regulator
ACX60_RS02950	0.76772	0.391001	0.1955	4	0.829281	0.41778	0.186837	5	0.06156	0.2727	0.82785	>0.999999999999999	No	WP_000392942.1			Transcriptional regulator
ACX60_RS02955	0.975444	0.396644	0.0544833	53	1.00297	0.377237	0.0518174	53	0.02753	0.07519	0.715044	>0.999999999999999	No	WP_000527683.1			Uncharacterized protein
ACX60_RS02960	1.00902	0.301014	0.029952	101	1.05762	0.309533	0.0303522	104	0.0486	0.04266	0.25599	>0.999999999999999	No	WP_079454673.1
ACX60_RS02965	0.994321	0.306657	0.0613313	25	1.06737	0.355543	0.0638573	31	0.07305	0.08997	0.420373	>0.999999999999999	No	WP_000428610.1			Uncharacterized protein
ACX60_RS02970	0.714955	0.440979	0.13296	11	0.69309	0.482686	0.145535	11	-0.02187	0.1971	0.912785	>0.999999999999999	No	WP_000556350.1			Uncharacterized protein
ACX60_RS02975	0.991535	0.332413	0.0479797	48	0.994575	0.35456	0.0517179	47	0.003039	0.0705	0.965706	>0.999999999999999	No	WP_000194111.1			His Kinase A domain protein
ACX60_RS02980	0.985625	0.34554	0.0242521	203	1.0136	0.347624	0.0244587	202	0.02798	0.03444	0.417073	>0.999999999999999	No	WP_000990827.1	glnE	[glutamine synthetase] adenylyltransferase / [glutamine synthetase]-adenylyl-L-tyrosine phosphorylase	Bifunctional glutamine synthetase adenylyltransferase/adenylyl-removing enzyme (ATP:glutamine synthetase adenylyltransferase) (ATase) [Includes: Glutamine synthetase adenylyl transferase (EC 2.7.7.42) (Adenylyl transferase) (AT) (AT-C); Glutamine synthetase adenylyl-L-tyrosine phosphorylase (EC 2.7.7.89) (Adenylyl removase) (AR) (AT-N)]
ACX60_RS02985	0.973712	0.344717	0.0513874	45	1.01667	0.345594	0.0504101	47	0.04296	0.07199	0.552168	>0.999999999999999	No	WP_001046506.1	E2.6.1.42, ilvE	branched-chain amino acid aminotransferase	Branched-chain-amino-acid aminotransferase (BCAT) (EC 2.6.1.42)
ACX60_RS02990	0.488976	0.399591	0.0851931	22	0.257663	0.329835	0.0703211	22	-0.2313	0.1105	0.0423382	0.68475	No	WP_000548408.1	K07276	uncharacterized protein	Nucleoside-diphosphate sugar epimerase
ACX60_RS02995	0.992527	0.351097	0.0438872	64	0.999621	0.370803	0.0456427	66	0.007094	0.06337	0.911046	>0.999999999999999	No	WP_000697425.1			Glycosyltransferase
ACX60_RS03000	0.946568	0.418384	0.0872392	23	0.926266	0.484261	0.100975	23	-0.0203	0.1334	0.879774	>0.999999999999999	No	WP_000989966.1			Polysaccharide deacetylase
ACX60_RS03005	1.01693	0.407828	0.0699419	34	1.16316	0.37371	0.0640907	34	0.1462	0.09487	0.128006	0.951111	No	WP_001033809.1			Lipopolysaccharide biosynthesis protein
ACX60_RS03010	1.04859	0.155689	0.0348131	20	1.1377	0.198099	0.0422349	22	0.08911	0.05537	0.115391	0.936789	No	WP_000706916.1			Glycosyl transferase
ACX60_RS03015	1.01676	0.289059	0.0367106	62	1.02233	0.323754	0.0407892	63	0.00557	0.05493	0.919388	>0.999999999999999	No	WP_000909272.1			Uncharacterized protein
ACX60_RS03020	1.1844	0.316675	0.074641	18	1.12956	0.342981	0.0808413	18	-0.05484	0.11	0.621408	>0.999999999999999	No	WP_000721908.1	K07270	glycosyl transferase, family 25	Glycosyltransferase
ACX60_RS03025	0.965653	0.314928	0.0497945	40	0.960622	0.328906	0.0526671	39	-0.005031	0.07244	0.94481	>0.999999999999999	No	WP_000598628.1	wecB	UDP-N-acetylglucosamine 2-epimerase (non-hydrolysing)	UDP-N-acetylglucosamine 2-epimerase
ACX60_RS03030	1.06729	0.191402	0.0338354	32	1.06215	0.229295	0.0405339	32	-0.005142	0.0528	0.922732	>0.999999999999999	No	WP_001985908.1			Glycosyl transferase
ACX60_RS03035	0.74946	0.414027	0.185158	5	0.765488	0.451283	0.225642	4	0.01603	0.2887	0.95728	>0.999999999999999	No	WP_001251490.1			Membrane protein
ACX60_RS03040	1.04256	0.0990883	0.0443136	5	1.14555	0.207361	0.0927347	5	0.103	0.1028	0.345675	>0.999999999999999	No	WP_000986448.1	aspS	aspartyl-tRNA synthetase	Aspartate--tRNA(Asp/Asn) ligase (EC 6.1.1.23) (Aspartyl-tRNA synthetase) (AspRS) (Non-discriminating aspartyl-tRNA synthetase) (ND-AspRS)
ACX60_RS03045	0.994288	0.299193	0.0383077	61	1.03943	0.311724	0.0395889	62	0.04514	0.05511	0.414347	>0.999999999999999	No	WP_001116934.1			Phospholipase
ACX60_RS03050	0.99943	0.321492	0.0366374	77	1.04911	0.286386	0.0328507	76	0.04968	0.04925	0.314673	>0.999999999999999	No	WP_000899877.1	TC.FEV.OM	iron complex outermembrane recepter protein	TonB-dependent receptor
ACX60_RS03055	1.00717	0.310396	0.0484757	41	0.96966	0.272511	0.0448006	37	-0.03751	0.06645	0.574123	>0.999999999999999	No	WP_001218069.1			Phospholipase
ACX60_RS03060	0.928222	0.373567	0.0622611	36	0.970563	0.377918	0.0613064	38	0.04234	0.08741	0.629555	>0.999999999999999	No	WP_001290059.1			Uncharacterized protein
ACX60_RS03065	0.888051	0.361707	0.0877269	17	0.925643	0.389761	0.0918675	18	0.03759	0.1273	0.769624	>0.999999999999999	No	WP_000743009.1			Uncharacterized protein
ACX60_RS03070	0.976918	0.334616	0.0591523	32	0.99622	0.262888	0.0472161	31	0.0193	0.07598	0.800303	>0.999999999999999	No	WP_001113293.1			Phosphate-starvation-inducible E family protein
ACX60_RS03075	0.982294	0.369451	0.0287617	165	0.974352	0.393758	0.0308415	163	-0.007941	0.04216	0.850693	>0.999999999999999	No	WP_001123422.1			Acyl-CoA dehydrogenase, N-terminal domain protein
ACX60_RS03080	0.957278	0.307153	0.0329303	87	1.01828	0.32445	0.0345865	88	0.061	0.04777	0.203336	>0.999999999999999	No	WP_001136744.1			Acyl-CoA dehydrogenase, N-terminal domain protein
ACX60_RS03085	1.10167	0.427249	0.100704	18	1.09567	0.510761	0.12769	16	-0.006	0.1609	0.970484	>0.999999999999999	No	WP_000784268.1			Uncharacterized protein
ACX60_RS03090	1.02703	0.232277	0.0212928	119	1.04705	0.244496	0.0226037	117	0.02001	0.03104	0.519738	>0.999999999999999	No	WP_005119692.1	baeS, smeS	two-component system, OmpR family, sensor histidine kinase BaeS	Histidine kinase (Two-component sensor histidine kinase)
ACX60_RS03095	1.14634	0.249149	0.0604275	17	1.19673	0.308666	0.0748625	17	0.05039	0.09621	0.604048	>0.999999999999999	No	WP_000680577.1	baeR, smeR	two-component system, OmpR family, response regulator BaeR	Response regulator
ACX60_RS03100	0.969811	0.289573	0.0397759	53	1.03488	0.321687	0.0433763	55	0.06507	0.05897	0.272308	>0.999999999999999	No	WP_001160202.1	ydiU	uncharacterized protein	Selenoprotein O and cysteine-containing protein
ACX60_RS03105	0.913252	0.387344	0.111816	12	1.02141	0.388032	0.112015	12	0.1082	0.1583	0.501519	>0.999999999999999	No	WP_000199593.1	SCD, desC	stearoyl-CoA desaturase (Delta-9 desaturase)	Fatty acid desaturase family protein
ACX60_RS03110	0.865904	0.323397	0.0864314	14	0.931368	0.319416	0.0853675	14	0.06546	0.1215	0.594556	>0.999999999999999	No	WP_000701693.1			META domain protein
ACX60_RS03115	0.769675	0.392625	0.124159	10	0.901263	0.339538	0.102374	11	0.1316	0.1598	0.420361	>0.999999999999999	No	WP_001220108.1	E3.1.4.46, glpQ, ugpQ	glycerophosphoryl diester phosphodiesterase	Glycerophosphodiester phosphodiesterase
ACX60_RS03120	1.04395	0.366943	0.101772	13	1.1169	0.329619	0.0914198	13	0.07295	0.1368	0.59877	>0.999999999999999	No	WP_000509981.1	MMAB, pduO	cob(I)alamin adenosyltransferase	Putative cob(I)alamin adenosyltransferase
ACX60_RS03125	1.01149	0.303067	0.0298621	103	1.0393	0.32023	0.0314011	104	0.02781	0.04334	0.521778	>0.999999999999999	No	WP_038347280.1	btuB	vitamin B12 transporter	Ligand-gated channel protein
ACX60_RS03130	1.05748	0.19515	0.0251937	60	1.07333	0.264426	0.0338562	61	0.01585	0.04231	0.708517	>0.999999999999999	No	WP_000083555.1	trpF	phosphoribosylanthranilate isomerase	N-(5'-phosphoribosyl)anthranilate isomerase (PRAI) (EC 5.3.1.24)
ACX60_RS03135	0.918314	0.322148	0.0339574	90	1.00477	0.347434	0.0364209	91	0.08645	0.04982	0.0843858	0.873714	No	WP_000372737.1	trpB	tryptophan synthase beta chain	Tryptophan synthase beta chain (EC 4.2.1.20)
ACX60_RS03140	0.946549	0.523708	0.104742	25	0.905491	0.6106	0.127319	23	-0.04106	0.1638	0.803195	>0.999999999999999	No	WP_001139545.1			Uncharacterized protein
ACX60_RS03145	0.964543	0.307292	0.0534927	33	1.02021	0.305688	0.0549032	31	0.05567	0.07667	0.47049	>0.999999999999999	No	WP_000364279.1			Uncharacterized protein
ACX60_RS03150	0.958021	0.398218	0.0663696	36	0.947707	0.396695	0.0652163	37	-0.01031	0.09304	0.912048	>0.999999999999999	No	WP_000991230.1	K07044	uncharacterized protein	Rubrerythrin family protein
ACX60_RS03155	0.955425	0.360474	0.0336143	115	0.987219	0.398214	0.0372961	114	0.03179	0.05019	0.527041	>0.999999999999999	No	WP_001155169.1			AraC family transcriptional regulator
ACX60_RS03160	0.1	X	X		0.1	X	X							WP_000088559.1	trpA	tryptophan synthase alpha chain	Tryptophan synthase alpha chain (EC 4.2.1.20)
ACX60_RS03165	0.1	X	X		0.1	X	X							WP_001071168.1	accD	acetyl-CoA carboxylase carboxyl transferase subunit beta	Acetyl-coenzyme A carboxylase carboxyl transferase subunit beta (ACCase subunit beta) (Acetyl-CoA carboxylase carboxyltransferase subunit beta) (EC 6.4.1.2)
ACX60_RS03170	0.1	X	X		0.1	X	X							WP_000813097.1	folC	dihydrofolate synthase / folylpolyglutamate synthase	Bifunctional protein folC (EC 6.3.2.12)
ACX60_RS03175	1.15447	0.285788	0.101041	8	0.904558	0.337988	0.127748	7	-0.2499	0.1609	0.144464	0.967095	No	WP_001060795.1
ACX60_RS03180	1.04163	0.0854264	0.0228312	14	1.0487	0.156934	0.0405201	15	0.007073	0.04742	0.882543	>0.999999999999999	No	WP_000689264.1			Protein tyrosine phosphatase
ACX60_RS03185	1.01658	0.325465	0.0361628	81	1.04361	0.325484	0.0357265	83	0.02702	0.05083	0.59572	>0.999999999999999	No	WP_049594799.1			MBL fold metallo-hydrolase
ACX60_RS03190	0.957136	0.3377	0.0503413	45	0.975976	0.338208	0.0509867	44	0.01884	0.07165	0.793214	>0.999999999999999	No	WP_000175334.1			AhpC/TSA family protein
ACX60_RS03195	0.1	X	X		0.1	X	X							WP_000881347.1	secA	preprotein translocase subunit SecA	Protein translocase subunit SecA
ACX60_RS03200	0.934209	0.438892	0.0815002	29	1.00563	0.349732	0.0660931	28	0.07143	0.1054	0.500625	>0.999999999999999	No	WP_000757175.1			Uncharacterized protein
ACX60_RS03205	1.0654	0.271408	0.0331578	67	1.06684	0.318768	0.040161	63	0.001442	0.05182	0.977841	>0.999999999999999	No	WP_000446411.1			H+ symporter family protein
ACX60_RS03210	1.01151	0.256853	0.0304829	71	1.01431	0.274901	0.032857	70	0.002805	0.0448	0.950163	>0.999999999999999	No	WP_001984806.1	hlyIII	hemolysin III	Hemolysin III
ACX60_RS03215	1.04705	0.220763	0.0219667	101	1.06376	0.242969	0.0241763	101	0.01671	0.03267	0.609522	>0.999999999999999	No	WP_049594800.1			Methyltransferase
ACX60_RS03220	1.25392	0.485428	0.242714	4	1.02974	0.0326879	0.0188724	3	-0.2242	0.2876	0.470987	>0.999999999999999	No	WP_000278744.1			Acetyltransferase family protein
ACX60_RS03225	0.999038	0.320915	0.0356572	81	1.07728	0.310669	0.0341004	83	0.07824	0.04932	0.114596	0.936789	No	WP_000129263.1			Patatin-like phospholipase family protein
ACX60_RS03230	0.903637	0.442823	0.180782	6	0.872174	0.507286	0.253643	4	-0.03146	0.3021	0.91962	>0.999999999999999	No	WP_001280986.1			Uncharacterized protein
ACX60_RS03235	1.01525	0.318993	0.0216546	217	1.05356	0.320625	0.0217154	218	0.03831	0.03067	0.212256	>0.999999999999999	No	WP_049594801.1	fadJ	3-hydroxyacyl-CoA dehydrogenase / enoyl-CoA hydratase / 3-hydroxybutyryl-CoA epimerase	3-hydroxyacyl-CoA dehydrogenase
ACX60_RS03240	0.96508	0.345404	0.0431755	64	0.977453	0.405249	0.0495091	67	0.01237	0.06593	0.851431	>0.999999999999999	No	WP_001287650.1	E2.3.1.9, atoB	acetyl-CoA C-acetyltransferase	Acetyl-CoA C-acetyltransferase family protein
ACX60_RS03245	0.1	X	X	1	0.1	X	X	1						WP_000085721.1			Bacterial regulatory helix-turn-helix s, AraC family protein
ACX60_RS03250	1.02698	0.314654	0.0329847	91	1.01664	0.296871	0.0309509	92	-0.01034	0.04522	0.819357	>0.999999999999999	No	WP_000205325.1			Carnitine dehydratase (CoA transferase)
ACX60_RS03255	0.908412	0.40261	0.0789582	26	1.06965	0.415149	0.0770912	29	0.1612	0.1105	0.150558	0.973637	No	WP_000848136.1	oprB	porin	Porin
ACX60_RS03260	0.982467	0.321322	0.0247905	168	0.989307	0.357139	0.0274722	169	0.00684	0.03702	0.853506	>0.999999999999999	No	WP_001075596.1	gcd	quinoprotein glucose dehydrogenase	Quinoprotein glucose dehydrogenase (EC 1.1.5.2)
ACX60_RS03265	0.96149	0.360461	0.0514944	49	0.890914	0.371898	0.0531283	49	-0.07058	0.07399	0.342541	>0.999999999999999	No	WP_000281766.1	cysI	sulfite reductase (NADPH) hemoprotein beta-component	Nitrite/Sulfite reductase ferredoxin-like half domain protein
ACX60_RS03270	0.1	X	X	1	0.1	X	X	1						WP_000935247.1			Uncharacterized protein
ACX60_RS03275	0.963225	0.436041	0.0929643	22	1.02974	0.369917	0.0827159	20	0.06651	0.1254	0.598855	>0.999999999999999	No	WP_000457783.1	emrE, qac, mmr, smr	small multidrug resistance pump	Small Multidrug Resistance family protein
ACX60_RS03280	1.00341	0.317452	0.0570161	31	1.0523	0.225367	0.040477	31	0.0489	0.06992	0.487086	>0.999999999999999	No	WP_001176578.1	phnB	PhnB protein	Glyoxalase
ACX60_RS03285	0.972846	0.376817	0.0628029	36	1.08026	0.267168	0.044528	36	0.1074	0.07699	0.167347	0.993025	No	WP_000129971.1	E2.3.1.9, atoB	acetyl-CoA C-acetyltransferase	Acetyl-CoA acetyltransferase
ACX60_RS03290	1.03772	0.0796726	0.0281685	8	1.04255	0.127376	0.0450343	8	0.004828	0.05312	0.928872	>0.999999999999999	No	WP_000477155.1	fimT	type IV fimbrial biogenesis protein FimT	Fimbrial biogenesis protein FimT
ACX60_RS03295	0.749904	0.692313	0.309612	5	0.601967	0.367453	0.212149	3	-0.1479	0.4409	0.74866	>0.999999999999999	No	WP_000777879.1	TC.OOP	OmpA-OmpF porin, OOP family	Uncharacterized protein
ACX60_RS03300	1.01559	0.294288	0.0351742	70	1.00302	0.225901	0.0278064	66	-0.01257	0.04518	0.78125	>0.999999999999999	No
ACX60_RS03305	0.967559	0.286123	0.0314061	83	1.00677	0.257709	0.0277895	86	0.03921	0.04186	0.350184	>0.999999999999999	No	WP_000512695.1	RTCB, rtcB	tRNA-splicing ligase RtcB	RNA-splicing ligase RtcB
ACX60_RS03310	1.01586	0.379024	0.0650021	34	1.07311	0.326402	0.0559775	34	0.05725	0.08578	0.506873	>0.999999999999999	No	WP_000004971.1	lysP	lysine-specific permease	Lysine-specific permease
ACX60_RS03315	0.941153	0.257706	0.0332697	60	0.986686	0.264584	0.0347415	58	0.04553	0.04808	0.345599	>0.999999999999999	No	WP_000371521.1	rsmC	16S rRNA (guanine1207-N2)-methyltransferase	Ribosomal RNA small subunit methyltransferase C (EC 2.1.1.172) (16S rRNA m2G1207 methyltransferase) (rRNA (guanine-N(2)-)-methyltransferase RsmC)
ACX60_RS03320	1.05441	0.258717	0.0431194	36	1.00868	0.34193	0.0595223	33	-0.04573	0.07262	0.531061	>0.999999999999999	No	WP_000070856.1	xanP	xanthine permease XanP	Xanthine permease family protein
ACX60_RS03325	0.58332	0.458889	0.127273	13	0.906068	0.344684	0.0955983	13	0.3227	0.1592	0.0538439	0.7418	No	WP_001280092.1	typA, bipA	GTP-binding protein	GTP-binding protein TypA/BipA
ACX60_RS03330	0.79775	0.383298	0.221297	3	0.927107	0.275205	0.158889	3	0.1294	0.2724	0.659674	>0.999999999999999	No	WP_000022555.1	mscL	large conductance mechanosensitive channel	Large-conductance mechanosensitive channel
ACX60_RS03335	0.978784	0.376347	0.113473	11	0.741749	0.492993	0.155898	10	-0.237	0.1903	0.228033	>0.999999999999999	No	WP_001072497.1			Gamma-glutamylcyclotransferase
ACX60_RS03340	1.10015	0.273653	0.0427374	41	1.14651	0.289997	0.0452899	41	0.04636	0.06227	0.458747	>0.999999999999999	No	WP_001192454.1	ppiC	peptidyl-prolyl cis-trans isomerase C	Peptidylprolyl isomerase (EC 5.2.1.8)
ACX60_RS03345	0.984117	0.381045	0.0574448	44	0.970681	0.417816	0.0644704	42	-0.01344	0.08616	0.87646	>0.999999999999999	No	WP_001114566.1	mutM, fpg	formamidopyrimidine-DNA glycosylase	Formamidopyrimidine-DNA glycosylase (Fapy-DNA glycosylase) (EC 3.2.2.23) (DNA-(apurinic or apyrimidinic site) lyase MutM) (AP lyase MutM) (EC 4.2.99.18)
ACX60_RS03350	1.04584	0.299792	0.0687771	19	1.07586	0.295822	0.0678663	19	0.03002	0.09662	0.757859	>0.999999999999999	No	WP_001280165.1	MPG	DNA-3-methyladenine glycosylase	Putative 3-methyladenine DNA glycosylase (EC 3.2.2.-)
ACX60_RS03355	1.01267	0.340144	0.0275893	152	1.03071	0.35611	0.0294719	146	0.01804	0.04033	0.65507	>0.999999999999999	No	WP_000055221.1	TC.FEV.OM	iron complex outermembrane recepter protein	Ferric aerobactin receptor (Probable tonB-dependent receptor yncD) (TonB-dependent receptor) (TonB-dependent siderophore receptor)
ACX60_RS03360	1.04021	0.287815	0.0424359	46	1.02535	0.348552	0.0513913	46	-0.01487	0.06665	0.823967	>0.999999999999999	No	WP_001096155.1			Oxidoreductase
ACX60_RS03365	1.01322	0.274619	0.0310945	78	1.02551	0.276905	0.0321896	74	0.01229	0.04475	0.783953	>0.999999999999999	No	WP_000231859.1	K07088	uncharacterized protein	Transporter
ACX60_RS03370	0.990122	0.25478	0.0424634	36	0.996673	0.185615	0.0309359	36	0.006551	0.05254	0.901132	>0.999999999999999	No	WP_000734701.1			Uncharacterized protein
ACX60_RS03375	1.07578	0.288197	0.039587	53	1.11076	0.293103	0.041451	50	0.03498	0.05729	0.542859	>0.999999999999999	No	WP_000850467.1	dsbC	thiol:disulfide interchange protein DsbC	Thiol:disulfide interchange protein
ACX60_RS03380	0.1	X	X		0.1	X	X							WP_000054211.1	ygfZ	tRNA-modifying protein YgfZ	tRNA-modifying protein YgfZ
ACX60_RS03385	1.04107	0.28097	0.0353989	63	1.04617	0.288823	0.0363883	63	0.005103	0.05077	0.92009	>0.999999999999999	No	WP_000190594.1			Uncharacterized protein
ACX60_RS03390	0.941288	0.217571	0.0888229	6	1.01266	0.116186	0.0474328	6	0.07137	0.1007	0.494642	>0.999999999999999	No	WP_001025489.1			Uncharacterized protein
ACX60_RS03395	1.08363	0.152443	0.0762213	4	0.953372	0.404485	0.202243	4	-0.1303	0.2161	0.568777	>0.999999999999999	No	WP_000056784.1	phnA	protein PhnA	Alkylphosphonate utilization protein
ACX60_RS03400	0.92341	0.344322	0.057387	36	1.00927	0.282347	0.0470579	36	0.08587	0.07421	0.251208	>0.999999999999999	No	WP_000929502.1	K09946	uncharacterized protein	Uncharacterized protein
ACX60_RS03405	0.971165	1.11022e-16	1.11022e-16	1	1.06678	0.117196	0.0828704	2						WP_001202763.1	PARS, proS	prolyl-tRNA synthetase	Proline--tRNA ligase (EC 6.1.1.15) (Prolyl-tRNA synthetase) (ProRS)
ACX60_RS03410	0.967031	0.292644	0.0234302	156	1.00471	0.333754	0.0263855	160	0.03767	0.03535	0.287292	>0.999999999999999	No	WP_049594802.1	TC.HAE1	hydrophobic/amphiphilic exporter-1 (mainly G- bacteria), HAE1 family	Nodulation protein NolG
ACX60_RS03415	1.03651	0.317142	0.04676	46	1.05402	0.329449	0.0475519	48	0.01752	0.06675	0.793577	>0.999999999999999	No	WP_001260813.1			Efflux transporter periplasmic adaptor subunit
ACX60_RS03420	1.04808	0.270611	0.0364892	55	1.05576	0.315486	0.0421586	56	0.007682	0.05583	0.890816	>0.999999999999999	No	WP_049594803.1			Uncharacterized protein
ACX60_RS03425	0.966432	0.382285	0.067579	32	0.942645	0.446324	0.0788997	32	-0.02379	0.1039	0.819637	>0.999999999999999	No	WP_000389061.1	pilG	twitching motility two-component system response regulator PilG	Response regulator
ACX60_RS03430	1.14891	0.272358	0.0460369	35	1.16259	0.325346	0.0542243	36	0.01368	0.07131	0.848391	>0.999999999999999	No	WP_000101096.1	pilH	twitching motility two-component system response regulator PilH	Response regulator
ACX60_RS03435	0.97988	0.281128	0.0702819	16	1.01027	0.293656	0.0692155	18	0.03039	0.0989	0.760667	>0.999999999999999	No	WP_000729757.1	pilI	twitching motility protein PilI	CheW-like domain protein
ACX60_RS03440	0.992172	0.30261	0.028594	112	1.00979	0.266972	0.0255713	109	0.01762	0.03843	0.647078	>0.999999999999999	No	WP_000505931.1	pilJ	twitching motility protein PilJ	Methyl-accepting chemotaxis (MCP) signaling domain protein
ACX60_RS03445	0.995361	0.335636	0.0199515	283	1.01296	0.384089	0.0226327	288	0.01759	0.03021	0.560487	>0.999999999999999	No	WP_000658897.1	chpA	chemosensory pili system protein ChpA (sensor histidine kinase/response regulator)	Hybrid sensor histidine kinase/response regulator
ACX60_RS03450	0.836924	0.42605	0.0908343	22	0.901746	0.392682	0.0856902	21	0.06482	0.1251	0.607175	>0.999999999999999	No	WP_000678920.1			Uncharacterized protein
ACX60_RS03455	0.1	X	X		0.1	X	X							WP_001016573.1	dapE	succinyl-diaminopimelate desuccinylase	Succinyl-diaminopimelate desuccinylase (SDAP desuccinylase) (EC 3.5.1.18) (N-succinyl-LL-2,6-diaminoheptanedioate amidohydrolase)
ACX60_RS03460	0.977024	0	0	1	0.50033	0	0	1						WP_000757214.1			Entericidin EcnA/B family protein
ACX60_RS03465	0.939444	0.454665	0.0670366	46	0.89988	0.463596	0.0691088	45	-0.03956	0.09626	0.682049	>0.999999999999999	No	WP_001017518.1	K09977	uncharacterized protein	Uncharacterized protein
ACX60_RS03470	1.29608	0.506634	0.135404	14	1.30744	0.529652	0.136755	15	0.01136	0.1928	0.953455	>0.999999999999999	No	WP_001259501.1	K09790	uncharacterized protein	Inner membrane protein
ACX60_RS03475	1.01569	0.105549	0.0186586	32	0.89709	0.247805	0.0431374	33	-0.1186	0.04751	0.0151825	0.452716	No	WP_000077301.1			L,D-transpeptidase catalytic domain protein
ACX60_RS03480	0.1	X	X		0.1	X	X
ACX60_RS03485	0.1	X	X		0.1	X	X
ACX60_RS03490	0.1	X	X		0.1	X	X
ACX60_RS03495	0.1	X	X		0.1	X	X
ACX60_RS03500	0.1	X	X		0.1	X	X
ACX60_RS03505	0.1	X	X		0.1	X	X
ACX60_RS03510	1.09831	0.481039	0.113382	18	1.13667	0.464992	0.103975	20	0.03836	0.1536	0.804159	>0.999999999999999	No	WP_001198160.1			Integral membrane protein
ACX60_RS03515	0.948718	0.354212	0.0334699	112	0.902337	0.398467	0.0385212	107	-0.04638	0.05089	0.363135	>0.999999999999999	No	WP_000473043.1	cysJ	sulfite reductase (NADPH) flavoprotein alpha-component	Uncharacterized protein
ACX60_RS03520	1.10548	0.0708731	0.0409186	3	0.981996	0.175218	0.101162	3	-0.1235	0.1091	0.32106	>0.999999999999999	No	WP_000125649.1			YcxB-like family protein
ACX60_RS03525	1.02116	0.313497	0.0361995	75	1.00292	0.318102	0.0374887	72	-0.01824	0.0521	0.726733	>0.999999999999999	No	WP_001984830.1			Integral membrane, YccS/YhfK family protein
ACX60_RS03530	0.993486	0.323498	0.0307051	111	0.975891	0.332583	0.0317106	110	-0.01759	0.04413	0.69054	>0.999999999999999	No	WP_000003696.1	bcr, tcaB	MFS transporter, DHA1 family, multidrug resistance protein	Bcr/CflA family drug resistance efflux transporter
ACX60_RS03535	0.983182	0.256985	0.0298739	74	0.964991	0.271185	0.0321838	71	-0.01819	0.04386	0.678966	>0.999999999999999	No	WP_001047593.1			Nitroreductase family protein
ACX60_RS03540	1.03452	0.0914269	0.0408873	5	1.17509	0.224792	0.0917709	6	0.1406	0.108	0.225225	>0.999999999999999	No	WP_002010643.1			Uncharacterized protein
ACX60_RS03545	0.977015	0.44141	0.074612	35	0.938593	0.351566	0.060293	34	-0.03842	0.09624	0.691009	>0.999999999999999	No	WP_001005337.1	TC.AGCS	alanine or glycine:cation symporter, AGCS family	Amino acid carrier family protein
ACX60_RS03550	0.946529	0.43127	0.0598064	52	0.944739	0.474536	0.0634126	56	-0.00179	0.08748	0.983712	>0.999999999999999	No	WP_000811534.1	K07001	NTE family protein	Patatin-like phospholipase family protein
ACX60_RS03555	0.950122	0.249188	0.0427353	34	0.9081	0.328991	0.0590886	31	-0.04202	0.072	0.56156	>0.999999999999999	No	WP_000615951.1	E4.3.1.19, ilvA, tdcB	threonine dehydratase	Threonine ammonia-lyase (EC 4.3.1.19)
ACX60_RS03560	1.05469	0.305139	0.0282101	117	1.0723	0.334085	0.0319995	109	0.01761	0.04252	0.679154	>0.999999999999999	No	WP_002041898.1	sbmA, bacA	peptide/bleomycin uptake transporter	Microcin B17 transporter (Peptide transporter)
ACX60_RS03565	0.978417	0.32833	0.03694	79	1.04085	0.319988	0.0353368	82	0.06243	0.0511	0.223581	>0.999999999999999	No	WP_000836165.1	pepO	putative endopeptidase	Peptidase M13
ACX60_RS03570	1.00761	0.410598	0.046792	77	0.995411	0.427188	0.0493275	75	-0.0122	0.06795	0.857783	>0.999999999999999	No	WP_000735833.1			DUF4850 domain-containing protein
ACX60_RS03575	0.999366	0.322152	0.0294083	120	1.03527	0.272161	0.0250544	118	0.0359	0.03869	0.354382	>0.999999999999999	No	WP_000789892.1			Uncharacterized protein
ACX60_RS03580	0.796368	0.446727	0.111682	16	0.972712	0.330073	0.0800545	17	0.1763	0.1362	0.204817	>0.999999999999999	No	WP_000086443.1			Uncharacterized protein
ACX60_RS03585	0.950709	0.561367	0.17752	10	0.958534	0.643217	0.243113	7	0.007825	0.2934	0.979079	>0.999999999999999	No	WP_000037737.1	pfpI	protease I	Protease
ACX60_RS03590	0.1	X	X		0.1	X	X							WP_000796649.1	gatB, PET112	aspartyl-tRNA(Asn)/glutamyl-tRNA(Gln) amidotransferase subunit B	Aspartyl/glutamyl-tRNA(Asn/Gln) amidotransferase subunit B (Asp/Glu-ADT subunit B) (EC 6.3.5.-)
ACX60_RS03595	0.993951	0	0	1	1.05139	0	0	1						WP_000130670.1	gatA, QRSL1	aspartyl-tRNA(Asn)/glutamyl-tRNA(Gln) amidotransferase subunit A	Glutamyl-tRNA(Gln) amidotransferase subunit A (Glu-ADT subunit A) (EC 6.3.5.7)
ACX60_RS03600	0.1	X	X		0.1	X	X							WP_000107699.1	gatC, GATC	aspartyl-tRNA(Asn)/glutamyl-tRNA(Gln) amidotransferase subunit C	Aspartyl/glutamyl-tRNA(Asn/Gln) amidotransferase subunit C (Asp/Glu-ADT subunit C) (EC 6.3.5.-)
ACX60_RS03605	0.790366	0.485371	0.146345	11	0.735708	0.544768	0.164254	11	-0.05466	0.22	0.806313	>0.999999999999999	No	WP_000601379.1	mreB	rod shape-determining protein MreB and related proteins	Rod shape-determining protein mreB
ACX60_RS03610	0.706309	0.415535	0.157057	7	0.865417	0.469921	0.166142	8	0.1591	0.2306	0.502421	>0.999999999999999	No	WP_001182997.1	mreC	rod shape-determining protein MreC	Cell shape-determining protein MreC (Cell shape protein MreC)
ACX60_RS03615	0.887595	0.333985	0.0766215	19	0.769434	0.283617	0.0687873	17	-0.1182	0.1039	0.263504	>0.999999999999999	No	WP_001121009.1	mreD	rod shape-determining protein MreD	Rod shape-determining protein MreD
ACX60_RS03620	0.55486	0.418696	0.170932	6	0.680911	0.369527	0.139668	7	0.1261	0.2184	0.575531	>0.999999999999999	No	WP_000068064.1	maf	septum formation protein	Maf-like protein BGC29_01180
ACX60_RS03625	0.566296	0.543364	0.106562	26	0.496426	0.469759	0.0979516	23	-0.06987	0.1461	0.634595	>0.999999999999999	No	WP_001288187.1	rng, cafA	ribonuclease G	Ribonuclease, Rne/Rng family domain protein (EC 3.1.4.-)
ACX60_RS03630	0.458527	0.458527	0.324227	2	0.174956	0.174956	0.123713	2	-0.2836	0.347	0.499704	>0.999999999999999	No
ACX60_RS03635	0.984544	0.345769	0.0358546	93	0.960109	0.346874	0.0359692	93	-0.02443	0.05079	0.631004	>0.999999999999999	No	WP_001247586.1	E2.3.1.20	diacylglycerol O-acyltransferase	Acetyltransferase
ACX60_RS03640	0.278735	0.429971	0.248244	3	0.464816	0.407552	0.288183	2	0.1861	0.3858	0.662584	>0.999999999999999	No	WP_000216076.1	cysH	phosphoadenosine phosphosulfate reductase	Phosphoadenosine phosphosulfate reductase (EC 1.8.4.8)
ACX60_RS03645	0.979822	0.0936641	0.046832	4	0.95936	0.110539	0.0494346	5	-0.02046	0.06953	0.777061	>0.999999999999999	No	WP_000406996.1	thrH	phosphoserine / homoserine phosphotransferase	Phosphoserine phosphatase/homoserine phosphotransferase bifunctional protein (EC 3.1.3.3)
ACX60_RS03650	1.00577	0.302397	0.0659884	21	0.92467	0.276491	0.0634314	19	-0.0811	0.09195	0.383309	>0.999999999999999	No	WP_000768258.1	fadL	long-chain fatty acid transport protein	Long-chain fatty acid transporter
ACX60_RS03655	0.977399	0.282753	0.0403933	49	1.04589	0.320893	0.0449341	51	0.06849	0.06057	0.26097	>0.999999999999999	No	WP_001023281.1	NQO1	NAD(P)H dehydrogenase (quinone)	NADPH-dependent FMN reductase (EC 1.10.99.2)
ACX60_RS03660	0.937604	0.278586	0.0451926	38	0.99957	0.347971	0.0557199	39	0.06197	0.07195	0.391856	>0.999999999999999	No	WP_000187160.1			AraC family transcriptional regulator
ACX60_RS03665	0.933033	0.320584	0.0520056	38	0.894044	0.418084	0.0661049	40	-0.03899	0.08468	0.646513	>0.999999999999999	No	WP_000993871.1			Fatty acid desaturase
ACX60_RS03670	0.945559	0.368432	0.0684161	29	0.970222	0.378788	0.0691569	30	0.02466	0.09733	0.800863	>0.999999999999999	No	WP_000799161.1	paaX	phenylacetic acid degradation operon negative regulatory protein	PaaX family transcriptional regulator (PaaX-like C-terminal domain protein)
ACX60_RS03675	0.786183	0.346609	0.122545	8	0.768302	0.412332	0.1844	5	-0.01788	0.212	0.934296	>0.999999999999999	No	WP_000426931.1	bacA	undecaprenyl-diphosphatase	Undecaprenyl-diphosphatase (EC 3.6.1.27) (Bacitracin resistance protein) (Undecaprenyl pyrophosphate phosphatase)
ACX60_RS03680	0.978395	0.188158	0.0249222	57	0.963876	0.266624	0.0353152	57	-0.01452	0.04322	0.73756	>0.999999999999999	No	WP_001186873.1			AraC family transcriptional regulator
ACX60_RS03685	1.06425	0.308255	0.0440365	49	1.10849	0.359201	0.0507987	50	0.04424	0.06733	0.512746	>0.999999999999999	No	WP_001053074.1			NAD(P)H quinone oxidoreductase, PIG3 family protein
ACX60_RS03690	1.05306	0.190905	0.0449967	18	1.01449	0.364832	0.0859918	18	-0.03857	0.09705	0.693514	>0.999999999999999	No	WP_001095773.1	hchA	D-lactate dehydratase / protein deglycase	Chaperone protein HchA (Protein deglycase HchA)
ACX60_RS03695	0.940606	0.010343	0.00731359	2	1.19134	0.691845	0.399437	3	0.2507	0.5157	0.660128	>0.999999999999999	No
ACX60_RS03700	1.00543	0.261998	0.0313147	70	1.02176	0.290716	0.0337951	74	0.01633	0.04621	0.724354	>0.999999999999999	No	WP_002016863.1	TC.AAT	amino acid transporter, AAT family	Amino acid permease (D-alanine/D-serine/glycine permease)
ACX60_RS03705	0.938846	0.385015	0.0616518	39	0.94478	0.358905	0.0590036	37	0.005934	0.0855	0.944854	>0.999999999999999	No	WP_000011487.1	prpF	2-methylaconitate isomerase	Putative methylaconitate Delta-isomerase PrpF
ACX60_RS03710	0.1	X	X		0.1	X	X							WP_000097113.1	ispA	farnesyl diphosphate synthase	Polyprenyl synthetase family protein
ACX60_RS03715	0.937143	0.309521	0.089351	12	1.12858	0.302172	0.0838073	13	0.1914	0.1224	0.131414	0.953149	No	WP_001012948.1			Uncharacterized protein
ACX60_RS03720	1.01402	0.191992	0.0199087	93	1.04604	0.281282	0.0288589	95	0.03202	0.0352	0.364171	>0.999999999999999	No	WP_001143941.1			SPFH domain / Band 7 family protein
ACX60_RS03725	1.03798	0.116792	0.0153355	58	1.07074	0.177132	0.0230606	59	0.03276	0.02779	0.240888	>0.999999999999999	No	WP_000397565.1	ybbJ	inner membrane protein	Uncharacterized protein
ACX60_RS03730	1.0174	0.221234	0.0280968	62	0.998927	0.322763	0.0403454	64	-0.01847	0.04945	0.709375	>0.999999999999999	No	WP_000684973.1	K07001	NTE family protein	Patatin-like phospholipase family protein
ACX60_RS03735	1.05999	0.344202	0.0565865	37	1.02365	0.376716	0.0611113	38	-0.03634	0.08339	0.66426	>0.999999999999999	No	WP_000434845.1			Acyltransferase
ACX60_RS03740	0.981467	0.247994	0.0255786	94	1.02771	0.275814	0.0282979	95	0.04625	0.03817	0.227166	>0.999999999999999	No	WP_000489711.1			MFS transporter
ACX60_RS03745	0.701187	0.47455	0.103555	21	0.759474	0.477341	0.101769	22	0.05829	0.1452	0.690217	>0.999999999999999	No	WP_000362915.1			DcaP-like protein
ACX60_RS03750	1.01198	0.240254	0.0307614	61	0.99844	0.287215	0.0377132	58	-0.01354	0.04845	0.780396	>0.999999999999999	No	WP_049594804.1	eptA, pmrC	lipid A ethanolaminephosphotransferase	Lipid A phosphoethanolamine transferase (PmrC)
ACX60_RS03755	0.962577	0.323903	0.0453555	51	1.00473	0.290509	0.0402864	52	0.04216	0.0606	0.488237	>0.999999999999999	No	WP_000161505.1	qseB	two-component system, OmpR family, response regulator QseB	Response regulator
ACX60_RS03760	0.932483	0.32663	0.0436478	56	0.961804	0.337586	0.0455201	55	0.02932	0.06305	0.642801	>0.999999999999999	No	WP_000559381.1	qseC	two-component system, OmpR family, sensor histidine kinase QseC	His Kinase A domain protein
ACX60_RS03765	0.948761	0.353397	0.0790219	20	0.98641	0.308197	0.068915	20	0.03765	0.1049	0.721526	>0.999999999999999	No	WP_000184464.1			Uncharacterized protein
ACX60_RS03770	0.931184	0.314037	0.0402083	61	0.982807	0.310409	0.0400736	60	0.05162	0.05677	0.365035	>0.999999999999999	No	WP_002046617.1	amt, AMT, MEP	ammonium transporter, Amt family	Ammonium transporter
ACX60_RS03775	1.01442	0.209371	0.0189556	122	1.02539	0.266615	0.0240399	123	0.01097	0.03064	0.720571	>0.999999999999999	No	WP_000144721.1			LysR family transcriptional regulator
ACX60_RS03780	0.933868	0.364897	0.0516042	50	0.899393	0.348425	0.050823	47	-0.03447	0.07253	0.635667	>0.999999999999999	No	WP_001084914.1	K07088	uncharacterized protein	Transporter
ACX60_RS03785	0.826325	0.391518	0.076783	26	0.923077	0.380425	0.0706431	29	0.09675	0.1042	0.357209	>0.999999999999999	No	WP_000006938.1			Molecular chaperone DnaJ
ACX60_RS03790	0.983185	0.260188	0.0387865	45	0.980923	0.302474	0.0445973	46	-0.002262	0.0592	0.969604	>0.999999999999999	No	WP_001003054.1			Tellurite resistance TehB family protein
ACX60_RS03795	0.956717	0	0	1	0.535556	0	0	1						WP_049594805.1	VARS, valS	valyl-tRNA synthetase	Valine--tRNA ligase (EC 6.1.1.9) (Valyl-tRNA synthetase) (ValRS)
ACX60_RS03800	0.981963	0.433644	0.115896	14	0.926183	0.461083	0.115271	16	-0.05578	0.1642	0.736537	>0.999999999999999	No	WP_049594806.1			Uncharacterized protein
ACX60_RS03805	0.886056	0.326698	0.0537088	37	0.851267	0.344521	0.0566388	37	-0.03479	0.07806	0.657154	>0.999999999999999	No	WP_001086059.1			Short chain dehydrogenase family protein
ACX60_RS03810	0.912425	0.387122	0.136868	8	0.828193	0.34586	0.130723	7	-0.08423	0.1908	0.666122	>0.999999999999999	No	WP_000371755.1			SnoaL-like domain protein
ACX60_RS03815	0.942818	0.0900094	0.024056	14	0.906293	0.157364	0.0420574	14	-0.03652	0.04845	0.457716	>0.999999999999999	No	WP_000369287.1			Heavy-metal-binding family protein
ACX60_RS03820	0.858962	0.391217	0.0922107	18	0.902071	0.449459	0.112365	16	0.04311	0.1441	0.766821	>0.999999999999999	No	WP_000927243.1			UPF0145 protein BGC29_00980
ACX60_RS03825	0.877908	0.355442	0.0416013	73	0.307683	0.388177	0.0457471	72	-0.5702	0.0618	<0.000000000000001	3.67e-13	Yes	WP_001174793.1	adeK	outer membrane protein, multidrug efflux system	Efflux transporter, outer membrane factor (OMF) lipo, NodT family protein
ACX60_RS03830	0.929578	0.396303	0.0422461	88	0.216825	0.3788	0.0415787	83	-0.7128	0.05935	<0.000000000000001	<0.000000000000001	Yes	WP_000046679.1	adeJ	multidrug efflux pump	Efflux pump membrane transporter
ACX60_RS03835	0.967531	0.211477	0.0546031	15	0.0729717	0.241332	0.0585317	17	-0.8946	0.08073	3.975e-12	2.1903e-09	Yes	WP_000986589.1	adeI	membrane fusion protein, multidrug efflux system	Acriflavine resistance protein A
ACX60_RS03840	0.992139	0.28315	0.0649591	19	0.321646	0.427665	0.103724	17	-0.6705	0.1197	2.83161e-06	0.00058516	Yes	WP_002004370.1	pgpB	phosphatidylglycerophosphatase B	PAP2 family protein (Phosphatidylglycerophosphatase) (Phosphatidylglycerophosphatase B)
ACX60_RS03845	1.03937	0.309347	0.0352534	77	0.919238	0.336198	0.0390822	74	-0.1201	0.05255	0.0236453	0.541415	No	WP_049594807.1			Recombinase
ACX60_RS03850	1.08694	0.144298	0.0510172	8	1.14929	0.155245	0.0586769	7	0.06235	0.07735	0.434675	>0.999999999999999	No	WP_000234078.1	ispB	octaprenyl-diphosphate synthase	Geranylgeranyl diphosphate synthase
ACX60_RS03855	1.04061	0.304915	0.0681812	20	1.08512	0.224193	0.0501311	20	0.04451	0.08463	0.601979	>0.999999999999999	No	WP_000667115.1			Uncharacterized protein
ACX60_RS03860	0.1	X	X		0.1	X	X							WP_000271409.1	RP-L21, MRPL21, rplU	large subunit ribosomal protein L21	50S ribosomal protein L21
ACX60_RS03865	0.1	X	X		0.1	X	X							WP_000201632.1	RP-L27, MRPL27, rpmA	large subunit ribosomal protein L27	50S ribosomal protein L27
ACX60_RS03870	0.1	X	X		0.1	X	X							WP_001056757.1	lolA	outer membrane lipoprotein carrier protein	Outer-membrane lipoprotein carrier protein
ACX60_RS03875	0.880026	0.388307	0.0505533	59	0.92277	0.370252	0.0482027	59	0.04274	0.06985	0.541781	>0.999999999999999	No	WP_001177767.1			DUF3298 domain-containing protein
ACX60_RS03880	0.1	X	X		0.1	X	X							WP_000566834.1	SARS, serS	seryl-tRNA synthetase	Serine--tRNA ligase (EC 6.1.1.11) (Seryl-tRNA synthetase) (SerRS) (Seryl-tRNA(Ser/Sec) synthetase)
ACX60_RS03885	0.988315	0.417978	0.139326	9	0.70562	0.401637	0.151805	7	-0.2827	0.2072	0.19389	>0.999999999999999	No	WP_000350922.1	cysG	uroporphyrin-III C-methyltransferase / precorrin-2 dehydrogenase / sirohydrochlorin ferrochelatase	Siroheme synthase [Includes: Uroporphyrinogen-III C-methyltransferase (Urogen III methylase) (EC 2.1.1.107) (Uroporphyrinogen III methylase) (UROM) (SUMT); Precorrin-2 dehydrogenase (EC 1.3.1.76); Sirohydrochlorin ferrochelatase (EC 4.99.1.4)]
ACX60_RS03890	1.01154	0.221488	0.0354665	39	1.01243	0.256832	0.0422229	37	0.0008914	0.05493	0.987095	>0.999999999999999	No	WP_000582207.1	trmL, cspR	tRNA (cytidine/uridine-2'-O-)-methyltransferase	tRNA (cytidine(34)-2'-O)-methyltransferase (EC 2.1.1.207) (tRNA (cytidine/uridine-2'-O-)-methyltransferase TrmL)
ACX60_RS03895	0.935991	0.321623	0.0780049	17	0.905041	0.33021	0.0800876	17	-0.03095	0.1118	0.783686	>0.999999999999999	No	WP_001001259.1			HxlR-like helix-turn-helix family protein
ACX60_RS03900	0.836323	0.478284	0.0873223	30	0.990494	0.384019	0.0668491	33	0.1542	0.1088	0.161673	0.977958	No	WP_000071881.1			Flavodoxin, WrbA-like protein
ACX60_RS03905	0.998246	0.383573	0.0437123	77	0.822652	0.467079	0.0532286	77	-0.1756	0.06888	0.0117819	0.414429	No	WP_001984857.1			Low-affinity putrescine importer PlaP (Putrescine/spermidine ABC transporter)
ACX60_RS03910	0.982185	0.34456	0.0387661	79	1.00663	0.351193	0.0397647	78	0.02445	0.05553	0.660361	>0.999999999999999	No	WP_001118410.1	E1.1.1.1, adh	alcohol dehydrogenase	Iron-containing alcohol dehydrogenase family protein
ACX60_RS03915	0.943599	0.33338	0.105424	10	0.861392	0.440814	0.139398	10	-0.08221	0.1748	0.643745	>0.999999999999999	No	WP_000626048.1			Uncharacterized protein
ACX60_RS03920	0.1	X	X		0.1	X	X							WP_000050858.1	lipB	lipoyl(octanoyl) transferase	Octanoyltransferase (EC 2.3.1.181) (Lipoate-protein ligase B) (Lipoyl/octanoyl transferase) (Octanoyl-[acyl-carrier-protein]-protein N-octanoyltransferase)
ACX60_RS03925	0.1	X	X		0.1	X	X							WP_000887099.1	K09158	uncharacterized protein	Uncharacterized protein
ACX60_RS03930	1.05807	0.161983	0.0449261	13	0.988598	0.309134	0.0932073	11	-0.06947	0.09845	0.487813	>0.999999999999999	No	WP_001281941.1	rpoD	RNA polymerase primary sigma factor	RNA polymerase sigma factor RpoD (Sigma-70)
ACX60_RS03935	0.1	X	X		1.89851	2.22045e-16	2.22045e-16	1						WP_000099358.1			Uncharacterized protein
ACX60_RS03940	0.959304	0.282968	0.0649173	19	1.17957	0.289475	0.0603597	23	0.2203	0.08884	0.0174763	0.478263	No	WP_001274941.1	K07039	uncharacterized protein	YecA family protein
ACX60_RS03945	1.03432	0.110907	0.0190204	34	1.00012	0.249149	0.0415248	36	-0.0342	0.04657	0.465206	>0.999999999999999	No	WP_001021242.1			Uncharacterized protein
ACX60_RS03950	0.948325	0.368727	0.0752661	24	0.974779	0.35592	0.0726519	24	0.02645	0.1046	0.801483	>0.999999999999999	No	WP_000994655.1	K07146	UPF0176 protein	UPF0176 protein J517_2484
ACX60_RS03955	0.878187	0.645916	0.37292	3	0.759992	0.630832	0.364211	3	-0.1182	0.5213	0.831738	>0.999999999999999	No	WP_000950285.1	K06938	uncharacterized protein	Uncharacterized protein
ACX60_RS03960	0.356061	0	0	1	0.683709	0	0	1						WP_001287579.1	CS, gltA	citrate synthase	Citrate synthase
ACX60_RS03965	0.1	X	X		0.1	X	X							WP_002027108.1	sdhC, frdC	succinate dehydrogenase / fumarate reductase, cytochrome b subunit	AdhC (Succinate dehydrogenase) (Succinate dehydrogenase cytochrome b556 subunit) (Succinate dehydrogenase, cytochrome b556 subunit)
ACX60_RS03970	0.1	X	X		0.1	X	X							WP_000833672.1	sdhD, frdD	succinate dehydrogenase / fumarate reductase, membrane anchor subunit	Succinate dehydrogenase hydrophobic membrane anchor subunit
ACX60_RS03975	0.1	X	X		0.1	X	X							WP_000500957.1	sdhA, frdA	succinate dehydrogenase / fumarate reductase, flavoprotein subunit	Succinate dehydrogenase flavoprotein subunit (EC 1.3.5.1)
ACX60_RS03980	0.1	X	X		0.1	X	X							WP_000086385.1	sdhB, frdB	succinate dehydrogenase / fumarate reductase, iron-sulfur subunit	Succinate dehydrogenase and fumarate reductase iron-sulfur family protein
ACX60_RS03985	0.1	X	X		0.1	X	X							WP_001984866.1	OGDH, sucA	2-oxoglutarate dehydrogenase E1 component	Oxoglutarate dehydrogenase (Succinyl-transferring), E1 component (EC 1.2.4.2)
ACX60_RS03990	0.1	X	X		0.1	X	X							WP_000179879.1	DLST, sucB	2-oxoglutarate dehydrogenase E2 component (dihydrolipoamide succinyltransferase)	Dihydrolipoyllysine-residue succinyltransferase component of 2-oxoglutarate dehydrogenase complex (EC 2.3.1.61) (2-oxoglutarate dehydrogenase complex component E2)
ACX60_RS03995	0.1	X	X		0.1	X	X							WP_000082610.1	DLD, lpd, pdhD	dihydrolipoamide dehydrogenase	Dihydrolipoyl dehydrogenase (EC 1.8.1.4)
ACX60_RS04000	0.962881	0.464103	0.232052	4	0.568265	0.409779	0.236586	3	-0.3946	0.3385	0.296259	>0.999999999999999	No	WP_001048573.1	sucC	succinyl-CoA synthetase beta subunit	Succinate--CoA ligase [ADP-forming] subunit beta (EC 6.2.1.5) (Succinyl-CoA synthetase subunit beta) (SCS-beta)
ACX60_RS04005	0.707211	0.314393	0.12835	6	0.698843	0.32345	0.144651	5	-0.008368	0.1928	0.966333	>0.999999999999999	No	WP_000114637.1	sucD	succinyl-CoA synthetase alpha subunit	Succinate--CoA ligase [ADP-forming] subunit alpha (EC 6.2.1.5) (Succinyl-CoA synthetase subunit alpha) (SCS-alpha)
ACX60_RS04010	0.1	X	X		0.1	X	X							WP_000072941.1	WARS, trpS	tryptophanyl-tRNA synthetase	Tryptophan--tRNA ligase (EC 6.1.1.2)
ACX60_RS04015	1.02288	0.15258	0.0250839	37	1.03932	0.159941	0.0262941	37	0.01644	0.03634	0.65234	>0.999999999999999	No	WP_000146246.1	K09781	uncharacterized protein	Uncharacterized protein
ACX60_RS04020	1.10529	0.280442	0.0409066	47	1.05842	0.344702	0.05028	47	-0.04688	0.06482	0.471382	>0.999999999999999	No	WP_001267353.1	K07054	uncharacterized protein	Metallopeptidase
ACX60_RS04025	1.0015	0.245897	0.0204206	145	0.967562	0.309786	0.0256381	146	-0.03394	0.0328	0.301677	>0.999999999999999	No	WP_000526259.1	TC.CPA1	monovalent cation:H+ antiporter, CPA1 family	Sodium/hydrogen exchanger family protein
ACX60_RS04030	0.969659	0.33277	0.0202894	269	0.977963	0.340121	0.0203991	278	0.008303	0.02878	0.773076	>0.999999999999999	No	WP_079454674.1
ACX60_RS04035	1.01164	0.396162	0.0495203	64	1.04519	0.462281	0.0587097	62	0.03355	0.07662	0.662261	>0.999999999999999	No	WP_000257914.1			Poly alpha-glucosyltransferase
ACX60_RS04040	0.97701	0.369688	0.0498488	55	0.967259	0.356806	0.0468509	58	-0.009751	0.06834	0.886809	>0.999999999999999	No	WP_000221994.1			Metallophosphatase
ACX60_RS04045	1.07609	0.365688	0.045013	66	1.06304	0.369843	0.0455246	66	-0.01305	0.06402	0.838803	>0.999999999999999	No	WP_000722324.1			Putative metalloprotease
ACX60_RS04050	1.09913	0.109632	0.0632959	3	1.13161	0.0297423	0.0148712	4	0.03249	0.0558	0.585693	>0.999999999999999	No	WP_000102950.1	ybaZ	methylated-DNA-protein-cysteine methyltransferase related protein	Methyltransferase
ACX60_RS04055	1.034	0.286169	0.0421933	46	1.03829	0.366269	0.0540034	46	0.004298	0.06853	0.950128	>0.999999999999999	No	WP_000966781.1			Universal stress protein
ACX60_RS04060	0.84598	0.379221	0.109472	12	0.854942	0.296408	0.0822088	13	0.008962	0.1355	0.94785	>0.999999999999999	No	WP_009518950.1			Chloramphenicol acetyltransferase CAT
ACX60_RS04065	0.929694	0.392234	0.0877062	20	0.863981	0.323361	0.0762169	18	-0.06571	0.1174	0.579124	>0.999999999999999	No	WP_031978871.1			Uncharacterized protein
ACX60_RS04070	1.02053	0.195166	0.0294224	44	1.02968	0.226152	0.0329877	47	0.009144	0.04442	0.837374	>0.999999999999999	No	WP_000116197.1			TetR-family transcriptional regulator
ACX60_RS04075	0.935631	0.0205285	0.0145159	2	0.63491	0.0224602	0.0158818	2	-0.3007	0.02152	0.00508018	0.230101	No	WP_001190203.1	greA	transcription elongation factor GreA	Transcription elongation factor GreA (Transcript cleavage factor GreA)
ACX60_RS04080	0.446995	0.571725	0.172382	11	0.31296	0.462836	0.146362	10	-0.134	0.2285	0.5644	>0.999999999999999	No	WP_001126293.1	carB, CPA2	carbamoyl-phosphate synthase large subunit	Carbamoyl-phosphate synthase large chain (EC 6.3.5.5) (Carbamoyl-phosphate synthetase ammonia chain)
ACX60_RS04085	0.1	X	X	2	0.766199	0.400585	0.231278	3						WP_000106446.1	carA, CPA1	carbamoyl-phosphate synthase small subunit	Carbamoyl-phosphate synthase small chain (EC 6.3.5.5) (Carbamoyl-phosphate synthetase glutamine chain)
ACX60_RS04090	1.07901	0.148705	0.0470246	10	1.1472	0.199518	0.063093	10	0.06819	0.07869	0.397581	>0.999999999999999	No	WP_001282880.1			Uncharacterized protein
ACX60_RS04095	0.932387	0.363799	0.121266	9	0.967311	0.379793	0.120101	10	0.03492	0.1711	0.840671	>0.999999999999999	No	WP_000179362.1			Uncharacterized protein
ACX60_RS04100	0.845338	0.386278	0.157697	6	0.830073	0.377062	0.153935	6	-0.01526	0.2204	0.946143	>0.999999999999999	No	WP_000729551.1	yhbY	RNA-binding protein	CRS1 / YhbY domain protein
ACX60_RS04105	0.208124	0.267472	0.0945657	8	0.703223	0.460436	0.145603	10	0.4951	0.184	0.0160967	0.464854	No	WP_000235573.1	rlmE, rrmJ, ftsJ	23S rRNA (uridine2552-2'-O)-methyltransferase	Ribosomal RNA large subunit methyltransferase E (EC 2.1.1.166) (23S rRNA Um2552 methyltransferase) (rRNA (uridine-2'-O-)-methyltransferase)
ACX60_RS04110	0.1	X	X		0.1	X	X							WP_001286662.1	ftsH, hflB	cell division protease FtsH	ATP-dependent zinc metalloprotease FtsH (EC 3.4.24.-)
ACX60_RS04115	1.0399	0.108066	0.0483286	5	1.03896	0.146962	0.0734812	4	-0.0009372	0.08467	0.991477	>0.999999999999999	No	WP_001176046.1	folP	dihydropteroate synthase	Dihydropteroate synthase (DHPS) (EC 2.5.1.15) (Dihydropteroate pyrophosphorylase)
ACX60_RS04120	0.915522	0.32286	0.102097	10	0.827044	0.451155	0.142668	10	-0.08848	0.1754	0.620147	>0.999999999999999	No	WP_000461267.1			Uncharacterized protein
ACX60_RS04125	1.00254	0.488114	0.162705	9	0.825237	0.37962	0.143483	7	-0.1773	0.2242	0.442225	>0.999999999999999	No	WP_001112529.1			Uncharacterized protein
ACX60_RS04130	0.1	X	X		0.1	X	X
ACX60_RS04135	1.02725	0.206404	0.0252163	67	1.02004	0.268624	0.0333187	65	-0.007203	0.04162	0.862865	>0.999999999999999	No	WP_001290918.1	phoD	alkaline phosphatase D	Alkaline phosphatase
ACX60_RS04140	0.1	X	X		0.1	X	X
ACX60_RS04145	0.1	X	X		0.1	X	X
ACX60_RS04150	0.1	X	X		0.1	X	X							WP_001229846.1	folD	methylenetetrahydrofolate dehydrogenase (NADP+) / methenyltetrahydrofolate cyclohydrolase	Bifunctional protein FolD [Includes: Methenyltetrahydrofolate cyclohydrolase (EC 3.5.4.9); Methylenetetrahydrofolate dehydrogenase (EC 1.5.1.5)]
ACX60_RS04155	0.766207	0.437568	0.126315	12	0.78448	0.509098	0.141198	13	0.01827	0.1906	0.924468	>0.999999999999999	No	WP_001278013.1			Methyltransferase
ACX60_RS04160	1.15436	0.413394	0.130727	10	1.01553	0.704403	0.234801	9	-0.1388	0.2615	0.602386	>0.999999999999999	No	WP_001043187.1			Uncharacterized protein
ACX60_RS04165	1.01492	0.189024	0.0197072	92	1.00184	0.230711	0.0239236	93	-0.01308	0.03103	0.673741	>0.999999999999999	No	WP_000228302.1	kgtP	MFS transporter, MHS family, alpha-ketoglutarate permease	Sugar (And other) transporter family protein
ACX60_RS04170	0.93218	0.330205	0.034058	94	0.911774	0.355875	0.0373058	91	-0.02041	0.05045	0.68635	>0.999999999999999	No	WP_000063783.1	glpK, GK	glycerol kinase	Glycerol kinase (EC 2.7.1.30) (ATP:glycerol 3-phosphotransferase) (Glycerokinase) (GK)
ACX60_RS04175	0.942343	0.31905	0.0547165	34	0.846338	0.399389	0.0706026	32	-0.09601	0.08872	0.283251	>0.999999999999999	No	WP_000868069.1	glpA, glpD	glycerol-3-phosphate dehydrogenase	Glycerol-3-phosphate dehydrogenase (EC 1.1.5.3)
ACX60_RS04180	0.484225	0.401571	0.179588	5	0.410516	0.578387	0.236125	6	-0.07371	0.3073	0.815804	>0.999999999999999	No	WP_049594808.1	E4.1.1.32, pckA, PCK	phosphoenolpyruvate carboxykinase (GTP)	Phosphoenolpyruvate carboxykinase [GTP] (PEP carboxykinase) (PEPCK) (EC 4.1.1.32) (GTP-dependent phosphoenolpyruvate carboxykinase) (GTP-PEPCK)
ACX60_RS04185	0.852768	0.359417	0.082456	19	0.885068	0.412102	0.0945426	19	0.0323	0.1254	0.798275	>0.999999999999999	No	WP_001247645.1			Diacylglycerol kinase (Putative lipid kinase BmrU) (EC 2.7.1.-)
ACX60_RS04190	0.970249	0.425964	0.113844	14	0.805383	0.401121	0.107204	14	-0.1649	0.1564	0.301445	>0.999999999999999	No	WP_000924297.1			3',5'-cyclic-nucleotide phosphodiesterase
ACX60_RS04195	0.1	X	X		0.1	X	X							WP_000065579.1	groES, HSPE1	chaperonin GroES	10 kDa chaperonin (GroES protein) (Protein Cpn10)
ACX60_RS04200	0.1	X	X		0.1	X	X							WP_001274623.1	groEL, HSPD1	chaperonin GroEL	60 kDa chaperonin (GroEL protein) (Protein Cpn60)
ACX60_RS04205	0.858434	0.351071	0.175535	4	0.845726	0.328346	0.164173	4	-0.01271	0.2403	0.95955	>0.999999999999999	No	WP_000379025.1	dgkA, DGK	diacylglycerol kinase (ATP)	Diacylglycerol kinase (EC 2.7.1.107)
ACX60_RS04210	0.928182	0.393436	0.0655726	36	0.903221	0.349436	0.057447	37	-0.02496	0.08703	0.775108	>0.999999999999999	No	WP_000732913.1			Hydrolase (MBL fold metallo-hydrolase)
ACX60_RS04215	1.00976	0.325671	0.042044	60	1.04697	0.324043	0.0408256	63	0.0372	0.0586	0.526682	>0.999999999999999	No	WP_000488521.1	E3.1.4.46, glpQ, ugpQ	glycerophosphoryl diester phosphodiesterase	Glycerophosphodiester phosphodiesterase
ACX60_RS04220	1.00621	0.286292	0.0260265	121	1.00442	0.314139	0.0282105	124	-0.001791	0.03843	0.962864	>0.999999999999999	No	WP_005134866.1			Efflux pump membrane transporter
ACX60_RS04225	0.973794	0.289124	0.0590172	24	0.889086	0.347351	0.0724276	23	-0.08471	0.09306	0.367536	>0.999999999999999	No	WP_001135457.1			Uncharacterized protein
ACX60_RS04230	0.97148	0.308746	0.0583474	28	0.948264	0.257961	0.0496447	27	-0.02322	0.07686	0.763801	>0.999999999999999	No	WP_000984535.1	htpX	heat shock protein HtpX	Protease HtpX (EC 3.4.24.-) (Heat shock protein HtpX)
ACX60_RS04235	0.997086	0.344885	0.053862	41	0.965476	0.353949	0.0552775	41	-0.03161	0.07718	0.683221	>0.999999999999999	No	WP_000798650.1			Transglycosylase SLT domain protein
ACX60_RS04240	1.20003	0.313182	0.127856	6	1.1995	0.35257	0.157674	5	-0.0005284	0.2006	0.997956	>0.999999999999999	No	WP_000271251.1	ttcA	tRNA 2-thiocytidine biosynthesis protein TtcA	tRNA-cytidine(32) 2-sulfurtransferase (EC 2.8.1.-) (Two-thiocytidine biosynthesis protein A) (tRNA 2-thiocytidine biosynthesis protein TtcA)
ACX60_RS04245	1.17897	0.441808	0.110452	16	1.21864	0.467409	0.116852	16	0.03967	0.1608	0.806808	>0.999999999999999	No	WP_001110719.1			SCP-2 sterol transfer family protein
ACX60_RS04250	1.00054	0.271186	0.0255111	113	0.998565	0.309441	0.0287309	116	-0.001977	0.03849	0.959087	>0.999999999999999	No	WP_001984613.1			ABC transporter substrate-binding protein (Lytic transglycosylase, catalytic) (Membrane-bound lytic murein transglycosylase F) (EC 4.2.2.-)
ACX60_RS04255	1.05669	0.200041	0.0894612	5	0.873899	0.152847	0.0683553	5	-0.1828	0.1126	0.143121	0.967095	No	WP_000841361.1	greB	transcription elongation factor GreB	Transcription elongation factor GreB (Transcript cleavage factor GreB)
ACX60_RS04260	0.1	X	X		0.1	X	X
ACX60_RS04265	0.906204	0.457178	0.131976	12	1.01023	0.418799	0.116154	13	0.104	0.1752	0.558413	>0.999999999999999	No	WP_000398198.1			DUF4440 domain-containing protein
ACX60_RS04270	0.986462	0.266035	0.0148255	322	0.975354	0.265618	0.0148253	321	-0.01111	0.02097	0.59644	>0.999999999999999	No	WP_001071474.1			Peptide synthetase
ACX60_RS04275	1.03619	0.241517	0.0381871	40	0.984939	0.23218	0.0376645	38	-0.05125	0.05369	0.342853	>0.999999999999999	No	WP_001027817.1	yhbS	putative acetyltransferase	Acetyltransferase family protein (GNAT family N-acetyltransferase)
ACX60_RS04280	1.02219	0.363162	0.0880797	17	0.998678	0.397795	0.10271	15	-0.02351	0.1345	0.86241	>0.999999999999999	No	WP_001054060.1			UPF0386 protein J512_3307
ACX60_RS04285	1.00628	0.27929	0.0677377	17	0.940469	0.282228	0.0705569	16	-0.06581	0.09778	0.505906	>0.999999999999999	No	WP_000750922.1			Uncharacterized protein
ACX60_RS04290	0.920632	0.270574	0.0321112	71	0.950443	0.291021	0.0345379	71	0.02981	0.04716	0.528325	>0.999999999999999	No	WP_000613407.1			Uncharacterized protein
ACX60_RS04295	1.04812	0.408987	0.102247	16	1.08165	0.270133	0.0697481	15	0.03353	0.1254	0.79107	>0.999999999999999	No	WP_001059983.1			HIT family hydrolase
ACX60_RS04300	1.0084	0.168056	0.0317596	28	1.0759	0.16099	0.029895	29	0.06749	0.04358	0.127202	0.951111	No	WP_005134880.1			Uncharacterized protein
ACX60_RS04305	1.08036	0.117465	0.0587323	4	1.08322	0.154929	0.0774647	4	0.002869	0.09721	0.977416	>0.999999999999999	No	WP_000120680.1			Molecular chaperone Tir
ACX60_RS04310	1.12537	0.319598	0.120797	7	1.1324	0.622942	0.254315	6	0.007033	0.268	0.979535	>0.999999999999999	No	WP_000734498.1			Uncharacterized protein
ACX60_RS04315	1.02548	0.293578	0.0758016	15	0.997964	0.307347	0.0793567	15	-0.02751	0.1097	0.803861	>0.999999999999999	No	WP_001058974.1			Uncharacterized protein
ACX60_RS04320	0.974229	0.290006	0.0683551	18	0.984735	0.233025	0.0565169	17	0.01051	0.08926	0.907017	>0.999999999999999	No	WP_074031652.1
ACX60_RS04325	1.00452	0.32767	0.0772327	18	0.994825	0.348027	0.0820309	18	-0.009699	0.1127	0.931901	>0.999999999999999	No	WP_001090404.1	K07044	uncharacterized protein	Metal-dependent hydrolase
ACX60_RS04330	1.00462	0.320057	0.071567	20	1.00697	0.433703	0.096979	20	0.002344	0.1205	0.984584	>0.999999999999999	No	WP_000256447.1			Bacterial regulatory s, tetR family protein
ACX60_RS04335	1.02044	0.313262	0.0434416	52	0.979462	0.340926	0.0477392	51	-0.04097	0.06449	0.526655	>0.999999999999999	No	WP_001100693.1			Protein drgA
ACX60_RS04340	0.967837	0.388933	0.0573451	46	0.923393	0.352545	0.0519799	46	-0.04444	0.0774	0.567243	>0.999999999999999	No	WP_000116129.1	K07124	uncharacterized protein	SDR family oxidoreductase
ACX60_RS04345	0.945314	0.375027	0.0559058	45	0.969291	0.35782	0.0539434	44	0.02398	0.07773	0.758465	>0.999999999999999	No	WP_000868731.1	nemR	TetR/AcrR family transcriptional regulator, transcriptional repressor for nem operon	Bacterial regulatory s, tetR family protein
ACX60_RS04350	1.00969	0.280488	0.0307875	83	1.03028	0.309597	0.0337797	84	0.02059	0.04573	0.653196	>0.999999999999999	No	WP_000869506.1	glxK, garK	glycerate 2-kinase	Glycerate kinase
ACX60_RS04355	0.963372	0.379962	0.0316635	144	0.963125	0.384446	0.0319265	145	-0.0002469	0.04497	0.995623	>0.999999999999999	No	WP_000370438.1			CbbBc protein
ACX60_RS04360	1.04238	0.242665	0.0308185	62	0.989811	0.308191	0.040123	59	-0.05257	0.0503	0.298065	>0.999999999999999	No	WP_000187645.1	fdhD	FdhD protein	Sulfur carrier protein FdhD
ACX60_RS04365	0.923004	0.352326	0.0531151	44	0.986171	0.294164	0.044347	44	0.06317	0.06919	0.363857	>0.999999999999999	No	WP_000119198.1			Uncharacterized protein
ACX60_RS04370	0.359481	0.384692	0.222102	3	0.368604	0.502423	0.251211	4	0.009123	0.3505	0.980243	>0.999999999999999	No	WP_000706087.1	pdxB	erythronate-4-phosphate dehydrogenase	Erythronate-4-phosphate dehydrogenase (EC 1.1.1.290)
ACX60_RS04375	0.142572	0.312209	0.0520349	36	0.361737	0.42527	0.0689879	38	0.2192	0.08712	0.0141161	0.445413	No	WP_000059542.1	epmA, poxA	elongation factor P--(R)-beta-lysine ligase	Elongation factor P--(R)-beta-lysine ligase (EC 6.3.1.-)
ACX60_RS04380	0.949155	0.326253	0.042119	60	0.868992	0.316086	0.0408065	60	-0.08016	0.05864	0.174241	>0.999999999999999	No	WP_000451853.1			Tim44-like domain protein
ACX60_RS04385	0.974011	0.345684	0.0450042	59	0.772084	0.369187	0.0497811	55	-0.2019	0.06695	0.0031702	0.174786	No	WP_000048860.1	radA, sms	DNA repair protein RadA/Sms	DNA repair protein RadA
ACX60_RS04390	0.987116	0.317706	0.0369326	74	0.9421	0.334289	0.0402437	69	-0.04502	0.05452	0.410424	>0.999999999999999	No	WP_000070815.1	cycA	D-serine/D-alanine/glycine transporter	Amino acid permease family protein
ACX60_RS04395	0.340266	0.415973	0.157223	7	0.621888	0.451812	0.170769	7	0.2816	0.2321	0.248378	>0.999999999999999	No	WP_001255202.1			Uncharacterized protein
ACX60_RS04400	0.841884	0.413245	0.0637651	42	0.984214	0.417667	0.0644473	42	0.1423	0.09066	0.120285	0.936789	No	WP_000011145.1	lysA	diaminopimelate decarboxylase	Diaminopimelate decarboxylase (DAP decarboxylase) (DAPDC) (EC 4.1.1.20)
ACX60_RS04405	0.1	X	X	1	0.1	X	X							WP_000923478.1	dapF	diaminopimelate epimerase	Diaminopimelate epimerase (DAP epimerase) (EC 5.1.1.7) (PLP-independent amino acid racemase)
ACX60_RS04410	0.962215	0.369198	0.076983	23	0.887073	0.437607	0.093298	22	-0.07514	0.1205	0.536181	>0.999999999999999	No	WP_000207640.1			LysE type translocator family protein
ACX60_RS04415	0.849093	0.341402	0.0539804	40	0.705181	0.374684	0.0615977	37	-0.1439	0.0816	0.0818823	0.873714	No	WP_000445485.1	xerC	integrase/recombinase XerC	Tyrosine recombinase XerC
ACX60_RS04420	0.1	X	X		0.1	X	X							WP_000646179.1	fixA, etfB	electron transfer flavoprotein beta subunit	Electron transfer flavodomain protein
ACX60_RS04425	0.1	X	X		0.1	X	X							WP_000025985.1	fixB, etfA	electron transfer flavoprotein alpha subunit	Electron transfer flavoFAD-binding domain protein
ACX60_RS04430	0.1	X	X	1	0.1	X	X	1						WP_000116449.1	gyrA	DNA gyrase subunit A	DNA gyrase subunit A (EC 5.99.1.3)
ACX60_RS04435	1.02682	0.348503	0.0322191	117	1.04813	0.329267	0.0304408	117	0.02131	0.04433	0.631206	>0.999999999999999	No	WP_001188105.1			Dolichyl-phosphate-mannose--protein mannosyltransferase
ACX60_RS04440	1.01014	0.339685	0.0980588	12	0.955663	0.343945	0.103703	11	-0.05448	0.1426	0.706348	>0.999999999999999	No	WP_000457360.1			Polysaccharide biosynthesis protein GtrA
ACX60_RS04445	0.94721	0.401874	0.0506314	63	0.943105	0.388944	0.048618	64	-0.004105	0.07018	0.953446	>0.999999999999999	No	WP_005134882.1	gtrB, csbB	polyisoprenyl-phosphate glycosyltransferase	Glycosyl transferase family 2
ACX60_RS04450	1.00617	0.384957	0.080269	23	0.947971	0.417222	0.0889521	22	-0.0582	0.1196	0.628974	>0.999999999999999	No	WP_001140942.1			Uncharacterized protein
ACX60_RS04455	0.932064	0.286916	0.0766816	14	1.03531	0.323565	0.0835441	15	0.1033	0.1139	0.372636	>0.999999999999999	No	WP_000657706.1	ABC-2.P	ABC-2 type transport system permease protein	Multidrug ABC transporter permease
ACX60_RS04460	0.929687	0.390425	0.0895695	19	0.958679	0.376973	0.0842936	20	0.02899	0.1229	0.814787	>0.999999999999999	No	WP_000258029.1	ABC-2.P	ABC-2 type transport system permease protein	ABC-2 transporter family protein
ACX60_RS04465	0.986118	0.323299	0.0580661	31	0.996835	0.414717	0.0744854	31	0.01072	0.09444	0.910032	>0.999999999999999	No	WP_001070866.1	ABC-2.TX	HlyD family secretion protein	RND transporter
ACX60_RS04470	0.884482	0.436898	0.0644171	46	0.936736	0.409487	0.0591044	48	0.05225	0.0873	0.550944	>0.999999999999999	No	WP_001142049.1			Outer membrane efflux protein (TolC family protein) (Transporter)
ACX60_RS04475	0.1	X	X		0.1	X	X							WP_001203181.1	serC, PSAT1	phosphoserine aminotransferase	Phosphoserine aminotransferase (EC 2.6.1.52) (Phosphohydroxythreonine aminotransferase) (PSAT)
ACX60_RS04480	1.07687	0.474297	0.158099	9	0.794926	0.305144	0.115334	7	-0.2819	0.2068	0.194372	>0.999999999999999	No	WP_000795877.1			Uncharacterized protein
ACX60_RS04485	1.04269	0.371662	0.0929156	16	0.991789	0.358615	0.0994618	13	-0.0509	0.1366	0.712392	>0.999999999999999	No	WP_000936552.1	K09768	uncharacterized protein	UPF0178 protein J517_0859
ACX60_RS04490	1.01285	0.389178	0.0710539	30	0.996978	0.433535	0.0778651	31	-0.01587	0.1056	0.881017	>0.999999999999999	No	WP_001140078.1			EamA-like transporter family protein
ACX60_RS04495	0.1	X	X		0.1	X	X							WP_001984636.1	lolC_E	lipoprotein-releasing system permease protein	Liporeleasing system, transmembrane, LolC/E family protein
ACX60_RS04500	0.1	X	X		0.1	X	X							WP_000049406.1	lolD	lipoprotein-releasing system ATP-binding protein	Lipoprotein-releasing system ATP-binding protein LolD (EC 3.6.3.-)
ACX60_RS04505	0.983488	0.334844	0.036319	85	0.959694	0.393801	0.0434881	82	-0.02379	0.05649	0.674179	>0.999999999999999	No	WP_000472702.1	comEC	competence protein ComEC	DNA internalization-related competence protein ComEC/Rec2
ACX60_RS04510	0.67553	0.369169	0.139533	7	0.179067	0.399919	0.163266	6	-0.4965	0.2133	0.040068	0.679019	No	WP_001109113.1	lpxL, htrB	Kdo2-lipid IVA lauroyltransferase	Bacterial lipid A biosynthesis acyltransferase family protein
ACX60_RS04515	1.00294	0.249939	0.0372588	45	0.99247	0.332305	0.0484717	47	-0.01047	0.06151	0.865282	>0.999999999999999	No	WP_001286612.1	sppA	protease IV	Signal peptide peptidase SppA, 36K type (EC 3.4.-.-)
ACX60_RS04520	0.969349	0.367664	0.122555	9	0.977995	0.402672	0.134224	9	0.008646	0.1818	0.962647	>0.999999999999999	No	WP_000114071.1			Alpha/beta hydrolase family protein
ACX60_RS04525	0.779237	0.314996	0.056575	31	0.940629	0.298139	0.0535473	31	0.1614	0.0779	0.0425861	0.68475	No	WP_000975525.1	purN	phosphoribosylglycinamide formyltransferase 1
ACX60_RS04530	0.639907	0.573974	0.191325	9	0.738309	0.418278	0.139426	9	0.0984	0.2367	0.68318	>0.999999999999999	No	WP_000071984.1	purM	phosphoribosylformylglycinamidine cyclo-ligase	Phosphoribosylformylglycinamidine cyclo-ligase (EC 6.3.3.1) (AIR synthase) (AIRS) (Phosphoribosyl-aminoimidazole synthetase)
ACX60_RS04535	0.942726	0.122482	0.0387323	10	0.579563	0.410632	0.113889	13	-0.3632	0.1349	0.0136173	0.441421	No	WP_001153980.1			Uncharacterized protein
ACX60_RS04540	0.910022	0.333009	0.0588683	32	1.02161	0.366644	0.0619741	35	0.1116	0.08585	0.198246	>0.999999999999999	No	WP_001249535.1	hda	DnaA-homolog protein	DnaA regulatory inactivator Hda
ACX60_RS04545	1.03356	0.327175	0.0359121	83	0.96746	0.388583	0.0431759	81	-0.0661	0.05604	0.239971	>0.999999999999999	No	WP_000920027.1			Rhombotarget A
ACX60_RS04550	0.914387	0.37664	0.0440823	73	0.925242	0.384934	0.0444483	75	0.01086	0.06262	0.862611	>0.999999999999999	No	WP_000760139.1			Uncharacterized protein
ACX60_RS04555	0.8065	0.36145	0.161645	5	0.559699	0.455814	0.172281	7	-0.2468	0.2463	0.339935	>0.999999999999999	No	WP_000225919.1			Uncharacterized protein
ACX60_RS04560	0.589332	0.470271	0.332532	2	0.484666	0.386424	0.273243	2	-0.1047	0.4304	0.830527	>0.999999999999999	No	WP_001015075.1			Uncharacterized protein
ACX60_RS04565	0.64068	0.439531	0.121904	13	0.449556	0.459969	0.127572	13	-0.1911	0.1765	0.289505	>0.999999999999999	No	WP_000362312.1	rpoE	RNA polymerase sigma-70 factor, ECF subfamily	RNA polymerase sigma factor, sigma-70 family protein
ACX60_RS04570	1.09595	0.112862	0.0651609	3	1.24553	0.123367	0.0712262	3	0.1496	0.09654	0.196194	>0.999999999999999	No	WP_000268350.1	spoU	RNA methyltransferase, TrmH family	SpoU rRNA Methylase family protein
ACX60_RS04575	0.1	X	X		0.1	X	X							WP_049594876.1	FBP, fbp	fructose-1,6-bisphosphatase I	Fructose-1,6-bisphosphatase class 1 (FBPase class 1) (EC 3.1.3.11) (D-fructose-1,6-bisphosphate 1-phosphohydrolase class 1)
ACX60_RS04580	0.843477	0.201656	0.116426	3	0.908856	0.0857813	0.0495258	3	0.06538	0.1265	0.632592	>0.999999999999999	No	WP_000208542.1			Uncharacterized protein
ACX60_RS04585	0.816392	0.34473	0.12188	8	0.818563	0.452649	0.160035	8	0.002171	0.2012	0.991542	>0.999999999999999	No	WP_000836015.1	pal	peptidoglycan-associated lipoprotein	Peptidoglycan-associated lipoprotein
ACX60_RS04590	0.936838	0.340237	0.0422012	65	0.911525	0.351481	0.0439351	64	-0.02531	0.0609	0.678388	>0.999999999999999	No	WP_000858381.1	tolB	TolB protein	Protein TolB
ACX60_RS04595	0.902086	0.347824	0.0571819	37	0.873935	0.372955	0.0621591	36	-0.02815	0.08438	0.739641	>0.999999999999999	No	WP_001039161.1	tolA	colicin import membrane protein	Protein TolA
ACX60_RS04600	0.845091	0.348598	0.105106	11	0.820547	0.41524	0.1252	11	-0.02454	0.1635	0.882152	>0.999999999999999	No	WP_001007562.1	tolR	biopolymer transport protein TolR	Protein TolR
ACX60_RS04605	0.935025	0.396427	0.0809204	24	0.92954	0.39236	0.0784721	25	-0.005485	0.1127	0.961391	>0.999999999999999	No	WP_000224630.1	tolQ	biopolymer transport protein TolQ	Protein TolQ
ACX60_RS04610	0.1	X	X		0.1	X	X							WP_001273591.1	ybgC	acyl-CoA thioester hydrolase	Tol-pal system-associated acyl-CoA thioesterase (EC 3.1.2.-)
ACX60_RS04615	0.977545	0.377248	0.0499677	57	0.872556	0.438794	0.0597123	54	-0.105	0.07754	0.178556	>0.999999999999999	No	WP_000277197.1			N-acyl-L-amino acid amidohydrolase
ACX60_RS04620	0.852148	0.432926	0.0968051	20	0.485157	0.478907	0.112879	18	-0.367	0.1479	0.0178924	0.481574	No	WP_001154002.1	ruvB	holliday junction DNA helicase RuvB	Holliday junction ATP-dependent DNA helicase RuvB (EC 3.6.4.12)
ACX60_RS04625	0.951413	0.237353	0.0285739	69	0.646638	0.375167	0.045834	67	-0.3048	0.05367	8.06627e-08	2.62887e-05	Yes	WP_000578663.1	ruvA	holliday junction DNA helicase RuvA	Holliday junction ATP-dependent DNA helicase RuvA (EC 3.6.4.12)
ACX60_RS04630	1.00151	0.373553	0.0583392	41	0.973688	0.349731	0.0560018	39	-0.02782	0.081	0.732219	>0.999999999999999	No	WP_000437078.1	dgt	dGTPase	Putative deoxyguanosinetriphosphate triphosphohydrolase
ACX60_RS04635	0.794225	0.381428	0.0539421	50	0.736687	0.441026	0.0623704	50	-0.05754	0.08246	0.486981	>0.999999999999999	No	WP_000471073.1	purL, PFAS	phosphoribosylformylglycinamidine synthase	Phosphoribosylformylglycinamidine synthase (FGAM synthase) (FGAMS) (EC 6.3.5.3) (Formylglycinamide ribonucleotide amidotransferase) (FGAR amidotransferase) (FGAR-AT)
ACX60_RS04640	1.00718	0.312531	0.0373546	70	0.986752	0.309367	0.0375163	68	-0.02043	0.05295	0.700287	>0.999999999999999	No
ACX60_RS04645	0.940451	0.40218	0.078874	26	0.969049	0.396852	0.0749979	28	0.0286	0.1088	0.793674	>0.999999999999999	No	WP_000057883.1			Uncharacterized protein
ACX60_RS04650	0.97019	0.240591	0.0621202	15	1.01229	0.319007	0.0797518	16	0.0421	0.102	0.682871	>0.999999999999999	No
ACX60_RS04655	0.900827	0.477069	0.0843347	32	0.986116	0.459951	0.0813087	32	0.08529	0.1171	0.469323	>0.999999999999999	No	WP_000029750.1			AraC family transcriptional regulator
ACX60_RS04660	0.876378	0.361293	0.0648901	31	0.912055	0.382903	0.0676883	32	0.03568	0.09386	0.705176	>0.999999999999999	No	WP_001108695.1	entC	isochorismate synthase	Uncharacterized protein
ACX60_RS04665	0.968757	0.298439	0.0554187	29	0.931477	0.305251	0.057687	28	-0.03728	0.07996	0.642898	>0.999999999999999	No	WP_000997094.1	entB, dhbB, vibB, mxcF	bifunctional isochorismate lyase / aryl carrier protein	Uncharacterized protein
ACX60_RS04670	0.963982	0.444681	0.0616662	52	0.931858	0.493147	0.0697415	50	-0.03212	0.0929	0.730238	>0.999999999999999	No	WP_000656488.1	entA	2,3-dihydro-2,3-dihydroxybenzoate dehydrogenase	2,3-dihydro-2,3-dihydroxybenzoate dehydrogenase (EC 1.3.1.28)
ACX60_RS04675	0.903908	0.356042	0.0303083	138	0.949959	0.36183	0.0311414	135	0.04605	0.04345	0.29013	>0.999999999999999	No	WP_001176910.1			Peptide synthetase
ACX60_RS04680	0.99279	0.395464	0.0326173	147	0.995879	0.451243	0.0363622	154	0.003088	0.049	0.949783	>0.999999999999999	No	WP_005181288.1			Non-ribosomal peptide synthetase
ACX60_RS04685	0.959217	0.298057	0.021182	198	0.984474	0.33398	0.0234987	202	0.02526	0.03167	0.425666	>0.999999999999999	No	WP_000019486.1			Peptide synthetase
ACX60_RS04690	0.950074	0.306603	0.0380294	65	0.967795	0.313646	0.038318	67	0.01772	0.054	0.743327	>0.999999999999999	No	WP_049594809.1	entE, dhbE, vibE, mxcE	2,3-dihydroxybenzoate-AMP ligase	2,3-dihydroxybenzoate-AMP ligase
ACX60_RS04695	1.0333	0.383226	0.0420646	83	1.0298	0.39674	0.0438126	82	-0.003499	0.06072	0.954119	>0.999999999999999	No	WP_001088061.1	iucD	lysine N6-hydroxylase	L-lysine 6-monooxygenase (NADPH-requiring)
ACX60_RS04700	0.960895	0.304738	0.0297394	105	0.971071	0.280693	0.0271356	107	0.01018	0.04023	0.80054	>0.999999999999999	No	WP_001010592.1	E4.1.1.17, ODC1, speC, speF	ornithine decarboxylase	Pyridoxal-dependent decarboxylase, pyridoxal-binding domain protein
ACX60_RS04705	0.944846	0.280765	0.0438482	41	0.97146	0.31296	0.0482908	42	0.02661	0.06531	0.684726	>0.999999999999999	No	WP_000988323.1			Acetyltransferase (GNAT) domain protein
ACX60_RS04710	1.03515	0.263457	0.0384291	47	1.02567	0.219249	0.0323265	46	-0.009479	0.05032	0.850989	>0.999999999999999	No
ACX60_RS04715	1.0524	0.0861318	0.0609044	2	1.1212	0.347455	0.200603	3	0.0688	0.2629	0.810519	>0.999999999999999	No
ACX60_RS04720	1.05032	0.368814	0.0388764	90	1.02021	0.348599	0.0369514	89	-0.03011	0.05365	0.575322	>0.999999999999999	No	WP_000336209.1			Phosphopantetheinyl transferase
ACX60_RS04725	1.14096	0.179979	0.0519555	12	1.00528	0.205523	0.0593295	12	-0.1357	0.07886	0.0993966	0.920588	No	WP_000200755.1			Thioesterase domain protein
ACX60_RS04730	0.938123	0.339829	0.0254	179	0.990209	0.3282	0.0243278	182	0.05209	0.03516	0.139387	0.958164	No	WP_049594810.1	TC.FEV.OM	iron complex outermembrane recepter protein	Ligand-gated channel protein
ACX60_RS04735	0.950006	0.307932	0.0338	83	0.927978	0.340811	0.0376363	82	-0.02203	0.05055	0.663611	>0.999999999999999	No	WP_000790349.1			MFS transporter
ACX60_RS04740	0.995868	0.330706	0.0350548	89	1.01201	0.355534	0.0381172	87	0.01615	0.05174	0.755389	>0.999999999999999	No	WP_049594811.1			Phage tail protein
ACX60_RS04745	0.964631	0.367406	0.0421444	76	1.01609	0.345771	0.0396627	76	0.05146	0.05787	0.375341	>0.999999999999999	No	WP_001056739.1	TC.MATE, SLC47A, norM, mdtK, dinF	multidrug resistance protein, MATE family	MATE family efflux transporter
ACX60_RS04750	1.04988	0.186211	0.0227493	67	1.05604	0.312849	0.0379385	68	0.006162	0.04439	0.889819	>0.999999999999999	No	WP_001269710.1	raxB, cvaB	ATP-binding cassette, subfamily B, bacterial RaxB	Peptidase, C39 family
ACX60_RS04755	0.794126	0.374288	0.0836934	20	0.786769	0.410087	0.0916983	20	-0.007356	0.1241	0.95306	>0.999999999999999	No	WP_000097731.1	raxA	membrane fusion protein	HlyD family secretion protein
ACX60_RS04760	0.9923	0.456913	0.131899	12	0.711952	0.471226	0.136031	12	-0.2803	0.1895	0.153164	0.975907	No	WP_000925820.1			Cupin
ACX60_RS04765	1.04992	0.166025	0.0958545	3	0.84835	0.392467	0.226591	3	-0.2016	0.246	0.458623	>0.999999999999999	No	WP_001208763.1			Uncharacterized protein
ACX60_RS04770	0.965086	0.305833	0.0450927	46	0.969533	0.314678	0.0474396	44	0.004447	0.06541	0.945945	>0.999999999999999	No	WP_049594878.1			Transposase
ACX60_RS04775	1.06467	0.0276812	0.0195736	2	1.1108	0.0276197	0.0195301	2	0.04613	0.02765	0.237162	>0.999999999999999	No
ACX60_RS04780	1.01375	0.146819	0.0159247	85	1.00142	0.199684	0.0215324	86	-0.01233	0.02683	0.646302	>0.999999999999999	No
ACX60_RS04785	0.797124	0.433776	0.0694598	39	0.940186	0.347202	0.0548975	40	0.1431	0.08829	0.109228	0.936789	No	WP_000547725.1			Uncharacterized protein
ACX60_RS04790	0.979511	0.320693	0.051352	39	0.96896	0.298735	0.0478359	39	-0.01055	0.07018	0.880894	>0.999999999999999	No	WP_000187966.1
ACX60_RS04795	0.999752	0.215137	0.0220726	95	1.04379	0.237955	0.0242862	96	0.04404	0.03284	0.181493	>0.999999999999999	No	WP_000742756.1			Transposase, IS4 family
ACX60_RS04800	1.01071	0.257718	0.0282882	83	1.00581	0.279091	0.0300951	86	-0.004896	0.04136	0.905913	>0.999999999999999	No
ACX60_RS04805	1.00222	0.304418	0.0277895	120	1.00053	0.391614	0.035027	125	-0.001692	0.04494	0.969995	>0.999999999999999	No	WP_001061231.1			ATPase
ACX60_RS04810	1.03998	0.279558	0.0296331	89	1.02614	0.275867	0.029576	87	-0.01384	0.04187	0.741456	>0.999999999999999	No	WP_000269331.1			Integrase core domain protein
ACX60_RS04815	0.964498	0.451241	0.0785509	33	0.920601	0.381583	0.0696672	30	-0.0439	0.1058	0.679784	>0.999999999999999	No	WP_011859944.1			Heteromeric transposase endonuclease subunit TnsA (Transposon Tn7 transposition protein TnsA)
ACX60_RS04820	0.1	X	X		0.1	X	X
ACX60_RS04825	1.14291	0.286426	0.0794403	13	1.06165	0.287236	0.0829179	12	-0.08126	0.1148	0.486196	>0.999999999999999	No	WP_000916029.1			Uncharacterized protein
ACX60_RS04830	0.979604	0.284765	0.0350521	66	0.925966	0.281037	0.0345932	66	-0.05364	0.04925	0.278108	>0.999999999999999	No	WP_000175545.1			Enoyl-CoA hydratase
ACX60_RS04835	0.1	X	X	1	0.1	X	X	1						WP_000117223.1			Bifunctional NMN adenylyltransferase/Nudix hydrolase (Nicotinamide-nucleotide adenylyltransferase)
ACX60_RS04840	0.901396	0.367225	0.164228	5	1.03138	0.320665	0.130911	6	0.13	0.2072	0.545973	>0.999999999999999	No	WP_001050696.1			Uncharacterized protein
ACX60_RS04845	0.918851	0.386557	0.0705752	30	0.901935	0.385335	0.0703522	30	-0.01692	0.09965	0.865795	>0.999999999999999	No	WP_001293525.1	BCP, PRXQ, DOT5	peroxiredoxin Q/BCP	Peroxiredoxin
ACX60_RS04850	0.943225	0.303443	0.0505739	36	0.943414	0.37211	0.0620183	36	0.0001883	0.08002	0.99813	>0.999999999999999	No	WP_049594812.1			ATPase
ACX60_RS04855	0.978264	0.186917	0.0428817	19	1.00029	0.310632	0.0694595	20	0.02203	0.08264	0.791281	>0.999999999999999	No	WP_000771345.1			Uncharacterized protein
ACX60_RS04860	0.722948	0.41741	0.139137	9	0.882711	0.458263	0.144915	10	0.1598	0.2019	0.439764	>0.999999999999999	No	WP_001984660.1	queC	7-cyano-7-deazaguanine synthase	7-cyano-7-deazaguanine synthase (EC 6.3.4.20) (7-cyano-7-carbaguanine synthase) (PreQ(0) synthase) (Queuosine biosynthesis protein QueC)
ACX60_RS04865	0.943592	0.474801	0.212337	5	1.3044	0.389451	0.158993	6	0.3608	0.2601	0.198717	>0.999999999999999	No	WP_000157724.1	queE	7-carboxy-7-deazaguanine synthase	7-carboxy-7-deazaguanine synthase (CDG synthase) (EC 4.3.99.3) (Queuosine biosynthesis protein QueE)
ACX60_RS04870	0.1	X	X		0.1	X	X							WP_000080867.1	dapD	2,3,4,5-tetrahydropyridine-2,6-dicarboxylate N-succinyltransferase	2,3,4,5-tetrahydropyridine-2,6-dicarboxylate N-succinyltransferase (EC 2.3.1.117) (Tetrahydrodipicolinate N-succinyltransferase) (THDP succinyltransferase) (THP succinyltransferase) (Tetrahydropicolinate succinylase)
ACX60_RS04875	0.996479	0.254745	0.0337418	57	1.0645	0.248448	0.0338095	54	0.06802	0.0478	0.157564	0.976839	No	WP_000866520.1			Uncharacterized protein
ACX60_RS04880	0.878855	0.372468	0.0703899	28	0.912599	0.393408	0.0730541	29	0.03374	0.1015	0.740929	>0.999999999999999	No	WP_001011052.1	cbl	LysR family transcriptional regulator, cys regulon transcriptional activator	Bacterial regulatory helix-turn-helix, lysR family protein
ACX60_RS04885	0.880713	0.431229	0.0650103	44	0.905272	0.435233	0.0656139	44	0.02456	0.09237	0.790965	>0.999999999999999	No	WP_000027499.1	cysA	sulfate transport system ATP-binding protein	Sulfate/thiosulfate import ATP-binding protein CysA (EC 3.6.3.25) (Sulfate-transporting ATPase)
ACX60_RS04890	0.976269	0.253629	0.0348387	53	1.00572	0.291933	0.0412855	50	0.02945	0.0538	0.585359	>0.999999999999999	No	WP_001048807.1	cysW	sulfate transport system permease protein	Sulfate ABC transporter, permease protein CysW
ACX60_RS04895	0.864469	0.412717	0.0809405	26	0.874371	0.427156	0.080725	28	0.009901	0.1145	0.931399	>0.999999999999999	No	WP_000083115.1	cysU	sulfate transport system permease protein	Sulfate ABC transporter, permease protein CysT
ACX60_RS04900	0.942568	0.324755	0.0405944	64	0.973879	0.344673	0.0427514	65	0.03131	0.05898	0.596438	>0.999999999999999	No	WP_000149917.1	K07002	uncharacterized protein	Alpha/beta hydrolase fold family protein
ACX60_RS04905	1.05358	0.254991	0.0371942	47	1.05394	0.312259	0.0455476	47	0.00037	0.0588	0.994993	>0.999999999999999	No	WP_001212600.1	cysP, sbp	sulfate transport system substrate-binding protein	Sulfate ABC transporter, sulfate-binding family protein
ACX60_RS04910	1.06303	0.438253	0.066833	43	1.05165	0.482489	0.0689269	49	-0.01138	0.09662	0.906493	>0.999999999999999	No	WP_000263427.1	pabC	4-amino-4-deoxychorismate lyase	Aminodeoxychorismate lyase (EC 4.1.3.38)
ACX60_RS04915	0.1	X	X		0.1	X	X							WP_001125860.1	K07082	UPF0755 protein	Endolytic murein transglycosylase (EC 4.2.2.-) (Peptidoglycan polymerization terminase)
ACX60_RS04920	0.1	X	X		0.1	X	X							WP_000470765.1	tmk, DTYMK	dTMP kinase	Thymidylate kinase (EC 2.7.4.9) (dTMP kinase)
ACX60_RS04925	1.09033	0.0654477	0.0377862	3	0.965977	0.0912292	0.0526712	3	-0.1244	0.06482	0.127507	0.951111	No	WP_000842540.1			Phenylacetic acid degradation-related protein
ACX60_RS04930	0.818267	0.457645	0.107868	18	0.91262	0.45375	0.10695	18	0.09435	0.1519	0.538647	>0.999999999999999	No	WP_000367540.1	nadB	L-aspartate oxidase	L-aspartate oxidase (EC 1.4.3.16)
ACX60_RS04935	0.917503	0.390729	0.0582464	45	0.995917	0.357196	0.0526657	46	0.07841	0.07845	0.320232	>0.999999999999999	No	WP_000842416.1	degP, htrA	serine protease Do	Periplasmic serine endoprotease DegP-like (EC 3.4.21.107)
ACX60_RS04940	0.887032	0.338271	0.0504265	45	0.930166	0.326544	0.0466492	49	0.04313	0.06859	0.530994	>0.999999999999999	No	WP_000094835.1	ybgC	acyl-CoA thioester hydrolase	Thioesterase superfamily protein
ACX60_RS04945	0.628071	0.575677	0.235019	6	0.844767	0.578172	0.236038	6	0.2167	0.3331	0.529991	>0.999999999999999	No	WP_005134895.1	rimJ	ribosomal-protein-alanine N-acetyltransferase	Alanine acetyltransferase
ACX60_RS04950	0.1	X	X	1	0.1	X	X	1						WP_000035781.1			Elongation factor 4 (EF-4) (EC 3.6.5.n1) (Ribosomal back-translocase LepA)
ACX60_RS04955	0.1	X	X		0.1	X	X							WP_000344900.1	lepB	signal peptidase I	Signal peptidase I (EC 3.4.21.89)
ACX60_RS04960	0.819428	0.0378766	0.0218681	3	0.951393	0.214836	0.107418	4	0.132	0.1284	0.351218	>0.999999999999999	No	WP_001224039.1			Uncharacterized protein
ACX60_RS04965	0.349413	0.323249	0.0659829	24	0.675205	0.3644	0.0714647	26	0.3258	0.09774	0.00166013	0.113807	No	WP_000160699.1	rnc, DROSHA, RNT1	ribonuclease III	Ribonuclease 3 (EC 3.1.26.3) (Ribonuclease III) (RNase III)
ACX60_RS04970	0.1	X	X		0.1	X	X							WP_000061702.1	era, ERAL1	GTPase	GTPase Era
ACX60_RS04975	0.1	X	X		0.1	X	X							WP_004840396.1			Uncharacterized protein
ACX60_RS04980	0.939187	0.289219	0.0417451	48	0.891943	0.330175	0.0486817	46	-0.04724	0.06395	0.461913	>0.999999999999999	No	WP_000985104.1	recO	DNA repair protein RecO (recombination protein O)	DNA repair protein RecO
ACX60_RS04985	0.1	X	X		0.1	X	X							WP_000729414.1	pdxJ	pyridoxine 5-phosphate synthase	Pyridoxine 5'-phosphate synthase (PNP synthase) (EC 2.6.99.2)
ACX60_RS04990	1.03543	0.104947	0.0165936	40	1.00368	0.172063	0.0262394	43	-0.03175	0.03157	0.317517	>0.999999999999999	No	WP_000095056.1	miaE	tRNA-(ms[2]io[6]A)-hydroxylase	Putative tRNA-(Ms(2)io(6)a)-hydroxylase
ACX60_RS04995	0.907833	0.320974	0.0534957	36	0.953604	0.324157	0.0532911	37	0.04577	0.07552	0.546393	>0.999999999999999	No	WP_000880601.1			Short chain dehydrogenase family protein
ACX60_RS05000	0.1	X	X		0.1	X	X
ACX60_RS05005	0.869781	0.345313	0.109197	10	0.798042	0.380859	0.120438	10	-0.07174	0.1626	0.664269	>0.999999999999999	No	WP_000855164.1			Uncharacterized protein
ACX60_RS05010	0.948451	0.0897483	0.0401367	5	0.858809	0.329863	0.147519	5	-0.08964	0.1529	0.573811	>0.999999999999999	No	WP_000795395.1			Uncharacterized protein
ACX60_RS05015	0.902404	0.512765	0.137042	14	0.919021	0.499131	0.128875	15	0.01662	0.1879	0.930199	>0.999999999999999	No	WP_001014252.1			Glutathione-dependent formaldehyde-activating enzyme (S-(Hydroxymethyl)glutathione synthase)
ACX60_RS05020	1.01569	0.261081	0.0247807	111	1.02293	0.283204	0.0266416	113	0.007239	0.03641	0.842584	>0.999999999999999	No	WP_000567434.1	hscC	molecular chaperone HscC	Molecular chaperone
ACX60_RS05025	1.03139	0.251506	0.0311955	65	0.98181	0.272547	0.0338053	65	-0.04958	0.046	0.283114	>0.999999999999999	No	WP_000127907.1			Molecular chaperone
ACX60_RS05030	0.916591	0.353243	0.0588739	36	1.00638	0.272267	0.0435977	39	0.08979	0.07251	0.219564	>0.999999999999999	No	WP_000383206.1	aspB	aspartate aminotransferase	Aminotransferase (EC 2.6.1.-)
ACX60_RS05035	1.11679	0.449949	0.259778	3	0.999625	0.039919	0.028227	2	-0.1172	0.336	0.750376	>0.999999999999999	No	WP_000139632.1			Uncharacterized protein
ACX60_RS05040	0.941058	0.289091	0.0376364	59	0.927861	0.309719	0.0399846	60	-0.0132	0.05494	0.810606	>0.999999999999999	No	WP_005134897.1			PAS/PAC sensor-containing diguanylate cyclase/phosphodiesterase (EC 2.7.7.65)
ACX60_RS05045	1.06408	0.541977	0.156455	12	1.03355	0.50594	0.135218	14	-0.03053	0.2057	0.883221	>0.999999999999999	No	WP_000222202.1			Uncharacterized protein
ACX60_RS05050	0.987813	0.373636	0.0402902	86	0.98831	0.393641	0.0412648	91	0.0004968	0.05776	0.993147	>0.999999999999999	No	WP_001004983.1	uvrB	excinuclease ABC subunit B	UvrABC system protein B (Protein UvrB) (Excinuclease ABC subunit B)
ACX60_RS05055	0.967713	0.215322	0.0621581	12	0.876028	0.294942	0.0889283	11	-0.09169	0.107	0.401197	>0.999999999999999	No	WP_000885644.1	APOD	apolipoprotein D and lipocalin family protein	Outer membrane lipoprotein Blc
ACX60_RS05060	0.979095	0.311904	0.0441099	50	0.956452	0.369819	0.0528313	49	-0.02264	0.06871	0.742443	>0.999999999999999	No	WP_000912037.1	rarD	chloramphenicol-sensitive protein RarD	EamA-like transporter family protein
ACX60_RS05065	0.1	X	X		0.1	X	X							WP_000031230.1	GAPDH, gapA	glyceraldehyde 3-phosphate dehydrogenase	Glyceraldehyde-3-phosphate dehydrogenase (EC 1.2.1.-)
ACX60_RS05070	1.00087	0.333694	0.0564046	35	1.01297	0.384549	0.0600564	41	0.0121	0.08332	0.884975	>0.999999999999999	No	WP_001183840.1			MFS transporter
ACX60_RS05075	0.978177	0.308167	0.046995	43	1.01809	0.316507	0.0482668	43	0.03991	0.06737	0.555119	>0.999999999999999	No	WP_000468065.1			Uncharacterized protein
ACX60_RS05080	0.1	X	X		0.1	X	X							WP_001212949.1	obgE, cgtA	GTPase	GTPase Obg (EC 3.6.5.-) (GTP-binding protein Obg)
ACX60_RS05085	0.884011	0.571252	0.255472	5	1.0864	0.585234	0.261724	5	0.2024	0.3657	0.595137	>0.999999999999999	No	WP_000573844.1	proB	glutamate 5-kinase	Glutamate 5-kinase (EC 2.7.2.11) (Gamma-glutamyl kinase) (GK)
ACX60_RS05090	1.10085	0.271071	0.0699902	15	0.951303	0.350922	0.0973282	13	-0.1495	0.1177	0.214958	>0.999999999999999	No	WP_000271369.1			Phosphoserine phosphatase
ACX60_RS05095	0.975003	0.474852	0.12691	14	1.06628	0.532966	0.142441	14	0.09128	0.1908	0.636334	>0.999999999999999	No	WP_001039857.1			Uncharacterized protein
ACX60_RS05100	1.06439	0.266307	0.03658	53	1.08574	0.276551	0.0379872	53	0.02135	0.05274	0.686383	>0.999999999999999	No	WP_000275423.1	dusB	tRNA-dihydrouridine synthase B	tRNA-dihydrouridine synthase B (EC 1.3.1.-)
ACX60_RS05105	1.02184	0.217808	0.0293692	55	1.03583	0.231408	0.031203	55	0.01399	0.04285	0.744661	>0.999999999999999	No	WP_000055180.1	ncd2, npd	nitronate monooxygenase	2-nitropropane dioxygenase
ACX60_RS05110	0.919978	0.427659	0.08082	28	0.902704	0.314102	0.0593597	28	-0.01727	0.1003	0.863873	>0.999999999999999	No	WP_000885357.1			Uncharacterized protein
ACX60_RS05115	1.06575	0.313098	0.0343669	83	1.00107	0.339762	0.0379866	80	-0.06468	0.05115	0.207828	>0.999999999999999	No	WP_079269854.1
ACX60_RS05120	1.03047	0.369053	0.0417871	78	1.01158	0.308916	0.0356705	75	-0.01889	0.05513	0.732345	>0.999999999999999	No
ACX60_RS05125	0.947243	0.379961	0.0554229	47	1.02584	0.312788	0.046118	46	0.07859	0.07225	0.279574	>0.999999999999999	No	WP_000744217.1			Uncharacterized protein
ACX60_RS05130	0.956647	0.308402	0.0419681	54	0.886985	0.36264	0.0523425	48	-0.06966	0.06645	0.297031	>0.999999999999999	No	WP_000750598.1			Uncharacterized protein
ACX60_RS05135	0.985999	0.294378	0.0400597	54	0.965496	0.281555	0.0379649	55	-0.0205	0.05517	0.710892	>0.999999999999999	No	WP_000035257.1			Glycosyl transferase 2 family protein
ACX60_RS05140	0.93272	0.243333	0.0573542	18	0.950849	0.253218	0.0580921	19	0.01813	0.08172	0.825736	>0.999999999999999	No	WP_000067469.1			Uncharacterized protein
ACX60_RS05145	1.05838	0.22944	0.0261471	77	1.02765	0.222665	0.0257112	75	-0.03073	0.03669	0.403568	>0.999999999999999	No	WP_001186266.1			Uncharacterized protein
ACX60_RS05150	0.884068	0.306008	0.0503075	37	0.80051	0.357828	0.0596379	36	-0.08356	0.07785	0.28679	>0.999999999999999	No	WP_000063719.1	phrB	deoxyribodipyrimidine photo-lyase	Deoxyribodipyrimidine photolyase
ACX60_RS05155	0.940346	0.587639	0.2628	5	0.965095	0.57196	0.255788	5	0.02475	0.3667	0.947852	>0.999999999999999	No	WP_000123995.1	slyD	FKBP-type peptidyl-prolyl cis-trans isomerase SlyD	Peptidyl-prolyl cis-trans isomerase (EC 5.2.1.8)
ACX60_RS05160	0.945646	0.273151	0.0398432	47	0.970481	0.367827	0.0510084	52	0.02484	0.06569	0.706191	>0.999999999999999	No	WP_000193160.1	ndh	NADH dehydrogenase	NADH dehydrogenase
ACX60_RS05165	1.00131	0.314003	0.0615811	26	0.947819	0.363756	0.0713384	26	-0.05349	0.09424	0.572838	>0.999999999999999	No	WP_000667907.1	dacC, dacA, dacD	serine-type D-Ala-D-Ala carboxypeptidase (penicillin-binding protein 5/6)	D-alanyl-D-alanine carboxypeptidase family protein
ACX60_RS05170	0.912883	0.385538	0.0464133	69	0.898246	0.385238	0.046717	68	-0.01464	0.06585	0.824442	>0.999999999999999	No	WP_000903512.1			M61 glycyl aminopeptidase family protein
ACX60_RS05175	0.611266	0.414253	0.0812417	26	0.779844	0.472243	0.0926144	26	0.1686	0.1232	0.177317	>0.999999999999999	No	WP_000896679.1	IDH1, IDH2, icd	isocitrate dehydrogenase	Isocitrate dehydrogenase, NADP-dependent (EC 1.1.1.42)
ACX60_RS05180	1.00317	0.385575	0.0728669	28	1.02694	0.454577	0.0859069	28	0.02377	0.1126	0.833668	>0.999999999999999	No	WP_000706554.1	rluE	23S rRNA pseudouridine2457 synthase	Pseudouridine synthase (EC 5.4.99.-)
ACX60_RS05185	1.01508	0.266721	0.0316539	71	1.00713	0.310822	0.0366307	72	-0.007953	0.04846	0.869891	>0.999999999999999	No	WP_000542121.1	IDH1, IDH2, icd	isocitrate dehydrogenase	Isocitrate dehydrogenase [NADP] (EC 1.1.1.42)
ACX60_RS05190	0.990469	0.359433	0.0535811	45	0.932304	0.355377	0.0541945	43	-0.05817	0.07623	0.447537	>0.999999999999999	No	WP_001218091.1			Uncharacterized protein
ACX60_RS05195	0.777606	0.522912	0.197642	7	0.611861	0.483596	0.197427	6	-0.1657	0.2812	0.567473	>0.999999999999999	No	WP_000069673.1			Putative membrane protein
ACX60_RS05200	0.980689	0.341989	0.0329079	108	0.987807	0.329219	0.0309703	113	0.007119	0.04515	0.874868	>0.999999999999999	No	WP_017897594.1			MFS transporter
ACX60_RS05205	1.01215	0.296955	0.0458211	42	1.04645	0.370304	0.0578318	41	0.0343	0.07359	0.642378	>0.999999999999999	No	WP_000925116.1			Bacterial regulatory helix-turn-helix, lysR family protein
ACX60_RS05210	0.947419	0.384485	0.0713971	29	0.840944	0.330554	0.0636152	27	-0.1065	0.09615	0.273034	>0.999999999999999	No	WP_001025081.1	K06956	uncharacterized protein	Dicarboxylate symporter family protein
ACX60_RS05215	0.920089	0.395784	0.131928	9	1.04752	0.382577	0.120982	10	0.1274	0.1787	0.485386	>0.999999999999999	No	WP_000784951.1			Phenazine biosynthesis protein PhzF
ACX60_RS05220	0.893487	0.401615	0.0428123	88	0.933724	0.413023	0.0440284	88	0.04024	0.06141	0.513209	>0.999999999999999	No	WP_000480983.1	pqqL	zinc protease	Peptidase M16 inactive domain protein
ACX60_RS05225	0.792812	0.432411	0.115567	14	0.767199	0.417106	0.111476	14	-0.02561	0.1606	0.874497	>0.999999999999999	No	WP_000078676.1			Uncharacterized protein
ACX60_RS05230	0.875731	0.373048	0.0963205	15	0.962358	0.234373	0.0585933	16	0.08663	0.1111	0.441958	>0.999999999999999	No	WP_001150004.1			Uncharacterized protein
ACX60_RS05235	1.08903	0.36389	0.0813683	20	0.985578	0.339993	0.0760248	20	-0.1035	0.1114	0.358731	>0.999999999999999	No	WP_000230496.1			Metal-binding protein
ACX60_RS05240	0.958343	0.312925	0.0536662	34	0.941596	0.306666	0.0542114	32	-0.01675	0.07633	0.827031	>0.999999999999999	No	WP_000993528.1			Uncharacterized protein
ACX60_RS05245	0.1	X	X		0.1	X	X							WP_001214807.1	thiE	thiamine-phosphate pyrophosphorylase	Thiamine-phosphate synthase (TP synthase) (TPS) (EC 2.5.1.3) (Thiamine-phosphate pyrophosphorylase) (TMP pyrophosphorylase) (TMP-PPase)
ACX60_RS05250	0.1	X	X		0.1	X	X							WP_000059223.1	hemL	glutamate-1-semialdehyde 2,1-aminomutase	Glutamate-1-semialdehyde 2,1-aminomutase (GSA) (EC 5.4.3.8) (Glutamate-1-semialdehyde aminotransferase) (GSA-AT)
ACX60_RS05255	1.00951	0.262052	0.0478438	30	0.962403	0.285831	0.0530775	29	-0.0471	0.07135	0.511807	>0.999999999999999	No	WP_000500061.1			Isochorismatase
ACX60_RS05260	0.977792	0.102284	0.0308397	11	0.831135	0.355715	0.107252	11	-0.1467	0.1116	0.20367	>0.999999999999999	No	WP_001279315.1	rluA	tRNA pseudouridine32 synthase / 23S rRNA pseudouridine746 synthase	RNA pseudouridylate synthase family protein
ACX60_RS05265	0.929492	0.289374	0.0341031	72	0.960218	0.291698	0.0341406	73	0.03073	0.04826	0.525344	>0.999999999999999	No	WP_002060735.1	hepA	ATP-dependent helicase HepA
ACX60_RS05270	0.772558	0.434678	0.105425	17	0.834866	0.436766	0.102947	18	0.06231	0.1474	0.675185	>0.999999999999999	No	WP_001191205.1			Uncharacterized protein
ACX60_RS05275	0.952723	0.414774	0.146645	8	0.889356	0.408844	0.144548	8	-0.06337	0.2059	0.76281	>0.999999999999999	No	WP_000195202.1	fabR	TetR/AcrR family transcriptional regulator, fatty acid biosynthesis regulator	Bacterial regulatory s, tetR family protein
ACX60_RS05280	0.1	X	X		0.1	X	X							WP_001147894.1			Ferredoxin reductase (Oxidoreductase)
ACX60_RS05285	0.1	X	X		0.1	X	X							WP_001057073.1	E1.14.19.3	linoleoyl-CoA desaturase	Fatty acid desaturase family protein
ACX60_RS05290	1.03329	0.262698	0.0351045	56	1.04021	0.293605	0.0392346	56	0.00692	0.05265	0.895662	>0.999999999999999	No	WP_001039795.1			NAD(P)H dehydrogenase
ACX60_RS05295	0.866201	0.451292	0.0528198	73	0.898683	0.432863	0.0499828	75	0.03248	0.07268	0.655598	>0.999999999999999	No	WP_001041365.1			LysR family transcriptional regulator
ACX60_RS05300	1.07389	0.153842	0.0426681	13	0.906569	0.220257	0.0635826	12	-0.1673	0.07548	0.0368	0.655287	No	WP_001259423.1			Uncharacterized protein
ACX60_RS05305	0.498465	0.332647	0.0392028	72	0.263918	0.351531	0.0414284	72	-0.2345	0.05704	6.60319e-05	0.00909713	Yes	WP_000117540.1	ectB, dat	diaminobutyrate-2-oxoglutarate transaminase	Diaminobutyrate--2-oxoglutarate aminotransferase (EC 2.6.1.76)
ACX60_RS05310	0.620485	0.361066	0.0902666	16	0.21973	0.398119	0.0995297	16	-0.4008	0.1344	0.00563127	0.244994	No	WP_000227387.1	ddc	L-2,4-diaminobutyrate decarboxylase	L-2,4-diaminobutyrate decarboxylase (EC 4.1.1.86)
ACX60_RS05315	0.957195	0.35759	0.0379044	89	0.961092	0.363433	0.0380981	91	0.003897	0.05375	0.94228	>0.999999999999999	No	WP_001183474.1			Aldehyde dehydrogenase
ACX60_RS05320	0.924943	0.362999	0.0698593	27	0.975249	0.279267	0.0547687	26	0.05031	0.08921	0.57528	>0.999999999999999	No	WP_000357090.1			AsnC family protein
ACX60_RS05325	0.945491	0.365946	0.0350513	109	0.949314	0.370333	0.0353099	110	0.003823	0.04976	0.938827	>0.999999999999999	No	WP_000469459.1			Pyruvate decarboxylase isozyme 3 (EC 4.1.1.1)
ACX60_RS05330	1.02495	0.243599	0.0325522	56	0.999104	0.29499	0.0394197	56	-0.02585	0.05112	0.614145	>0.999999999999999	No	WP_000339846.1	aroP	aromatic amino acid transport protein AroP	Amino acid permease family protein
ACX60_RS05335	0.86903	0.474588	0.0826151	33	0.781272	0.44855	0.0805619	31	-0.08776	0.1156	0.450633	>0.999999999999999	No	WP_001238909.1	pstS	phosphate transport system substrate-binding protein	PBP superfamily domain protein
ACX60_RS05340	0.931505	0.391622	0.0627098	39	0.831341	0.365379	0.0585075	39	-0.1002	0.08577	0.246503	>0.999999999999999	No	WP_001050723.1	pstC	phosphate transport system permease protein	Phosphate transport system permease protein
ACX60_RS05345	0.909615	0.504797	0.0686942	54	0.835576	0.479149	0.0664461	52	-0.07404	0.09567	0.440735	>0.999999999999999	No	WP_000107954.1	pstA	phosphate transport system permease protein	Phosphate transport system permease protein PstA
ACX60_RS05350	0.81015	0.363147	0.0937642	15	0.629764	0.389057	0.10398	14	-0.1804	0.1397	0.207466	>0.999999999999999	No	WP_001091973.1	pstB	phosphate transport system ATP-binding protein	Phosphate import ATP-binding protein PstB (EC 3.6.3.27) (ABC phosphate transporter) (Phosphate-transporting ATPase)
ACX60_RS05355	0.889902	0.484279	0.0968557	25	0.807459	0.482722	0.0985352	24	-0.08244	0.1382	0.553602	>0.999999999999999	No	WP_000897185.1	sohB	serine protease SohB	Peptidase S49 family protein
ACX60_RS05360	0.980706	0.286646	0.0337816	72	0.985344	0.226896	0.0269276	71	0.004638	0.04327	0.914801	>0.999999999999999	No	WP_000196826.1			Adhesin
ACX60_RS05365	1.02263	0.316186	0.0526977	36	0.985567	0.24013	0.0405893	35	-0.03706	0.06677	0.580665	>0.999999999999999	No	WP_000570327.1	yjdF	putative membrane protein	Uncharacterized protein
ACX60_RS05370	0.994529	0	0	1	1.05188	0	0	1						WP_000993080.1	purB, ADSL	adenylosuccinate lyase	Adenylosuccinate lyase (ASL) (EC 4.3.2.2) (Adenylosuccinase)
ACX60_RS05375	0.1	X	X		0.1	X	X							WP_000229972.1	hflD	high frequency lysogenization protein	High frequency lysogenization protein HflD homolog
ACX60_RS05380	0.341059	0.50483	0.190808	7	0.277701	0.505665	0.206437	6	-0.06336	0.2811	0.82579	>0.999999999999999	No	WP_001187604.1	mnmA, trmU	tRNA-uridine 2-sulfurtransferase	tRNA-specific 2-thiouridylase MnmA (EC 2.8.1.13)
ACX60_RS05385	0.385302	0.357653	0.206491	3	0.752847	0.0269728	0.0190727	2	0.3675	0.267	0.262331	>0.999999999999999	No	WP_000741966.1			Phosphatase NudJ (EC 3.6.1.-)
ACX60_RS05390	0.867862	0.371825	0.140537	7	0.761645	0.416179	0.157301	7	-0.1062	0.2109	0.623691	>0.999999999999999	No	WP_001107199.1			Protein YrdA
ACX60_RS05395	0.904704	0.32798	0.0819949	16	0.829279	0.394226	0.101789	15	-0.07542	0.1299	0.566014	>0.999999999999999	No	WP_000197255.1	dacC, dacA, dacD	serine-type D-Ala-D-Ala carboxypeptidase (penicillin-binding protein 5/6)	D-alanyl-D-alanine carboxypeptidase family protein
ACX60_RS05400	1.05133	0.119028	0.0358883	11	0.955068	0.250829	0.0756277	11	-0.09626	0.08371	0.263758	>0.999999999999999	No	WP_000480885.1			Uncharacterized protein
ACX60_RS05405	0.943798	0.262167	0.0790463	11	0.979329	0.20788	0.0657375	10	0.03553	0.104	0.73635	>0.999999999999999	No	WP_000846426.1			Uncharacterized protein
ACX60_RS05410	0.985065	0.345281	0.0620144	31	1.10829	0.374262	0.0672195	31	0.1232	0.09146	0.182919	>0.999999999999999	No	WP_001023217.1	surE	5'-nucleotidase	5'-nucleotidase SurE (EC 3.1.3.5) (Nucleoside 5'-monophosphate phosphohydrolase)
ACX60_RS05415	0.987622	0.390796	0.108387	13	0.874596	0.344573	0.0994697	12	-0.113	0.1479	0.452462	>0.999999999999999	No	WP_000550750.1	nlpD	lipoprotein NlpD	LysM domain protein
ACX60_RS05420	1.09639	0.263424	0.0480945	30	0.937381	0.297182	0.0551854	29	-0.159	0.07305	0.033665	0.639723	No	WP_000886768.1			LysR family transcriptional regulator
ACX60_RS05425	1.00587	0.334281	0.0454899	54	1.04024	0.375311	0.050153	56	0.03437	0.06785	0.613547	>0.999999999999999	No	WP_000192286.1			Endopeptidase La (EC 3.4.21.53)
ACX60_RS05430	1.00891	0.404417	0.0505522	64	0.88954	0.414597	0.0526539	62	-0.1194	0.07296	0.104357	0.927875	No	WP_000428311.1	ampG	MFS transporter, PAT family, beta-lactamase induction signal transducer AmpG	Transporter
ACX60_RS05435	1.02283	0.272471	0.0594581	21	0.959518	0.284556	0.0636286	20	-0.06332	0.08699	0.471047	>0.999999999999999	No	WP_001242511.1	GLO1, gloA	lactoylglutathione lyase	Lactoylglutathione lyase (EC 4.4.1.5) (Glyoxalase I)
ACX60_RS05440	0.908331	0.322722	0.0510269	40	0.932342	0.295946	0.0467931	40	0.02401	0.06923	0.729666	>0.999999999999999	No	WP_005134928.1	SLC10A7, P7	solute carrier family 10 (sodium/bile acid cotransporter), member 7	Uncharacterized protein
ACX60_RS05445	0.1	X	X		0.1	X	X							WP_001200845.1	RP-L31, rpmE	large subunit ribosomal protein L31	50S ribosomal protein L31
ACX60_RS05450	1.03203	0.304363	0.0330128	85	0.992827	0.333023	0.0359108	86	-0.0392	0.04881	0.422958	>0.999999999999999	No	WP_000534828.1			Diguanylate phosphodiesterase
ACX60_RS05455	0.954514	0.331316	0.0417419	63	0.957127	0.314567	0.0396317	63	0.002613	0.05756	0.963863	>0.999999999999999	No
ACX60_RS05460	0.348083	0.427771	0.0668066	41	0.561313	0.483069	0.0728255	44	0.2132	0.09925	0.0346025	0.648778	No	WP_000611579.1	epmB	L-lysine 2,3-aminomutase	KamA family protein
ACX60_RS05465	0.1	X	X		0.1	X	X							WP_000035083.1	efp	elongation factor P	Elongation factor P (EF-P)
ACX60_RS05470	0.976222	0.309245	0.024372	161	0.952643	0.311766	0.0247246	159	-0.02358	0.03472	0.497512	>0.999999999999999	No	WP_000380470.1	cstA	carbon starvation protein	Carbon starvation CstA family protein
ACX60_RS05475	0.847723	0.460766	0.0870767	28	0.870945	0.506832	0.0941164	29	0.02322	0.1284	0.85719	>0.999999999999999	No	WP_001009533.1			Uncharacterized protein
ACX60_RS05480	0.1	X	X		0.1	X	X
ACX60_RS05485	1.01396	0.283243	0.020881	184	1.01464	0.313776	0.0230693	185	0.0006746	0.03112	0.98272	>0.999999999999999	No
ACX60_RS05490	0.946864	0.369758	0.05337	48	0.802223	0.391293	0.0564782	48	-0.1446	0.07771	0.0658131	0.800029	No	WP_000211448.1	paaX	phenylacetic acid degradation operon negative regulatory protein	PaaX family transcriptional regulator
ACX60_RS05495	0.989192	0.292099	0.0397496	54	1.00063	0.277993	0.036821	57	0.01144	0.05411	0.833022	>0.999999999999999	No	WP_001131942.1	atuB	citronellol/citronellal dehydrogenase	Short chain dehydrogenase family protein
ACX60_RS05500	0.940547	0.423668	0.0467864	82	0.890305	0.393738	0.0442989	79	-0.05024	0.06452	0.437306	>0.999999999999999	No	WP_001097602.1			Fatty acid desaturase
ACX60_RS05505	1.02279	0.336394	0.036924	83	1.04444	0.303768	0.0327561	86	0.02166	0.04927	0.660823	>0.999999999999999	No	WP_000627086.1			Fatty acid desaturase
ACX60_RS05510	0.920852	0.385144	0.0803081	23	0.848864	0.489514	0.109459	20	-0.07199	0.1335	0.592625	>0.999999999999999	No	WP_049594813.1			Metal-dependent hydrolase
ACX60_RS05515	0.824646	0.449715	0.0821064	30	0.840452	0.384201	0.0713443	29	0.01581	0.1091	0.885287	>0.999999999999999	No	WP_000106451.1			Hydrolase
ACX60_RS05520	0.973922	0.328558	0.0435185	57	0.909298	0.331758	0.0447342	55	-0.06462	0.0624	0.302639	>0.999999999999999	No	WP_001153333.1			Bacterial regulatory helix-turn-helix, lysR family protein
ACX60_RS05525	0.773323	0.373729	0.0747458	25	0.795527	0.3422	0.0684399	25	0.0222	0.1013	0.827512	>0.999999999999999	No	WP_000277159.1			Trypsin
ACX60_RS05530	1.01915	0.260186	0.0292733	79	0.978603	0.272486	0.030853	78	-0.04055	0.04252	0.341753	>0.999999999999999	No	WP_001038285.1			Uncharacterized protein
ACX60_RS05535	0.92454	0.28915	0.0417352	48	0.899568	0.362039	0.0522559	48	-0.02497	0.06688	0.709689	>0.999999999999999	No	WP_000616843.1
ACX60_RS05540	0.986845	0.321653	0.0337184	91	0.966366	0.318539	0.033765	89	-0.02048	0.04772	0.668362	>0.999999999999999	No	WP_000102858.1	K07044	uncharacterized protein	Putative metal-dependent hydrolase family protein
ACX60_RS05545	0.988803	0.310092	0.0262075	140	0.970378	0.330515	0.0276391	143	-0.01842	0.03811	0.629182	>0.999999999999999	No	WP_049594814.1	E1.1.1.219	dihydroflavonol-4-reductase	Dihydroflavonol 4-reductase
ACX60_RS05550	0.857639	0.307658	0.0725156	18	0.849507	0.346871	0.0817583	18	-0.008132	0.1093	0.941118	>0.999999999999999	No	WP_001069952.1			Bacterial regulatory helix-turn-helix s, AraC family protein
ACX60_RS05555	0.919308	0.508561	0.10381	24	0.853505	0.400222	0.083452	23	-0.0658	0.1339	0.62545	>0.999999999999999	No	WP_001170044.1			Molybdenum cofactor biosysnthesis protein MoeA
ACX60_RS05560	0.791432	0.457506	0.126889	13	0.807899	0.42546	0.118001	13	0.01647	0.1733	0.925079	>0.999999999999999	No	WP_049594815.1			Uncharacterized protein
ACX60_RS05565	1.0083	0.234741	0.0707771	11	1.00523	0.15031	0.0501034	9	-0.003065	0.09063	0.973394	>0.999999999999999	No	WP_000168943.1			Uncharacterized protein
ACX60_RS05570	0.92363	0.435456	0.120774	13	1.00379	0.33465	0.0928152	13	0.08016	0.1523	0.603531	>0.999999999999999	No	WP_074031643.1
ACX60_RS05575	0.962745	0.338358	0.036069	88	0.945256	0.36062	0.0386625	87	-0.01749	0.05286	0.741144	>0.999999999999999	No	WP_000995340.1	K06911	uncharacterized protein	Uncharacterized protein
ACX60_RS05580	1.01922	0.380646	0.0538315	50	0.933929	0.396528	0.0566469	49	-0.08529	0.07811	0.277593	>0.999999999999999	No	WP_001061795.1	E4.3.1.19, ilvA, tdcB	threonine dehydratase	Serine dehydratase
ACX60_RS05585	0.867101	0.467955	0.125066	14	0.833538	0.448752	0.124461	13	-0.03356	0.1767	0.850913	>0.999999999999999	No	WP_000528180.1			DNA-binding protein
ACX60_RS05590	0.904495	0.430833	0.0526347	67	0.872642	0.471672	0.0567827	69	-0.03185	0.07753	0.681834	>0.999999999999999	No	WP_000160885.1			NADPH-dependent ferric siderophore reductase
ACX60_RS05595	1.01873	0.246089	0.0315084	61	0.995543	0.286029	0.0363258	62	-0.02318	0.04815	0.63104	>0.999999999999999	No	WP_000910250.1			Peptide synthetase
ACX60_RS05600	1.01956	0.329638	0.0391209	71	0.968133	0.352994	0.0416007	72	-0.05142	0.05713	0.369618	>0.999999999999999	No	WP_005134933.1			Acinetobactin biosynthesis protein
ACX60_RS05605	0.950486	0.264615	0.0280492	89	0.952812	0.25661	0.0273547	88	0.002325	0.03919	0.952748	>0.999999999999999	No	WP_001210789.1	ABC.FEV.P	iron complex transport system permease protein	Iron ABC transporter permease
ACX60_RS05610	0.977149	0.401655	0.0876483	21	0.983877	0.323077	0.0722421	20	0.006728	0.1142	0.953316	>0.999999999999999	No	WP_001223277.1	ABC.FEV.P	iron complex transport system permease protein	FecCD transport family protein
ACX60_RS05615	0.900093	0.523483	0.135163	15	0.949704	0.452604	0.113151	16	0.04961	0.1754	0.779336	>0.999999999999999	No	WP_000582115.1	ABC.FEV.A	iron complex transport system ATP-binding protein	Iron ABC transporter ATP-binding protein (Siderophore ABC transporter ATP-binding protein)
ACX60_RS05620	1.01782	0.27816	0.0325561	73	0.974613	0.279082	0.033121	71	-0.04321	0.04644	0.353725	>0.999999999999999	No	WP_001104125.1	ABC.FEV.S	iron complex transport system substrate-binding protein	Periplasmic binding family protein
ACX60_RS05625	0.976572	0.392782	0.0348537	127	0.939831	0.453765	0.0407493	124	-0.03674	0.05353	0.49312	>0.999999999999999	No	WP_001073041.1	TC.FEV.OM	iron complex outermembrane recepter protein	Ligand-gated channel protein
ACX60_RS05630	1.00564	0.3326	0.0306183	118	1.01488	0.34891	0.0317191	121	0.009237	0.04411	0.834323	>0.999999999999999	No	WP_000717760.1	iucD	lysine N6-hydroxylase	Putative histamine N-monooxygenase
ACX60_RS05635	1.0325	0.281244	0.0241165	136	1.00874	0.327486	0.027979	137	-0.02376	0.03696	0.520912	>0.999999999999999	No	WP_049594816.1			Peptide synthetase
ACX60_RS05640	0.951813	0.396725	0.044635	79	1.02366	0.414152	0.0481441	74	0.07184	0.06556	0.274881	>0.999999999999999	No	WP_000744368.1	entE, dhbE, vibE, mxcE	2,3-dihydroxybenzoate-AMP ligase	2,3-dihydroxybenzoate-AMP ligase
ACX60_RS05645	0.952208	0.374106	0.0570507	43	1.01935	0.383586	0.0571816	45	0.06714	0.08082	0.408441	>0.999999999999999	No	WP_001018258.1	entB, dhbB, vibB, mxcF	bifunctional isochorismate lyase / aryl carrier protein	Isochorismatase (EC 3.3.2.1)
ACX60_RS05650	1.03209	0.33719	0.0753979	20	0.966274	0.426495	0.0978446	19	-0.06581	0.1228	0.595151	>0.999999999999999	No	WP_000603867.1	hdc, HDC	histidine decarboxylase	Histidine decarboxylase (HDC) (EC 4.1.1.22)
ACX60_RS05655	0.758104	0.351779	0.143613	6	0.985648	0.355729	0.118576	9	0.2275	0.1867	0.244558	>0.999999999999999	No
ACX60_RS05660	0.912381	0.338807	0.0542525	39	0.928018	0.392999	0.0613762	41	0.01564	0.08222	0.849665	>0.999999999999999	No	WP_005134938.1			ABC transporter
ACX60_RS05665	0.921836	0.332139	0.0369043	81	1.02442	0.371482	0.0412757	81	0.1026	0.05537	0.0657554	0.800029	No	WP_001090096.1			ABC transporter
ACX60_RS05670	1.0308	0.405333	0.0551589	54	0.991538	0.458428	0.0635725	52	-0.03927	0.08397	0.641043	>0.999999999999999	No	WP_001032910.1			Thioesterase
ACX60_RS05675	0.98492	0.359781	0.0436298	68	0.92281	0.368861	0.0461077	64	-0.06211	0.06343	0.329302	>0.999999999999999	No	WP_005134939.1			Phosphopantetheinyl transferase
ACX60_RS05680	0.797723	0.456579	0.077176	35	0.827771	0.463938	0.077323	36	0.03005	0.1093	0.78415	>0.999999999999999	No	WP_000983816.1	entC	isochorismate synthase	Uncharacterized protein
ACX60_RS05685	0.899457	0.449148	0.0957587	22	0.899689	0.463924	0.0967348	23	0.0002323	0.1362	0.998647	>0.999999999999999	No	WP_000498089.1			Putative peptidoglycan binding domain protein
ACX60_RS05690	0.456448	0.456448	0.322758	2	0.555207	0.555207	0.39259	2	0.09876	0.5082	0.863876	>0.999999999999999	No	WP_000209395.1	hemE, UROD	uroporphyrinogen decarboxylase	Uroporphyrinogen decarboxylase (UPD) (URO-D) (EC 4.1.1.37)
ACX60_RS05695	1.09917	0.349281	0.0801305	19	0.87099	0.427032	0.106758	16	-0.2282	0.1312	0.0912475	0.887453	No	WP_001199663.1			Uncharacterized protein
ACX60_RS05700	1.05281	0.213094	0.0417912	26	0.880925	0.352559	0.0719658	24	-0.1719	0.08165	0.0405475	0.679631	No
ACX60_RS05705	0.975994	0.328413	0.0318983	106	0.97238	0.378769	0.0369641	105	-0.003614	0.04879	0.941025	>0.999999999999999	No	WP_000055522.1			Uncharacterized protein
ACX60_RS05710	0.844409	0.410571	0.08561	23	0.85903	0.377603	0.0770778	24	0.01462	0.115	0.899384	>0.999999999999999	No	WP_001211238.1			Beta-lactamase (EC 3.5.2.6)
ACX60_RS05715	0.1	X	X		0.1	X	X							WP_000062631.1	GCH1, folE	GTP cyclohydrolase IA	GTP cyclohydrolase 1 (EC 3.5.4.16) (GTP cyclohydrolase I) (GTP-CH-I)
ACX60_RS05720	0.859167	0.356244	0.0549696	42	0.840933	0.384216	0.0579228	44	-0.01823	0.08	0.820252	>0.999999999999999	No	WP_000893681.1	xdhA	xanthine dehydrogenase small subunit	Xanthine dehydrogenase small subunit
ACX60_RS05725	0.946314	0.332192	0.0309771	115	0.924903	0.401308	0.0364826	121	-0.02141	0.04809	0.65656	>0.999999999999999	No	WP_005134944.1	xdhB	xanthine dehydrogenase large subunit	Xanthine dehydrogenase molybdopterin binding subunit
ACX60_RS05730	0.985559	0.247672	0.0317112	61	0.918341	0.274332	0.0354161	60	-0.06722	0.0475	0.159633	0.977958	No	WP_001164225.1	xdhC	xanthine dehydrogenase accessory factor	Xanthine dehydrogenase accessory protein XdhC
ACX60_RS05735	0.959845	0.437355	0.0954386	21	0.828677	0.370909	0.0829377	20	-0.1312	0.127	0.307893	>0.999999999999999	No	WP_000066123.1			DNA mismatch repair protein MutS
ACX60_RS05740	0.983016	0.240539	0.0358575	45	0.999116	0.252973	0.0372988	46	0.0161	0.05177	0.756528	>0.999999999999999	No	WP_000608308.1	trpC	indole-3-glycerol phosphate synthase	Indole-3-glycerol phosphate synthase (IGPS) (EC 4.1.1.48)
ACX60_RS05745	1.01571	0.366865	0.0546889	45	1.02825	0.37295	0.0549885	46	0.01254	0.07757	0.87194	>0.999999999999999	No	WP_001982145.1	trpD	anthranilate phosphoribosyltransferase	Anthranilate phosphoribosyltransferase (EC 2.4.2.18)
ACX60_RS05750	0.979491	0.255647	0.0235342	118	0.911838	0.334174	0.0306337	119	-0.06765	0.03867	0.0815341	0.873714	No	WP_005134946.1			TonB-dependent receptor
ACX60_RS05755	0.960011	0.343924	0.0284634	146	0.971165	0.356993	0.0293446	148	0.01115	0.04089	0.785228	>0.999999999999999	No	WP_074031641.1	E3.4.11.14	cytosol alanyl aminopeptidase
ACX60_RS05760	0.961968	0.123542	0.0356635	12	0.874505	0.276418	0.0874111	10	-0.08746	0.08856	0.335127	>0.999999999999999	No	WP_000925673.1	trpG	anthranilate synthase component II	Anthranilate synthase component II (EC 4.1.3.27)
ACX60_RS05765	0.991463	0.381561	0.0385435	98	0.973836	0.368735	0.0386539	91	-0.01763	0.05466	0.747434	>0.999999999999999	No	WP_000999162.1	pepP	Xaa-Pro aminopeptidase	Peptidase M24
ACX60_RS05770	0.972536	0.283158	0.0286032	98	0.94737	0.254059	0.0263447	93	-0.02517	0.039	0.5195	>0.999999999999999	No	WP_000872617.1	TC.POT	proton-dependent oligopeptide transporter, POT family	Peptide permease
ACX60_RS05775	0.1	X	X		0.1	X	X							WP_001284758.1	glnA, GLUL	glutamine synthetase	Glutamine synthetase (EC 6.3.1.2)
ACX60_RS05780	1.10287	0.364692	0.105277	12	0.982802	0.31044	0.0936013	11	-0.1201	0.1419	0.406996	>0.999999999999999	No	WP_001231791.1	ubiC	chorismate--pyruvate lyase	Probable chorismate pyruvate-lyase (CL) (CPL) (EC 4.1.3.40)
ACX60_RS05785	0.1	X	X		0.1	X	X							WP_000205474.1	ubiA	4-hydroxybenzoate polyprenyltransferase	4-hydroxybenzoate octaprenyltransferase (EC 2.5.1.-) (4-HB polyprenyltransferase)
ACX60_RS05790	0.88847	0.416302	0.0675331	38	0.86029	0.355661	0.0584703	37	-0.02818	0.08952	0.753816	>0.999999999999999	No	WP_000830603.1			Alpha/beta hydrolase
ACX60_RS05795	1.06101	0.032631	0.0230736	2	1.01242	0.0510524	0.0360995	2	-0.04859	0.04284	0.374373	>0.999999999999999	No	WP_000082790.1			Uncharacterized protein
ACX60_RS05800	1.01812	0.377684	0.168905	5	0.912914	0.354612	0.158587	5	-0.1052	0.2317	0.66184	>0.999999999999999	No	WP_000464148.1			Uncharacterized protein
ACX60_RS05805	0.1	X	X		0.1	X	X
ACX60_RS05810	0.1	X	X		0.1	X	X
ACX60_RS05815	0.1	X	X		0.1	X	X
ACX60_RS05820	0.1	X	X		0.1	X	X							WP_000208082.1	SOD2	superoxide dismutase, Fe-Mn family	Superoxide dismutase (EC 1.15.1.1)
ACX60_RS05825	0.950005	0.435611	0.0950581	21	0.976575	0.438327	0.0956507	21	0.02657	0.1349	0.844802	>0.999999999999999	No	WP_001284922.1			NIF3 family protein
ACX60_RS05830	0.960382	0.425012	0.0927453	21	0.862836	0.38282	0.0856012	20	-0.09755	0.1265	0.445427	>0.999999999999999	No	WP_001254962.1	hhoB, degS	serine protease DegS	Trypsin family protein
ACX60_RS05835	0.585031	0.541275	0.270638	4	0.363467	0.378423	0.189211	4	-0.2216	0.3302	0.527219	>0.999999999999999	No	WP_001198542.1	cca	tRNA nucleotidyltransferase (CCA-adding enzyme)	Multifunctional CCA protein [Includes: CCA-adding enzyme (EC 2.7.7.72) (tRNA-NT) (tRNA nucleotidyltransferase) (tRNA CCA-pyrophosphorylase) (tRNA adenylyl-/cytidylyl-transferase) (CCA tRNA nucleotidyltransferase); Phosphatase (EC 3.1.3.-); 2',3'-cyclic phosphodiesterase (EC 3.1.4.-); 2'-nucleotidase]
ACX60_RS05840	0.951222	0.311385	0.0649283	23	0.979749	0.432023	0.0864047	25	0.02853	0.1095	0.795708	>0.999999999999999	No	WP_000342684.1	E1.1.1.40, maeB	malate dehydrogenase (oxaloacetate-decarboxylating)(NADP+)	Malic enzyme, NAD binding domain protein
ACX60_RS05845	1.01821	0.318644	0.0370416	74	0.99669	0.369852	0.0429944	74	-0.02152	0.05675	0.705049	>0.999999999999999	No	WP_000016038.1			Diguanylate cyclase domain protein
ACX60_RS05850	0.532044	0.383608	0.191804	4	0.920689	0.332377	0.148643	5	0.3886	0.2383	0.146933	0.967095	No	WP_001078589.1	rsmE	16S rRNA (uracil1498-N3)-methyltransferase	Ribosomal RNA small subunit methyltransferase E (EC 2.1.1.193)
ACX60_RS05855	0.942417	0.277185	0.0923952	9	0.970495	0.138725	0.0462418	9	0.02808	0.1033	0.789286	>0.999999999999999	No	WP_000167018.1	metF, MTHFR	methylenetetrahydrofolate reductase (NADPH)	Methylenetetrahydrofolate reductase (EC 1.5.1.20)
ACX60_RS05860	0.680174	0.35842	0.0801452	20	0.796499	0.413951	0.0903315	21	0.1163	0.1212	0.343056	>0.999999999999999	No	WP_000994845.1	E3.3.1.1, ahcY	adenosylhomocysteinase	Adenosylhomocysteinase (EC 3.3.1.1) (S-adenosyl-L-homocysteine hydrolase) (AdoHcyase)
ACX60_RS05865	1.1388	0.234278	0.0828298	8	1.26381	0.392441	0.124101	10	0.125	0.1578	0.439774	>0.999999999999999	No	WP_001196988.1			Peptidase C39
ACX60_RS05870	0.896464	0.319729	0.142987	5	0.89257	0.416103	0.169873	6	-0.003894	0.2279	0.986739	>0.999999999999999	No	WP_000043121.1	pcaC	4-carboxymuconolactone decarboxylase	Carboxymuconolactone decarboxylase family protein
ACX60_RS05875	1.02016	0.335082	0.0295024	129	1.02584	0.360649	0.0313904	132	0.005684	0.04311	0.895211	>0.999999999999999	No	WP_049594817.1	fadE	acyl-CoA dehydrogenase	Acyl-CoA dehydrogenase
ACX60_RS05880	1.03859	0.0691543	0.0399263	3	0.918939	0.00949337	0.00671283	2	-0.1197	0.05179	0.103982	0.927875	No	WP_001289259.1	lipA	lipoyl synthase	Lipoyl synthase (EC 2.8.1.8) (Lip-syn) (LS) (Lipoate synthase) (Lipoic acid synthase) (Sulfur insertion protein LipA)
ACX60_RS05885	1.00856	0.29958	0.0611514	24	0.899702	0.27421	0.0598375	21	-0.1089	0.08607	0.212792	>0.999999999999999	No	WP_001137505.1	sthA, udhA	NAD(P) transhydrogenase	Soluble pyridine nucleotide transhydrogenase (EC 1.6.1.1)
ACX60_RS05890	0.966487	0.193281	0.0789066	6	1.07908	0.0746621	0.0333899	5	0.1126	0.09229	0.253487	>0.999999999999999	No
ACX60_RS05895	1.04574	0.27914	0.0379861	54	1.0096	0.324883	0.0434143	56	-0.03614	0.05785	0.533393	>0.999999999999999	No	WP_000169415.1			MFS transporter
ACX60_RS05900	0.959504	0.322121	0.0327064	97	0.894593	0.339473	0.035014	94	-0.06491	0.04787	0.176752	>0.999999999999999	No	WP_000097620.1	NRT, narK, nrtP, nasA	MFS transporter, NNP family, nitrate/nitrite transporter	MFS transporter
ACX60_RS05905	1.05463	0.33346	0.057188	34	0.981337	0.368031	0.0695512	28	-0.07329	0.08918	0.414422	>0.999999999999999	No	WP_000976525.1			OmpW family protein
ACX60_RS05910	0.903206	0.388281	0.103773	14	0.735418	0.352614	0.0977975	13	-0.1678	0.1431	0.252114	>0.999999999999999	No	WP_001089491.1	map	methionyl aminopeptidase	Methionine aminopeptidase (MAP) (MetAP) (EC 3.4.11.18) (Peptidase M)
ACX60_RS05915	0.1	X	X		0.1	X	X							WP_001982118.1	RP-S2, MRPS2, rpsB	small subunit ribosomal protein S2	30S ribosomal protein S2
ACX60_RS05920	0.1	X	X		0.1	X	X							WP_000125378.1	tsf, TSFM	elongation factor Ts	Elongation factor Ts (EF-Ts)
ACX60_RS05925	1.03183	0.178563	0.0538386	11	0.931997	0.369933	0.111539	11	-0.09983	0.1239	0.429689	>0.999999999999999	No	WP_000182520.1			DUF3465 domain-containing protein
ACX60_RS05930	0.941491	0.326192	0.0627756	27	0.972085	0.385424	0.0728382	28	0.03059	0.09645	0.752343	>0.999999999999999	No	WP_000554500.1			Bacterial regulatory helix-turn-helix s, AraC family protein
ACX60_RS05935	0.775218	0.384969	0.0883179	19	0.773571	0.401642	0.0946679	18	-0.001647	0.1293	0.98991	>0.999999999999999	No	WP_002156296.1
ACX60_RS05940	0.781023	0.514938	0.2973	3	0.839919	0.0584102	0.0337231	3	0.0589	0.2992	0.85355	>0.999999999999999	No	WP_000118659.1			Branched-chain amino acid transport family protein
ACX60_RS05945	0.930996	0.362037	0.0967585	14	0.823662	0.346629	0.0961375	13	-0.1073	0.1366	0.439484	>0.999999999999999	No	WP_000836402.1			Uncharacterized protein
ACX60_RS05950	0.70751	0.176007	0.101618	3	0.375902	0.245134	0.141528	3	-0.3316	0.1742	0.12975	0.953149	No	WP_001177236.1	rlpA	rare lipoprotein A	Endolytic peptidoglycan transglycosylase RlpA (EC 4.2.2.-)
ACX60_RS05955	1.0058	0.185903	0.0831385	5	1.06704	0.249605	0.111627	5	0.06124	0.1392	0.671575	>0.999999999999999	No	WP_000951085.1	mltB	membrane-bound lytic murein transglycosylase B	Lytic murein transglycosylase B
ACX60_RS05960	0.74345	0.445368	0.108018	17	0.311698	0.434369	0.10535	17	-0.4318	0.1509	0.00737317	0.304738	No	WP_000075224.1	rodA, mrdB	rod shape determining protein RodA	Peptidoglycan glycosyltransferase MrdB (PGT) (EC 2.4.1.129) (Cell elongation protein RodA) (Cell wall polymerase) (Peptidoglycan polymerase) (PG polymerase)
ACX60_RS05965	0.664407	0.475207	0.158402	9	0.777268	0.306532	0.102177	9	0.1129	0.1885	0.557728	>0.999999999999999	No	WP_001115740.1			Putative esvE2
ACX60_RS05970	0.849443	0.323548	0.102315	10	1.06124	0.499186	0.144103	12	0.2118	0.1837	0.262638	>0.999999999999999	No	WP_000110164.1	queF	7-cyano-7-deazaguanine reductase	NADPH-dependent 7-cyano-7-deazaguanine reductase (EC 1.7.1.13) (7-cyano-7-carbaguanine reductase) (NADPH-dependent nitrile oxidoreductase) (PreQ(0) reductase)
ACX60_RS05975	0.666046	0.373636	0.215719	3	0.814515	0.324801	0.187524	3	0.1485	0.2858	0.630881	>0.999999999999999	No	WP_001010536.1	ABC-2.P	ABC-2 type transport system permease protein	Transport permease protein
ACX60_RS05980	0.801558	0.443416	0.0945366	22	0.929462	0.48603	0.101344	23	0.1279	0.1389	0.362208	>0.999999999999999	No	WP_000128669.1	ABC-2.A	ABC-2 type transport system ATP-binding protein	ABC transporter family protein
ACX60_RS05985	0.1	X	X		0.1	X	X
ACX60_RS05990	1.04771	0.322577	0.0760322	18	1.0292	0.290781	0.0667097	19	-0.01851	0.1009	0.855444	>0.999999999999999	No	WP_000896955.1			Uncharacterized protein
ACX60_RS05995	0.863201	0.372608	0.107563	12	0.735037	0.40064	0.107076	14	-0.1282	0.1527	0.409439	>0.999999999999999	No	WP_001147935.1	exoX	exodeoxyribonuclease X	Exonuclease family protein
ACX60_RS06000	0.965882	0.396189	0.0577901	47	0.927103	0.361967	0.0527982	47	-0.03878	0.07828	0.621496	>0.999999999999999	No	WP_000782590.1			Triacylglycerol lipase
ACX60_RS06005	0.1	X	X		0.1	X	X	1						WP_000457893.1	glyA, SHMT	glycine hydroxymethyltransferase	Serine hydroxymethyltransferase (SHMT) (Serine methylase) (EC 2.1.2.1)
ACX60_RS06010	0.997076	0.326106	0.0326106	100	0.955519	0.342627	0.0340927	101	-0.04156	0.04719	0.379574	>0.999999999999999	No	WP_000633135.1	oprC, opcM	outer membrane protein, multidrug efflux system	RND transporter
ACX60_RS06015	0.950121	0.314059	0.0225481	194	0.921261	0.348469	0.0247646	198	-0.02886	0.03353	0.389879	>0.999999999999999	No	WP_001027060.1	bpeF	multidrug efflux pump	Efflux pump membrane transporter
ACX60_RS06020	0.909196	0.330459	0.0419684	62	0.865706	0.391672	0.0478503	67	-0.04349	0.06407	0.498488	>0.999999999999999	No	WP_000010635.1	bpeE	membrane fusion protein, multidrug efflux system	Efflux transporter periplasmic adaptor subunit (MexE family multidrug efflux RND transporter periplasmic adaptor subunit) (Multidrug resistance protein MdtE)
ACX60_RS06025	0.961293	0.373063	0.0556129	45	0.859352	0.397766	0.0628923	40	-0.1019	0.08363	0.22634	>0.999999999999999	No	WP_002000718.1	bpeT	LysR family transcriptional regulator, regulator for bpeEF and oprC	Bacterial regulatory helix-turn-helix, lysR family protein
ACX60_RS06030	0.965488	0.333858	0.0450175	55	0.942058	0.257552	0.0353774	53	-0.02343	0.05753	0.684621	>0.999999999999999	No	WP_000135840.1	hisJ	histidine transport system substrate-binding protein	Lysine/arginine/ornithine/histidine ABC transporter substrate-binding protein
ACX60_RS06035	0.960867	0.327902	0.0772873	18	0.773339	0.352002	0.0853729	17	-0.1875	0.1149	0.112227	0.936789	No	WP_000010369.1	hisQ	histidine transport system permease protein	Amino ABC transporter, permease, 3-TM region, His/Glu/Gln/Arg/opine family domain protein
ACX60_RS06040	0.953338	0.281201	0.0468668	36	0.972082	0.209836	0.0354688	35	0.01874	0.05901	0.751734	>0.999999999999999	No	WP_000569990.1	hisM	histidine transport system permease protein	Amino ABC transporter, permease, 3-TM region, His/Glu/Gln/Arg/opine family domain protein
ACX60_RS06045	0.92122	0.35652	0.0509314	49	0.833745	0.374056	0.0545617	47	-0.08747	0.07456	0.243697	>0.999999999999999	No	WP_000438618.1	hisP	histidine transport system ATP-binding protein	ABC transporter family protein
ACX60_RS06050	1.04438	0.336912	0.079411	18	1.02968	0.398477	0.0939218	18	-0.0147	0.123	0.905548	>0.999999999999999	No	WP_000121130.1	emrE, qac, mmr, smr	small multidrug resistance pump	Transporter
ACX60_RS06055	0.745258	0.575404	0.159588	13	0.735074	0.425183	0.117925	13	-0.01018	0.1984	0.95949	>0.999999999999999	No	WP_001196306.1			(4Fe-4S)-binding protein
ACX60_RS06060	0.940807	0.333438	0.0445575	56	0.883671	0.363064	0.0494068	54	-0.05714	0.06643	0.391625	>0.999999999999999	No	WP_000845865.1	K08303	putative protease	U32 family peptidase
ACX60_RS06065	0.872697	0.419267	0.0520036	65	0.856276	0.448889	0.0561112	64	-0.01642	0.07646	0.830301	>0.999999999999999	No	WP_000280070.1			GntR family transcriptional regulator
ACX60_RS06070	0.860539	0.42908	0.0646862	44	0.828791	0.44146	0.0650898	46	-0.03175	0.09182	0.730351	>0.999999999999999	No	WP_000117587.1			Phenazine biosynthesis protein PhzF
ACX60_RS06075	0.1	X	X		0.1	X	X							WP_000718711.1	fpr	ferredoxin/flavodoxin---NADP+ reductase	Ferredoxin--NADP reductase (EC 1.18.1.2)
ACX60_RS06080	0.975899	0.326128	0.0491656	44	0.886953	0.378103	0.0576602	43	-0.08895	0.07565	0.242956	>0.999999999999999	No	WP_005109720.1			Uncharacterized protein
ACX60_RS06085	1.00667	0.340712	0.0373981	83	0.951997	0.340783	0.0383411	79	-0.05467	0.05356	0.308912	>0.999999999999999	No	WP_001052949.1			Mg2+ transporter-C, MgtC family protein
ACX60_RS06090	0.977157	0.264127	0.0286486	85	0.932638	0.284103	0.031567	81	-0.04452	0.04255	0.297022	>0.999999999999999	No	WP_001020917.1	gspE	general secretion pathway protein E	Type II secretion system protein E
ACX60_RS06095	0.959445	0.205165	0.0683883	9	1.05341	0.177416	0.0627261	8	0.09396	0.09364	0.331565	>0.999999999999999	No	WP_000781557.1			Uncharacterized protein
ACX60_RS06100	0.885027	0.401726	0.127037	10	0.971723	0.10703	0.0356766	9	0.0867	0.1385	0.539579	>0.999999999999999	No	WP_001221454.1	K02483	two-component system, OmpR family, response regulator	Two-component system response regulator protein
ACX60_RS06105	0.964794	0.316624	0.0392723	65	0.939068	0.325599	0.0410216	63	-0.02573	0.05676	0.651182	>0.999999999999999	No	WP_001257353.1	qseC	two-component system, OmpR family, sensor histidine kinase QseC	His Kinase A domain protein
ACX60_RS06110	1.21924	0.284059	0.20086	2	1.13917	0.204634	0.144698	2	-0.08007	0.2476	0.777039	>0.999999999999999	No	WP_000993415.1			Hemin uptake hemP family protein
ACX60_RS06115	0.972987	0.372211	0.053173	49	0.887293	0.384803	0.0567361	46	-0.08569	0.07768	0.272776	>0.999999999999999	No	WP_001125745.1	mutT, NUDT15, MTH2	8-oxo-dGTP diphosphatase	NUDIX domain protein
ACX60_RS06120	0.849936	0.578288	0.192763	9	1.10645	0.37231	0.14072	7	0.2565	0.2522	0.326421	>0.999999999999999	No	WP_000913439.1			Uncharacterized protein
ACX60_RS06125	0.963408	0.31755	0.0376862	71	0.878829	0.387641	0.045684	72	-0.08458	0.0593	0.156023	0.976839	No	WP_000667412.1	mrcB	penicillin-binding protein 1B	Penicillin-binding protein 1B (PBP-1b) (PBP1b) (Murein polymerase)
ACX60_RS06130	0.1	X	X		0.1	X	X							WP_001167242.1	ppnK, NADK	NAD+ kinase	NAD kinase (EC 2.7.1.23) (ATP-dependent NAD kinase)
ACX60_RS06135	0.1	X	X		0.1	X	X							WP_001019667.1	K09916	uncharacterized protein	Uncharacterized protein
ACX60_RS06140	0.934803	0.356189	0.0519556	47	0.935031	0.364306	0.0537139	46	0.0002278	0.07471	0.997574	>0.999999999999999	No	WP_001093407.1			Glycosyl transferase
ACX60_RS06145	0.856006	0.400494	0.0649687	38	0.786278	0.41946	0.0680454	38	-0.06973	0.09408	0.460944	>0.999999999999999	No	WP_001085436.1	dctA	aerobic C4-dicarboxylate transport protein	C4-dicarboxylate transport protein
ACX60_RS06150	1.00758	0.227593	0.0455186	25	0.850365	0.357874	0.0701848	26	-0.1572	0.08437	0.068397	0.810577	No	WP_000881864.1	ACADL	long-chain-acyl-CoA dehydrogenase	Acyl-CoA dehydrogenase
ACX60_RS06155	0.936407	0.367275	0.073455	25	0.878244	0.377943	0.0771474	24	-0.05816	0.1065	0.58742	>0.999999999999999	No	WP_000035924.1	K07017	uncharacterized protein	Alpha/beta hydrolase
ACX60_RS06160	0.1	X	X	1	0.1	X	X	1						WP_000606364.1	pheA	chorismate mutase / prephenate dehydratase	Chorismate mutase (EC 5.4.99.5)
ACX60_RS06165	0.1	X	X		0.1	X	X							WP_000082052.1	tyrC	cyclohexadieny/prephenate dehydrogenase	3-phosphoshikimate 1-carboxyvinyltransferase (EC 2.5.1.19) (5-enolpyruvylshikimate-3-phosphate synthase) (EPSP synthase) (EPSPS)
ACX60_RS06170	0.875651	0.485752	0.121438	16	0.804477	0.468313	0.120918	15	-0.07117	0.1716	0.681332	>0.999999999999999	No	WP_000735999.1			Uncharacterized protein
ACX60_RS06175	0.994172	0.238739	0.0206239	134	0.938916	0.24814	0.0217633	130	-0.05526	0.02997	0.0663138	0.801469	No	WP_000195395.1	pepD	dipeptidase D	Aminoacyl-histidine dipeptidase
ACX60_RS06180	0.98964	0.276661	0.0307401	81	0.98768	0.269686	0.0297819	82	-0.00196	0.04279	0.963532	>0.999999999999999	No	WP_049594818.1	RTCA, rtcA	RNA 3'-terminal phosphate cyclase (ATP)	RNA 3'-terminal phosphate cyclase (RNA cyclase) (RNA-3'-phosphate cyclase) (EC 6.5.1.4)
ACX60_RS06185	0.870644	0.346359	0.109528	10	0.86632	0.349111	0.110398	10	-0.004324	0.1555	0.978125	>0.999999999999999	No	WP_000761355.1			Septicolysin
ACX60_RS06190	0.867454	0.358825	0.069056	27	0.769683	0.403714	0.0776948	27	-0.09777	0.1039	0.351273	>0.999999999999999	No	WP_000409701.1			Uncharacterized protein
ACX60_RS06195	0.910038	0.453985	0.0612153	55	0.894001	0.442548	0.058617	57	-0.01604	0.08472	0.850205	>0.999999999999999	No	WP_000110894.1	RTCB, rtcB	tRNA-splicing ligase RtcB	RNA-splicing ligase RtcB
ACX60_RS06200	1.027	0.328862	0.0398804	68	0.975388	0.346514	0.0426529	66	-0.05161	0.05835	0.378028	>0.999999999999999	No	WP_000902244.1	rnz	ribonuclease Z	Ribonuclease Z (RNase Z) (EC 3.1.26.11) (tRNA 3 endonuclease) (tRNase Z)
ACX60_RS06205	0.90798	0.378828	0.0510811	55	0.853916	0.426979	0.0592113	52	-0.05406	0.07794	0.489409	>0.999999999999999	No	WP_000650525.1	rtcR	transcriptional regulatory protein RtcR	Sigma-54 interaction domain protein
ACX60_RS06210	0.700709	0.40125	0.0720666	31	0.59058	0.411078	0.0750522	30	-0.1101	0.104	0.293986	>0.999999999999999	No	WP_000003115.1	K07018	uncharacterized protein	Alpha/beta hydrolase family protein
ACX60_RS06215	1.03322	0.312071	0.0450435	48	0.929454	0.300969	0.0443754	46	-0.1038	0.06328	0.104461	0.927875	No	WP_000880407.1	K09861	uncharacterized protein	UPF0246 protein A7M79_14170
ACX60_RS06220	0.865773	0.347597	0.0868993	16	0.826282	0.336766	0.0900046	14	-0.03949	0.1254	0.755123	>0.999999999999999	No	WP_000928988.1			Metal-dependent hydrolase
ACX60_RS06225	0.873108	0.361968	0.136811	7	0.858389	0.333994	0.126238	7	-0.01472	0.1862	0.93828	>0.999999999999999	No	WP_001154366.1	thiG	thiazole synthase	Thiazole synthase (EC 2.8.1.10)
ACX60_RS06230	1.00594	0.175761	0.0507378	12	0.966597	0.278049	0.0743117	14	-0.03934	0.09312	0.67643	>0.999999999999999	No	WP_001167820.1	thiS	sulfur carrier protein	Thiamine biosynthesis protein ThiS
ACX60_RS06235	0.831409	0.299892	0.122431	6	0.743977	0.320611	0.130889	6	-0.08743	0.1792	0.636183	>0.999999999999999	No	WP_000264715.1			Uncharacterized protein
ACX60_RS06240	0.1	X	X		0.1	X	X							WP_001285359.1	rpoH	RNA polymerase sigma-32 factor	RNA polymerase sigma factor RpoH (RNA polymerase sigma-32 factor)
ACX60_RS06245	0.830994	0.280949	0.140475	4	0.722449	0.338646	0.169323	4	-0.1085	0.22	0.639289	>0.999999999999999	No	WP_000108398.1	tusA, sirA	tRNA 2-thiouridine synthesizing protein A	SirA-like family protein
ACX60_RS06250	0.1	X	X		0.1	X	X							WP_000126912.1	cspA	cold shock protein (beta-ribbon, CspA family)	Cold-shock' DNA-binding domain protein
ACX60_RS06255	0.957274	0.406469	0.0707572	33	0.864382	0.400655	0.0687118	34	-0.09289	0.09861	0.349665	>0.999999999999999	No	WP_000200418.1	rhlB	ATP-dependent RNA helicase RhlB	ATP-dependent RNA helicase RhlB (EC 3.6.4.13)
ACX60_RS06260	0.99413	0.0684072	0.0279271	6	0.914875	0.0820903	0.0367119	5	-0.07926	0.04529	0.114068	0.936789	No	WP_000720482.1			Uncharacterized protein
ACX60_RS06265	0.285633	0.332153	0.148543	5	0.170704	0.32116	0.143627	5	-0.1149	0.2066	0.593272	>0.999999999999999	No	WP_000132181.1			Nitroreductase
ACX60_RS06270	0.1	X	X		0.1	X	X							WP_000807316.1	gpsA	glycerol-3-phosphate dehydrogenase (NAD(P)+)	Glycerol-3-phosphate dehydrogenase [NAD(P)+] (EC 1.1.1.94) (NAD(P)H-dependent glycerol-3-phosphate dehydrogenase)
ACX60_RS06275	0.994136	0.25336	0.0455048	31	0.967741	0.30258	0.0543449	31	-0.02639	0.07088	0.710926	>0.999999999999999	No	WP_001177595.1	sixA	phosphohistidine phosphatase	Histidine phosphatase super family protein
ACX60_RS06280	1.02311	0.268015	0.0311561	74	0.960725	0.30061	0.0361892	69	-0.06238	0.04756	0.191766	>0.999999999999999	No	WP_005134980.1	gspL	general secretion pathway protein L	Type II secretion system protein L (T2SS protein L)
ACX60_RS06285	0.993718	0.332829	0.0960796	12	0.961346	0.21701	0.0686244	10	-0.03237	0.1227	0.794612	>0.999999999999999	No	WP_000782994.1	gspM	general secretion pathway protein M	Type II secretion system protein M
ACX60_RS06290	0.0971229	0.105787	0.0610762	3	0.1	X	X	2						WP_000966986.1	DHODH, pyrD	dihydroorotate dehydrogenase	Dihydroorotate dehydrogenase (quinone) (EC 1.3.5.2) (DHOdehase) (DHOD) (DHODase) (Dihydroorotate oxidase)
ACX60_RS06295	0.56378	0.363343	0.104888	12	0.704281	0.39531	0.114116	12	0.1405	0.155	0.374504	>0.999999999999999	No	WP_001091966.1	cvpA	membrane protein required for colicin V production	Colicin V production family protein
ACX60_RS06300	0.60062	0.397258	0.0846957	22	0.527607	0.454298	0.0927331	24	-0.07301	0.1263	0.56626	>0.999999999999999	No	WP_000334670.1	purF, PPAT	amidophosphoribosyltransferase	Amidophosphoribosyltransferase (ATase) (EC 2.4.2.14) (Glutamine phosphoribosylpyrophosphate amidotransferase) (GPATase)
ACX60_RS06305	0.639561	0.455178	0.0650254	49	0.253753	0.312853	0.0477096	43	-0.3858	0.08258	1.03969e-05	0.00180931	Yes	WP_000335877.1			Peptidase M48
ACX60_RS06310	0.1	X	X		0.1	X	X							WP_000580188.1			Uncharacterized protein
ACX60_RS06315	0.871205	0.335059	0.111686	9	0.577853	0.465653	0.147252	10	-0.2934	0.1881	0.137316	0.953842	No	WP_000758320.1	ghrB	glyoxylate/hydroxypyruvate/2-ketogluconate reductase	Bifunctional glyoxylate/hydroxypyruvate reductase B
ACX60_RS06320	0.97988	0.38129	0.0663741	33	0.859926	0.402617	0.0735074	30	-0.12	0.09878	0.229289	>0.999999999999999	No	WP_000670572.1			Putative beta-barrel assembly-enhancing protease (EC 3.4.-.-)
ACX60_RS06325	1.00831	0.201898	0.0763104	7	0.99824	0.317692	0.129697	6	-0.01007	0.1452	0.945959	>0.999999999999999	No	WP_000209410.1	K09117	uncharacterized protein	Yqey-like family protein
ACX60_RS06330	0.1	X	X		0.1	X	X							WP_001136722.1	RP-S21, MRPS21, rpsU	small subunit ribosomal protein S21	30S ribosomal protein S21
ACX60_RS06335	0.1	X	X		0.1	X	X							WP_000636264.1	KAE1, tsaD, QRI7	N6-L-threonylcarbamoyladenine synthase	tRNA N6-adenosine threonylcarbamoyltransferase (EC 2.3.1.234) (N6-L-threonylcarbamoyladenine synthase) (t(6)A synthase) (t(6)A37 threonylcarbamoyladenosine biosynthesis protein TsaD) (tRNA threonylcarbamoyladenosine biosynthesis protein TsaD)
ACX60_RS06340	1.03675	0.278591	0.0348239	64	0.981539	0.307023	0.0386812	63	-0.05521	0.05201	0.29048	>0.999999999999999	No
ACX60_RS06345	0.953913	0.437543	0.116938	14	0.969736	0.373587	0.0998454	14	0.01582	0.1538	0.918832	>0.999999999999999	No	WP_000190819.1	K06923	uncharacterized protein	ATPase associated with various cellular activities family protein
ACX60_RS06350	0.829276	0.471862	0.0876226	29	0.727133	0.472976	0.0893841	28	-0.1021	0.1252	0.417973	>0.999999999999999	No	WP_000461855.1			Patatin-like phospholipase family protein
ACX60_RS06355	1.06407	0.230064	0.0406699	32	0.919886	0.23623	0.0431295	30	-0.1442	0.05923	0.0179146	0.481574	No	WP_000912065.1			Protein kinase
ACX60_RS06360	0.1	X	X		0.1	X	X
ACX60_RS06365	0.1	X	X		0.1	X	X
ACX60_RS06370	0.1	X	X		0.1	X	X
ACX60_RS06375	0.1	X	X		0.1	X	X
ACX60_RS06380	0.962935	0.319553	0.0423258	57	0.909819	0.351182	0.0477897	54	-0.05312	0.06367	0.406004	>0.999999999999999	No	WP_000802856.1	bauR	LysR family transcriptional regulator, transcriptional activator for bauABCD operon	LuxR family transcriptional regulator
ACX60_RS06385	0.956753	0.327928	0.0518499	40	0.892216	0.354806	0.0560997	40	-0.06454	0.07639	0.400793	>0.999999999999999	No	WP_005134986.1	E2.6.1.18	beta-alanine--pyruvate transaminase	Omega amino acid--pyruvate aminotransferase
ACX60_RS06390	0.871668	0.371965	0.0377673	97	0.843271	0.371216	0.0378871	96	-0.0284	0.0535	0.596157	>0.999999999999999	No	WP_000181270.1	mmsA, iolA, ALDH6A1	malonate-semialdehyde dehydrogenase (acetylating) / methylmalonate-semialdehyde dehydrogenase	Methylmalonate-semialdehyde dehydrogenase (Acylating)
ACX60_RS06395	0.976283	0.329152	0.0533955	38	0.887016	0.366861	0.0595127	38	-0.08927	0.07996	0.267836	>0.999999999999999	No	WP_001058170.1	gabP	GABA permease	Amino acid permease family protein
ACX60_RS06400	0.99145	0.162891	0.0420582	15	1.02861	0.296832	0.074208	16	0.03716	0.08684	0.671883	>0.999999999999999	No	WP_001094391.1			Uncharacterized protein
ACX60_RS06405	0.771069	0.436103	0.0890192	24	0.772434	0.400337	0.0817185	24	0.001365	0.1208	0.991035	>0.999999999999999	No	WP_000931127.1
ACX60_RS06410	0.906608	0.354589	0.0773777	21	0.908467	0.373625	0.0815317	21	0.001859	0.1124	0.986885	>0.999999999999999	No	WP_000536986.1			LmbE protein
ACX60_RS06415	1.011	0.302101	0.0431572	49	0.907149	0.322839	0.048126	45	-0.1039	0.06446	0.110568	0.936789	No	WP_000581924.1			Class I SAM-dependent methyltransferase (Methyltransferase) (SAM-dependent methyltransferase)
ACX60_RS06420	0.870115	0.387655	0.0866822	20	0.881709	0.380121	0.0872057	19	0.01159	0.123	0.925425	>0.999999999999999	No	WP_000690470.1			Glycosyl transferase 2 family protein
ACX60_RS06425	0.920143	0.494549	0.110584	20	0.895103	0.453612	0.0967103	22	-0.02504	0.1463	0.864954	>0.999999999999999	No	WP_000721827.1			Bacterial OB fold family protein
ACX60_RS06430	0.999402	0.322269	0.0552687	34	1.01928	0.386852	0.0619459	39	0.01988	0.08407	0.813722	>0.999999999999999	No	WP_001102889.1			Blue light sensor protein
ACX60_RS06435	0.839063	0.377688	0.0824183	21	0.776299	0.398725	0.0870089	21	-0.06276	0.1198	0.603376	>0.999999999999999	No	WP_005134990.1			Uncharacterized protein
ACX60_RS06440	0.964877	0.453485	0.0966834	22	0.990908	0.44567	0.0972531	21	0.02603	0.1372	0.850446	>0.999999999999999	No	WP_000429458.1			Threonine transporter
ACX60_RS06445	0.983791	0.490432	0.163477	9	0.986369	0.506901	0.191591	7	0.002579	0.2507	0.991939	>0.999999999999999	No	WP_000097865.1			AraC family transcriptional regulator (Transcriptional activator NphR)
ACX60_RS06450	0.964995	0.344489	0.0380425	82	0.997626	0.341949	0.0368733	86	0.03263	0.05297	0.538726	>0.999999999999999	No	WP_000054914.1	phbC, phaC	polyhydroxyalkanoate synthase	Alpha/beta hydrolase
ACX60_RS06455	0.881958	0.373717	0.0443521	71	0.799839	0.439028	0.0513844	73	-0.08212	0.06803	0.229401	>0.999999999999999	No	WP_000397471.1	gltS	glutamate:Na+ symporter, ESS family	Sodium/glutamate symporter
ACX60_RS06460	0.884155	0.241846	0.0698149	12	0.705785	0.286618	0.0864186	11	-0.1784	0.1102	0.120606	0.936789	No	WP_000423653.1	K06923	uncharacterized protein	ATPase associated with various cellular activities family protein
ACX60_RS06465	0.963709	0.280802	0.0423326	44	0.913342	0.308103	0.0464483	44	-0.05037	0.06284	0.425081	>0.999999999999999	No	WP_000572517.1			Bacterial regulatory s, gntR family protein
ACX60_RS06470	0.1	X	X		0.1	X	X							WP_000637306.1			Uncharacterized protein
ACX60_RS06475	0.973667	0.16464	0.0950549	3	1.04662	0.123361	0.0872293	2	0.07295	0.1389	0.635718	>0.999999999999999	No	WP_000590082.1			TetR family transcriptional regulator
ACX60_RS06480	0.934187	0.085915	0.0324728	7	0.593279	0.349625	0.132146	7	-0.3409	0.1361	0.0276478	0.57288	No	WP_000790104.1			Spore Coat Protein U domain protein
ACX60_RS06485	0.1	X	X		0.1	X	X							WP_000577016.1			Protein CsuA
ACX60_RS06490	1.33023	0.0796151	0.0398075	4	1.1111	0.183644	0.106027	3	-0.2191	0.1004	0.0809389	0.873714	No	WP_005134997.1			Protein CsuB
ACX60_RS06495	1.02486	0.381496	0.0925264	17	0.917515	0.317092	0.0818729	15	-0.1073	0.125	0.397324	>0.999999999999999	No	WP_001065479.1	fimC	fimbrial chaperone protein	Protein CsuC
ACX60_RS06500	0.953367	0.342407	0.0275919	154	0.898914	0.344254	0.0282024	149	-0.05445	0.03945	0.168531	0.993025	No	WP_000603315.1	fimD, fimC, mrkC, htrE, cssD	outer membrane usher protein	Protein CsuD
ACX60_RS06505	0.812097	0.386881	0.0576727	45	0.811326	0.41762	0.0622551	45	-0.0007709	0.08486	0.992772	>0.999999999999999	No	WP_005135000.1			Protein CsuE
ACX60_RS06510	1.03047	0.132361	0.0233983	32	0.961904	0.160074	0.0292254	30	-0.06856	0.03721	0.0703167	0.827397	No	WP_000437833.1			Uncharacterized protein
ACX60_RS06515	1.0249	0.229592	0.0246148	87	0.96405	0.328426	0.0350103	88	-0.06085	0.04288	0.157713	0.976839	No	WP_001260521.1	proP	MFS transporter, MHS family, proline/betaine transporter	Proline/betaine transporter
ACX60_RS06520	1.11578	0.217454	0.0357493	37	1.01146	0.363407	0.0581917	39	-0.1043	0.06916	0.135724	0.953149	No	WP_001000112.1			ADP-ribose pyrophosphatase
ACX60_RS06525	0.924572	0.38912	0.137575	8	0.954035	0.538934	0.179645	9	0.02946	0.2308	0.900108	>0.999999999999999	No	WP_000790133.1			Phosphohydrolase
ACX60_RS06530	0.979465	0.291566	0.0532324	30	0.916499	0.309529	0.0547175	32	-0.06297	0.07649	0.413654	>0.999999999999999	No	WP_000174421.1			Acetyltransferase (GNAT family N-acetyltransferase)
ACX60_RS06535	1.04021	0.30576	0.0524375	34	1.01267	0.298403	0.0527507	32	-0.02754	0.07444	0.712597	>0.999999999999999	No	WP_000792931.1			TetR family transcriptional regulator
ACX60_RS06540	1.01621	0.290218	0.0406387	51	0.891832	0.349783	0.0504869	48	-0.1244	0.06445	0.0565304	0.756741	No	WP_000340888.1			Uncharacterized protein
ACX60_RS06545	0.791587	0.465175	0.106718	19	0.828497	0.455232	0.104437	19	0.03691	0.1493	0.806165	>0.999999999999999	No	WP_000768105.1	pqiA	paraquat-inducible protein A	Paraquat-inducible protein A
ACX60_RS06550	0.834547	0.371366	0.0900694	17	0.78371	0.371801	0.0929502	16	-0.05084	0.1294	0.69716	>0.999999999999999	No	WP_001062700.1	pqiA	paraquat-inducible protein A	Paraquat-inducible protein A
ACX60_RS06555	0.929838	0.292603	0.0401921	53	0.887101	0.354128	0.0486432	53	-0.04274	0.0631	0.499723	>0.999999999999999	No	WP_000612480.1	pqiB	paraquat-inducible protein B	MCE family protein (Mammalian cell entry protein)
ACX60_RS06560	0.975686	0.404632	0.0566598	51	0.901506	0.411814	0.0594402	48	-0.07418	0.08207	0.368334	>0.999999999999999	No	WP_000791362.1	K09857	uncharacterized protein	Uncharacterized protein
ACX60_RS06565	1.09351	0.299558	0.0726534	17	0.834678	0.389941	0.100682	15	-0.2588	0.1221	0.0424165	0.68475	No	WP_000894315.1			GNAT family N-acetyltransferase
ACX60_RS06570	0.93717	0.4036	0.0902477	20	0.901421	0.229385	0.0556339	17	-0.03575	0.1106	0.748526	>0.999999999999999	No	WP_000848685.1	racD	aspartate racemase	Aspartate/glutamate racemase (Racemase)
ACX60_RS06575	0.845223	0.386898	0.0967246	16	0.783241	0.403888	0.100972	16	-0.06198	0.1398	0.660743	>0.999999999999999	No	WP_000042000.1			Permeases of the drug/metabolite transporter (DMT) superfamily
ACX60_RS06580	0.997721	0.286418	0.0237857	145	0.979633	0.381006	0.0312132	149	-0.01809	0.03939	0.646451	>0.999999999999999	No	WP_000957796.1			Sorbosone dehydrogenase
ACX60_RS06585	1.05321	0.284822	0.0569644	25	0.895256	0.546556	0.107189	26	-0.1579	0.1228	0.204349	>0.999999999999999	No	WP_001166574.1			Acetyltransferase (Acetyltransferase (GNAT) family protein) (Acetyltransferase, gnat family) (GCN5-related N-acetyltransferase) (GNAT family N-acetyltransferase) (N-acetyltransferase)
ACX60_RS06590	0.847514	0.37171	0.0728984	26	0.925321	0.362016	0.0672247	29	0.07781	0.09902	0.43549	>0.999999999999999	No	WP_005135012.1			Mutlidrug resistance protein
ACX60_RS06595	0.978661	0.316141	0.0844922	14	0.761607	0.416662	0.111358	14	-0.2171	0.1398	0.132563	0.953149	No	WP_001151695.1			TetR family transcriptional regulator
ACX60_RS06600	0.859224	0.386404	0.0772808	25	0.873008	0.327226	0.0654452	25	0.01378	0.1013	0.892301	>0.999999999999999	No	WP_000347180.1	dctA	aerobic C4-dicarboxylate transport protein	C4-dicarboxylate transport protein
ACX60_RS06605	0.1	X	X		0.1	X	X							WP_000758190.1			Uncharacterized protein
ACX60_RS06610	0.984401	0.29484	0.0390525	57	0.956489	0.349927	0.0467609	56	-0.02791	0.06083	0.647243	>0.999999999999999	No	WP_001270558.1	gloB, HAGH	hydroxyacylglutathione hydrolase	Hydroxyacylglutathione hydrolase (EC 3.1.2.6) (Glyoxalase II) (Glx II)
ACX60_RS06615	0.992313	0.212463	0.0589268	13	0.85603	0.291631	0.0808838	13	-0.1363	0.1001	0.185896	>0.999999999999999	No	WP_001205190.1	metI	D-methionine transport system permease protein	Binding--dependent transport system inner membrane component family protein
ACX60_RS06620	0.988992	0.214484	0.0573233	14	1.01058	0.2166	0.0578888	14	0.02158	0.08147	0.793138	>0.999999999999999	No	WP_000614025.1	metN	D-methionine transport system ATP-binding protein	Methionine import ATP-binding protein MetN (EC 3.6.3.-)
ACX60_RS06625	0.858482	0.429755	0.0798035	29	0.786948	0.415668	0.0785539	28	-0.07153	0.112	0.525836	>0.999999999999999	No	WP_000733779.1	metQ	D-methionine transport system substrate-binding protein	Lipoprotein
ACX60_RS06630	0.555402	0.458379	0.114595	16	0.721662	0.486674	0.121668	16	0.1663	0.1671	0.327816	>0.999999999999999	No	WP_001024112.1	purD	phosphoribosylamine---glycine ligase	Phosphoribosylamine--glycine ligase (EC 6.3.4.13) (GARS) (Glycinamide ribonucleotide synthetase) (Phosphoribosylglycinamide synthetase)
ACX60_RS06635	0.539066	0.39039	0.100798	15	0.671203	0.383689	0.102545	14	0.1321	0.1439	0.366549	>0.999999999999999	No	WP_049594882.1	purH	phosphoribosylaminoimidazolecarboxamide formyltransferase / IMP cyclohydrolase	Bifunctional purine biosynthesis protein PurH [Includes: IMP cyclohydrolase (EC 3.5.4.10) (IMP synthase) (ATIC) (Inosinicase); Phosphoribosylaminoimidazolecarboxamide formyltransferase (EC 2.1.2.3) (AICAR transformylase)]
ACX60_RS06640	0.1	X	X		1.30682	2.22045e-16	2.22045e-16	1						WP_001086304.1	fis	Fis family transcriptional regulator, factor for inversion stimulation protein	Bacterial regulatory, Fis family protein
ACX60_RS06645	1.03606	0.243785	0.0385459	40	0.96837	0.296007	0.047399	39	-0.06769	0.06094	0.270149	>0.999999999999999	No	WP_001003277.1			MJ0042 family finger-like domain protein
ACX60_RS06650	0.755874	0.369308	0.102428	13	0.791574	0.407943	0.113143	13	0.0357	0.1526	0.817037	>0.999999999999999	No	WP_000871703.1	prmA	ribosomal protein L11 methyltransferase	Ribosomal protein L11 methyltransferase (L11 Mtase) (EC 2.1.1.-)
ACX60_RS06655	0.477912	0.395596	0.197798	4	0.637008	0.410214	0.205107	4	0.1591	0.2849	0.596814	>0.999999999999999	No	WP_000859008.1			Uncharacterized protein
ACX60_RS06660	0.528062	0.309627	0.0710333	19	0.790472	0.483471	0.105502	21	0.2624	0.1299	0.0505406	0.732387	No	WP_000559185.1	gidA, mnmG, MTO1	tRNA uridine 5-carboxymethylaminomethyl modification enzyme	tRNA uridine 5-carboxymethylaminomethyl modification enzyme MnmG (Glucose-inhibited division protein A)
ACX60_RS06665	1.00955	0.358538	0.0479117	56	0.855862	0.359694	0.0489481	54	-0.1537	0.06849	0.0268806	0.566044	No	WP_000117148.1			WYL domain protein
ACX60_RS06670	0.98321	0.372665	0.0399539	87	0.956223	0.421218	0.044902	88	-0.02699	0.06015	0.654215	>0.999999999999999	No	WP_001295018.1			A circularly permuted ATPgrasp family protein
ACX60_RS06675	0.974609	0.256437	0.0685357	14	0.792918	0.367873	0.10203	13	-0.1817	0.1213	0.146636	0.967095	No	WP_000243524.1			Uncharacterized protein
ACX60_RS06680	0.935003	0.496739	0.128257	15	0.957731	0.37559	0.096977	15	0.02273	0.1608	0.888602	>0.999999999999999	No	WP_000772592.1			Transglutaminase-like superfamily protein
ACX60_RS06685	1.01641	0.28778	0.0867691	11	0.912944	0.384797	0.111081	12	-0.1035	0.1428	0.476669	>0.999999999999999	No	WP_000220477.1	K07395	putative proteasome-type protease	Proteasome subunit
ACX60_RS06690	0.942232	0.280649	0.0405082	48	0.928815	0.336124	0.0485154	48	-0.01342	0.0632	0.832344	>0.999999999999999	No	WP_001248167.1	alr	alanine racemase	Alanine racemase (EC 5.1.1.1)
ACX60_RS06695	0.1	X	X		0.1	X	X							WP_000075891.1	dnaB	replicative DNA helicase	Replicative DNA helicase (EC 3.6.4.12)
ACX60_RS06700	0.1	X	X		0.1	X	X							WP_000382591.1	RP-L9, MRPL9, rplI	large subunit ribosomal protein L9	50S ribosomal protein L9
ACX60_RS06705	0.1	X	X		0.1	X	X							WP_000090661.1	RP-S18, MRPS18, rpsR	small subunit ribosomal protein S18	30S ribosomal protein S18
ACX60_RS06710	0.1	X	X		0.1	X	X							WP_001216679.1	RP-S6, MRPS6, rpsF	small subunit ribosomal protein S6	30S ribosomal protein S6
ACX60_RS06715	0.1	X	X	1	0.1	X	X	1						WP_000915319.1	COX10, ctaB, cyoE	heme o synthase	Protoheme IX farnesyltransferase (EC 2.5.1.-) (Heme B farnesyltransferase) (Heme O synthase)
ACX60_RS06720	0.1	X	X		0.1	X	X							WP_000094534.1	cyoD	cytochrome o ubiquinol oxidase subunit IV	Cytochrome o ubiquinol oxidase subunit IV (EC 1.10.3.-)
ACX60_RS06725	0.1	X	X		0.1	X	X							WP_000852577.1	cyoC	cytochrome o ubiquinol oxidase subunit III	Cytochrome o ubiquinol oxidase, subunit III (EC 1.10.3.-)
ACX60_RS06730	0.1	X	X		0.1	X	X							WP_000367186.1	cyoB	cytochrome o ubiquinol oxidase subunit I	Cytochrome o ubiquinol oxidase, subunit I (EC 1.10.3.-)
ACX60_RS06735	0.1	X	X		0.1	X	X							WP_001250043.1	cyoA	cytochrome o ubiquinol oxidase subunit II	Ubiquinol oxidase subunit 2
ACX60_RS06740	1.0878	0.188134	0.0665156	8	0.970006	0.241125	0.0852506	8	-0.1178	0.1081	0.29438	>0.999999999999999	No	WP_001167811.1			RDD family protein
ACX60_RS06745	0.32664	0.356924	0.20607	3	0.799822	0.419979	0.242475	3	0.4732	0.3182	0.211219	>0.999999999999999	No	WP_000388264.1	pps, ppsA	pyruvate, water dikinase	Phosphoenolpyruvate synthase (PEP synthase) (EC 2.7.9.2) (Pyruvate, water dikinase)
ACX60_RS06750	0.105697	0.2587	0.0862334	9	0.369085	0.52799	0.166965	10	0.2634	0.1944	0.193272	>0.999999999999999	No	WP_000004354.1	ppsR	[pyruvate, water dikinase]-phosphate phosphotransferase / [pyruvate, water dikinase] kinase	Putative phosphoenolpyruvate synthase regulatory protein (PEP synthase regulatory protein) (PSRP) (EC 2.7.11.33) (EC 2.7.4.28) (Pyruvate, water dikinase regulatory protein)
ACX60_RS06755	0.99317	0.268795	0.0325962	68	0.925171	0.340798	0.0410272	69	-0.068	0.05249	0.197367	>0.999999999999999	No	WP_000913293.1	pgaA	biofilm PGA synthesis protein PgaA	Poly-beta-1,6 N-acetyl-D-glucosamine export porin PgaA
ACX60_RS06760	0.929247	0.378709	0.0443245	73	0.913357	0.351301	0.0411166	73	-0.01589	0.06046	0.793068	>0.999999999999999	No	WP_001061313.1	pgaB	poly-beta-1,6-N-acetyl-D-glucosamine N-deacetylase	Poly-beta-1,6-N-acetyl-D-glucosamine N-deacetylase PgaB
ACX60_RS06765	0.965389	0.356894	0.0612069	34	0.943683	0.435999	0.0707283	38	-0.02171	0.09458	0.81916	>0.999999999999999	No	WP_000866240.1	pgaC, icaA	poly-beta-1,6-N-acetyl-D-glucosamine synthase	Poly-beta-1,6-N-acetyl-D-glucosamine synthase (Poly-beta-1,6-GlcNAc synthase) (EC 2.4.1.-)
ACX60_RS06770	0.906582	0.295344	0.093396	10	0.845538	0.402111	0.127159	10	-0.06104	0.1578	0.703358	>0.999999999999999	No	WP_000786639.1	pgaD	biofilm PGA synthesis protein PgaD	Poly-beta-1,6-N-acetyl-D-glucosamine biosynthesis protein PgaD
ACX60_RS06775	0.739943	0.478756	0.27641	3	0.87133	0.510898	0.255449	4	0.1314	0.3806	0.743969	>0.999999999999999	No	WP_000020760.1			Flavoprotein
ACX60_RS06780	0.950677	0.260559	0.041198	40	0.877435	0.371829	0.0587914	40	-0.07324	0.07179	0.310772	>0.999999999999999	No	WP_001257205.1			Uncharacterized protein
ACX60_RS06785	0.904629	0.37985	0.105351	13	0.883633	0.298601	0.0900316	11	-0.021	0.1415	0.883361	>0.999999999999999	No	WP_000783724.1			Glycine-zipper containing OmpA-like membrane domain protein
ACX60_RS06790	0.800446	0.420291	0.171583	6	0.966158	0.107887	0.0381439	8	0.1657	0.1531	0.300432	>0.999999999999999	No	WP_000772604.1			Glycine zipper family protein
ACX60_RS06795	0.918392	0.341506	0.0804937	18	0.794865	0.274785	0.0709491	15	-0.1235	0.1095	0.267822	>0.999999999999999	No	WP_000089870.1			Bacterial regulatory helix-turn-helix, lysR family protein
ACX60_RS06800	0.850644	0.419201	0.0708579	35	0.821731	0.328796	0.0547993	36	-0.02891	0.08927	0.747014	>0.999999999999999	No	WP_005135025.1			Thiamine biosynthesis protein ThiJ
ACX60_RS06805	0.1	X	X		0.1	X	X							WP_000648005.1	prfA, MTRF1, MRF1	peptide chain release factor 1	Peptide chain release factor 1 (RF-1)
ACX60_RS06810	0.194424	0.165516	0.0955606	3	0.0599665	0.118507	0.0684201	3	-0.1345	0.1175	0.31642	>0.999999999999999	No	WP_001017486.1	hemK, prmC, HEMK	release factor glutamine methyltransferase	Release factor glutamine methyltransferase (RF MTase) (EC 2.1.1.297) (N5-glutamine methyltransferase PrmC) (Protein-(glutamine-N5) MTase PrmC) (Protein-glutamine N-methyltransferase PrmC)
ACX60_RS06815	0.856224	0.286384	0.0675015	18	0.81642	0.29328	0.0691267	18	-0.0398	0.09662	0.68295	>0.999999999999999	No	WP_005135026.1			AraC family transcriptional regulator
ACX60_RS06820	0.924889	0.469909	0.0716604	43	0.880572	0.48198	0.0726612	44	-0.04432	0.1021	0.665303	>0.999999999999999	No	WP_000701535.1			Short chain dehydrogenase family protein
ACX60_RS06825	0.973628	0.321495	0.0408299	62	0.929863	0.394671	0.0501233	62	-0.04377	0.06465	0.499699	>0.999999999999999	No	WP_000602459.1			Acyl-CoA dehydrogenase
ACX60_RS06830	0.863239	0.35148	0.0435957	65	0.809598	0.367655	0.0463202	63	-0.05364	0.06356	0.400336	>0.999999999999999	No	WP_000853307.1	ACSS, acs	acetyl-CoA synthetase	AMP-binding protein
ACX60_RS06835	0.773372	0.504382	0.145602	12	0.668732	0.429903	0.129621	11	-0.1046	0.1964	0.599682	>0.999999999999999	No	WP_000083686.1			Flavin reductase
ACX60_RS06840	1.00897	0.0683045	0.0241493	8	0.786509	0.365537	0.129237	8	-0.2225	0.1315	0.112755	0.936789	No	WP_000137900.1	moeB	molybdopterin-synthase adenylyltransferase	FAD binding domain protein
ACX60_RS06845	0.998646	0.368279	0.0379851	94	0.85478	0.369849	0.0387707	91	-0.1439	0.05427	0.00873523	0.347983	No	WP_005135027.1			Kinase
ACX60_RS06850	0.1	X	X		0.1	X	X							WP_000338783.1	folB	7,8-dihydroneopterin aldolase/epimerase/oxygenase	7,8-dihydroneopterin aldolase (EC 4.1.2.25)
ACX60_RS06855	0.413327	0.541536	0.270768	4	0.213971	0.268655	0.155108	3	-0.1994	0.3457	0.589108	>0.999999999999999	No	WP_000993403.1	folK	2-amino-4-hydroxy-6-hydroxymethyldihydropteridine diphosphokinase	7, 8-dihydro-6-hydroxymethylpterin-pyrophosphokinase family protein
ACX60_RS06860	0.922634	0.321894	0.0430149	56	0.885241	0.303874	0.0406069	56	-0.03739	0.05915	0.528614	>0.999999999999999	No	WP_000891208.1	kdpA	K+-transporting ATPase ATPase A chain	Potassium-transporting ATPase potassium-binding subunit (ATP phosphohydrolase [potassium-transporting] A chain) (Potassium-binding and translocating subunit A) (Potassium-translocating ATPase A chain)
ACX60_RS06865	0.960071	0.344541	0.0285144	146	0.934144	0.359349	0.0293407	150	-0.02593	0.04094	0.527004	>0.999999999999999	No	WP_001097171.1	kdpB	K+-transporting ATPase ATPase B chain	Potassium-transporting ATPase ATP-binding subunit (EC 3.6.3.12) (ATP phosphohydrolase [potassium-transporting] B chain) (Potassium-binding and translocating subunit B) (Potassium-translocating ATPase B chain)
ACX60_RS06870	1.00424	0.233828	0.033404	49	0.945691	0.310781	0.0448574	48	-0.05855	0.05577	0.29642	>0.999999999999999	No	WP_000860562.1	kdpC	K+-transporting ATPase ATPase C chain	Potassium-transporting ATPase KdpC subunit (ATP phosphohydrolase [potassium-transporting] C chain) (Potassium-binding and translocating subunit C) (Potassium-translocating ATPase C chain)
ACX60_RS06875	0.962025	0.330767	0.0291224	129	0.961816	0.327427	0.0286074	131	-0.0002093	0.04082	0.995913	>0.999999999999999	No	WP_001191625.1	kdpD	two-component system, OmpR family, sensor histidine kinase KdpD	Histidine kinase
ACX60_RS06880	0.98582	0.274092	0.0612889	20	1.03451	0.32005	0.0715653	20	0.04869	0.09422	0.608353	>0.999999999999999	No	WP_000625743.1	kdpE	two-component system, OmpR family, KDP operon response regulator KdpE	DNA-binding response regulator
ACX60_RS06885	0.968681	0.348012	0.0302906	132	0.917414	0.31086	0.0269549	133	-0.05127	0.04053	0.20702	>0.999999999999999	No	WP_000105622.1	puuA	gamma-glutamylputrescine synthase	Glutamine synthetase
ACX60_RS06890	0.947384	0.185971	0.0929857	4	1.03099	0.370806	0.16583	5	0.08361	0.205	0.695585	>0.999999999999999	No	WP_000789247.1			Uncharacterized protein
ACX60_RS06895	0.1	X	X		0.1	X	X							WP_001216787.1	COQ7	ubiquinone biosynthesis monooxygenase Coq7	2-nonaprenyl-3-methyl-6-methoxy-1,4-benzoquinol hydroxylase (EC 1.14.13.-) (5-demethoxyubiquinone hydroxylase) (DMQ hydroxylase)
ACX60_RS06900	0.887227	0.41651	0.0642689	42	0.910011	0.372849	0.0575318	42	0.02278	0.08626	0.792338	>0.999999999999999	No	WP_031944846.1			Acyltransferase (MFS transporter)
ACX60_RS06905	0.1	X	X		0.1	X	X							WP_001139444.1	tamA	translocation and assembly module TamA	Surface antigen family protein
ACX60_RS06910	0.1	X	X		0.1	X	X							WP_000852513.1	tamB	translocation and assembly module TamB	DUF490 domain-containing protein
ACX60_RS06915	1.0289	0.0703017	0.0314399	5	0.916497	0.0697206	0.0348603	4	-0.1124	0.04699	0.0480278	0.71468	No	WP_000756504.1
ACX60_RS06920	0.1	X	X		0.1	X	X							WP_000888596.1	acnB	aconitate hydratase 2 / 2-methylisocitrate dehydratase	Aconitate hydratase B (EC 4.2.1.3) (EC 4.2.1.99) (2-methylisocitrate dehydratase)
ACX60_RS06925	0.451684	0.451684	0.319389	2	0.651033	0.124823	0.0882633	2	0.1993	0.3314	0.608546	>0.999999999999999	No	WP_000920883.1			Uncharacterized protein
ACX60_RS06930	0.912796	0.350408	0.0500583	49	0.844089	0.413158	0.0596343	48	-0.06871	0.07773	0.378949	>0.999999999999999	No	WP_001221040.1	kch, trkA, mthK, pch	voltage-gated potassium channel	Ion transport protein
ACX60_RS06935	0.969255	0.181065	0.0395115	21	0.832404	0.388983	0.084883	21	-0.1369	0.09363	0.15165	0.973637	No	WP_049594820.1	ydhP	MFS transporter, DHA1 family, inner membrane transport protein	MFS transporter
ACX60_RS06940	0.903243	0.454131	0.0829127	30	0.805553	0.378795	0.0728991	27	-0.09769	0.1115	0.384633	>0.999999999999999	No	WP_001228338.1			Uncharacterized protein
ACX60_RS06945	0.926204	0.353628	0.088407	16	0.901039	0.425426	0.106357	16	-0.02517	0.1383	0.85684	>0.999999999999999	No	WP_001080970.1			Uncharacterized protein
ACX60_RS06950	0.946366	0.417968	0.0623069	45	0.925338	0.423197	0.0617296	47	-0.02103	0.08773	0.811119	>0.999999999999999	No	WP_000890088.1	metR	LysR family transcriptional regulator, regulator for metE and metH	Bacterial regulatory helix-turn-helix, lysR family protein
ACX60_RS06955	0.914917	0.395822	0.102201	15	0.967359	0.341523	0.0853808	16	0.05244	0.1325	0.695208	>0.999999999999999	No	WP_000880860.1			UPF0756 membrane protein J512_2188
ACX60_RS06960	0.652281	0.462697	0.267138	3	0.276562	0.327572	0.189124	3	-0.3757	0.3273	0.314992	>0.999999999999999	No	WP_000351255.1			Uncharacterized protein
ACX60_RS06965	0.961079	0.371273	0.0742546	25	0.922482	0.381974	0.0735109	27	-0.0386	0.1046	0.713698	>0.999999999999999	No	WP_000923627.1	rsuA	16S rRNA pseudouridine516 synthase	Pseudouridine synthase (EC 5.4.99.-)
ACX60_RS06970	1.10677	0.0991187	0.0443272	5	1.06405	0.0282154	0.0141077	4	-0.04272	0.05177	0.436417	>0.999999999999999	No	WP_000637090.1			Acetyltransferase family protein
ACX60_RS06975	0.723495	0.31691	0.119781	7	0.974189	0.174669	0.061755	8	0.2507	0.1297	0.0752886	0.83978	No	WP_001232531.1	dinJ	DNA-damage-inducible protein J	Addiction module antitoxin, RelB/DinJ family protein
ACX60_RS06980	0.958219	0.34174	0.0465049	54	0.836866	0.3245	0.0463572	49	-0.1214	0.06583	0.0681978	0.810577	No	WP_000097960.1	rluA	tRNA pseudouridine32 synthase / 23S rRNA pseudouridine746 synthase	Pseudouridylate synthase
ACX60_RS06985	0.1	X	X		0.1	X	X							WP_002049012.1	tsaE	tRNA threonylcarbamoyladenosine biosynthesis protein TsaE	tRNA (Adenosine(37)-N6)-threonylcarbamoyltransferase complex ATPase subunit type 1 TsaE (tRNA threonylcarbamoyladenosine biosynthesis protein TsaE)
ACX60_RS06990	0.651678	0.443321	0.133666	11	0.515125	0.441942	0.147314	9	-0.1366	0.199	0.501296	>0.999999999999999	No	WP_000129003.1	mutL	DNA mismatch repair protein MutL	DNA mismatch repair protein MutL
ACX60_RS06995	0.1	X	X	1	0.1	X	X	1						WP_000070779.1	miaA, TRIT1	tRNA dimethylallyltransferase	tRNA dimethylallyltransferase (EC 2.5.1.75) (Dimethylallyl diphosphate:tRNA dimethylallyltransferase) (DMAPP:tRNA dimethylallyltransferase) (DMATase) (Isopentenyl-diphosphate:tRNA isopentenyltransferase) (IPP transferase) (IPPT) (IPTase)
ACX60_RS07000	0.1	X	X		0.1	X	X							WP_000033651.1	hfq	host factor-I protein	RNA-binding protein Hfq
ACX60_RS07005	0.945361	0.386107	0.0965269	16	0.843268	0.379566	0.0980035	15	-0.1021	0.1376	0.464201	>0.999999999999999	No	WP_005135040.1			Triose-phosphate Transporter family protein
ACX60_RS07010	0.961861	0.320696	0.0386073	69	0.986517	0.291424	0.0345857	71	0.02466	0.05176	0.634588	>0.999999999999999	No	WP_000365040.1	nfnB, nfsB	nitroreductase / dihydropteridine reductase	NAD(P)H nitroreductase
ACX60_RS07015	0.921122	0	0	1	0.430108	0	0	1						WP_000462400.1			Uncharacterized protein
ACX60_RS07020	0.1	X	X		0.1	X	X							WP_000221675.1	lpxH	UDP-2,3-diacylglucosamine hydrolase	UDP-2,3-diacylglucosamine hydrolase (EC 3.6.1.54) (UDP-2,3-diacylglucosamine diphosphatase)
ACX60_RS07025	0.498415	0.330904	0.165452	4	0.1	X	X	4						WP_000009660.1	PPIB, ppiB	peptidyl-prolyl cis-trans isomerase B (cyclophilin B)	Peptidyl-prolyl cis-trans isomerase (PPIase) (EC 5.2.1.8)
ACX60_RS07030	0.1	X	X		0.1	X	X							WP_000803938.1	QARS, glnS	glutaminyl-tRNA synthetase	Glutamine--tRNA ligase (EC 6.1.1.18) (Glutaminyl-tRNA synthetase) (GlnRS)
ACX60_RS07035	0.943596	0.363064	0.0698718	27	1.06447	0.342355	0.0635737	29	0.1209	0.09426	0.205223	>0.999999999999999	No	WP_001098467.1	guaA, GMPS	GMP synthase (glutamine-hydrolysing)	GMP synthase (Glutamine amidotransferase)
ACX60_RS07040	0.951741	0.235065	0.0335807	49	0.923096	0.301696	0.0430994	49	-0.02864	0.05464	0.601304	>0.999999999999999	No	WP_000774021.1	eutC	ethanolamine ammonia-lyase small subunit	Ethanolamine ammonia-lyase light chain (EC 4.3.1.7)
ACX60_RS07045	0.993287	0.240013	0.0284843	71	1.04414	0.312535	0.0360884	75	0.05085	0.0463	0.273947	>0.999999999999999	No	WP_000122153.1	eutB	ethanolamine ammonia-lyase large subunit	Ethanolamine ammonia lyase large subunit family protein
ACX60_RS07050	0.952922	0.322857	0.0342227	89	0.904072	0.317482	0.0342349	86	-0.04885	0.04842	0.314448	>0.999999999999999	No	WP_001075430.1	eat, eutP	ethanolamine permease	Ethanolamine permease
ACX60_RS07055	1.0162	0.305196	0.0313124	95	1.00306	0.362352	0.0373738	94	-0.01315	0.04871	0.787566	>0.999999999999999	No	WP_001269055.1	aldB	aldehyde dehydrogenase	Aldehyde dehydrogenase family protein
ACX60_RS07060	0.906117	0.413588	0.0795951	27	0.880578	0.433681	0.081958	28	-0.02554	0.1143	0.824126	>0.999999999999999	No	WP_000494374.1			Two-component system response regulator protein
ACX60_RS07065	1.01246	0.285396	0.035399	65	1.04788	0.291826	0.0351317	69	0.03542	0.04991	0.479072	>0.999999999999999	No	WP_001098142.1			Alpha/beta hydrolase fold family protein
ACX60_RS07070	0.912307	0.399544	0.0631735	40	0.883088	0.381406	0.0618723	38	-0.02922	0.08853	0.742284	>0.999999999999999	No	WP_000874704.1	yiaY	alcohol dehydrogenase	Iron-containing alcohol dehydrogenase family protein
ACX60_RS07075	0.931266	0.397011	0.0567159	49	0.926202	0.339536	0.0485051	49	-0.005064	0.07463	0.946046	>0.999999999999999	No	WP_000808295.1			Helicase
ACX60_RS07080	1.50767	0.191659	0.135524	2	1.38111	0.246867	0.174562	2	-0.1266	0.221	0.624669	>0.999999999999999	No	WP_001120986.1	hpaF, hpcD	5-carboxymethyl-2-hydroxymuconate isomerase	5-carboxymethyl-2-hydroxymuconate isomerase
ACX60_RS07085	1.0086	0.280614	0.0449343	39	0.984525	0.318868	0.0531447	36	-0.02408	0.06924	0.729002	>0.999999999999999	No	WP_000204871.1	thiM	hydroxyethylthiazole kinase	Hydroxyethylthiazole kinase (EC 2.7.1.50) (4-methyl-5-beta-hydroxyethylthiazole kinase) (TH kinase) (Thz kinase)
ACX60_RS07090	0.814673	0.402214	0.100553	16	0.292826	0.366765	0.0980221	14	-0.5218	0.1413	0.000951793	0.0833641	No	WP_001207852.1			Uncharacterized protein
ACX60_RS07095	0.80447	0.358345	0.126694	8	0.815905	0.335341	0.118561	8	0.01144	0.1735	0.948388	>0.999999999999999	No	WP_000420540.1			Uncharacterized protein
ACX60_RS07100	0.939102	0.341188	0.038882	77	0.915303	0.356493	0.0420131	72	-0.0238	0.05716	0.677752	>0.999999999999999	No	WP_001017228.1	pepN	aminopeptidase N	Aminopeptidase N
ACX60_RS07105	0.931659	0.310883	0.103628	9	1.06501	0.345679	0.115226	9	0.1334	0.155	0.402214	>0.999999999999999	No	WP_001983675.1			Spore coat protein SpoU
ACX60_RS07110	0.87608	0.34695	0.0817769	18	0.833527	0.377813	0.0916332	17	-0.04255	0.1225	0.73054	>0.999999999999999	No	WP_000739319.1	fimC	fimbrial chaperone protein	Pilus assembly protein
ACX60_RS07115	0.974591	0.350417	0.0299381	137	0.93235	0.354831	0.0311207	130	-0.04224	0.04317	0.32872	>0.999999999999999	No	WP_000873967.1			Fimbrial protein
ACX60_RS07120	1.00499	0.358318	0.0702719	26	1.03261	0.33925	0.0665324	26	0.02762	0.09677	0.776467	>0.999999999999999	No	WP_000055764.1			Spore Coat Protein U domain protein
ACX60_RS07125	0.960748	0.303749	0.0438424	48	0.967399	0.296949	0.0433144	47	0.006652	0.06165	0.914307	>0.999999999999999	No	WP_001279998.1	GST, gst	glutathione S-transferase	Glutathione S-transferase
ACX60_RS07130	0.903073	0.379864	0.0526777	52	0.910536	0.436566	0.0599669	53	0.007462	0.07992	0.925795	>0.999999999999999	No	WP_000135426.1			Short-chain dehydrogenase
ACX60_RS07135	0.947431	0.343904	0.0638615	29	0.976739	0.317017	0.0599106	28	0.02931	0.08769	0.739492	>0.999999999999999	No	WP_000920701.1			Oxidoreductase
ACX60_RS07140	1.0087	0.240708	0.0351109	47	0.968224	0.276191	0.0407222	46	-0.04047	0.05369	0.452889	>0.999999999999999	No	WP_000932088.1	pheA1	chorismate mutase	Chorismate mutase (EC 5.4.99.5)
ACX60_RS07145	0.983627	0.318793	0.0884173	13	0.941595	0.33756	0.0974451	12	-0.04203	0.1313	0.751704	>0.999999999999999	No	WP_001089197.1	lrp	Lrp/AsnC family transcriptional regulator, leucine-responsive regulatory protein	AsnC family protein
ACX60_RS07150	0.90089	0.317762	0.049626	41	0.944492	0.396365	0.0597542	44	0.0436	0.07828	0.57902	>0.999999999999999	No	WP_001243511.1			Uncharacterized protein
ACX60_RS07155	0.971295	0.37089	0.0991244	14	0.927418	0.397954	0.106358	14	-0.04388	0.1454	0.765209	>0.999999999999999	No	WP_001133117.1			TetR family transcriptional regulator
ACX60_RS07160	0.961349	0.29042	0.0266227	119	1.00265	0.273033	0.0249244	120	0.0413	0.03646	0.258434	>0.999999999999999	No	WP_049594821.1	TC.FEV.OM	iron complex outermembrane recepter protein	Uncharacterized protein
ACX60_RS07165	0.929657	0.316829	0.0427212	55	0.945436	0.294893	0.0405067	53	0.01578	0.05895	0.78947	>0.999999999999999	No	WP_000345328.1	ybdG, mscM	miniconductance mechanosensitive channel	Mechanosensitive ion channel family protein
ACX60_RS07170	1.05442	0.223958	0.158362	2	1.12091	0.175723	0.124255	2	0.06649	0.2013	0.772545	>0.999999999999999	No	WP_000179474.1			Uncharacterized protein
ACX60_RS07175	1.13932	0.319567	0.184502	3	1.11964	0.308543	0.178138	3	-0.01968	0.2565	0.942527	>0.999999999999999	No	WP_001123839.1			Uncharacterized protein
ACX60_RS07180	1.49169	0	0	1	1.45274	0	0	1						WP_000650375.1			Uncharacterized protein
ACX60_RS07185	0.997343	0.272142	0.0785606	12	0.949772	0.279168	0.0805889	12	-0.04757	0.1125	0.676631	>0.999999999999999	No	WP_000825561.1			Uncharacterized protein
ACX60_RS07190	0.871343	0.264389	0.0591193	20	0.956753	0.318228	0.0636455	25	0.08541	0.08869	0.340953	>0.999999999999999	No	WP_001019948.1	yhbS	putative acetyltransferase	GCN5 family acetyltransferase (GNAT family N-acetyltransferase) (N-acetyltransferase)
ACX60_RS07195	0.988316	0.345418	0.033085	109	0.986932	0.353069	0.0342931	106	-0.001384	0.04764	0.976846	>0.999999999999999	No	WP_049594822.1	TC.FEV.OM1, fhuE, fpvA, fptA	outer-membrane receptor for ferric coprogen and ferric-rhodotorulic acid	Porin
ACX60_RS07200	1.01191	0.278463	0.0264306	111	0.998739	0.335244	0.0316776	112	-0.01317	0.04129	0.750069	>0.999999999999999	No	WP_000119297.1	ompW	outer membrane protein
ACX60_RS07205	0.961458	0.305328	0.0763319	16	1.02589	0.249922	0.0624805	16	0.06444	0.09864	0.518588	>0.999999999999999	No
ACX60_RS07210	0.54218	0.409556	0.2896	2	0.613369	0.430081	0.304114	2	0.07119	0.4199	0.880984	>0.999999999999999	No	WP_000720309.1			DNA breaking-rejoining protein
ACX60_RS07215	0.979282	0.387416	0.0438662	78	1.00252	0.39781	0.0447572	79	0.02324	0.06268	0.711365	>0.999999999999999	No	WP_000193584.1			ABC transporter ATP-binding protein
ACX60_RS07220	0.86105	0.375772	0.1133	11	0.843452	0.297363	0.0940344	10	-0.0176	0.1489	0.907186	>0.999999999999999	No	WP_001109442.1			Universal stress protein
ACX60_RS07225	1.46224	0.456753	0.322973	2	1.38169	0.416447	0.294473	2	-0.08055	0.4371	0.87077	>0.999999999999999	No	WP_000774578.1			Uncharacterized protein
ACX60_RS07230	0.1	X	X		0.1	X	X
ACX60_RS07235	0.815939	0.314397	0.068607	21	0.862101	0.32844	0.0700235	22	0.04616	0.09813	0.640563	>0.999999999999999	No	WP_000221476.1			RDD family protein
ACX60_RS07240	0.931938	0.354116	0.0303652	136	0.957295	0.340694	0.0292142	136	0.02536	0.04214	0.547825	>0.999999999999999	No	WP_000675115.1	mgtA, mgtB	Mg2+-importing ATPase	Magnesium-translocating P-type ATPase
ACX60_RS07245	0.993218	0.234357	0.0297634	62	0.985819	0.299397	0.0386519	60	-0.007398	0.04859	0.879236	>0.999999999999999	No	WP_000775746.1	mgtC	putative Mg2+ transporter-C (MgtC) family protein	Methyltransferase
ACX60_RS07250	0.938254	0.345381	0.0690762	25	0.844311	0.328906	0.0685816	23	-0.09394	0.09754	0.340531	>0.999999999999999	No	WP_001169535.1	benE	benzoate membrane transport protein	Benzoate transporter family protein
ACX60_RS07255	0.94426	0.261937	0.0414159	40	0.969299	0.269322	0.043126	39	0.02504	0.05977	0.676439	>0.999999999999999	No	WP_000344223.1			AsnC family protein
ACX60_RS07260	0.844777	0.450022	0.0808263	31	0.841785	0.39772	0.0738547	29	-0.002992	0.1099	0.978385	>0.999999999999999	No	WP_000467074.1	leuE	leucine efflux protein	Leucine export protein LeuE
ACX60_RS07265	0.847956	0.371828	0.0876406	18	0.775553	0.514072	0.117936	19	-0.0724	0.1482	0.62825	>0.999999999999999	No	WP_000149846.1	E2.2.1.2, talA, talB	transaldolase	Transaldolase (EC 2.2.1.2)
ACX60_RS07270	0.966618	0.322639	0.0451785	51	0.960353	0.340898	0.0477353	51	-0.006266	0.06572	0.924243	>0.999999999999999	No	WP_001024733.1			Bacterial regulatory helix-turn-helix, lysR family protein
ACX60_RS07275	0.939624	0.396382	0.114426	12	0.982567	0.36413	0.105115	12	0.04294	0.1554	0.784839	>0.999999999999999	No	WP_005135057.1			Uncharacterized protein
ACX60_RS07280	0.966462	0.36751	0.0560448	43	1.00162	0.284904	0.0439616	42	0.03516	0.07144	0.623902	>0.999999999999999	No	WP_000047940.1	E2.3.1.9, atoB	acetyl-CoA C-acetyltransferase	Acetyl-CoA C-acyltransferase (EC 2.3.1.16)
ACX60_RS07285	0.865596	0.258445	0.0563974	21	0.925351	0.309911	0.0646209	23	0.05976	0.08649	0.493436	>0.999999999999999	No	WP_000132118.1	fabG	3-oxoacyl-[acyl-carrier protein] reductase	3-oxoacyl-ACP reductase
ACX60_RS07290	0.926943	0.393866	0.0744337	28	0.884029	0.339841	0.0642239	28	-0.04291	0.09831	0.664203	>0.999999999999999	No	WP_001097350.1			MaoC like domain protein
ACX60_RS07295	0.92157	0.331963	0.0538515	38	0.89561	0.408115	0.0662049	38	-0.02596	0.08534	0.761833	>0.999999999999999	No	WP_000588778.1			Beta-lactamase family protein
ACX60_RS07300	0.842334	0.384424	0.0961061	16	0.85067	0.346593	0.0816927	18	0.008337	0.1253	0.947388	>0.999999999999999	No	WP_000323813.1			TetR family transcriptional regulator
ACX60_RS07305	1.03298	0.363677	0.0404085	81	0.993922	0.416262	0.0477486	76	-0.03905	0.06228	0.531549	>0.999999999999999	No	WP_001170327.1	smvA, qacA, lfrA	MFS transporter, DHA2 family, multidrug resistance protein	Methyl viologen resistance protein SmvA
ACX60_RS07310	0.1	X	X		0.1	X	X							WP_005135060.1	dnaX	DNA polymerase III subunit gamma/tau
ACX60_RS07315	0.979731	0.277601	0.0201393	190	1.00546	0.285744	0.0205683	193	0.02572	0.02879	0.372196	>0.999999999999999	No	WP_000632988.1	plc	phospholipase C	Phospholipase C, phosphocholine-specific
ACX60_RS07320	0.887885	0.294435	0.0786911	14	0.91815	0.323381	0.0834967	15	0.03027	0.1151	0.794621	>0.999999999999999	No	WP_000165801.1	ybgC	acyl-CoA thioester hydrolase	Thioesterase superfamily protein
ACX60_RS07325	0.919758	0.449376	0.0710525	40	0.954299	0.435646	0.0688817	40	0.03454	0.09896	0.727997	>0.999999999999999	No	WP_000017873.1	E1.1.1.1, adh	alcohol dehydrogenase	Alcohol dehydrogenase
ACX60_RS07330	0.983814	0.334697	0.0443317	57	0.978293	0.391092	0.0542347	52	-0.005521	0.06955	0.936872	>0.999999999999999	No	WP_005135062.1			Lactonase
ACX60_RS07335	0.1	X	X		0.1	X	X							WP_000388074.1	E3.1.3.48	protein-tyrosine phosphatase	Protein-tyrosine-phosphatase
ACX60_RS07340	0.1	X	X		0.1	X	X							WP_001166918.1	murB	UDP-N-acetylmuramate dehydrogenase	UDP-N-acetylenolpyruvoylglucosamine reductase (EC 1.3.1.98) (UDP-N-acetylmuramate dehydrogenase)
ACX60_RS07345	0.940925	0.374886	0.0524945	51	0.907957	0.427416	0.0598503	51	-0.03297	0.07961	0.679676	>0.999999999999999	No	WP_001127151.1			Uncharacterized protein
ACX60_RS07350	0.802751	0.412643	0.130489	10	0.873289	0.333541	0.100567	11	0.07054	0.163	0.670111	>0.999999999999999	No	WP_001290023.1			Alpha/beta hydrolase family protein
ACX60_RS07355	1.0032	0.389004	0.0452208	74	1.03803	0.37373	0.0428697	76	0.03483	0.06228	0.576785	>0.999999999999999	No	WP_000157981.1			Conserved region in glutamate synthase family protein
ACX60_RS07360	1.02044	0.140089	0.0495288	8	0.779698	0.370301	0.123434	9	-0.2407	0.1394	0.104673	0.927875	No	WP_000075463.1			Uncharacterized protein
ACX60_RS07365	0.814343	0.367726	0.212307	3	0.524032	0.347542	0.173771	4	-0.2903	0.2717	0.334161	>0.999999999999999	No	WP_000043926.1			Bacterial regulatory s, tetR family protein
ACX60_RS07370	0.974004	0.363566	0.0485836	56	0.975745	0.356268	0.0471889	57	0.001741	0.06772	0.979533	>0.999999999999999	No	WP_000037357.1			Uncharacterized protein
ACX60_RS07375	0.929117	0.297792	0.049632	36	0.964983	0.337646	0.0570726	35	0.03587	0.0755	0.63625	>0.999999999999999	No	WP_000773628.1			Integrase
ACX60_RS07380	1.0142	0.1594	0.071286	5	1.09269	0.126722	0.0566717	5	0.07849	0.09107	0.413831	>0.999999999999999	No	WP_000910238.1			Uncharacterized protein
ACX60_RS07385	0.928472	0.366879	0.0473639	60	0.975839	0.3904	0.0495809	62	0.04737	0.06864	0.49147	>0.999999999999999	No	WP_000005652.1			Uncharacterized protein
ACX60_RS07390	0.821989	0.331791	0.19156	3	0.880675	0.22276	0.128611	3	0.05869	0.2307	0.811765	>0.999999999999999	No	WP_000048748.1			Uncharacterized protein
ACX60_RS07395	0.1	X	X		0.1	X	X							WP_000147327.1			Uncharacterized protein
ACX60_RS07400	0.903372	0.278966	0.124757	5	0.995847	0.115459	0.0516348	5	0.09247	0.135	0.512761	>0.999999999999999	No	WP_000654848.1			Uncharacterized protein
ACX60_RS07405	1.00814	0.444566	0.0994079	20	1.0294	0.357781	0.0800023	20	0.02127	0.1276	0.86852	>0.999999999999999	No	WP_001061220.1			Uncharacterized protein
ACX60_RS07410	0.950779	0.245074	0.026125	88	0.982223	0.278796	0.0292257	91	0.03144	0.03929	0.424548	>0.999999999999999	No	WP_001207475.1			AAA family ATPase
ACX60_RS07415	0.910458	0.43461	0.0971817	20	0.98819	0.347822	0.0797959	19	0.07773	0.1265	0.542569	>0.999999999999999	No	WP_000181044.1			Uncharacterized protein
ACX60_RS07420	0.922173	0.42131	0.108782	15	0.673499	0.431194	0.119592	13	-0.2487	0.1614	0.135437	0.953149	No	WP_001101042.1			Uncharacterized protein
ACX60_RS07425	1.06996	0.282588	0.094196	9	1.09892	0.406787	0.128637	10	0.02896	0.1626	0.860725	>0.999999999999999	No	WP_000054453.1			Uncharacterized protein
ACX60_RS07430	0.848708	0.324561	0.0676756	23	1.03273	0.319912	0.0653017	24	0.184	0.09401	0.0565223	0.756741	No	WP_000029179.1			Uncharacterized protein
ACX60_RS07435	1.09755	0.119891	0.0599453	4	1.21383	0.1586	0.0647482	6	0.1163	0.09379	0.250174	>0.999999999999999	No	WP_000105766.1			Geranylgeranyl reductase
ACX60_RS07440	0.981271	0.103944	0.0519719	4	0.924199	0.13988	0.0699401	4	-0.05707	0.08714	0.53677	>0.999999999999999	No	WP_000051076.1			Uncharacterized protein
ACX60_RS07445	1.09947	0.114684	0.0512881	5	1.06047	0.220654	0.110327	4	-0.039	0.113	0.740178	>0.999999999999999	No	WP_001095599.1			Uncharacterized protein
ACX60_RS07450	0.85934	0.341539	0.0853848	16	0.80734	0.370936	0.0957752	15	-0.052	0.128	0.687445	>0.999999999999999	No	WP_000102847.1			Uncharacterized protein
ACX60_RS07455	0.93576	0.338962	0.0327687	107	0.828296	0.341032	0.0341032	100	-0.1075	0.04729	0.0240827	0.541415	No	WP_001091618.1	DNMT1, dcm	DNA (cytosine-5)-methyltransferase 1	Multidrug DMT transporter
ACX60_RS07460	0.901835	0.384266	0.145239	7	0.746334	0.355725	0.159085	5	-0.1555	0.2185	0.492879	>0.999999999999999	No	WP_001110402.1
ACX60_RS07465	0.834983	0.456122	0.107509	18	0.911902	0.482305	0.107847	20	0.07692	0.1527	0.617616	>0.999999999999999	No	WP_000544508.1			Uncharacterized protein
ACX60_RS07470	1.06173	0.404286	0.0808573	25	1.03521	0.514769	0.105077	24	-0.02652	0.1319	0.841537	>0.999999999999999	No	WP_000647824.1			Uncharacterized protein
ACX60_RS07475	0.968772	0.279941	0.0437195	41	1.08282	0.378056	0.0563573	45	0.1141	0.07231	0.118512	0.936789	No
ACX60_RS07480	0.919321	0.283212	0.0785488	13	1.05978	0.383223	0.0958057	16	0.1405	0.1278	0.281631	>0.999999999999999	No
ACX60_RS18990	1.01909	0.158387	0.0289174	30	1.13013	0.20069	0.0354774	32	0.111	0.04612	0.0191541	0.488298	No	WP_053100974.1			Uncharacterized protein
ACX60_RS07490	1.03262	0.383369	0.0613882	39	1.15442	0.370609	0.0609278	37	0.1218	0.08657	0.163653	0.980272	No	WP_000097328.1			Uncharacterized protein
ACX60_RS07495	0.976178	0.0343114	0.0140076	6	1.02696	0.191618	0.0782276	6	0.05078	0.07947	0.53718	>0.999999999999999	No	WP_000992310.1			Antitermination protein
ACX60_RS07500	0.92589	0.460604	0.0940204	24	0.969239	0.45478	0.0891897	26	0.04335	0.1295	0.739331	>0.999999999999999	No	WP_000991752.1			Phage antirepressor protein
ACX60_RS07505	0.979911	0.248001	0.0517117	23	1.09806	0.245823	0.0501785	24	0.1182	0.07204	0.107964	0.936789	No	WP_000401165.1			Uncharacterized protein
ACX60_RS07510	0.697217	0.517907	0.195751	7	0.624462	0.512027	0.193528	7	-0.07275	0.2753	0.796029	>0.999999999999999	No	WP_000469283.1			Uncharacterized protein
ACX60_RS07515	1.35307	0	0	1	1.38392	0	0	1
ACX60_RS07520	1.01333	0.377373	0.154062	6	1.11806	0.264785	0.108098	6	0.1047	0.1882	0.5901	>0.999999999999999	No	WP_000341081.1			Uncharacterized protein
ACX60_RS07525	0.982955	0.247963	0.0486295	26	1.11342	0.239886	0.043797	30	0.1305	0.06529	0.0507241	0.732387	No	WP_000435236.1			Uncharacterized protein
ACX60_RS07530	1.06626	0.228326	0.0932139	6	1.12968	0.273675	0.10344	7	0.06342	0.1414	0.662354	>0.999999999999999	No	WP_000729376.1			Uncharacterized protein
ACX60_RS07535	0.870208	0.376996	0.0508342	55	1.02005	0.320018	0.0423874	57	0.1498	0.06599	0.025121	0.547231	No	WP_000102084.1			Terminase
ACX60_RS07540	0.920622	0.344999	0.0609878	32	0.999047	0.425158	0.0763607	31	0.07843	0.0974	0.423848	>0.999999999999999	No	WP_001286363.1			Uncharacterized protein
ACX60_RS07545	0.857412	0.402684	0.0761001	28	0.971137	0.399274	0.0728972	30	0.1137	0.1053	0.284993	>0.999999999999999	No	WP_000179750.1			Phage head morphogenesis protein
ACX60_RS07550	0.610869	0.479228	0.159743	9	0.818205	0.567555	0.189185	9	0.2073	0.2476	0.414722	>0.999999999999999	No	WP_000965191.1			Uncharacterized protein
ACX60_RS07555	0.872321	0.303267	0.123808	6	0.849582	0.421989	0.159497	7	-0.02274	0.2074	0.914663	>0.999999999999999	No	WP_000004365.1			Uncharacterized protein
ACX60_RS07560	1.07509	0.289555	0.0803081	13	1.22495	0.269055	0.0746223	13	0.1499	0.1096	0.184299	>0.999999999999999	No	WP_001139861.1			Uncharacterized protein
ACX60_RS07565	0.928812	0.308958	0.0674201	21	1.05064	0.400693	0.0854281	22	0.1218	0.1095	0.272326	>0.999999999999999	No	WP_000770049.1			Uncharacterized protein
ACX60_RS07570	0.962355	0.313877	0.0554861	32	1.01883	0.344469	0.0599643	33	0.05647	0.08182	0.492577	>0.999999999999999	No	WP_049594824.1			Phage capsid protein
ACX60_RS07575	0.997566	0.387526	0.0791033	24	1.11346	0.427372	0.0807656	28	0.1159	0.1139	0.313899	>0.999999999999999	No	WP_000692542.1			Stress-responsive nuclear envelope protein
ACX60_RS07580	0.946343	0.392476	0.0836762	22	1.07939	0.411475	0.0877267	22	0.133	0.1212	0.278712	>0.999999999999999	No	WP_000008486.1			Uncharacterized protein
ACX60_RS07585	0.760599	0.340917	0.0945535	13	0.890011	0.397838	0.106327	14	0.1294	0.1431	0.37454	>0.999999999999999	No	WP_000524217.1			Glutamate 5-kinase
ACX60_RS07590	1.05651	0.0913312	0.03452	7	1.13511	0.0852	0.0381026	5	0.0786	0.05207	0.162104	0.977958	No	WP_000247953.1			Uncharacterized protein
ACX60_RS07595	0.909223	0.259096	0.0692464	14	0.977003	0.394363	0.105398	14	0.06778	0.1261	0.595515	>0.999999999999999	No	WP_000539743.1			Uncharacterized protein
ACX60_RS07600	0.809176	0.306795	0.097017	10	0.959855	0.386652	0.0998331	15	0.1507	0.146	0.312659	>0.999999999999999	No	WP_001251846.1			Uncharacterized protein
ACX60_RS07605	0.964909	0.141866	0.0501571	8	1.0002	0.273111	0.0965593	8	0.0353	0.1088	0.750449	>0.999999999999999	No	WP_001277696.1			Uncharacterized protein
ACX60_RS07610	0.97302	0.443512	0.0967823	21	1.12836	0.433543	0.0850247	26	0.1553	0.1285	0.233037	>0.999999999999999	No	WP_000749906.1			Bacterial SH3 domain protein
ACX60_RS07615	0.976644	0.255446	0.0638614	16	1.14343	0.0883576	0.0228138	15	0.1668	0.06962	0.0232625	0.541415	No	WP_000064603.1			Uncharacterized protein
ACX60_RS07620	0.988965	0.34351	0.0381678	81	1.12925	0.388198	0.042106	85	0.1403	0.057	0.014885	0.451526	No	WP_000002414.1			Phage tail protein
ACX60_RS07625	1.01416	0.446586	0.0911591	24	1.06942	0.489898	0.0960769	26	0.05526	0.1329	0.679498	>0.999999999999999	No	WP_000094261.1			Uncharacterized protein
ACX60_RS07630	0.855543	0.415701	0.103925	16	0.866247	0.450754	0.120469	14	0.0107	0.1582	0.946545	>0.999999999999999	No	WP_001185604.1			Uncharacterized protein
ACX60_RS07635	1.13339	0.236287	0.118144	4	1.29679	0.314335	0.157168	4	0.1634	0.1966	0.437752	>0.999999999999999	No	WP_000838146.1			YcfA-like family protein
ACX60_RS07640	1.39186	0	0	1	1.40496	2.22045e-16	2.22045e-16	1						WP_000966688.1			Uncharacterized protein
ACX60_RS07645	1.00952	0.219235	0.050296	19	1.1544	0.202095	0.0441007	21	0.1449	0.06661	0.0359273	0.655287	No	WP_000523932.1			Uncharacterized protein
ACX60_RS07650	0.892889	0.20389	0.0911823	5	1.07583	0.165031	0.0673736	6	0.1829	0.111	0.133745	0.953149	No	WP_031977960.1			Uncharacterized protein
ACX60_RS07655	0.9816	0.307088	0.0170604	324	1.07975	0.343916	0.0190477	326	0.09815	0.02558	0.00013664	0.0161355	Yes	WP_000046542.1			Phage tail protein
ACX60_RS07660	0.81564	0.293152	0.103645	8	1.07106	0.398206	0.120064	11	0.2554	0.1667	0.143798	0.967095	No	WP_000277431.1			Uncharacterized protein
ACX60_RS07665	0.989357	0.213584	0.0396615	29	1.11877	0.185732	0.0323318	33	0.1294	0.05071	0.0132701	0.441421	No	WP_000368392.1			Uncharacterized protein
ACX60_RS07670	0.980407	0.316865	0.054342	34	1.07143	0.363558	0.0614525	35	0.09102	0.0822	0.272127	>0.999999999999999	No	WP_000835157.1			Uncharacterized protein
ACX60_RS07675	0.942014	0.353042	0.028266	156	1.05609	0.36483	0.0285757	163	0.1141	0.04022	0.00485967	0.226313	No	WP_049594825.1			Uncharacterized protein
ACX60_RS07680	0.880568	0.402306	0.142237	8	1.08922	0.244281	0.0863665	8	0.2087	0.1664	0.230417	>0.999999999999999	No	WP_000005350.1			Uncharacterized protein
ACX60_RS07685	0.833521	0.398508	0.0727572	30	0.888253	0.426126	0.0777996	30	0.05473	0.1065	0.609326	>0.999999999999999	No	WP_000066825.1			Lysozyme (EC 3.2.1.17)
ACX60_RS07690	0.900358	0.448647	0.119906	14	1.04765	0.435271	0.102594	18	0.1473	0.1572	0.356246	>0.999999999999999	No	WP_000265239.1			Uncharacterized protein
ACX60_RS07695	1.03699	0.381578	0.0985229	15	1.07208	0.390147	0.104271	14	0.0351	0.1433	0.808412	>0.999999999999999	No	WP_000071917.1			Uncharacterized protein
ACX60_RS07700	0.978426	0.283169	0.0359625	62	1.01553	0.307045	0.0383806	64	0.03711	0.05266	0.482402	>0.999999999999999	No	WP_000829046.1	umuC (P1)	DNA polymerase V	DNA polymerase V subunit UmuC
ACX60_RS07705	0.926953	0.226932	0.0395037	33	0.971556	0.245481	0.0427328	33	0.0446	0.05819	0.446227	>0.999999999999999	No
ACX60_RS07710	0.731613	0.436897	0.165131	7	0.841925	0.362723	0.137097	7	0.1103	0.2146	0.616604	>0.999999999999999	No	WP_000849926.1			Uncharacterized protein
ACX60_RS07715	0.97609	0.316132	0.0383367	68	0.982494	0.327243	0.0393954	69	0.006404	0.05498	0.90745	>0.999999999999999	No	WP_074031690.1	hcaT	MFS transporter, PPP family, 3-phenylpropionic acid transporter
ACX60_RS07720	0.1	X	X		0.1	X	X							WP_001238661.1			Uncharacterized protein
ACX60_RS07725	0.1	X	X		0.1	X	X							WP_000939648.1	accC	acetyl-CoA carboxylase, biotin carboxylase subunit	Acetyl-CoA carboxylase, biotin carboxylase subunit (EC 6.3.4.14)
ACX60_RS07730	0.1	X	X		0.1	X	X							WP_000354611.1	accB, bccP	acetyl-CoA carboxylase biotin carboxyl carrier protein	Biotin carboxyl carrier protein of acetyl-CoA carboxylase
ACX60_RS07735	0.929155	0.323819	0.186957	3	0.558749	0	0	1						WP_000099415.1	aroQ, qutE	3-dehydroquinate dehydratase II	3-dehydroquinate dehydratase (3-dehydroquinase) (EC 4.2.1.10) (Type II DHQase)
ACX60_RS07740	0.909454	0.28665	0.0393745	53	0.882922	0.327046	0.0453532	52	-0.02653	0.05998	0.65919	>0.999999999999999	No	WP_000652013.1	umuC	DNA polymerase V	DNA methylase
ACX60_RS07745	0.785108	0.363791	0.0909478	16	0.924895	0.285871	0.069334	17	0.1398	0.1135	0.227434	>0.999999999999999	No	WP_000039915.1	nasS	two-component system, oxyanion-binding sensor	Nitrate transporter
ACX60_RS07750	1.03854	0.251855	0.0890443	8	1.01858	0.30591	0.10197	9	-0.01996	0.137	0.886115	>0.999999999999999	No	WP_001125253.1	nasT	two-component system, response regulator / RNA-binding antiterminator	Response regulator
ACX60_RS07755	0.917573	0.355448	0.0562012	40	0.976236	0.259005	0.0409522	40	0.05866	0.06954	0.401474	>0.999999999999999	No	WP_000114559.1			Uncharacterized protein
ACX60_RS07760	0.888943	0.421781	0.0444596	90	0.910045	0.396242	0.0427279	86	0.0211	0.06175	0.73297	>0.999999999999999	No	WP_000780168.1	nirB	nitrite reductase (NADH) large subunit	Nitrite reductase large subunit
ACX60_RS07765	1.01006	0.31293	0.0376723	69	1.03516	0.37473	0.0454427	68	0.0251	0.05895	0.670882	>0.999999999999999	No	WP_005135146.1			Nitrate reductase
ACX60_RS07770	0.984609	0.231857	0.0216207	115	0.987093	0.286816	0.0272234	111	0.002484	0.03464	0.94289	>0.999999999999999	No	WP_001084794.1	nasA	assimilatory nitrate reductase catalytic subunit	Nitrate reductase
ACX60_RS07775	0.957048	0.214777	0.0339593	40	0.940864	0.2429	0.0388951	39	-0.01618	0.05155	0.75443	>0.999999999999999	No	WP_001032658.1	mobA	molybdenum cofactor guanylyltransferase	Molybdenum cofactor guanylyltransferase (MoCo guanylyltransferase) (EC 2.7.7.77) (GTP:molybdopterin guanylyltransferase) (Mo-MPT guanylyltransferase) (Molybdopterin guanylyltransferase) (Molybdopterin-guanine dinucleotide synthase) (MGD synthase)
ACX60_RS07780	0.950281	0.375592	0.0358113	110	0.931401	0.367413	0.0347173	112	-0.01888	0.04987	0.705346	>0.999999999999999	No	WP_000968532.1			Dehydrogenase
ACX60_RS07785	0.899148	0.315952	0.0499565	40	0.895737	0.341692	0.0540262	40	-0.00341	0.07358	0.963153	>0.999999999999999	No	WP_005135148.1	moaA, CNX2	GTP 3',8-cyclase	GTP 3',8-cyclase (EC 4.1.99.22) (Molybdenum cofactor biosynthesis protein A)
ACX60_RS07790	0.882098	0.45427	0.171698	7	0.629979	0.497596	0.203143	6	-0.2521	0.264	0.36003	>0.999999999999999	No	WP_001187658.1			ThiS family protein
ACX60_RS07795	1.01399	0.25817	0.0317785	66	1.00738	0.375471	0.0452014	69	-0.006612	0.0557	0.905684	>0.999999999999999	No	WP_000657202.1	MOCS2B, moaE	molybdopterin synthase catalytic subunit	MoaE family protein
ACX60_RS07800	0.935508	0.39141	0.0681357	33	0.970843	0.449625	0.0782697	33	0.03534	0.1038	0.734585	>0.999999999999999	No	WP_000799985.1			Molybdenum cofactor synthesis domain protein
ACX60_RS07805	0.976238	0.317627	0.0390972	66	0.937612	0.392594	0.0490743	64	-0.03863	0.06254	0.537927	>0.999999999999999	No	WP_000012049.1	moeA	molybdopterin molybdotransferase	Molybdopterin molybdenumtransferase MoeA
ACX60_RS07810	0.619135	0.296077	0.209358	2	1.10293	0.293797	0.169624	3	0.4838	0.2689	0.169813	0.993503	No	WP_000870671.1			HxlR-like helix-turn-helix family protein
ACX60_RS07815	1.01594	0.319826	0.0825786	15	0.907851	0.434069	0.108517	16	-0.1081	0.1377	0.438917	>0.999999999999999	No	WP_049594826.1			GntR family transcriptional regulator
ACX60_RS07820	0.949294	0.292481	0.0426627	47	0.893007	0.331614	0.0488938	46	-0.05629	0.0648	0.387357	>0.999999999999999	No	WP_001168995.1			EamA-like transporter family protein
ACX60_RS07825	0.1	X	X	2	0.625445	0.517604	0.366001	2						WP_001047539.1	tusE, dsrC	tRNA 2-thiouridine synthesizing protein E	Sulfurtransferase (EC 2.8.1.-)
ACX60_RS07830	0.1	X	X		0.1	X	X							WP_000194629.1			Uncharacterized protein
ACX60_RS07835	0.1	X	X	3	0.1	X	X	3						WP_000859774.1			Uncharacterized protein
ACX60_RS07840	0.1	X	X	1	0.233712	2.77556e-17	2.77556e-17	1						WP_000105719.1	tusD, dsrE	tRNA 2-thiouridine synthesizing protein D	DsrE/DsrF-like family protein
ACX60_RS07845	1.07636	0.143865	0.0399011	13	1.0186	0.274057	0.0760097	13	-0.05776	0.08585	0.507494	>0.999999999999999	No	WP_000604788.1	galE, GALE	UDP-glucose 4-epimerase	UDP-glucose 4-epimerase GalE (EC 5.1.3.2)
ACX60_RS07850	0.848236	0.374416	0.0564453	44	0.866529	0.340846	0.0513845	44	0.01829	0.07633	0.811167	>0.999999999999999	No	WP_001194768.1	E4.2.1.2B, fumC, FH	fumarate hydratase, class II	Fumarate hydratase class II (Fumarase C) (EC 4.2.1.2) (Aerobic fumarase) (Iron-independent fumarase)
ACX60_RS07855	0.1	X	X		0.1	X	X							WP_000701849.1			Uncharacterized protein
ACX60_RS07860	0.944099	0.303046	0.0913718	11	0.746606	0.382457	0.115315	11	-0.1975	0.1471	0.19453	>0.999999999999999	No	WP_001081040.1			Uncharacterized protein
ACX60_RS07865	1.05256	0.0515153	0.0230383	5	1.04114	0.280136	0.114365	6	-0.01143	0.1281	0.930898	>0.999999999999999	No	WP_000949167.1			Uncharacterized protein
ACX60_RS07870	0.929266	0.361083	0.0532387	46	0.890005	0.447095	0.0659206	46	-0.03926	0.08473	0.644241	>0.999999999999999	No	WP_001120919.1	dadA	D-amino-acid dehydrogenase	FAD binding domain protein
ACX60_RS07875	0.859851	0.383986	0.0991447	15	0.739592	0.390665	0.0976662	16	-0.1203	0.1393	0.394887	>0.999999999999999	No	WP_001139838.1			Uncharacterized protein
ACX60_RS07880	0.1	X	X		0.1	X	X							WP_000226512.1	ispF	2-C-methyl-D-erythritol 2,4-cyclodiphosphate synthase	2-C-methyl-D-erythritol 2,4-cyclodiphosphate synthase (MECDP-synthase) (MECPP-synthase) (MECPS) (EC 4.6.1.12)
ACX60_RS07885	0.876817	0.421671	0.0843343	25	0.917899	0.393057	0.0756439	27	0.04108	0.113	0.717661	>0.999999999999999	No	WP_000209134.1			Uncharacterized protein
ACX60_RS07890	0.87729	0.363572	0.162594	5	0.946312	0.606766	0.247711	6	0.06902	0.3107	0.829158	>0.999999999999999	No	WP_001207983.1	OTC, argF, argI	ornithine carbamoyltransferase	Ornithine carbamoyltransferase (OTCase) (EC 2.1.3.3)
ACX60_RS07895	0.84813	0.270314	0.0854808	10	1.13317	0.37513	0.113106	11	0.285	0.144	0.0625098	0.78958	No	WP_000543879.1	adeN	TetR/AcrR family transcriptional regulator, repressor of the adeIJK operon	Bacterial regulatory s, tetR family protein
ACX60_RS07900	0.91283	0.381389	0.0496526	59	0.950161	0.374619	0.0471975	63	0.03733	0.06846	0.586585	>0.999999999999999	No	WP_000089274.1	glnG, ntrC	two-component system, NtrC family, nitrogen regulation response regulator GlnG	DNA-binding transcriptional regulator NtrC (Nitrogen regulation protein NR(I))
ACX60_RS07905	1.00514	0.324747	0.04028	65	0.967096	0.313454	0.0398087	62	-0.03804	0.05668	0.503347	>0.999999999999999	No	WP_000371970.1	glnL, ntrB	two-component system, NtrC family, nitrogen regulation sensor histidine kinase GlnL	Sensory box protein
ACX60_RS07910	0.1	X	X		0.1	X	X							WP_000856678.1	rimO	ribosomal protein S12 methylthiotransferase	Ribosomal protein S12 methylthiotransferase RimO (S12 MTTase) (S12 methylthiotransferase) (EC 2.8.4.4) (Ribosomal protein S12 (aspartate-C(3))-methylthiotransferase) (Ribosome maturation factor RimO)
ACX60_RS07915	0.1	X	X		0.1	X	X							WP_000852257.1	pyrH	uridylate kinase	Uridylate kinase (UK) (EC 2.7.4.22) (Uridine monophosphate kinase) (UMP kinase) (UMPK)
ACX60_RS07920	0.1	X	X		0.1	X	X							WP_000606428.1	frr, MRRF, RRF	ribosome recycling factor	Ribosome-recycling factor (RRF) (Ribosome-releasing factor)
ACX60_RS07925	0.1	X	X		0.1	X	X							WP_000132219.1	uppS	undecaprenyl diphosphate synthase	Ditrans,polycis-undecaprenyl-diphosphate synthase ((2E,6E)-farnesyl-diphosphate specific) (EC 2.5.1.31) (Ditrans,polycis-undecaprenylcistransferase) (Undecaprenyl diphosphate synthase) (UDS) (Undecaprenyl pyrophosphate synthase) (UPP synthase)
ACX60_RS07930	0.1	X	X		0.1	X	X							WP_000893489.1	E2.7.7.41, CDS1, CDS2, cdsA	phosphatidate cytidylyltransferase	Phosphatidate cytidylyltransferase (EC 2.7.7.41)
ACX60_RS07935	0.1	X	X		0.1	X	X							WP_000194641.1	dxr	1-deoxy-D-xylulose-5-phosphate reductoisomerase	1-deoxy-D-xylulose 5-phosphate reductoisomerase (DXP reductoisomerase) (EC 1.1.1.267) (1-deoxyxylulose-5-phosphate reductoisomerase) (2-C-methyl-D-erythritol 4-phosphate synthase)
ACX60_RS07940	0.591431	0.376877	0.168544	5	0.196088	0.304034	0.152017	4	-0.3953	0.2331	0.133746	0.953149	No	WP_000992586.1	rseP	regulator of sigma E protease	Zinc metalloprotease (EC 3.4.24.-)
ACX60_RS07945	0.1	X	X		0.1	X	X							WP_000171048.1	SAM50, TOB55, bamA	outer membrane protein insertion porin family	Outer membrane protein assembly factor BamA
ACX60_RS07950	0.857074	0.408059	0.13602	9	0.954987	0.369914	0.116977	10	0.09791	0.1784	0.590306	>0.999999999999999	No	WP_001037943.1	hlpA, ompH	outer membrane protein	Outer membrane family protein
ACX60_RS07955	0.1	X	X		0.1	X	X							WP_000868103.1	lpxD	UDP-3-O-[3-hydroxymyristoyl] glucosamine N-acyltransferase	UDP-3-O-acylglucosamine N-acyltransferase (EC 2.3.1.-)
ACX60_RS07960	0.1	X	X		0.1	X	X							WP_000140523.1	fabZ	3-hydroxyacyl-[acyl-carrier-protein] dehydratase	3-hydroxyacyl-[acyl-carrier-protein] dehydratase FabZ (EC 4.2.1.59) ((3R)-hydroxymyristoyl-[acyl-carrier-protein] dehydratase) ((3R)-hydroxymyristoyl-ACP dehydrase) (Beta-hydroxyacyl-ACP dehydratase)
ACX60_RS07965	0.1	X	X		0.1	X	X							WP_000064877.1	lpxA	UDP-N-acetylglucosamine acyltransferase	Acyl-[acyl-carrier-protein]--UDP-N-acetylglucosamine O-acyltransferase (UDP-N-acetylglucosamine acyltransferase) (EC 2.3.1.129)
ACX60_RS07970	0.866595	0.430314	0.175675	6	0.947066	0.369465	0.150833	6	0.08047	0.2315	0.735391	>0.999999999999999	No	WP_001178074.1			Tetratricopeptide repeat family protein
ACX60_RS07975	1.09617	0	0	1	0.1	X	X							WP_000476756.1	recX	regulatory protein	Regulatory protein RecX
ACX60_RS07980	0.803475	0.468927	0.141387	11	0.293347	0.432209	0.14407	9	-0.5101	0.2036	0.022051	0.536106	No	WP_000344169.1	recA	recombination protein RecA	Protein RecA (Recombinase A)
ACX60_RS07985	0.834635	0.321057	0.0802642	16	0.842911	0.324247	0.0837202	15	0.008277	0.1159	0.943579	>0.999999999999999	No	WP_000040959.1	hslR	ribosome-associated heat shock protein Hsp15	Heat shock protein 15
ACX60_RS07990	0.752109	0.483811	0.12492	15	0.834536	0.502814	0.12195	17	0.08243	0.175	0.641059	>0.999999999999999	No	WP_001045484.1	yrfG	5'-nucleotidase	Haloacid dehalogenase
ACX60_RS07995	0.953953	0.0490359	0.0346736	2	0.828855	0.208783	0.147632	2	-0.1251	0.1516	0.496148	>0.999999999999999	No	WP_000798362.1			Uncharacterized protein
ACX60_RS08000	0.847476	0.0378594	0.0267706	2	0.446215	0.110343	0.0780244	2	-0.4013	0.08249	0.0397578	0.679019	No	WP_000525037.1			Uncharacterized protein
ACX60_RS08005	0.92784	0.823382	0.368228	5	0.933447	0.566889	0.283445	4	0.005607	0.4861	0.991119	>0.999999999999999	No	WP_000689659.1			Uncharacterized protein
ACX60_RS08010	0.758392	0.441223	0.0986605	20	0.533018	0.382987	0.092888	17	-0.2254	0.1371	0.109169	0.936789	No	WP_000573229.1			Acetyltransferase (GNAT family N-acetyltransferase)
ACX60_RS08015	0.767994	0.447443	0.169117	7	0.630182	0.379167	0.169569	5	-0.1378	0.2468	0.588832	>0.999999999999999	No	WP_001099948.1			AsnC family protein
ACX60_RS08020	0.937832	0.408802	0.0711634	33	0.87672	0.446806	0.0815752	30	-0.06111	0.1078	0.572822	>0.999999999999999	No	WP_000632779.1	KYNU, kynU	kynureninase	Kynureninase (EC 3.7.1.3) (L-kynurenine hydrolase)
ACX60_RS08025	0.929761	0.300048	0.0314536	91	0.923318	0.321795	0.032843	96	-0.006443	0.04556	0.887691	>0.999999999999999	No	WP_000093795.1			Amino acid permease
ACX60_RS08030	1.00876	0.202438	0.0247318	67	0.971526	0.231959	0.0285522	66	-0.03723	0.03774	0.32561	>0.999999999999999	No	WP_005135157.1			Alpha/beta hydrolase
ACX60_RS08035	0.894585	0.402732	0.0747854	29	0.772854	0.427838	0.083906	26	-0.1217	0.112	0.282094	>0.999999999999999	No	WP_005135159.1			Serine protease
ACX60_RS08040	0.957863	0.359774	0.113771	10	0.882102	0.474355	0.150004	10	-0.07576	0.1883	0.692119	>0.999999999999999	No	WP_000957165.1	TC.SULP	sulfate permease, SulP family	Sodium-independent anion transporter
ACX60_RS08045	0.877004	0.292267	0.168741	3	1.07953	0.106283	0.0613627	3	0.2025	0.1796	0.322407	>0.999999999999999	No	WP_000332532.1			Putative SOS response-associated peptidase (EC 3.4.-.-)
ACX60_RS08050	0.993745	0.321279	0.0386774	69	0.912612	0.338446	0.0407441	69	-0.08113	0.05618	0.15098	0.973637	No	WP_001032866.1	gcd	quinoprotein glucose dehydrogenase	Quinoprotein glucose dehydrogenase
ACX60_RS08055	0.950004	0.0176355	0.0124702	2	0.859329	0.0172504	0.0121979	2	-0.09067	0.01744	0.0350746	0.648778	No	WP_000120225.1			Universal stress protein
ACX60_RS08060	0.833634	0.456552	0.114138	16	0.931906	0.383005	0.0928924	17	0.09827	0.1464	0.506922	>0.999999999999999	No	WP_000203149.1			Cyclic di-GMP phosphodiesterase Gmr (EC 3.1.4.52) (Diguanylate cyclase) (Diguanylate cyclase/phosphodiesterase (GGDEF & EAL domains) with PAS/PAC sensor(S)) (GGDEF domain-containing protein) (GGDEF family protein)
ACX60_RS08065	1.81023	0	0	1	1.82318	0	0	1						WP_001129188.1			Uncharacterized protein
ACX60_RS08070	0.972944	0.37129	0.0875139	18	0.913373	0.34946	0.0873651	16	-0.05957	0.1241	0.634512	>0.999999999999999	No	WP_000163427.1			MarR family protein
ACX60_RS08075	0.940428	0.341773	0.0670272	26	0.785184	0.464291	0.0947729	24	-0.1552	0.1147	0.182168	>0.999999999999999	No	WP_001192464.1	PTS-Fru-EIIC, fruA	PTS system, fructose-specific IIC component	PTS fructose transporter subunit IIBC
ACX60_RS08080	0.853036	0.40773	0.113084	13	0.710648	0.520791	0.139187	14	-0.1424	0.181	0.438868	>0.999999999999999	No	WP_001062809.1	fruK	1-phosphofructokinase	Phosphofructokinase
ACX60_RS08085	0.847449	0.434757	0.0756814	33	0.850095	0.447535	0.0803796	31	0.002646	0.1103	0.980937	>0.999999999999999	No	WP_000880350.1	PTS-EI.PTSI, ptsI	phosphotransferase system, enzyme I, PtsI	Phosphoenolpyruvate--protein phosphotransferase
ACX60_RS08090	0.866287	0.378836	0.0614553	38	0.771304	0.409545	0.0673288	37	-0.09498	0.09106	0.300371	>0.999999999999999	No	WP_000361720.1			Alpha/beta hydrolase
ACX60_RS08095	1.18868	0	0	1	0.951353	1.11022e-16	1.11022e-16	1						WP_049594887.1			Uncharacterized protein
ACX60_RS08100	0.751944	0	0	1	0.930902	0	0	1						WP_000949688.1			Uncharacterized protein
ACX60_RS08105	0.796428	0.560763	0.211949	7	0.763681	0.624375	0.235992	7	-0.03275	0.3172	0.919479	>0.999999999999999	No	WP_000838057.1			Uncharacterized protein
ACX60_RS08110	0.95348	0.273409	0.0426993	41	0.857597	0.30924	0.0488951	40	-0.09588	0.06482	0.143032	0.967095	No	WP_001186685.1	TC.LIVCS	branched-chain amino acid:cation transporter, LIVCS family	Branched-chain amino acid transport system carrier protein
ACX60_RS08115	0.834142	0.424109	0.173142	6	0.745046	0.398425	0.178181	5	-0.0891	0.25	0.729785	>0.999999999999999	No	WP_001202782.1	map	methionyl aminopeptidase	Methionine aminopeptidase (MAP) (MetAP) (EC 3.4.11.18) (Peptidase M)
ACX60_RS08120	0.833285	0.524132	0.234399	5	1.08878	0.310535	0.138876	5	0.2555	0.2725	0.375804	>0.999999999999999	No	WP_000954520.1			LysR family transcriptional regulator
ACX60_RS08125	0.1	X	X		0.1	X	X							WP_000121842.1			Uncharacterized protein
ACX60_RS08130	0.1	X	X		0.1	X	X							WP_000138830.1	grxD, GLRX5	monothiol glutaredoxin	Glutaredoxin
ACX60_RS08135	0.888681	0.369111	0.0538404	47	0.731669	0.414519	0.0632135	43	-0.157	0.0826	0.0606068	0.787358	No	WP_000129946.1	argD	acetylornithine/N-succinyldiaminopimelate aminotransferase	Acetylornithine aminotransferase (ACOAT) (EC 2.6.1.11)
ACX60_RS08140	1.00412	0.211962	0.122377	3	0.908883	0.300406	0.173439	3	-0.09524	0.2123	0.676905	>0.999999999999999	No	WP_000156920.1			CBS domain protein
ACX60_RS08145	0.741706	0.371705	0.140491	7	0.677608	0.40232	0.152062	7	-0.0641	0.207	0.762167	>0.999999999999999	No	WP_000264360.1			Uncharacterized protein
ACX60_RS08150	0.1	X	X		0.1	X	X							WP_000616034.1			Uncharacterized protein
ACX60_RS08155	1.003	0.215446	0.0422525	26	0.917111	0.301306	0.0602612	25	-0.08589	0.07312	0.245863	>0.999999999999999	No	WP_000185571.1			Uncharacterized protein
ACX60_RS08160	0.761396	0	0	1	0.496012	0	0	1						WP_000955083.1			Uncharacterized protein
ACX60_RS08165	0.1	X	X		0.1	X	X							WP_001187342.1	ftsY	fused signal recognition particle receptor	Signal recognition particle receptor FtsY (SRP receptor)
ACX60_RS08170	0.98646	0.223238	0.037734	35	0.984123	0.225148	0.0370141	37	-0.002337	0.05287	0.964867	>0.999999999999999	No	WP_000102943.1	K07078	uncharacterized protein	Nitroreductase family protein
ACX60_RS08175	0.872177	0.424817	0.122634	12	0.792745	0.584323	0.17618	11	-0.07943	0.2117	0.711219	>0.999999999999999	No	WP_000175347.1	K09909	uncharacterized protein	Uncharacterized protein
ACX60_RS08180	0.76044	0.326836	0.108945	9	0.807941	0.301454	0.100485	9	0.0475	0.1482	0.752741	>0.999999999999999	No	WP_000593799.1			Acetyltransferase (GNAT family N-acetyltransferase)
ACX60_RS08185	1.00042	0.261097	0.184624	2	0.608716	0.360702	0.255055	2	-0.3917	0.3149	0.339514	>0.999999999999999	No	WP_000179560.1			Cyd operon YbgE family protein
ACX60_RS08190	1.12021	0.255049	0.0850164	9	0.91504	0.238735	0.0844056	8	-0.2052	0.1203	0.108709	0.936789	No	WP_000270276.1	cydX	cytochrome bd-I ubiquinol oxidase subunit X	Cyd operon protein YbgT
ACX60_RS08195	0.951636	0.399951	0.0589696	46	0.901171	0.431292	0.0657714	43	-0.05047	0.08811	0.568288	>0.999999999999999	No	WP_000575166.1	cydB	cytochrome bd ubiquinol oxidase subunit II	Cytochrome d ubiquinol oxidase subunit II
ACX60_RS08200	0.878754	0.483299	0.093011	27	0.952741	0.471387	0.0942775	25	0.07399	0.1326	0.579257	>0.999999999999999	No	WP_000622640.1	cydA	cytochrome bd ubiquinol oxidase subunit I	Cytochrome d terminal oxidase subunit 1
ACX60_RS08205	0.1	X	X		0.1	X	X							WP_000053889.1			Uncharacterized protein
ACX60_RS08210	0.984014	0.0572847	0.0330733	3	0.982799	0.139055	0.0802833	3	-0.001215	0.08683	0.989505	>0.999999999999999	No	WP_000753034.1			Uncharacterized protein
ACX60_RS08215	1.14044	0.221121	0.11056	4	0.484882	0.23162	0.16378	2	-0.6556	0.1938	0.0277218	0.57288	No	WP_049594827.1			Rieske
ACX60_RS08220	0.815609	0.372919	0.112439	11	0.838397	0.389455	0.117425	11	0.02279	0.1626	0.889927	>0.999999999999999	No	WP_000246666.1			PfkB carbohydrate kinase family protein
ACX60_RS08225	0.907026	0.3014	0.0439637	47	0.87859	0.361864	0.0516949	49	-0.02844	0.06812	0.677315	>0.999999999999999	No	WP_000831249.1	fiu	catecholate siderophore receptor	Fatty-acyl-CoA synthase
ACX60_RS08230	0.99401	0.249589	0.0304921	67	0.96488	0.319514	0.0384649	69	-0.02913	0.04926	0.55529	>0.999999999999999	No	WP_000215280.1	PITRM1, PreP, CYM1	presequence protease	Peptidase M16
ACX60_RS08235	1.1162	0.392718	0.113368	12	0.826946	0.453223	0.136652	11	-0.2893	0.1764	0.115967	0.936789	No	WP_000885655.1	pldA	phospholipase A1/A2	Phospholipase A1 family protein
ACX60_RS08240	1.02392	0.306805	0.0767012	16	0.887444	0.438058	0.113106	15	-0.1365	0.1351	0.320797	>0.999999999999999	No	WP_000053911.1	trkH, trkG, ktrB	trk system potassium uptake protein	Potassium transporter TrkH
ACX60_RS08245	0.803428	0.463612	0.207333	5	0.58156	0.365065	0.182532	4	-0.2219	0.2846	0.461111	>0.999999999999999	No	WP_001983728.1	trkA, ktrA	trk system potassium uptake protein	NAD binding domain of 6-phosphogluconate dehydrogenase family protein
ACX60_RS08250	0.934015	0.380735	0.0851349	20	0.766112	0.438443	0.0980388	20	-0.1679	0.1298	0.203779	>0.999999999999999	No	WP_000952789.1	E4.3.1.19, ilvA, tdcB	threonine dehydratase	L-threonine dehydratase (EC 4.3.1.19) (Threonine deaminase)
ACX60_RS08255	0.1	X	X		0.1	X	X							WP_000061057.1	rpiA	ribose 5-phosphate isomerase A	Ribose-5-phosphate isomerase A (EC 5.3.1.6) (Phosphoriboisomerase A) (PRI)
ACX60_RS08260	1.09823	0.1492	0.1055	2	0.89756	0	0	1						WP_000110630.1	K07043	uncharacterized protein	Uncharacterized protein
ACX60_RS08265	0.926258	0.32486	0.0329846	97	0.922496	0.327331	0.0334081	96	-0.003763	0.04695	0.936201	>0.999999999999999	No	WP_000886879.1			Uncharacterized protein
ACX60_RS08270	1.02581	0.491518	0.100331	24	1.02103	0.530529	0.115771	21	-0.004781	0.1524	0.975118	>0.999999999999999	No	WP_000626439.1	argC	N-acetyl-gamma-glutamyl-phosphate reductase	N-acetyl-gamma-glutamyl-phosphate reductase (AGPR) (EC 1.2.1.38) (N-acetyl-glutamate semialdehyde dehydrogenase) (NAGSA dehydrogenase)
ACX60_RS08275	0.878674	0.207002	0.0553235	14	0.762747	0.415453	0.107269	15	-0.1159	0.1233	0.355534	>0.999999999999999	No	WP_001181536.1			Uncharacterized protein
ACX60_RS08280	0.952572	0.192923	0.0643077	9	0.890919	0.168586	0.0561953	9	-0.06165	0.0854	0.480762	>0.999999999999999	No	WP_001260033.1	clpS	ATP-dependent Clp protease adaptor protein ClpS	ATP-dependent Clp protease adapter protein ClpS
ACX60_RS08285	0.911655	0.376158	0.0511887	54	0.833645	0.363	0.0485079	56	-0.07801	0.07048	0.270793	>0.999999999999999	No	WP_000952702.1	clpA	ATP-dependent Clp protease ATP-binding subunit ClpA	ATP-dependent Clp protease ATP-binding subunit ClpA
ACX60_RS08290	0.620367	0.41928	0.20964	4	0.826521	0.225303	0.112652	4	0.2062	0.238	0.41965	>0.999999999999999	No	WP_000904308.1	TC.SMR3	small multidrug resistance family-3 protein	UPF0060 membrane protein J518_2785
ACX60_RS08295	0.909197	0.415989	0.0657737	40	0.767994	0.386348	0.0662582	34	-0.1412	0.09393	0.137138	0.953842	No	WP_000993014.1	E2.5.1.54, aroF, aroG, aroH	3-deoxy-7-phosphoheptulonate synthase	Phospho-2-dehydro-3-deoxyheptonate aldolase (EC 2.5.1.54) (3-deoxy-D-arabino-heptulosonate 7-phosphate synthase) (DAHP synthase) (Phospho-2-keto-3-deoxyheptonate aldolase)
ACX60_RS08300	0.947428	0.406534	0.0553223	54	0.885286	0.410472	0.0563827	53	-0.06214	0.07898	0.43319	>0.999999999999999	No	WP_001147226.1			Peroxidase
ACX60_RS08305	0.1	X	X		0.1	X	X							WP_000056571.1			Transcriptional regulator PadR-like family protein
ACX60_RS08310	0.960227	0.339626	0.0331441	105	0.90749	0.353443	0.0338537	109	-0.05274	0.04741	0.26727	>0.999999999999999	No	WP_000061158.1	fadH	2,4-dienoyl-CoA reductase (NADPH2)	NADPH-dependent 2,4-dienoyl-CoA reductase
ACX60_RS08315	0.887224	0.276277	0.0920923	9	0.841863	0.323533	0.114386	8	-0.04536	0.1454	0.759379	>0.999999999999999	No	WP_000171423.1			SnoaL-like domain protein
ACX60_RS08320	0.874336	0.437425	0.106091	17	0.819944	0.329803	0.0824507	16	-0.05439	0.1355	0.690918	>0.999999999999999	No	WP_000266299.1			Lipase
ACX60_RS08325	1.02082	0.21768	0.0276454	62	0.980623	0.22922	0.0293486	61	-0.0402	0.0403	0.320557	>0.999999999999999	No	WP_000513052.1	K07019	uncharacterized protein	Alpha/beta hydrolase
ACX60_RS08330	0.932636	0.291027	0.0751428	15	0.88465	0.295495	0.0789743	14	-0.04799	0.109	0.663134	>0.999999999999999	No	WP_000844947.1	K07044	uncharacterized protein	Putative metal-dependent hydrolase family protein
ACX60_RS08335	1.21544	0.273929	0.0866238	10	1.02801	0.320903	0.0890026	13	-0.1874	0.1269	0.154497	0.97606	No	WP_001284535.1			Uncharacterized protein
ACX60_RS08340	0.1	X	X		0.1	X	X							WP_000148658.1	pyrG, CTPS	CTP synthase	CTP synthase (EC 6.3.4.2) (Cytidine 5'-triphosphate synthase) (Cytidine triphosphate synthetase) (CTP synthetase) (CTPS) (UTP--ammonia ligase)
ACX60_RS08345	0.1	X	X		0.1	X	X							WP_000080538.1	kdsA	2-dehydro-3-deoxyphosphooctonate aldolase (KDO 8-P synthase)	2-dehydro-3-deoxyphosphooctonate aldolase (EC 2.5.1.55) (3-deoxy-D-manno-octulosonic acid 8-phosphate synthase) (KDO-8-phosphate synthase) (KDO 8-P synthase) (KDOPS) (Phospho-2-dehydro-3-deoxyoctonate aldolase)
ACX60_RS08350	0.1	X	X		0.1	X	X							WP_000078452.1	ENO, eno	enolase	Enolase (EC 4.2.1.11) (2-phospho-D-glycerate hydro-lyase) (2-phosphoglycerate dehydratase)
ACX60_RS08355	0.847003	0.404377	0.0953125	18	0.873944	0.419443	0.0962268	19	0.02694	0.1356	0.84364	>0.999999999999999	No	WP_000366082.1			Uncharacterized protein
ACX60_RS08360	0.1	X	X		0.1	X	X							WP_000895057.1	ftsB	cell division protein FtsB	Cell division protein FtsB
ACX60_RS08365	0.1	X	X		0.1	X	X							WP_001216207.1	ispD	2-C-methyl-D-erythritol 4-phosphate cytidylyltransferase	2-C-methyl-D-erythritol 4-phosphate cytidylyltransferase (EC 2.7.7.60) (4-diphosphocytidyl-2C-methyl-D-erythritol synthase) (MEP cytidylyltransferase) (MCT)
ACX60_RS08370	0.865211	0.27564	0.0764487	13	0.861617	0.162844	0.0490993	11	-0.003594	0.09475	0.97009	>0.999999999999999	No	WP_000565984.1	pcaI	3-oxoadipate CoA-transferase, alpha subunit	3-oxoadipate CoA-transferase
ACX60_RS08375	1.03121	0.150612	0.050204	9	0.776213	0.135342	0.0478507	8	-0.255	0.06982	0.00235939	0.147193	No	WP_000121790.1	pcaJ	3-oxoadipate CoA-transferase, beta subunit
ACX60_RS08380	0.82103	0.351022	0.071652	24	0.783737	0.313309	0.0683696	21	-0.03729	0.0998	0.71049	>0.999999999999999	No	WP_005135170.1
ACX60_RS08385	0.969685	0.386931	0.0449798	74	0.899616	0.37786	0.0445312	72	-0.07007	0.06332	0.270283	>0.999999999999999	No	WP_000080966.1	pcaB	3-carboxy-cis,cis-muconate cycloisomerase	3-carboxy-cis,cis-muconate cycloisomerase
ACX60_RS08390	1.01305	0.172087	0.0544187	10	0.885441	0.325745	0.0982158	11	-0.1276	0.1155	0.283027	>0.999999999999999	No	WP_000814775.1	pcaD	3-oxoadipate enol-lactonase	3-oxoadipate enol-lactonase (EC 3.1.1.24)
ACX60_RS08395	0.928289	0.28521	0.0371311	59	0.823866	0.405358	0.0523315	60	-0.1044	0.06435	0.107337	0.936789	No	WP_000168125.1	pcaK	MFS transporter, AAHS family, 4-hydroxybenzoate transporter	4-hydroxybenzoate transporter PcaK
ACX60_RS08400	0.924093	0.335374	0.068458	24	0.985712	0.372022	0.0775719	23	0.06162	0.1032	0.553552	>0.999999999999999	No	WP_000997505.1	pcaC	4-carboxymuconolactone decarboxylase	4-carboxymuconolactone decarboxylase (EC 4.1.1.44)
ACX60_RS08405	0.907087	0.292558	0.0638413	21	0.874818	0.326551	0.0712594	21	-0.03227	0.09567	0.737666	>0.999999999999999	No	WP_000077916.1	pcaH	protocatechuate 3,4-dioxygenase, beta subunit	Protocatechuate 3,4-dioxygenase subunit beta
ACX60_RS08410	0.855888	0.421016	0.0810246	27	0.855623	0.406567	0.0797343	26	-0.0002647	0.1138	0.998152	>0.999999999999999	No	WP_001067206.1	pcaG	protocatechuate 3,4-dioxygenase, alpha subunit	Protocatechuate 3,4-dioxygenase, alpha subunit (EC 1.13.11.3)
ACX60_RS08415	0.880888	0.478312	0.127834	14	0.817136	0.438254	0.117128	14	-0.06375	0.1734	0.71607	>0.999999999999999	No	WP_001056527.1	aroD	3-dehydroquinate dehydratase I	3-dehydroquinate dehydratase (3-dehydroquinase) (EC 4.2.1.10) (Type I DHQase) (Type I dehydroquinase) (DHQ1)
ACX60_RS08420	0.919156	0.420107	0.0619414	46	0.78774	0.443454	0.0676261	43	-0.1314	0.09154	0.154684	0.97606	No	WP_000209786.1	quiC	3-dehydroshikimate dehydratase	3-dehydroshikimate dehydratase
ACX60_RS08425	0.991135	0.305867	0.0382333	64	0.899275	0.341899	0.0437757	61	-0.09186	0.05797	0.115593	0.936789	No	WP_001134236.1	oprB	porin	Porin
ACX60_RS08430	0.958508	0.385472	0.0393421	96	0.87462	0.394824	0.0411632	92	-0.08389	0.05691	0.142169	0.967095	No	WP_000004224.1	quiA	quinate dehydrogenase (quinone)	Quinate dehydrogenase
ACX60_RS08435	0.1	X	X		0.1	X	X							WP_001211835.1			Uncharacterized protein
ACX60_RS08440	0.958854	0.118058	0.04174	8	0.823502	0.203644	0.0769701	7	-0.1354	0.08448	0.133132	0.953149	No	WP_000095350.1	K07112	uncharacterized protein	Transporter component
ACX60_RS08445	1.0615	0.0707801	0.0353901	4	0.932145	0.122159	0.049871	6	-0.1294	0.06833	0.0949676	0.897159	No	WP_000789135.1	K07112	uncharacterized protein	YeeE/YedE family protein
ACX60_RS08450	0.869387	0.356497	0.126041	8	0.923331	0.280536	0.0935121	9	0.05394	0.1546	0.732064	>0.999999999999999	No	WP_001187023.1			Metallo-beta-lactamase superfamily protein
ACX60_RS08455	0.908177	0.310738	0.0621476	25	0.88991	0.307184	0.0591176	27	-0.01827	0.08574	0.832142	>0.999999999999999	No	WP_000030967.1	pcaR	IclR family transcriptional regulator, pca regulon regulatory protein	IclR family transcriptional regulator
ACX60_RS08460	0.860725	0.47178	0.108234	19	0.758879	0.496931	0.117128	18	-0.1018	0.1592	0.526638	>0.999999999999999	No	WP_001059571.1			LysR family transcriptional regulator
ACX60_RS08465	0.93723	0.405307	0.0527665	59	0.862089	0.406541	0.0520522	61	-0.07514	0.07412	0.312786	>0.999999999999999	No	WP_005135175.1			Acyl-CoA dehydrogenase
ACX60_RS08470	0.944016	0.366373	0.0461586	63	0.838578	0.391992	0.051471	58	-0.1054	0.06894	0.128832	0.95244	No	WP_000110884.1			Aminoglycoside phosphotransferase
ACX60_RS08475	0.744071	0.598571	0.189285	10	0.760945	0.475329	0.150312	10	0.01687	0.2417	0.945114	>0.999999999999999	No	WP_000208327.1			Histidine phosphatase family protein
ACX60_RS08480	1.03381	0.142959	0.0220591	42	0.989397	0.17947	0.0287382	39	-0.04442	0.03593	0.220001	>0.999999999999999	No	WP_001140455.1			Short-chain dehydrogenase
ACX60_RS08485	0.93993	0.436302	0.0717276	37	0.860877	0.390612	0.069051	32	-0.07905	0.1004	0.433714	>0.999999999999999	No	WP_005135181.1	benP	benzoate transport porin	Benzoate transporter
ACX60_RS08490	0.864152	0.386823	0.0583158	44	0.983036	0.371217	0.0535806	48	0.1189	0.07905	0.136109	0.953149	No	WP_001076610.1			MFS transporter
ACX60_RS08495	0.98246	0.141488	0.0707438	4	0.899507	0.206664	0.103332	4	-0.08295	0.1252	0.532308	>0.999999999999999	No	WP_000884020.1			MarR family transcriptional regulator
ACX60_RS08500	0.977518	0.34599	0.0602292	33	0.943862	0.40825	0.0721691	32	-0.03366	0.09376	0.720818	>0.999999999999999	No	WP_001028549.1	E3.5.1.4, amiE	amidase	Glutamyl-tRNA amidotransferase
ACX60_RS08505	0.931447	0.376882	0.0646347	34	0.852642	0.45185	0.0753083	36	-0.0788	0.09976	0.432306	>0.999999999999999	No	WP_001038169.1	iacA	indole-3-acetate monooxygenase	Acyl-CoA dehydrogenase
ACX60_RS08510	1.00828	0.349826	0.0480523	53	0.961556	0.368822	0.0516454	51	-0.04673	0.07047	0.508773	>0.999999999999999	No	WP_000387550.1			Putative iacB
ACX60_RS08515	0.899076	0.519041	0.25952	4	0.936253	0.605155	0.302578	4	0.03718	0.3986	0.928731	>0.999999999999999	No	WP_000130495.1			Polyketide cyclase
ACX60_RS08520	0.844996	0.386742	0.0611493	40	0.889312	0.329515	0.0541719	37	0.04432	0.08221	0.591435	>0.999999999999999	No	WP_049594828.1			Rieske (2Fe-2S) protein
ACX60_RS08525	0.807141	0.364356	0.109858	11	0.811808	0.289406	0.0872593	11	0.004667	0.1403	0.973792	>0.999999999999999	No	WP_001056937.1			Ring hydroxylating beta subunit
ACX60_RS08530	0.981838	0.307237	0.137401	5	0.683553	0.372377	0.186189	4	-0.2983	0.2259	0.228162	>0.999999999999999	No	WP_000815905.1	fabG	3-oxoacyl-[acyl-carrier protein] reductase	Short chain dehydrogenase family protein
ACX60_RS08535	1.00337	0.170806	0.044102	15	0.869487	0.287472	0.0797304	13	-0.1339	0.08793	0.139942	0.959981	No	WP_000210282.1			2Fe-2S iron-sulfur cluster binding domain protein
ACX60_RS08540	0.932851	0.270934	0.0521413	27	0.907887	0.309441	0.0606863	26	-0.02496	0.07981	0.755712	>0.999999999999999	No	WP_001101825.1			Flavin oxidoreductase
ACX60_RS08545	0.931993	0.405911	0.0557562	53	0.934374	0.368958	0.0521785	50	0.002381	0.07658	0.975253	>0.999999999999999	No	WP_001077865.1			AraC family transcriptional regulator
ACX60_RS08550	0.941945	0.372558	0.036358	105	0.893994	0.394712	0.0390823	102	-0.04795	0.05333	0.369679	>0.999999999999999	No	WP_001231347.1	AOC3, AOC2, tynA	primary-amine oxidase	Amine oxidase (EC 1.4.3.-)
ACX60_RS08555	0.950472	0.348144	0.0478213	53	0.900561	0.427694	0.0587483	53	-0.04991	0.07575	0.51143	>0.999999999999999	No	WP_000792924.1			Uncharacterized protein
ACX60_RS08560	0.962803	0.313838	0.0398574	62	0.92205	0.316615	0.0412198	59	-0.04075	0.05733	0.478537	>0.999999999999999	No	WP_000005756.1	feaB	phenylacetaldehyde dehydrogenase	NAD-dependent phenylacetaldehyde dehydrogenase
ACX60_RS08565	0.940067	0.319274	0.0271784	138	0.94728	0.319037	0.0275606	134	0.007213	0.03871	0.852317	>0.999999999999999	No	WP_000935114.1	E3.5.1.11	penicillin amidase	Penicillin amidase
ACX60_RS08570	0.966864	0.191709	0.0292354	43	0.940392	0.324945	0.0489874	44	-0.02647	0.05737	0.645676	>0.999999999999999	No	WP_001138968.1	pcaD	3-oxoadipate enol-lactonase	3-oxoadipate enol-lactonase
ACX60_RS08575	1.01558	0.17771	0.0513005	12	0.852991	0.309134	0.0857383	13	-0.1626	0.102	0.124697	0.943671	No	WP_005135190.1
ACX60_RS08580	0.909498	0.514134	0.194324	7	0.821981	0.332154	0.125543	7	-0.08752	0.2314	0.711824	>0.999999999999999	No	WP_005135192.1	pcaJ	3-oxoadipate CoA-transferase, beta subunit
ACX60_RS08585	0.858858	0.317459	0.0957175	11	0.785039	0.36272	0.109364	11	-0.07382	0.1453	0.617065	>0.999999999999999	No	WP_000566012.1	pcaI	3-oxoadipate CoA-transferase, alpha subunit	3-oxoadipate CoA-transferase subunit A (EC 2.8.3.6)
ACX60_RS08590	1.00786	0.229741	0.0372689	38	0.870483	0.321095	0.0514163	39	-0.1374	0.06377	0.0344348	0.648778	No	WP_001081619.1	catA	catechol 1,2-dioxygenase	Catechol 1,2-dioxygenase (EC 1.13.11.1)
ACX60_RS08595	1.0156	0.269541	0.0747572	13	0.914947	0.377892	0.0975713	15	-0.1007	0.1259	0.431333	>0.999999999999999	No	WP_000897235.1	catC	muconolactone D-isomerase	Muconolactone Delta-isomerase (MIase) (EC 5.3.3.4)
ACX60_RS08600	0.94763	0.352033	0.0433323	66	0.929265	0.299557	0.038999	59	-0.01836	0.05883	0.755426	>0.999999999999999	No	WP_001986121.1	catB	muconate cycloisomerase	Muconate and chloromuconate cycloisomerases family protein (EC 5.5.1.-) (Muconate cycloisomerase) (Muconate cycloisomerase 1) (EC 5.5.1.1)
ACX60_RS08605	0.745652	0.451125	0.0852546	28	0.738685	0.374833	0.0735109	26	-0.006967	0.1134	0.951224	>0.999999999999999	No	WP_000423293.1	catM	LysR family transcriptional regulator, cis,cis-muconate-responsive activator of cat and ben genes	HTH-type transcriptional regulator CatM
ACX60_RS08610	0.733995	0.406376	0.117311	12	0.885508	0.125435	0.0378202	11	0.1515	0.128	0.249677	>0.999999999999999	No	WP_001226550.1			Uncharacterized protein
ACX60_RS08615	0.766128	0.433835	0.115947	14	0.869247	0.49831	0.128663	15	0.1031	0.1741	0.558475	>0.999999999999999	No	WP_000029961.1			Bacterial regulatory s, gntR family protein
ACX60_RS08620	0.830969	0.431538	0.0535257	65	0.781451	0.414266	0.0513834	65	-0.04952	0.0742	0.505734	>0.999999999999999	No	WP_001060808.1	K13875, araC	L-arabonate dehydrase	Dihydroxy-acid dehydratase
ACX60_RS08625	0.913621	0.405104	0.068475	35	0.84158	0.448404	0.0737172	37	-0.07204	0.1009	0.477613	>0.999999999999999	No	WP_000345069.1			MFS transporter (Putative tartrate transporter) (Tartrate transporter)
ACX60_RS08630	0.966323	0.401553	0.0598599	45	0.988844	0.390356	0.0609633	41	0.02252	0.08555	0.793002	>0.999999999999999	No	WP_001165788.1			FAH family protein
ACX60_RS08635	0.983786	0.189108	0.0189108	100	0.954561	0.205455	0.0207541	98	-0.02922	0.02805	0.29882	>0.999999999999999	No	WP_000234449.1	aldH	2,5-dioxopentanoate dehydrogenase	Aldehyde dehydrogenase
ACX60_RS08640	1.00367	0.226848	0.0246052	85	0.96886	0.251334	0.027102	86	-0.03481	0.03663	0.343212	>0.999999999999999	No	WP_000351947.1			Acetoacetate decarboxylase
ACX60_RS08645	0.938967	0.462259	0.0770432	36	0.831668	0.38969	0.0658696	35	-0.1073	0.1016	0.294648	>0.999999999999999	No	WP_000542605.1	cpo	non-heme chloroperoxidase	Alpha/beta hydrolase
ACX60_RS08650	0.928415	0.415757	0.0532322	61	0.890557	0.451373	0.0603173	56	-0.03786	0.08016	0.63764	>0.999999999999999	No	WP_000862295.1			2,4-dienoyl-CoA reductase
ACX60_RS08655	0.966562	0.415811	0.0746819	31	0.912846	0.447806	0.0817578	30	-0.05372	0.1106	0.628979	>0.999999999999999	No	WP_000180172.1			Uncharacterized protein
ACX60_RS08660	0.892727	0.354516	0.133994	7	1.03479	0.352181	0.117394	9	0.1421	0.178	0.438114	>0.999999999999999	No	WP_001228605.1			Dihydrofolate reductase
ACX60_RS08665	0.991487	0.310878	0.0408202	58	0.993904	0.404593	0.0526736	59	0.002417	0.06679	0.971196	>0.999999999999999	No	WP_000477543.1			Thiamine biosynthesis protein ThiJ
ACX60_RS08670	0.915834	0.360664	0.104115	12	0.920218	0.343018	0.0990208	12	0.004383	0.1437	0.975938	>0.999999999999999	No	WP_001026795.1			MerR regulatory family protein
ACX60_RS08675	0.925766	0.294197	0.0759613	15	0.822474	0.445568	0.108066	17	-0.1033	0.1355	0.45178	>0.999999999999999	No	WP_000044219.1			Protease I
ACX60_RS08680	0.970764	0.337842	0.0720282	22	0.94002	0.326846	0.0681521	23	-0.03074	0.09909	0.757845	>0.999999999999999	No	WP_000044138.1	ndh	NADH dehydrogenase	Pyridine nucleotide-disulfide oxidoreductase
ACX60_RS08685	0.973168	0.285858	0.0861893	11	0.879638	0.261287	0.0754271	12	-0.09353	0.1141	0.421444	>0.999999999999999	No	WP_000323486.1			Rrf2 family protein
ACX60_RS08690	0.900008	0.357832	0.0437162	67	0.883252	0.2872	0.0353519	66	-0.01676	0.05631	0.766528	>0.999999999999999	No	WP_000155962.1			MBL fold metallo-hydrolase
ACX60_RS08695	1.03202	0.168766	0.0533684	10	0.902689	0.280737	0.093579	9	-0.1293	0.1049	0.234579	>0.999999999999999	No	WP_000113714.1			TetR family transcriptional regulator (TetR/AcrR family transcriptional regulator)
ACX60_RS08700	0.97698	0.205663	0.0358014	33	0.93986	0.218096	0.0374032	34	-0.03712	0.05182	0.476369	>0.999999999999999	No	WP_001004589.1			Bacterial regulatory helix-turn-helix, lysR family protein
ACX60_RS08705	0.724733	0.453063	0.143271	10	0.80723	0.510952	0.161577	10	0.0825	0.2159	0.706918	>0.999999999999999	No	WP_000190709.1			Short chain dehydrogenase family protein
ACX60_RS08710	0.873211	0.352974	0.0415984	72	0.823316	0.397043	0.0461553	74	-0.0499	0.06224	0.424037	>0.999999999999999	No	WP_000272926.1			3-oxoacyl-ACP reductase
ACX60_RS08715	0.992983	0.303197	0.0632209	23	0.873949	0.460289	0.102924	20	-0.119	0.1174	0.316674	>0.999999999999999	No	WP_000154574.1			3-hydroxyacyl-CoA dehydrogenase
ACX60_RS08720	0.980272	0.108216	0.0147263	54	0.95042	0.200549	0.0278112	52	-0.02985	0.03114	0.340005	>0.999999999999999	No	WP_000164987.1			Nodulation protein NodN
ACX60_RS08725	1.00834	0.44647	0.0541425	68	0.983998	0.397205	0.0478179	69	-0.02434	0.07217	0.73648	>0.999999999999999	No	WP_000064139.1			Acyl-CoA dehydrogenase
ACX60_RS08730	0.980007	0.318997	0.0480906	44	0.91121	0.39858	0.0607828	43	-0.0688	0.07731	0.376036	>0.999999999999999	No	WP_005135203.1			Long-chain fatty acid transporter
ACX60_RS08735	0.903598	0.310264	0.0373514	69	0.910542	0.291666	0.0346144	71	0.006945	0.05088	0.891625	>0.999999999999999	No	WP_000166092.1	ACSL, fadD	long-chain acyl-CoA synthetase	Long-chain fatty acid--CoA ligase
ACX60_RS08740	0.952935	0.264589	0.0434982	37	0.904089	0.267786	0.0446311	36	-0.04885	0.06231	0.435708	>0.999999999999999	No	WP_005135204.1	TC.BASS	bile acid:Na+ symporter, BASS family	Bile acid:sodium symporter
ACX60_RS08745	1.09394	0.297028	0.121261	6	0.860452	0.392993	0.160439	6	-0.2335	0.2011	0.272606	>0.999999999999999	No	WP_000225300.1			Uncharacterized protein
ACX60_RS08750	0.91027	0.382348	0.0901202	18	0.922991	0.260037	0.0650093	16	0.01272	0.1136	0.911557	>0.999999999999999	No	WP_001180450.1			TetR family transcriptional regulator
ACX60_RS08755	0.795567	0.384654	0.172022	5	0.595288	0.424913	0.190027	5	-0.2003	0.2563	0.457094	>0.999999999999999	No	WP_001179599.1			Uncharacterized protein
ACX60_RS08760	0.924563	0.353469	0.0539035	43	0.929489	0.387401	0.0577504	45	0.004926	0.07916	0.950523	>0.999999999999999	No	WP_000543946.1			Uncharacterized protein
ACX60_RS08765	0.810116	0.334751	0.149705	5	0.820684	0.545929	0.222875	6	0.01057	0.281	0.970823	>0.999999999999999	No	WP_001257128.1			Uncharacterized protein
ACX60_RS08770	1.34715	0.358766	0.253686	2	0.96525	0	0	1						WP_001055428.1			Uncharacterized protein
ACX60_RS08775	0.95452	0.281171	0.0433856	42	0.91018	0.309746	0.0477948	42	-0.04434	0.06455	0.494079	>0.999999999999999	No	WP_000938695.1			SMI1 / KNR4 family protein
ACX60_RS08780	0.936559	0	0	1	0.128366	0	0	1						WP_000605044.1			Uncharacterized protein
ACX60_RS08785	0.933774	0.32045	0.06409	25	0.853977	0.268715	0.053743	25	-0.0798	0.08364	0.344843	>0.999999999999999	No	WP_001084622.1			Uncharacterized protein
ACX60_RS08790	0.1	X	X		0.1	X	X
ACX60_RS08795	0.1	X	X	1	0.831046	0	0	1						WP_025470163.1			Uncharacterized protein
ACX60_RS08800	0.864797	0.436955	0.195412	5	0.824722	0.439273	0.196449	5	-0.04007	0.2771	0.888582	>0.999999999999999	No	WP_001038396.1			Uncharacterized protein
ACX60_RS08805	0.956359	0.121485	0.0294645	17	0.799401	0.27323	0.064401	18	-0.157	0.07223	0.0370605	0.655287	No	WP_000786785.1			Major Facilitator Superfamily protein
ACX60_RS08810	0.951054	0.299456	0.0446402	45	0.977803	0.384055	0.0560202	47	0.02675	0.07202	0.711189	>0.999999999999999	No	WP_000995636.1			Hydrolase
ACX60_RS08815	0.918454	0.312927	0.048871	41	0.852427	0.325813	0.0528538	38	-0.06603	0.07187	0.361152	>0.999999999999999	No	WP_000126041.1			C4-dicarboxylate ABC transporter
ACX60_RS08820	0.940125	0.29589	0.0820651	13	0.982084	0.226794	0.0629013	13	0.04196	0.1034	0.688488	>0.999999999999999	No	WP_000883496.1	K03710	GntR family transcriptional regulator	GntR family transcriptional regulator
ACX60_RS08825	1.08218	0.171113	0.0342227	25	0.944831	0.325352	0.0727509	20	-0.1373	0.07537	0.0753544	0.83978	No	WP_000404158.1	K13874, araB	L-arabinonolactonase	Calcium-binding protein
ACX60_RS08830	0.930717	0.294012	0.042437	48	0.861259	0.332173	0.047945	48	-0.06946	0.06403	0.280783	>0.999999999999999	No	WP_000053789.1			Sugar (And other) transporter family protein
ACX60_RS08835	0.987153	0.335184	0.0529972	40	0.812485	0.459295	0.0755076	37	-0.1747	0.09115	0.0591294	0.778918	No	WP_001054781.1			LysR family transcriptional regulator
ACX60_RS08840	1.02371	0.286684	0.0397559	52	0.99167	0.321812	0.0446272	52	-0.03204	0.05977	0.59305	>0.999999999999999	No	WP_001166494.1	TC.BAT2	bacterial/archaeal transporter family-2 protein	Uncharacterized protein
ACX60_RS08845	1.05328	0.123736	0.0467677	7	1.16324	0.476764	0.168562	8	0.11	0.1862	0.564989	>0.999999999999999	No	WP_000153882.1	TC.BAT2	bacterial/archaeal transporter family-2 protein	Uncharacterized protein
ACX60_RS08850	0.864997	0.331469	0.0560286	35	0.885137	0.407339	0.0678898	36	0.02014	0.08828	0.820216	>0.999999999999999	No	WP_000105395.1	emrA	membrane fusion protein, multidrug efflux system	Multidrug resistance efflux pump
ACX60_RS08855	0.907254	0.356614	0.0472347	57	0.939451	0.393545	0.051675	58	0.0322	0.07007	0.646761	>0.999999999999999	No	WP_001026281.1	emrB	MFS transporter, DHA2 family, multidrug resistance protein	MFS transporter
ACX60_RS08860	0.870581	0.429511	0.110899	15	0.50269	0.42812	0.123588	12	-0.3679	0.1661	0.0361208	0.655287	No	WP_001278389.1			DNA-binding transcriptional repressor AcrR (TetR family transcriptional regulator) (TetR/AcrR family transcriptional regulator) (Transcriptional regulator, TetR family)
ACX60_RS08865	0.925968	0.330183	0.0340558	94	0.94008	0.288569	0.0296066	95	0.01411	0.04509	0.754665	>0.999999999999999	No	WP_005135215.1	aldH	2,5-dioxopentanoate dehydrogenase	Aldehyde dehydrogenase
ACX60_RS08870	0.934062	0.424524	0.0465975	83	0.91	0.477927	0.053103	81	-0.02406	0.07055	0.733493	>0.999999999999999	No	WP_000999636.1	xylD	xylonate dehydratase	Dihydroxy-acid dehydratase
ACX60_RS08875	0.887715	0.335296	0.0645278	27	0.823703	0.333086	0.0666172	25	-0.06401	0.09277	0.493379	>0.999999999999999	No	WP_001011893.1			Fumarylacetoacetate (FAA) hydrolase family protein
ACX60_RS08880	1.03667	0.435409	0.0679995	41	0.953199	0.44685	0.0724887	38	-0.08347	0.09929	0.403142	>0.999999999999999	No	WP_000774594.1			Bacterial regulatory helix-turn-helix, lysR family protein
ACX60_RS08885	1.05683	0.244214	0.0360074	46	0.959161	0.285313	0.0435099	43	-0.09767	0.05618	0.0856492	0.873714	No	WP_001101634.1	denD	D-erythronate 2-dehydrogenase	NAD-dependent epimerase
ACX60_RS08890	0.952548	0.317672	0.0436357	53	0.99133	0.393011	0.0516049	58	0.03878	0.06823	0.570923	>0.999999999999999	No	WP_000389457.1			MFS transporter
ACX60_RS08895	0.880495	0.332382	0.0525543	40	0.771377	0.359382	0.0568232	40	-0.1091	0.0774	0.162579	0.977958	No	WP_000190902.1	garR, glxR	2-hydroxy-3-oxopropionate reductase	2-hydroxy-3-oxopropionate reductase
ACX60_RS08900	0.850053	0.307514	0.0430606	51	0.881623	0.318372	0.0433249	54	0.03157	0.06115	0.606744	>0.999999999999999	No	WP_000013631.1			Bacterial regulatory helix-turn-helix s, AraC family protein
ACX60_RS08905	0.989539	0.353972	0.0481695	54	0.969794	0.28732	0.0390993	54	-0.01974	0.06204	0.750918	>0.999999999999999	No	WP_000206303.1	yahK	uncharacterized zinc-type alcohol dehydrogenase-like protein	Zinc-binding dehydrogenase family protein
ACX60_RS08910	0.896138	0.406516	0.0668309	37	0.899815	0.393713	0.0638686	38	0.003677	0.0924	0.96837	>0.999999999999999	No	WP_000770283.1	ABC.FEV.S	iron complex transport system substrate-binding protein	Iron transporter
ACX60_RS08915	1.00139	0.282187	0.0361303	61	0.978186	0.346604	0.0455113	58	-0.02321	0.05781	0.68884	>0.999999999999999	No	WP_001055690.1	ABC.FEV.P	iron complex transport system permease protein	Iron transporter
ACX60_RS08920	0.962006	0.312617	0.0406993	59	0.853495	0.391223	0.0500909	61	-0.1085	0.06478	0.0965716	0.899462	No	WP_000614427.1	ABC.FEV.A	iron complex transport system ATP-binding protein	Iron ABC transporter
ACX60_RS08925	1.0957	0.360571	0.136283	7	1.06581	0.360926	0.147347	6	-0.0299	0.2007	0.884281	>0.999999999999999	No	WP_005135219.1			GNAT family N-acetyltransferase (GNAT family acetyltransferase)
ACX60_RS08930	0.899477	0.372519	0.0568086	43	0.790301	0.417934	0.0660812	40	-0.1092	0.08678	0.211968	>0.999999999999999	No	WP_001244444.1			AraC family transcriptional regulator
ACX60_RS08935	0.860624	0.451864	0.0763789	35	0.881425	0.492657	0.0821096	36	0.0208	0.1123	0.85357	>0.999999999999999	No	WP_000965122.1			Probable membrane transporter protein
ACX60_RS08940	0.891536	0.370833	0.0899402	17	0.975499	0.475133	0.11199	18	0.08396	0.1447	0.565588	>0.999999999999999	No	WP_001007519.1	PRPS, prsA	ribose-phosphate pyrophosphokinase	Ribose-phosphate pyrophosphokinase
ACX60_RS08945	0.872763	0.335546	0.0361829	86	0.85356	0.347428	0.038367	82	-0.0192	0.05269	0.715997	>0.999999999999999	No	WP_000152970.1	NAMPT	nicotinamide phosphoribosyltransferase	Nicotinate phosphoribosyltransferase
ACX60_RS08950	0.811742	0.188494	0.0942468	4	0.718971	0.568322	0.254161	5	-0.09277	0.2998	0.766026	>0.999999999999999	No	WP_000155310.1			NUDIX hydrolase
ACX60_RS08955	0.787829	0.338766	0.0977932	12	0.929832	0.27201	0.075442	13	0.142	0.1224	0.257898	>0.999999999999999	No	WP_049594829.1	metF, MTHFR	methylenetetrahydrofolate reductase (NADPH)	Methylenetetrahydrofolate reductase
ACX60_RS08960	0.859135	0.344666	0.114889	9	0.724602	0.40999	0.136663	9	-0.1345	0.1785	0.462084	>0.999999999999999	No	WP_001033313.1			Uncharacterized protein
ACX60_RS08965	0.848864	0.470646	0.125786	14	0.691241	0.417643	0.115833	13	-0.1576	0.1718	0.367605	>0.999999999999999	No	WP_031945438.1			Uncharacterized protein
ACX60_RS08970	0.823193	0	0	1	1.02927	0	0	1						WP_000532659.1			Uncharacterized protein
ACX60_RS08975	1.01587	0.180361	0.0292584	38	1.01214	0.209701	0.0344747	37	-0.003729	0.04513	0.934365	>0.999999999999999	No	WP_005135226.1			Helix-turn-helix transcriptional regulator
ACX60_RS08980	1.02053	0.23579	0.0343935	47	0.858163	0.358297	0.052263	47	-0.1624	0.06256	0.0110033	0.399792	No	WP_000063668.1	iaaH	indoleacetamide hydrolase	Indole acetimide hydrolase
ACX60_RS08985	0.869093	0.376169	0.0437288	74	0.906686	0.390658	0.0442333	78	0.03759	0.06226	0.546895	>0.999999999999999	No
ACX60_RS08990	1.03118	0.294411	0.0497645	35	0.994239	0.366344	0.0637724	33	-0.03694	0.08037	0.647274	>0.999999999999999	No	WP_005135229.1	emrB	MFS transporter, DHA2 family, multidrug resistance protein	MFS transporter
ACX60_RS08995	1.12374	0.250025	0.0510361	24	0.970668	0.221436	0.0483213	21	-0.1531	0.07086	0.0363866	0.655287	No	WP_000611202.1			Uncharacterized protein
ACX60_RS09000	0.98249	0.302153	0.0278154	118	0.906067	0.316086	0.0297349	113	-0.07642	0.04068	0.0615432	0.787358	No	WP_000841515.1			GH3 auxin-responsive promoter
ACX60_RS09005	0.935104	0.41104	0.0559355	54	0.905064	0.432715	0.057824	56	-0.03004	0.08053	0.709847	>0.999999999999999	No	WP_000677746.1			RND transporter
ACX60_RS09010	0.961169	0.374754	0.0424326	78	0.963362	0.364054	0.0414878	77	0.002193	0.05936	0.970573	>0.999999999999999	No	WP_001044492.1			Uncharacterized protein
ACX60_RS09015	0.980004	0.0831701	0.0144781	33	0.982432	0.132857	0.0231275	33	0.002428	0.02729	0.929364	>0.999999999999999	No	WP_000749244.1			Acid phosphatase
ACX60_RS09020	0.704198	0.423103	0.14959	8	0.655912	0.488775	0.172808	8	-0.04829	0.2286	0.835728	>0.999999999999999	No	WP_000817301.1			Uncharacterized protein
ACX60_RS09025	1.0569	0.0507283	0.029288	3	0.651306	0.370923	0.214153	3	-0.4056	0.2161	0.133823	0.953149	No	WP_000193135.1			Phosphohydrolase
ACX60_RS09030	0.966977	0.316601	0.040873	60	0.947587	0.312549	0.0406904	59	-0.01939	0.05768	0.737346	>0.999999999999999	No	WP_000737056.1	hipA	serine/threonine-protein kinase HipA	Toxin HipA
ACX60_RS09035	0.1	X	X		0.1	X	X							WP_001101308.1			Transcriptional regulator
ACX60_RS09040	1.00592	0.236625	0.035274	45	1.0065	0.308786	0.0441123	49	0.0005792	0.05712	0.99193	>0.999999999999999	No
ACX60_RS09045	1.10387	0.27865	0.113758	6	0.648887	0.44137	0.166822	7	-0.455	0.2093	0.0524433	0.734353	No	WP_000658761.1			Uncharacterized protein
ACX60_RS09050	0.1	X	X	1	0.1	X	X	1						WP_001095788.1			Uncharacterized protein
ACX60_RS09055	0.1	X	X		0.1	X	X							WP_000914805.1			Uncharacterized protein
ACX60_RS09060	0.922872	0.33259	0.166295	4	0.972268	0.087402	0.043701	4	0.0494	0.1719	0.783557	>0.999999999999999	No	WP_000651611.1			GNAT family N-acetyltransferase
ACX60_RS09065	0.966898	0.104907	0.042828	6	0.888531	0.101455	0.0414188	6	-0.07837	0.05958	0.217759	>0.999999999999999	No	WP_001037849.1			Uncharacterized protein
ACX60_RS09070	0.928903	0.352721	0.0831372	18	0.880757	0.436401	0.0975822	20	-0.04815	0.1297	0.712565	>0.999999999999999	No	WP_000235279.1			PAAR motif family protein
ACX60_RS09075	0.863973	0.358857	0.0845834	18	0.866004	0.351828	0.0853308	17	0.002031	0.1202	0.98662	>0.999999999999999	No	WP_001080411.1			Uncharacterized protein
ACX60_RS09080	0.846149	0.310158	0.0860223	13	0.955191	0.249766	0.0692726	13	0.109	0.1104	0.333355	>0.999999999999999	No
ACX60_RS09085	0.891695	0.313272	0.0508194	38	0.846386	0.312306	0.052051	36	-0.04531	0.07275	0.535388	>0.999999999999999	No	WP_000049716.1			Short-chain dehydrogenase
ACX60_RS09090	0.759678	0.402581	0.0821765	24	0.779115	0.478852	0.0921551	27	0.01944	0.1248	0.876828	>0.999999999999999	No	WP_000872849.1			Short-chain dehydrogenase
ACX60_RS09095	0.94304	0.401749	0.0598892	45	0.989839	0.36404	0.0536748	46	0.0468	0.08033	0.561665	>0.999999999999999	No	WP_000520422.1	K06889	uncharacterized protein	Alpha/beta hydrolase
ACX60_RS09100	0.976413	0.291447	0.0635989	21	0.963042	0.416651	0.0850485	24	-0.01337	0.1087	0.902679	>0.999999999999999	No	WP_001013805.1			AraC family transcriptional regulator
ACX60_RS09105	0.947502	0.259285	0.0378206	47	0.856932	0.390181	0.057529	46	-0.09057	0.06856	0.189789	>0.999999999999999	No	WP_000373595.1			Uncharacterized protein
ACX60_RS09110	0.936379	0.313282	0.0868889	13	0.810061	0.423745	0.127764	11	-0.1263	0.1506	0.410647	>0.999999999999999	No	WP_000742421.1			Uncharacterized protein
ACX60_RS09115	0.779079	0.470366	0.156789	9	0.931818	0.423044	0.127552	11	0.1527	0.1999	0.454672	>0.999999999999999	No	WP_000837456.1	adeS	two-component system, OmpR family, sensor histidine kinase AdeS	Two-component sensor histidine kinase
ACX60_RS09120	0.980615	0.352946	0.0978895	13	0.948488	0.325295	0.0939045	12	-0.03213	0.1361	0.815489	>0.999999999999999	No	WP_000459546.1	adeR	two-component system, OmpR family, response regulator AdeR	Response regulator receiver domain protein
ACX60_RS09125	0.9177	0.347776	0.0468941	55	0.899431	0.320104	0.0427757	56	-0.01827	0.06343	0.773855	>0.999999999999999	No	WP_005135238.1	adeA	membrane fusion protein, multidrug efflux system	Efflux transporter periplasmic adaptor subunit
ACX60_RS09130	0.854941	0.384892	0.0538956	51	0.833585	0.422825	0.0597964	50	-0.02136	0.08043	0.791142	>0.999999999999999	No	WP_000987595.1	adeB	multidrug efflux pump	Efflux pump membrane transporter
ACX60_RS09135	0.977654	0.274252	0.0325478	71	0.959897	0.306539	0.0361259	72	-0.01776	0.04866	0.715738	>0.999999999999999	No	WP_000166992.1			Daunorubicin resistance protein DrrC
ACX60_RS09140	0.922885	0.310834	0.0937199	11	0.881599	0.346241	0.104396	11	-0.04129	0.1403	0.771569	>0.999999999999999	No	WP_001177166.1			Uncharacterized protein
ACX60_RS09145	0.945852	0.296063	0.0854661	12	0.914302	0.368598	0.106405	12	-0.03155	0.1365	0.819318	>0.999999999999999	No	WP_053100969.1
ACX60_RS09150	1.06267	0.0834541	0.03407	6	1.03501	0.101831	0.0415722	6	-0.02766	0.05375	0.618004	>0.999999999999999	No
ACX60_RS09155	0.914173	0.415231	0.0830461	25	0.999386	0.236069	0.0481874	24	0.08521	0.09704	0.384354	>0.999999999999999	No	WP_001070647.1			AraC family transcriptional regulator
ACX60_RS09160	0.781586	0.451018	0.0713123	40	0.849411	0.454024	0.0727021	39	0.06783	0.1018	0.507359	>0.999999999999999	No	WP_000843236.1			Phenol degradation protein meta
ACX60_RS09165	0.833323	0.370269	0.0872733	18	0.868883	0.380828	0.0897621	18	0.03556	0.1252	0.778109	>0.999999999999999	No	WP_000379602.1			Flavin reductase like domain protein
ACX60_RS09170	0.95372	0.356805	0.0371994	92	0.957824	0.398568	0.0411092	94	0.004104	0.05551	0.941146	>0.999999999999999	No	WP_001252592.1			Alanine-phosphoribitol ligase
ACX60_RS09175	0.922703	0.455444	0.126317	13	0.994894	0.473123	0.131221	13	0.07219	0.1821	0.695348	>0.999999999999999	No	WP_001017890.1			3-oxoacyl-[acyl-carrier-protein] reductase FabG
ACX60_RS09180	1.00604	0.260423	0.0284145	84	0.948095	0.333278	0.0370309	81	-0.05795	0.04647	0.214204	>0.999999999999999	No	WP_000918651.1	E3.1.1.45	carboxymethylenebutenolidase	Carboxymethylenebutenolidase
ACX60_RS09185	1.04403	0.273829	0.0256464	114	0.993949	0.301669	0.028763	110	-0.05008	0.03847	0.194295	>0.999999999999999	No	WP_049594831.1			MFS transporter permease
ACX60_RS09190	1.06956	0.196814	0.0337533	34	1.0223	0.245569	0.0415088	35	-0.04726	0.05367	0.381755	>0.999999999999999	No	WP_005135290.1			AraC family transcriptional regulator
ACX60_RS09195	0.970175	0.312169	0.0481687	42	0.947747	0.273237	0.0426725	41	-0.02243	0.06446	0.72877	>0.999999999999999	No	WP_000163845.1	E1.1.1.30, bdh	3-hydroxybutyrate dehydrogenase	3-hydroxybutyrate dehydrogenase
ACX60_RS09200	0.830513	0.42445	0.0774937	30	0.890331	0.381561	0.0708541	29	0.05982	0.1052	0.571836	>0.999999999999999	No	WP_000263725.1			Citrate transporter (Transporter)
ACX60_RS09205	0.946285	0.256762	0.0468782	30	0.841018	0.312859	0.0580965	29	-0.1053	0.0744	0.162547	0.977958	No	WP_000739329.1			Uncharacterized protein
ACX60_RS09210	0.792378	0.399627	0.120492	11	0.810363	0.633012	0.175566	13	0.01799	0.2211	0.935891	>0.999999999999999	No	WP_000622631.1			Bacterial regulatory s, tetR family protein
ACX60_RS09215	0.889749	0.257084	0.0561004	21	0.895253	0.272776	0.0545552	25	0.005504	0.07867	0.944538	>0.999999999999999	No
ACX60_RS09220	0.937884	0.340296	0.102603	11	0.822477	0.361789	0.114408	10	-0.1154	0.1532	0.460515	>0.999999999999999	No	WP_001044074.1			Uncharacterized protein
ACX60_RS09225	0.1	X	X		0.1	X	X							WP_005135299.1			Uncharacterized protein
ACX60_RS09230	1.057	0.292525	0.0543205	29	1.0117	0.391211	0.073932	28	-0.04531	0.09128	0.621614	>0.999999999999999	No	WP_000172956.1	dhcR	LysR family transcriptional regulator, carnitine catabolism transcriptional activator	Bacterial regulatory helix-turn-helix, lysR family protein
ACX60_RS09235	0.925601	0.337039	0.127389	7	0.958482	0.289957	0.0966523	9	0.03288	0.1567	0.836853	>0.999999999999999	No	WP_001045563.1	E2.8.3.5A, scoA	3-oxoacid CoA-transferase subunit A	3-oxoacid CoA-transferase, A subunit (EC 2.8.3.-)
ACX60_RS09240	0.822818	0.440306	0.16642	7	0.886402	0.549333	0.194219	8	0.06358	0.2598	0.81047	>0.999999999999999	No	WP_000312584.1	E2.8.3.5B, scoB	3-oxoacid CoA-transferase subunit B	Succinyl-CoA--3-ketoacid-CoA transferase
ACX60_RS09245	0.906019	0.441801	0.0757682	34	0.79912	0.429596	0.0736751	34	-0.1069	0.1057	0.315467	>0.999999999999999	No	WP_000414929.1	atoE	short-chain fatty acids transporter	C4-dicarboxylate anaerobic carrier family protein
ACX60_RS09250	0.911917	0.343475	0.0476314	52	0.893718	0.417194	0.057306	53	-0.0182	0.07465	0.807888	>0.999999999999999	No	WP_000095308.1	E2.3.1.9, atoB	acetyl-CoA C-acetyltransferase	Acetyl-CoA C-acetyltransferase family protein
ACX60_RS09255	0.616912	0.328049	0.133925	6	0.933374	0.117679	0.0480423	6	0.3165	0.1423	0.0503354	0.732387	No	WP_001983834.1			HTH-type transcriptional regulator SyrM 1 (LysR family transcriptional regulator) (Transcriptional regulator, LysR family)
ACX60_RS09260	0.735703	0.466099	0.164791	8	0.545461	0.463961	0.175361	7	-0.1902	0.2407	0.443527	>0.999999999999999	No	WP_001047843.1	hypT, qseD	LysR family transcriptional regulator, hypochlorite-specific transcription factor HypT	LysR family transcriptional regulator
ACX60_RS09265	1.13788	0.0277648	0.0196327	2	1.20133	0.119311	0.068884	3	0.06346	0.09012	0.532112	>0.999999999999999	No	WP_001242388.1			Uncharacterized protein
ACX60_RS09270	0.556516	0.486432	0.217539	5	0.663275	0.324571	0.145153	5	0.1068	0.2615	0.693814	>0.999999999999999	No	WP_000922092.1			Uncharacterized protein
ACX60_RS09275	0.529632	0.403114	0.0775794	27	0.709405	0.376618	0.0687607	30	0.1798	0.1033	0.0873664	0.873714	No	WP_000980437.1	aspA	aspartate ammonia-lyase	Aspartate ammonia-lyase (EC 4.3.1.1) (Class II fumarate hydratase)
ACX60_RS09280	0.954469	0.275633	0.0250576	121	0.892493	0.29144	0.0268293	118	-0.06198	0.03669	0.0924548	0.887522	No	WP_000546106.1	TC.FEV.OM	iron complex outermembrane recepter protein	TonB-dependent receptor
ACX60_RS09285	0.899692	0.326566	0.0452866	52	0.880865	0.348473	0.0502978	48	-0.01883	0.0675	0.780908	>0.999999999999999	No	WP_000222730.1	pcaT	MFS transporter, MHS family, dicarboxylic acid transporter PcaT	Alpha-ketoglutarate permease
ACX60_RS09290	0.993995	0.429662	0.143221	9	0.960865	0.403616	0.127635	10	-0.03313	0.1912	0.864466	>0.999999999999999	No	WP_001167096.1			Uncharacterized protein
ACX60_RS09295	0.834325	0.387538	0.0480681	65	0.815444	0.394126	0.0492658	64	-0.01888	0.06882	0.784255	>0.999999999999999	No	WP_000011846.1			Photosystem I reaction center subunit VIII
ACX60_RS09300	0.888693	0.441956	0.0793777	31	0.826559	0.503985	0.0905183	31	-0.06213	0.1204	0.607691	>0.999999999999999	No	WP_000028994.1	ABC.SN.A	NitT/TauT family transport system ATP-binding protein	Sulfonate ABC transporter ATP-binding protein
ACX60_RS09305	0.982887	0.263861	0.0293179	81	0.912961	0.286247	0.0322053	79	-0.06993	0.04351	0.11	0.936789	No	WP_000096316.1	ABC.SN.P	NitT/TauT family transport system permease protein	ABC transporter permease
ACX60_RS09310	0.952137	0.375681	0.0547986	47	0.942104	0.398628	0.057537	48	-0.01003	0.07951	0.899855	>0.999999999999999	No	WP_001249623.1	ABC.SN.S	NitT/TauT family transport system substrate-binding protein	Nitrate ABC transporter substrate-binding protein
ACX60_RS09315	1.09145	0.3413	0.0727654	22	1.03216	0.36375	0.0758471	23	-0.05929	0.1053	0.576169	>0.999999999999999	No	WP_000864076.1			4Fe-4S ferredoxin
ACX60_RS09320	0.945023	0.314946	0.0363668	75	0.913265	0.342327	0.0378037	82	-0.03176	0.05265	0.547279	>0.999999999999999	No	WP_000428990.1			Fumarate reductase/succinate dehydrogenase flavoprotein subunit
ACX60_RS09325	1.01555	0.258625	0.105583	6	0.936694	0.36543	0.149186	6	-0.07885	0.1828	0.67531	>0.999999999999999	No	WP_000080816.1	K03710	GntR family transcriptional regulator	Bacterial regulatory s, gntR family protein
ACX60_RS09330	1.00526	0.300917	0.032639	85	0.988569	0.32513	0.0356876	83	-0.01669	0.04832	0.730218	>0.999999999999999	No	WP_001186397.1	chrA	chromate transporter	Chromate transporter
ACX60_RS09335	0.817355	0.391731	0.0753886	27	0.911207	0.24371	0.0477954	26	0.09385	0.09002	0.302089	>0.999999999999999	No	WP_000771640.1	acpD, azoR	FMN-dependent NADH-azoreductase	FMN-dependent NADH-azoreductase (EC 1.7.-.-) (Azo-dye reductase) (FMN-dependent NADH-azo compound oxidoreductase)
ACX60_RS09340	1.0304	0.180454	0.1276	2	0.851655	0	0	1
ACX60_RS09345	0.944921	0.398493	0.0766901	27	0.893181	0.504386	0.0936622	29	-0.05174	0.1221	0.673373	>0.999999999999999	No	WP_000331400.1	K07506	AraC family transcriptional regulator	Bacterial regulatory helix-turn-helix s, AraC family protein
ACX60_RS09350	0.932268	0.366026	0.0464853	62	0.834896	0.391968	0.0510298	59	-0.09737	0.06891	0.160262	0.977958	No	WP_001023738.1			Multidrug DMT transporter permease
ACX60_RS09355	1.08346	0.356171	0.0839504	18	0.976534	0.277833	0.0717361	15	-0.1069	0.113	0.351233	>0.999999999999999	No	WP_000822383.1	E1.1.1.3	homoserine dehydrogenase	Homoserine dehydrogenase
ACX60_RS09360	0.804081	0.442104	0.0867038	26	0.876719	0.390451	0.0780903	25	0.07264	0.117	0.537499	>0.999999999999999	No	WP_000925658.1	K07090	uncharacterized protein	Probable membrane transporter protein
ACX60_RS09365	0.957165	0.380194	0.0444983	73	0.897938	0.364307	0.0445072	67	-0.05923	0.06305	0.349204	>0.999999999999999	No	WP_000421173.1	sqr	sulfide:quinone oxidoreductase	TIGR01244 family protein
ACX60_RS09370	0.829185	0.346927	0.109708	10	0.886511	0.308149	0.0889549	12	0.05733	0.1397	0.685822	>0.999999999999999	No	WP_000465448.1			Zn-dependent hydrolase
ACX60_RS09375	1.00885	0.47157	0.094314	25	0.970473	0.573604	0.117087	24	-0.03837	0.1497	0.798864	>0.999999999999999	No	WP_001096437.1			Fis family transcriptional regulator
ACX60_RS09380	0.993549	0.407317	0.0798815	26	0.996044	0.388665	0.0721734	29	0.002495	0.1074	0.981552	>0.999999999999999	No	WP_005135313.1	yneE, BEST	ion channel-forming bestrophin family protein	Bestrophin, RFP-TM, chloride channel family protein
ACX60_RS09385	0.955205	0.256667	0.0391414	43	0.884435	0.289077	0.0446055	42	-0.07077	0.05926	0.235794	>0.999999999999999	No	WP_000642313.1	BDH, butB	(R,R)-butanediol dehydrogenase / meso-butanediol dehydrogenase / diacetyl reductase	Zinc-binding dehydrogenase family protein
ACX60_RS09390	0.951787	0.389385	0.0511287	58	0.924443	0.381901	0.0510336	56	-0.02734	0.07226	0.705859	>0.999999999999999	No	WP_000238445.1	butA, budC	meso-butanediol dehydrogenase / (S,S)-butanediol dehydrogenase / diacetyl reductase	Diacetyl reductase
ACX60_RS09395	0.937715	0.322069	0.0323691	99	0.904542	0.347125	0.0347125	100	-0.03317	0.04748	0.485579	>0.999999999999999	No	WP_005135314.1	DLD, lpd, pdhD	dihydrolipoamide dehydrogenase	Dihydrolipoyl dehydrogenase (EC 1.8.1.4)
ACX60_RS09400	0.957794	0.326466	0.0318598	105	1.00487	0.322982	0.030936	109	0.04707	0.0444	0.290234	>0.999999999999999	No	WP_005135315.1	DLAT, aceF, pdhC	pyruvate dehydrogenase E2 component (dihydrolipoamide acetyltransferase)	Dihydrolipoamide acetyltransferase component of pyruvate dehydrogenase complex (EC 2.3.1.-)
ACX60_RS09405	0.921629	0.296802	0.0551148	29	0.82724	0.408206	0.0745279	30	-0.09439	0.09319	0.315389	>0.999999999999999	No	WP_001133053.1	acoB	acetoin:2,6-dichlorophenolindophenol oxidoreductase subunit beta	2,6-dichlorophenolindophenol oxidoreductase subunit beta (EC 1.1.1.-)
ACX60_RS09410	0.997286	0.24372	0.0497492	24	1.01184	0.270917	0.0541834	25	0.01455	0.07372	0.844384	>0.999999999999999	No	WP_001177517.1	acoA	acetoin:2,6-dichlorophenolindophenol oxidoreductase subunit alpha	2,6-dichlorophenolindophenol oxidoreductase subunit alpha (EC 1.1.1.-)
ACX60_RS09415	0.983733	0.299658	0.0611674	24	0.956918	0.524502	0.1049	25	-0.02681	0.1227	0.827986	>0.999999999999999	No	WP_000364555.1	lipA	lipoyl synthase	Lipoyl synthase (EC 2.8.1.8) (Lip-syn) (LS) (Lipoate synthase) (Lipoic acid synthase) (Sulfur insertion protein LipA)
ACX60_RS09420	0.985128	0.170943	0.0382241	20	0.846586	0.431409	0.096466	20	-0.1385	0.1038	0.189762	>0.999999999999999	No	WP_005135316.1			Transcriptional regulator
ACX60_RS09425	0.86767	0.269092	0.0776802	12	0.877839	0.331198	0.0956087	12	0.01017	0.1232	0.934959	>0.999999999999999	No	WP_000126118.1			TENA/THI-4 domain protein
ACX60_RS09430	0.928103	0.327546	0.042286	60	0.910712	0.371584	0.0479713	60	-0.01739	0.06395	0.786133	>0.999999999999999	No	WP_000775755.1			Diguanylate cyclase domain protein
ACX60_RS09435	0.1	X	X		0.1	X	X							WP_000918444.1	aroC	chorismate synthase	Chorismate synthase (CS) (EC 4.2.3.5) (5-enolpyruvylshikimate-3-phosphate phospholyase)
ACX60_RS09440	0.1	X	X		0.1	X	X							WP_000441015.1	prmB	ribosomal protein L3 glutamine methyltransferase	50S ribosomal protein L3 glutamine methyltransferase (L3 MTase) (EC 2.1.1.298) (N5-glutamine methyltransferase PrmB)
ACX60_RS09445	0.895323	0.385906	0.0996406	15	0.932047	0.359865	0.0961778	14	0.03672	0.1388	0.793388	>0.999999999999999	No	WP_001164648.1	trpB	tryptophan synthase beta chain	Tryptophan synthase beta chain (EC 4.2.1.20)
ACX60_RS09450	0.933729	0.53147	0.147403	13	0.805941	0.437511	0.126299	12	-0.1278	0.1957	0.520186	>0.999999999999999	No	WP_000498050.1	K09989	uncharacterized protein	VWA domain containing CoxE-like family protein
ACX60_RS09455	1.02005	0.325452	0.0615047	28	1.02016	0.404228	0.0792757	26	0.0001141	0.09953	0.99909	>0.999999999999999	No	WP_001271631.1			AAA family ATPase (ATP-binding protein)
ACX60_RS09460	0.821161	0.330049	0.11669	8	0.599341	0.419205	0.139735	9	-0.2218	0.1847	0.248502	>0.999999999999999	No	WP_001206390.1
ACX60_RS09465	0.990951	0.173301	0.0522522	11	0.93574	0.19821	0.0626794	10	-0.05521	0.08106	0.504013	>0.999999999999999	No	WP_000543500.1	K09902	uncharacterized protein	YcgL domain-containing protein J517_0022
ACX60_RS09470	0.440903	0	0	1	0.1	X	X	1
ACX60_RS09475	1.05855	0	0	1	0.885312	0	0	1						WP_000367435.1			Uncharacterized protein
ACX60_RS09480	1.11063	0.256773	0.0622766	17	1.02974	0.346565	0.0840544	17	-0.08089	0.1046	0.445059	>0.999999999999999	No	WP_000183704.1			Uncharacterized protein
ACX60_RS09485	1.00592	0.385353	0.0728249	28	1.12736	0.404921	0.0739282	30	0.1214	0.104	0.247656	>0.999999999999999	No	WP_000486122.1	rnd	ribonuclease D	Ribonuclease D
ACX60_RS09490	1.03376	0.780833	0.318774	6	1.02843	0.718242	0.359121	4	-0.005321	0.4893	0.991589	>0.999999999999999	No	WP_000490551.1	recR	recombination protein RecR	Recombination protein RecR
ACX60_RS09495	0.9414	0.478581	0.19538	6	0.487286	0.463219	0.207158	5	-0.4541	0.2857	0.146413	0.967095	No	WP_001024697.1	K09747	uncharacterized protein	Nucleoid-associated protein J517_0028
ACX60_RS09500	1.06878	0.167029	0.0556763	9	0.632786	0.370428	0.140009	7	-0.436	0.1378	0.00689148	0.288599	No	WP_000917295.1			Uncharacterized protein
ACX60_RS09505	0.990057	0.296035	0.0328928	81	0.950751	0.326735	0.0358639	83	-0.03931	0.04872	0.420995	>0.999999999999999	No	WP_005135319.1	metZ	O-succinylhomoserine sulfhydrylase	O-succinylhomoserine sulfhydrylase (OSH sulfhydrylase) (OSHS sulfhydrylase) (EC 2.5.1.-)
ACX60_RS09510	0.960967	0.33176	0.0478855	48	0.959789	0.291205	0.0429359	46	-0.001178	0.0645	0.98547	>0.999999999999999	No	WP_000825826.1			Poly(R)-hydroxyalkanoic acid synthase
ACX60_RS09515	1.00194	0.311968	0.0697582	20	0.878161	0.33077	0.0802236	17	-0.1238	0.1058	0.249897	>0.999999999999999	No	WP_000934176.1			Class I SAM-dependent methyltransferase (SAM-dependent methyltransferase)
ACX60_RS09520	0.917248	0.469369	0.121191	15	0.887245	0.35996	0.0929413	15	-0.03	0.1527	0.845675	>0.999999999999999	No	WP_000800035.1			TonB domain protein
ACX60_RS09525	0.903368	0	0	1	0.1	X	X	1						WP_000826149.1			Uncharacterized protein
ACX60_RS09530	0.844863	0.335939	0.150237	5	0.699546	0.29782	0.14891	4	-0.1453	0.2148	0.520369	>0.999999999999999	No	WP_000564581.1			Uncharacterized protein
ACX60_RS09535	0.964518	0.123758	0.0437552	8	0.95884	0.340124	0.113375	9	-0.005678	0.1275	0.965065	>0.999999999999999	No	WP_000065219.1			S-(Hydroxymethyl)glutathione synthase
ACX60_RS09540	0.1	X	X		0.1	X	X							WP_001037927.1			Uncharacterized protein
ACX60_RS09545	0.967466	0.400685	0.126708	10	0.977204	0.441794	0.127535	12	0.009738	0.1815	0.957734	>0.999999999999999	No	WP_000312749.1	HINT1, hinT, hit	histidine triad (HIT) family protein	Hit-like protein involved in cell-cycle regulation
ACX60_RS09550	0.922638	0.374678	0.0592419	40	0.872767	0.41021	0.0625565	43	-0.04987	0.08644	0.565588	>0.999999999999999	No	WP_000734921.1			Porin
ACX60_RS09555	0.931878	0.0615558	0.0435265	2	0.49282	0.49282	0.348476	2	-0.4391	0.3512	0.337667	>0.999999999999999	No	WP_000183456.1			DUF937 domain-containing protein
ACX60_RS09560	0.915458	0.421752	0.0967565	19	0.95569	0.501658	0.118242	18	0.04023	0.1521	0.792882	>0.999999999999999	No	WP_000840537.1			Uncharacterized protein
ACX60_RS09565	0.950329	0.38303	0.121125	10	0.605565	0.518321	0.163907	10	-0.3448	0.2038	0.107957	0.936789	No	WP_000422841.1			Uncharacterized protein
ACX60_RS09570	0.997282	0.24648	0.0335417	54	0.99009	0.257684	0.0350664	54	-0.007192	0.04853	0.882465	>0.999999999999999	No	WP_000267848.1	ABC-2.P	ABC-2 type transport system permease protein	Antibiotic ABC transporter permease
ACX60_RS09575	0.729261	0.388448	0.107736	13	0.784166	0.385762	0.106991	13	0.05491	0.1518	0.720806	>0.999999999999999	No	WP_000006389.1	ABC-2.P	ABC-2 type transport system permease protein	Uncharacterized protein
ACX60_RS09580	0.96278	0.375611	0.060146	39	0.835556	0.384619	0.0623934	38	-0.1272	0.08664	0.146152	0.967095	No	WP_000567294.1	ABC-2.A	ABC-2 type transport system ATP-binding protein	ABC transporter ATP-binding protein
ACX60_RS09585	0.921417	0.266496	0.0438117	37	0.902437	0.327001	0.0545001	36	-0.01898	0.06973	0.78627	>0.999999999999999	No	WP_001036885.1	ABC-2.TX	HlyD family secretion protein	Multidrug resistance protein MdtN
ACX60_RS09590	0.892768	0.372701	0.0537947	48	0.859291	0.414942	0.0581035	51	-0.03348	0.07944	0.674395	>0.999999999999999	No	WP_000091623.1			Bacterial regulatory s, tetR family protein
ACX60_RS09595	0.1	X	X		0.1	X	X							WP_000013434.1	lpxB	lipid-A-disaccharide synthase	Lipid-A-disaccharide synthase (EC 2.4.1.182)
ACX60_RS09600	1.00458	0.395399	0.0469253	71	0.906459	0.41202	0.0507161	66	-0.09812	0.06899	0.157283	0.976839	No	WP_001025115.1	TC.FEV.OM1, fhuE, fpvA, fptA	outer-membrane receptor for ferric coprogen and ferric-rhodotorulic acid	Ligand-gated channel protein
ACX60_RS09605	0.926141	0.103936	0.0464818	5	0.990216	0.115546	0.0516738	5	0.06408	0.0695	0.383543	>0.999999999999999	No	WP_000966876.1			Uncharacterized protein
ACX60_RS09610	1.00255	0.399246	0.0768349	27	0.990436	0.299105	0.0586594	26	-0.01212	0.09719	0.901279	>0.999999999999999	No	WP_000548743.1			Peptidase
ACX60_RS09615	0.941768	0.239137	0.119569	4	1.19836	0.290955	0.130119	5	0.2566	0.1811	0.199457	>0.999999999999999	No	WP_000971114.1			DUF1634 domain-containing protein
ACX60_RS09620	0.914257	0.31495	0.0524916	36	0.918282	0.406005	0.0667468	37	0.004026	0.08521	0.962451	>0.999999999999999	No	WP_000011876.1	K07090	uncharacterized protein	Probable membrane transporter protein
ACX60_RS09625	0.96892	0.339067	0.0550039	38	1.00824	0.317084	0.0514378	38	0.03932	0.07531	0.603184	>0.999999999999999	No	WP_000572397.1	E2.5.1.54, aroF, aroG, aroH	3-deoxy-7-phosphoheptulonate synthase	Phospho-2-dehydro-3-deoxyheptonate aldolase (EC 2.5.1.54) (3-deoxy-D-arabino-heptulosonate 7-phosphate synthase) (DAHP synthase) (Phospho-2-keto-3-deoxyheptonate aldolase)
ACX60_RS09630	1.00107	0.350388	0.116796	9	0.946637	0.358223	0.119408	9	-0.05443	0.167	0.748737	>0.999999999999999	No	WP_000187500.1	E2.7.8.26, cobS, cobV	adenosylcobinamide-GDP ribazoletransferase	Adenosylcobinamide-GDP ribazoletransferase (EC 2.7.8.26) (Cobalamin synthase) (Cobalamin-5'-phosphate synthase)
ACX60_RS09635	1.01519	0.405015	0.0624952	42	0.944635	0.352606	0.0579681	37	-0.07056	0.086	0.41447	>0.999999999999999	No	WP_001023037.1			Histidine phosphatase
ACX60_RS09640	0.889032	0.361911	0.0877764	17	0.939518	0.347353	0.081872	18	0.05049	0.1199	0.676405	>0.999999999999999	No	WP_001051580.1	cobC, phpB	alpha-ribazole phosphatase	Fructose-2,6-bisphosphatase
ACX60_RS09645	0.858507	0.435278	0.0715592	37	0.820806	0.441035	0.0725058	37	-0.0377	0.1019	0.712405	>0.999999999999999	No	WP_001104726.1	E2.4.2.21, cobU, cobT	nicotinate-nucleotide--dimethylbenzimidazole phosphoribosyltransferase	Nicotinate-nucleotide--dimethylbenzimidazole phosphoribosyltransferase (NN:DBI PRT) (EC 2.4.2.21) (N(1)-alpha-phosphoribosyltransferase)
ACX60_RS09650	0.878803	0.412244	0.103061	16	0.860338	0.411829	0.114221	13	-0.01846	0.1539	0.905366	>0.999999999999999	No	WP_000939714.1	cobP, cobU	adenosylcobinamide kinase / adenosylcobinamide-phosphate guanylyltransferase	Bifunctional adenosylcobalamin biosynthesis protein (EC 2.7.1.156) (EC 2.7.7.62)
ACX60_RS09655	1.30846	0.264231	0.132116	4	1.40554	0.364627	0.210518	3	0.09708	0.2355	0.697246	>0.999999999999999	No	WP_000249280.1			2'-5' RNA ligase
ACX60_RS09660	0.87149	0.373159	0.0430887	75	0.834821	0.410311	0.0473786	75	-0.03667	0.06404	0.567797	>0.999999999999999	No	WP_025470165.1
ACX60_RS09665	0.990812	0.385691	0.0671401	33	0.969688	0.407614	0.0709564	33	-0.02112	0.09769	0.829484	>0.999999999999999	No	WP_000956973.1			Acetyltransferase domain protein
ACX60_RS09670	0.970779	0.237338	0.0494883	23	0.866862	0.31194	0.0665059	22	-0.1039	0.0824	0.214044	>0.999999999999999	No	WP_000006595.1			Putative membrane protein
ACX60_RS09675	0.912636	0.470879	0.0906207	27	0.923245	0.490988	0.0962907	26	0.01061	0.1321	0.936314	>0.999999999999999	No	WP_001011364.1			Peptidase
ACX60_RS09680	0.776598	0.683957	0.394883	3	0.745061	0.101035	0.0714429	2	-0.03154	0.5126	0.954808	>0.999999999999999	No	WP_000018791.1			Uncharacterized protein
ACX60_RS09685	0.948645	0.316949	0.0381562	69	0.815938	0.363207	0.0434115	70	-0.1327	0.05785	0.0233211	0.541415	No	WP_000413989.1	TC.FEV.OM	iron complex outermembrane recepter protein	Ligand-gated channel protein
ACX60_RS09690	1.11142	0.300052	0.0670936	20	1.06234	0.364814	0.0836941	19	-0.04908	0.1067	0.648266	>0.999999999999999	No	WP_001071707.1			Dimethylmenaquinone methyltransferase
ACX60_RS09695	0.991964	0.0944053	0.0261833	13	0.883734	0.306252	0.084939	13	-0.1082	0.08888	0.235188	>0.999999999999999	No	WP_049594832.1			(2Fe-2S)-binding protein
ACX60_RS09700	0.757588	0.479017	0.07875	37	0.784044	0.447405	0.0745676	36	0.02646	0.1086	0.808157	>0.999999999999999	No	WP_000993051.1			Siderophore biosynthesis protein, IucA/IucC family
ACX60_RS09705	0.976824	0.24995	0.0346619	52	0.952611	0.327039	0.0453522	52	-0.02421	0.05708	0.672334	>0.999999999999999	No	WP_005135333.1			Siderophore achromobactin biosynthesis protein AcsC
ACX60_RS09710	0.986459	0.284598	0.0310521	84	0.926721	0.317099	0.0343942	85	-0.05974	0.04637	0.199402	>0.999999999999999	No	WP_000442381.1			RND transporter
ACX60_RS09715	0.861594	0.376599	0.0498817	57	0.810025	0.397236	0.051283	60	-0.05157	0.07164	0.473083	>0.999999999999999	No	WP_000883686.1			Ornithine monooxygenase
ACX60_RS09720	0.913886	0.37189	0.0444493	70	0.853818	0.372016	0.0447855	69	-0.06007	0.0631	0.342794	>0.999999999999999	No	WP_001156882.1			Siderophore biosynthesis protein
ACX60_RS09725	0.941996	0.399232	0.133077	9	0.814856	0.380134	0.134398	8	-0.1271	0.1897	0.512945	>0.999999999999999	No	WP_000186520.1	ybaK, ebsC	Cys-tRNA(Pro)/Cys-tRNA(Cys) deacylase	Cys-tRNA(Pro)/Cys-tRNA(Cys) deacylase (EC 4.2.-.-)
ACX60_RS09730	0.99915	0.207359	0.0355618	34	0.97846	0.267413	0.0445688	36	-0.02069	0.05743	0.719764	>0.999999999999999	No	WP_005135335.1			Uncharacterized protein
ACX60_RS09735	0.456107	0.550723	0.19471	8	0.313493	0.382642	0.144625	7	-0.1426	0.2487	0.576115	>0.999999999999999	No	WP_000070800.1			ABC transporter
ACX60_RS09740	0.900404	0.33101	0.0401408	68	0.873228	0.314966	0.0379175	69	-0.02718	0.0552	0.623277	>0.999999999999999	No	WP_000183565.1			Acyl-CoA dehydrogenase, N-terminal domain protein
ACX60_RS09745	0.999701	0.380827	0.0483651	62	0.972744	0.439809	0.0558557	62	-0.02696	0.07389	0.715855	>0.999999999999999	No	WP_001053243.1	ACADM, acd	acyl-CoA dehydrogenase	Acyl-CoA dehydrogenase, C-terminal domain protein
ACX60_RS09750	1.00733	0.342767	0.0489667	49	0.989168	0.351727	0.0502467	49	-0.01816	0.07016	0.796347	>0.999999999999999	No	WP_000993544.1	alkB1_2, alkM	alkane 1-monooxygenase	Fatty acid desaturase family protein
ACX60_RS09755	0.942411	0.392833	0.0683835	33	0.782298	0.407484	0.0731863	31	-0.1601	0.1	0.114595	0.936789	No	WP_000339571.1	alkR	AraC family transcriptional regulator, alkane utilization regulator	AraC family transcriptional regulator
ACX60_RS09760	1.01096	0.13657	0.0249341	30	0.766403	0.320979	0.0586024	30	-0.2446	0.06369	0.000306793	0.0327225	Yes
ACX60_RS09765	0.1	X	X		0.1	X	X							WP_001043034.1	hupB	DNA-binding protein HU-beta	DNA-binding protein HU-beta
ACX60_RS09770	0.826146	0.615061	0.251098	6	0.201873	0.318918	0.159459	4	-0.6243	0.3382	0.102158	0.927875	No	WP_000368000.1			Poly family protein
ACX60_RS09775	1.17763	0.312399	0.127536	6	1.08786	0.316121	0.129056	6	-0.08977	0.1814	0.631463	>0.999999999999999	No	WP_000005343.1			Uncharacterized protein
ACX60_RS09780	0.1	X	X		0.1	X	X							WP_001241480.1	iscR	Rrf2 family transcriptional regulator, iron-sulfur cluster assembly transcription factor	Rrf2 family protein
ACX60_RS09785	0.1	X	X		0.1	X	X							WP_000828390.1	iscS, NFS1	cysteine desulfurase	Cysteine desulfurase IscS (EC 2.8.1.7)
ACX60_RS09790	0.1	X	X		0.1	X	X							WP_000331712.1	iscU, nifU	nitrogen fixation protein NifU and related proteins	Iron-sulfur cluster assembly scaffold protein IscU
ACX60_RS09795	0.1	X	X		0.1	X	X							WP_000581597.1	iscA	iron-sulfur cluster assembly protein	Iron-binding protein IscA
ACX60_RS09800	0.1	X	X		0.1	X	X							WP_001015254.1	hscB, HSCB, HSC20	molecular chaperone HscB	Co-chaperone protein HscB homolog
ACX60_RS09805	0.1	X	X		0.1	X	X							WP_001196570.1	hscA	molecular chaperone HscA	Chaperone protein HscA homolog
ACX60_RS09810	0.1	X	X		0.1	X	X							WP_001137383.1	fdx	ferredoxin, 2Fe-2S	Ferredoxin, 2Fe-2S type, ISC system
ACX60_RS09815	0.98198	0.275112	0.103983	7	0.928564	0.370107	0.139887	7	-0.05342	0.1743	0.764509	>0.999999999999999	No	WP_001175670.1	E4.6.1.1	adenylate cyclase	Adenylate and Guanylate cyclase catalytic domain protein
ACX60_RS09820	0.1	X	X		0.1	X	X							WP_000492048.1			Histidine triad protein
ACX60_RS09825	0.930994	0.347907	0.0434883	64	0.861509	0.410777	0.0525946	61	-0.06948	0.06797	0.308681	>0.999999999999999	No	WP_000487583.1	mfd	transcription-repair coupling factor (superfamily II helicase)	Transcription-repair-coupling factor (TRCF) (EC 3.6.4.-)
ACX60_RS09830	0.927307	0.330251	0.0800976	17	0.804974	0.258732	0.0668043	15	-0.1223	0.1059	0.257241	>0.999999999999999	No	WP_000473797.1			Uncharacterized protein
ACX60_RS09835	0.979365	0.325875	0.0615846	28	0.867982	0.40344	0.076243	28	-0.1114	0.09801	0.260784	>0.999999999999999	No	WP_005135346.1	K07223	putative iron-dependent peroxidase	Peroxidase
ACX60_RS09840	1.03633	0.297365	0.089659	11	1.12003	0.100993	0.0336642	9	0.0837	0.1041	0.431925	>0.999999999999999	No	WP_000247141.1			Glutathione S-transferase
ACX60_RS09845	0.752913	0.394624	0.109449	13	0.878771	0.364601	0.109931	11	0.1259	0.1562	0.429003	>0.999999999999999	No	WP_000108826.1	rraA, menG	regulator of ribonuclease activity A	4-hydroxy-4-methyl-2-oxoglutarate aldolase (HMG aldolase) (EC 4.1.1.3) (EC 4.1.3.17) (Oxaloacetate decarboxylase)
ACX60_RS09850	1.02764	0.0559725	0.0279862	4	0.762182	0.498011	0.222717	5	-0.2655	0.2537	0.33023	>0.999999999999999	No	WP_000156076.1			Male sterility family protein
ACX60_RS09855	0.1	X	X		0.1	X	X							WP_000013652.1	RP-S20, rpsT	small subunit ribosomal protein S20	30S ribosomal protein S20
ACX60_RS09860	0.953424	0.326664	0.0653328	25	0.849105	0.295651	0.0603495	24	-0.1043	0.08913	0.24771	>0.999999999999999	No	WP_001162376.1			Histidine phosphatase super family protein
ACX60_RS09865	0.950411	0.331472	0.0494129	45	0.988441	0.290712	0.0433368	45	0.03803	0.06572	0.564314	>0.999999999999999	No	WP_000471051.1	cysQ, MET22, BPNT1	3'(2'), 5'-bisphosphate nucleotidase	3'(2'),5'-bisphosphate nucleotidase CysQ
ACX60_RS09870	0.945875	0.358749	0.103562	12	0.866656	0.207789	0.0599836	12	-0.07922	0.1197	0.514888	>0.999999999999999	No	WP_000979740.1			Uncharacterized protein
ACX60_RS09875	0.1	X	X	1	0.808708	1.11022e-16	1.11022e-16	1						WP_000332552.1			Putative SOS response-associated peptidase (EC 3.4.-.-)
ACX60_RS09880	0.943387	0.322546	0.0423524	58	0.828917	0.379561	0.0516517	54	-0.1145	0.06641	0.0875662	0.873714	No	WP_000138946.1	ABC.PE.A1	peptide/nickel transport system ATP-binding protein	Nickel import ATP-binding protein NikE (EC 3.6.3.24)
ACX60_RS09885	1.01591	0.255893	0.0341951	56	0.930899	0.281683	0.0386921	53	-0.08501	0.0515	0.101734	0.927875	No	WP_000953834.1	ABC.PE.P1	peptide/nickel transport system permease protein	Peptide ABC transporter permease
ACX60_RS09890	0.850318	0.354571	0.094763	14	0.831521	0.348563	0.096674	13	-0.0188	0.1355	0.890749	>0.999999999999999	No	WP_000881926.1	ABC.PE.P	peptide/nickel transport system permease protein	Binding--dependent transport system inner membrane component family protein
ACX60_RS09895	0.91507	0.343162	0.0511555	45	0.832385	0.367772	0.0560847	43	-0.08268	0.07579	0.278331	>0.999999999999999	No	WP_005135353.1	THOP1	thimet oligopeptidase	Zn-dependent oligopeptidase
ACX60_RS09900	1.01532	0.395939	0.0473238	70	0.822962	0.451657	0.0560212	65	-0.1924	0.07298	0.0093905	0.365285	No	WP_000138431.1			Heme-binding protein
ACX60_RS09905	0.938999	0.334566	0.0318996	110	0.840457	0.302685	0.0298245	103	-0.09854	0.04381	0.0255403	0.551945	No	WP_001049744.1			Heme-binding protein
ACX60_RS09910	0.909574	0.387813	0.0358533	117	0.818401	0.409335	0.0393883	108	-0.09117	0.05315	0.0876436	0.873714	No	WP_005135355.1	TC.FEV.OM	iron complex outermembrane recepter protein	TonB-dependent receptor
ACX60_RS09915	1.00176	0.41952	0.089442	22	0.874826	0.43948	0.0936975	22	-0.1269	0.1295	0.332729	>0.999999999999999	No	WP_000525879.1	tonB	periplasmic protein TonB	Protein TonB
ACX60_RS09920	0.953153	0.303323	0.0398282	58	0.931986	0.33579	0.0433502	60	-0.02117	0.05897	0.720283	>0.999999999999999	No	WP_002009183.1	exbB	biopolymer transport protein ExbB	Biopolymer transporter ExbB (MotA/TolQ/ExbB proton channel family protein)
ACX60_RS09925	0.923982	0.406383	0.104928	15	0.81974	0.379161	0.097899	15	-0.1042	0.1435	0.473626	>0.999999999999999	No	WP_000525865.1	exbD	biopolymer transport protein ExbD	Biopolymer transporter ExbD
ACX60_RS09930	1.05182	0.275937	0.0617015	20	0.968086	0.211718	0.0473417	20	-0.08373	0.07777	0.288423	>0.999999999999999	No	WP_000525670.1	exbD	biopolymer transport protein ExbD	Biopolymer transport ExbD/TolR family protein
ACX60_RS09935	0.915994	0.263775	0.0507636	27	0.818654	0.362434	0.0697505	27	-0.09734	0.08627	0.264353	>0.999999999999999	No	WP_000609131.1	speG, SAT	diamine N-acetyltransferase	Histone acetyltransferase
ACX60_RS09940	0.908956	0.447255	0.0674263	44	0.789158	0.400055	0.0624781	41	-0.1198	0.09229	0.197855	>0.999999999999999	No	WP_000126961.1	aceB, glcB	malate synthase	Malate synthase G (EC 2.3.3.9)
ACX60_RS09945	0.486132	0.419571	0.209786	4	0.864641	0.36703	0.183515	4	0.3785	0.2787	0.223307	>0.999999999999999	No	WP_001186632.1			Uncharacterized protein
ACX60_RS09950	1.00611	0.308965	0.0617929	25	1.01538	0.371504	0.077464	23	0.009272	0.09832	0.925277	>0.999999999999999	No	WP_000219866.1			Uncharacterized protein
ACX60_RS09955	0.788665	0.302208	0.0592679	26	0.788497	0.246937	0.0493873	25	-0.0001678	0.07746	0.998281	>0.999999999999999	No	WP_000182699.1			Lysozyme (EC 3.2.1.17)
ACX60_RS09960	0.931063	0.510374	0.153884	11	0.816173	0.527957	0.146429	13	-0.1149	0.213	0.595115	>0.999999999999999	No	WP_002054644.1
ACX60_RS09965	0.907352	0.377412	0.0528482	51	0.773472	0.407507	0.0565111	52	-0.1339	0.07743	0.0868574	0.873714	No	WP_000192609.1			Uncharacterized protein
ACX60_RS09970	0.905678	0.313477	0.0372029	71	0.847159	0.397198	0.0474743	70	-0.05852	0.06021	0.332824	>0.999999999999999	No	WP_011859165.1			Uncharacterized protein
ACX60_RS09975	0.939727	0.325295	0.0310156	110	0.879137	0.346628	0.0338275	105	-0.06059	0.04583	0.187531	>0.999999999999999	No	WP_000054088.1			Uncharacterized protein
ACX60_RS09980	1.10527	0.254876	0.113984	5	1.16418	0.171254	0.0699143	6	0.0589	0.1287	0.657999	>0.999999999999999	No	WP_001024530.1			Uncharacterized protein
ACX60_RS09985	0.828845	0.302848	0.0839948	13	0.851864	0.310126	0.0828847	14	0.02302	0.1181	0.847059	>0.999999999999999	No	WP_000133292.1			Uncharacterized protein
ACX60_RS09990	1.04135	0.25043	0.0574525	19	0.957918	0.27247	0.0642217	18	-0.08343	0.08597	0.338448	>0.999999999999999	No	WP_000174194.1
ACX60_RS09995	0.990001	0.317479	0.0236635	180	0.876898	0.33662	0.0258176	170	-0.1131	0.03496	0.00133325	0.10019	No	WP_049594833.1			Uncharacterized protein
[truncated: 1,813 more rows]

## Sheet: gyrA parC candidate loci
locus	untreated W mean	untreated W sd	untreated # insertions	Cip13-14 W mean	Cip13-14 W sd	Cip13-14 # insertions	Difference (Wtx-Wuntx)	SE of difference	P value	q value	Protein ID	Gene name	Protein name (KEGG)	Protein name (Uniprot)
Replication and repair
ACX60_RS13190	1.05441	0.136183	10	0.261315	0.279651	8	-0.7931	0.1002	6.38912e-07	0.000162502	WP_000893185.1			RecF/RecN/SMC N terminal domain
ACX60_RS16485	0.987953	0.339282	99	0.506994	0.398299	91	-0.481	0.05355	<0.000000000000001	2.45e-13	WP_000955426.1	recN	DNA repair protein RecN (Recombination protein N)	DNA repair protein RecN (Recombination protein N)
ACX60_RS15060	0.695862	0.307514	20	0.264516	0.398539	21	-0.4313	0.1116	0.000407874	0.0421442	WP_001134658.1	polA	DNA polymerase I	DNA polymerase I (EC 2.7.7.7)
ACX60_RS04625	0.951413	0.237353	69	0.646638	0.375167	67	-0.3048	0.05367	8.06627e-08	2.62887e-05	WP_000578663.1	ruvA	holliday junction DNA helicase RuvA	Holliday junction ATP-dependent DNA helicase RuvA (EC 3.6.4.12)
ACX60_RS16945	1.00435	0.175662	43	0.715058	0.271842	43	-0.2893	0.04936	8.7458e-08	2.62887e-05	WP_001207335.1	blhA		Uncharacterized protein
ACX60_RS16315	0.482223	0.430602	95	0.236001	0.411584	91	-0.2462	0.06181	9.77842e-05	0.0124353	WP_049594860.1	recB	exodeoxyribonuclease V beta subunit	RecBCD enzyme subunit RecB (EC 3.1.11.5) (Exonuclease V subunit RecB) (ExoV subunit RecB) (Helicase/nuclease RecBCD subunit RecB)
ACX60_RS18860	0.94458	0.291842	60	0.707432	0.289666	56	-0.2371	0.05403	2.55587e-05	0.00402422			DNA mismatch repair protein (pAB3)
Transport (drug efflux)
ACX60_RS03835	0.967531	0.211477	15	0.0729717	0.241332	17	-0.8946	0.08073	3.975e-12	2.1903e-09	WP_000986589.1	adeI	membrane fusion protein, multidrug efflux system	Acriflavine resistance protein A
ACX60_RS03830	0.929578	0.396303	88	0.216825	0.3788	83	-0.7128	0.05935	<0.000000000000001	<0.000000000000001	WP_000046679.1	adeJ	multidrug efflux pump	Efflux pump membrane transporter
ACX60_RS03825	0.877908	0.355442	73	0.307683	0.388177	72	-0.5702	0.0618	<0.000000000000001	3.67e-13	WP_001174793.1	adeK	outer membrane protein, multidrug efflux system	Efflux transporter, outer membrane factor (OMF) lipo, NodT family protein
ACX60_RS16135	1.02344	0.311943	102	0.696364	0.342245	95	-0.3271	0.04661	3.6486e-11	1.508e-08	WP_000073360.1	abeM	multidrug resistance protein, MATE family	MATE family efflux transporter (Multidrug resistance protein NorM)
Folding, sorting and degradation
ACX60_RS16915	1.01832	0.350882	91	0.236732	0.313546	81	-0.7816	0.051	<0.000000000000001	<0.000000000000001	WP_000939111.1	ctpA	carboxyl-terminal processing protease	C-terminal processing peptidase family protein (EC 3.4.21.-)
ACX60_RS06305	0.639561	0.455178	49	0.253753	0.312853	43	-0.3858	0.08258	1.03969e-05	0.00180931	WP_000335877.1			Peptidase M48
ACX60_RS14880	1.03663	0.284088	73	0.767122	0.390209	71	-0.2695	0.05677	4.97107e-06	0.000966859	WP_005135781.1			Peptidase C13 family protein (RrmP)
ACX60_RS09760	1.01096	0.13657	30	0.766403	0.320979	30	-0.2446	0.06369	0.000306793	0.0327225			peptidyl-prolyl cis-trans isomerase precursor
Uncharacterized
ACX60_RS14185	1.06415	0.325753	41	0.307199	0.406669	37	-0.757	0.08306	8.1e-14	5.3742e-11	WP_001088484.1			Signal peptide protein (Tetratricopeptide repeat protein)
ACX60_RS18565	1.04232	0.35908	60	0.696941	0.371215	55	-0.3454	0.06812	1.5708e-06	0.00034625	WP_001101323.1
ACX60_RS00475	0.756405	0.279939	27	0.446194	0.268188	27	-0.3102	0.07461	0.000120423	0.0147472	WP_000561451.1			Uncharacterized protein
ACX60_RS00040	0.919535	0.369222	104	1.08866	0.329431	111	0.1691	0.04766	0.000476654	0.0477585	WP_000746550.1			RND transporter
ACX60_RS18320	1.219	0.233733	31	0.567876	0.330711	25	-0.6511	0.07553	9.97e-12	4.70945e-09	WP_000444265.1
Envelope biogenesis
ACX60_RS13380	1.01593	0.334759	54	0.523961	0.432492	48	-0.492	0.07614	3.80278e-09	1.39708e-06	WP_000479770.1	wzi	capsule assembly Wzi family protein	Uncharacterized protein
ACX60_RS15945	0.842519	0.345636	56	0.505435	0.416383	55	-0.3371	0.07258	9.58664e-06	0.00176099	WP_000078875.1	lpxL, htrB	Kdo2-lipid IVA lauroyltransferase	Lipid A biosynthesis lauroyltransferase (EC 2.3.1.241) (Kdo(2)-lipid IV(A) lauroyltransferase)
ACX60_RS01520	0.9466	0.389031	134	0.745971	0.412837	131	-0.2006	0.04927	6.16399e-05	0.00886127	WP_000736677.1	mrcA, pbp1a	penicillin-binding protein 1A	Penicillin-binding protein
Signal transduction/Regulation
ACX60_RS00530	0.839419	0.306095	92	1.03601	0.356946	97	0.1966	0.04849	7.36158e-05	0.00973628	WP_000273191.1	phoR	two-component system, OmpR family, phosphate regulon sensor histidine kinase PhoR	Phosphate regulon sensor kinase PhoR (EC 2.7.3.-)
Lipid metabolism
ACX60_RS03840	0.992139	0.28315	19	0.321646	0.427665	17	-0.6705	0.1197	2.83161e-06	0.00058516	WP_002004370.1	pgpB	phosphatidylglycerophosphatase B	PAP2 family protein (Phosphatidylglycerophosphatase) (Phosphatidylglycerophosphatase B)
Amino acid metabolism
ACX60_RS05305	0.498465	0.332647	72	0.263918	0.351531	72	-0.2345	0.05704	6.60319e-05	0.00909713	WP_000117540.1	ectB, dat	diaminobutyrate-2-oxoglutarate transaminase	Diaminobutyrate--2-oxoglutarate aminotransferase (EC 2.6.1.76)
ACX60_RS00395	0.957259	0.267033	77	1.11642	0.2683	80	0.1592	0.04273	0.000273636	0.0311987	WP_000737795.1	hutI, AMDHD1	imidazolonepropionase	Imidazolonepropionase (EC 3.5.2.7) (Imidazolone-5-propionate hydrolase)
ACX60_RS00480	0.770663	0.361214	78	1.06399	0.35562	79	0.2933	0.05721	8.65982e-07	0.000204523	WP_001206799.1	serB, PSPH	phosphoserine phosphatase	Phosphoserine phosphatase SerB (EC 3.1.3.3)
Translation
ACX60_RS18170	0.691149	0.341225	59	0.992176	0.417466	67	0.301	0.0685	2.35846e-05	0.00389907	WP_000556121.1	mnmE, trmE, MSS1	tRNA modification GTPase	tRNA modification GTPase MnmE (EC 3.6.-.-)
ACX60_RS01385	0.508903	0.363532	28	0.839804	0.287405	30	0.3309	0.08575	0.000296988	0.0327225	WP_000090021.1			Heme ABC exporter, ATP-binding protein CcmA (EC 3.6.3.41)
ACX60_RS02535	0.79179	0.331474	57	1.13128	0.351602	59	0.3395	0.06349	4.65828e-07	0.000128353	WP_000284347.1	ksgA	16S rRNA (adenine1518-N6/adenine1519-N6)-dimethyltransferase	Ribosomal RNA small subunit methyltransferase A (EC 2.1.1.182) (16S rRNA (adenine(1518)-N(6)/adenine(1519)-N(6))-dimethyltransferase) (16S rRNA dimethyladenosine transferase) (16S rRNA dimethylase) (S-adenosylmethionine-6-N', N'-adenosyl(rRNA) dimethyltransferase)
