# Supplementary material for: The Landscape of Phenotypic and Transcriptional Responses to Ciprofloxacin in Acinetobacter baumannii: Acquired Resistance Alleles Modulate Drug-Induced SOS Response and Prophage Replication
Source: mBio. 2019 Jun 11;10(3):e01127-19. doi: 10.1128/mBio.01127-19 (PMC6561030; doi:10.1128/mBio.01127-19)
Supplement: DATA SET S4 [file mBio.01127-19-sd004.xlsx]

## Sheet: WT untx vs Cip0.095
Gene	Expression Base	log2FoldChange	SE	p-value	Adjusted p-value	normalized counts untx rep1	normalized counts untx rep2	normalized counts untx rep3	normalized counts Cip0.095 rep1	normalized counts Cip0.095 rep2	normalized counts Cip0.095 rep3	Protein ID	Gene name	Protein name (KEGG)	Protein name (Uniprot)
ACX60_RS07455	1195.69	4.88224	0.219095	5.33e-110	1.98e-106	81.5589	77.9586	64.2874	2391.91	2158.73	2399.68	WP_001091618.1	DNMT1, dcm	DNA (cytosine-5)-methyltransferase 1	Multidrug DMT transporter
ACX60_RS07410	1502.51	5.19063	0.236566	1.04e-106	1.94e-103	79.384	83.527	62.7194	2964.82	2402.19	3422.45	WP_001207475.1			AAA family ATPase
ACX60_RS12615	1032.71	5.39726	0.25833	6.21e-97	7.69e-94	38.0608	40.3714	51.7435	1744.28	1800.29	2521.5	WP_000067517.1			Uncharacterized protein
ACX60_RS07420	752.573	5.9955	0.288416	5.6e-96	5.2e-93	11.962	25.0581	24.3038	1568.61	1245.11	1640.39	WP_001101042.1			Uncharacterized protein
ACX60_RS07405	1147.47	4.59027	0.222365	1.13e-94	8.41e-92	92.4335	94.664	74.4793	2050.4	2079.68	2493.17	WP_001061220.1			Uncharacterized protein
ACX60_RS07460	1178.77	4.80567	0.233505	4.09e-94	2.54e-91	94.6084	73.7822	61.9354	2055.64	2256.66	2530	WP_001110402.1
ACX60_RS12570	897.411	4.64549	0.23839	1.42e-84	7.53e-82	54.3726	84.9192	57.2315	1711.51	1590.98	1885.46	WP_001110397.1			Uncharacterized protein
ACX60_RS12610	588.523	5.16285	0.269835	1.33e-81	6.19e-79	27.1863	37.5872	24.3038	1112.38	988.185	1341.5	WP_000206151.1			Uncharacterized protein
ACX60_RS01910	2781.9	4.24446	0.223687	2.75e-80	1.13e-77	278.388	254.757	262.638	5616.96	3990.47	6288.18	WP_001283766.1			DNA-binding protein
ACX60_RS05330	1081.33	5.45435	0.292359	1.12e-77	4.17e-75	34.7985	54.2926	40.7676	2150.69	1387.05	2820.4	WP_000339846.1	aroP	aromatic amino acid transport protein AroP	Amino acid permease family protein
ACX60_RS12575	813.288	5.05944	0.275519	2.58e-75	8.74e-73	56.5475	50.1162	25.0878	1614.49	1409.51	1723.97	WP_001003656.1	DNMT1, dcm	DNA (cytosine-5)-methyltransferase 1	DNA methyltransferase
ACX60_RS01915	1381.11	4.49724	0.245839	9.34e-75	2.89e-72	86.9962	143.388	101.135	2241.15	3198.13	2515.84	WP_000481383.1			DNA metabolism protein
ACX60_RS07465	817.903	4.37102	0.2393	1.55e-74	4.42e-72	66.3346	93.2719	56.4475	1441.44	1588.28	1661.64	WP_000544508.1			Uncharacterized protein
ACX60_RS10160	373.711	5.19962	0.301536	1.25e-66	3.31e-64	19.5741	16.7054	16.4638	662.708	631.54	895.276
ACX60_RS12480	511.517	4.86894	0.291238	9.68e-63	2.4e-60	32.6236	26.4502	32.1437	1334.59	763.597	879.693	WP_000160522.1	K09960	uncharacterized protein	Uncharacterized protein
ACX60_RS07440	375.5	5.18232	0.312268	7.48e-62	1.74e-59	9.78707	26.4502	18.0318	796.43	813.007	589.295	WP_000051076.1			Uncharacterized protein
ACX60_RS07450	326.204	5.55583	0.336904	4.27e-61	9.34e-59	6.52471	6.96059	18.8158	621.412	593.809	709.704	WP_000102847.1			Uncharacterized protein
ACX60_RS07625	423.96	5.86363	0.361983	5.16e-59	1.07e-56	8.69962	13.9212	12.5439	1202.18	537.213	769.2	WP_000094261.1			Uncharacterized protein
ACX60_RS11215	1789.82	4.22224	0.260709	5.45e-59	1.07e-56	123.97	185.152	200.702	4168.97	2413.87	3646.26	WP_000108365.1			Uncharacterized protein
ACX60_RS09200	630.618	3.83059	0.236777	7.21e-59	1.34e-56	94.6084	69.6059	72.1273	1280.84	1004.36	1262.17	WP_000263725.1			Citrate transporter (Transporter)
ACX60_RS07570	935.817	4.43321	0.274238	8.82e-59	1.56e-56	92.4335	55.6847	79.9673	2388.63	1322.37	1675.81	WP_049594824.1			Phage capsid protein
ACX60_RS09245	1747.81	4.11115	0.255258	2.32e-58	3.92e-56	140.281	257.542	144.255	3769.77	2899.87	3275.12	WP_000414929.1	atoE	short-chain fatty acids transporter	C4-dicarboxylate anaerobic carrier family protein
ACX60_RS07575	399.826	5.3655	0.337155	5.06e-57	8.19e-55	20.6616	9.74482	17.2478	1099.27	584.826	667.207	WP_000692542.1			Stress-responsive nuclear envelope protein
ACX60_RS12565	507.84	4.29531	0.272167	4.15e-56	6.42e-54	51.1103	58.4689	29.7917	873.123	905.537	1129.01	WP_000544517.1			Uncharacterized protein
ACX60_RS11465	3197.85	5.36896	0.340684	5.92e-56	8.81e-54	144.631	116.938	125.439	5672.02	2751.65	10376.4	WP_001016790.1	paaC	ring-1,2-phenylacetyl-CoA epoxidase subunit PaaC	Phenylacetate-CoA oxygenase subunit PaaI
ACX60_RS11470	1276.48	5.37209	0.341684	1.06e-55	1.52e-53	51.1103	50.1162	52.5275	2302.76	1175.04	4027.32	WP_000389648.1	paaB	ring-1,2-phenylacetyl-CoA epoxidase subunit PaaB	Phenylacetic acid degradation B family protein
ACX60_RS07415	324.543	7.17915	0.459706	5.59e-55	7.7e-53	0	2.78423	4.70396	605.025	500.381	834.363	WP_000181044.1			Uncharacterized protein
ACX60_RS05315	5502.91	4.70049	0.301854	1.13e-54	1.5e-52	343.635	385.616	372.397	10738.4	5351.47	15826	WP_001183474.1			Aldehyde dehydrogenase
ACX60_RS12420	432.743	4.03616	0.263103	4.09e-53	5.25e-51	34.7985	57.0768	48.6075	972.759	763.597	719.62	WP_031977640.1			Phage tail protein
ACX60_RS07540	340.894	5.12288	0.336941	3.32e-52	4.12e-50	18.4867	22.2739	10.1919	876.401	647.71	470.303	WP_001286363.1			Uncharacterized protein
ACX60_RS10130	233.768	5.1027	0.340433	8.69e-51	1.04e-48	14.1369	9.74482	10.1919	560.451	374.612	433.472	WP_049594835.1			Uncharacterized protein
ACX60_RS07535	274.99	4.88945	0.326289	9.2e-51	1.07e-48	16.3118	19.4896	12.5439	624.034	596.504	381.059	WP_000102084.1			Terminase
ACX60_RS07545	370.253	4.95143	0.33476	1.68e-49	1.89e-47	14.1369	16.7054	28.2237	916.386	784.26	461.804	WP_000179750.1			Phage head morphogenesis protein
ACX60_RS12600	247.604	5.60013	0.380207	4.19e-49	4.58e-47	5.43726	18.0975	3.13597	489.657	416.834	552.464	WP_001101454.1			Uncharacterized protein
ACX60_RS11440	2477.08	4.75618	0.323066	4.66e-49	4.95e-47	154.418	168.446	146.607	4566.2	2266.54	7560.26	WP_000130583.1	paaH, hbd, fadB, mmgB	3-hydroxybutyryl-CoA dehydrogenase	3-hydroxyacyl-CoA dehydrogenase
ACX60_RS11460	1941.54	5.20816	0.357188	3.71e-48	3.83e-46	77.2091	93.2719	88.5912	3415.14	1535.28	6439.75	WP_001177936.1	paaD	ring-1,2-phenylacetyl-CoA epoxidase subunit PaaD	Phenylacetate-CoA oxygenase, PaaJ subunit
ACX60_RS01760	1292.19	2.98254	0.205083	6.46e-48	6.49e-46	313.186	258.934	275.181	2607.57	2194.67	2103.61	WP_000790118.1	mdfA, cmr	MFS transporter, DHA1 family, multidrug/chloramphenicol efflux transport protein	Multidrug transporter MdfA
ACX60_RS18650	643.163	3.66424	0.252504	1.02e-47	1e-45	76.1217	121.114	72.9113	1373.27	1031.31	1184.26
ACX60_RS11475	2802.15	5.17955	0.360542	8.46e-47	8.06e-45	173.992	114.154	92.5111	5110.26	2289.89	9032.08	WP_000431131.1	paaA	ring-1,2-phenylacetyl-CoA epoxidase subunit PaaA	1,2-phenylacetyl-CoA epoxidase subunit A
ACX60_RS10125	233.556	4.30026	0.302781	8.83e-46	8.21e-44	16.3118	30.6266	16.4638	440.495	492.296	405.141	WP_000009564.1
ACX60_RS07565	534.889	5.24219	0.36988	1.35e-45	1.23e-43	40.2357	9.74482	18.0318	1584.34	807.617	749.368	WP_000770049.1			Uncharacterized protein
ACX60_RS11450	1216.33	5.20822	0.367924	1.72e-45	1.53e-43	66.3346	41.7635	51.7435	2239.84	953.149	3945.16	WP_001154847.1	paaF, echA	enoyl-CoA hydratase	2,3-dehydroadipyl-CoA hydratase
ACX60_RS14350	1014.17	3.14995	0.222767	2.15e-45	1.86e-43	190.304	199.073	205.406	1883.25	1448.14	2158.86	WP_000040106.1	otsA	trehalose 6-phosphate synthase	Glycosyltransferase 20 family protein
ACX60_RS12475	281.151	4.26362	0.301632	2.31e-45	1.95e-43	29.3612	18.0975	27.4397	635.178	398.867	577.963	WP_000240726.1			Uncharacterized protein
ACX60_RS11455	1494.72	5.01637	0.355678	3.6e-45	2.98e-43	73.9468	73.7822	80.7512	2778	1162.46	4799.36	WP_000077464.1	paaE	ring-1,2-phenylacetyl-CoA epoxidase subunit PaaE	2Fe-2S iron-sulfur cluster binding domain protein
ACX60_RS07470	217.138	4.28987	0.305283	7.48e-45	6.04e-43	27.1863	12.5291	17.2478	409.686	443.785	392.391	WP_000647824.1			Uncharacterized protein
ACX60_RS07400	213.222	4.74029	0.338984	1.96e-44	1.55e-42	10.8745	5.56847	21.1678	405.098	388.986	447.638	WP_000654848.1			Uncharacterized protein
ACX60_RS07615	355.489	4.89007	0.350931	3.91e-44	3.03e-42	17.3992	25.0581	18.0318	1070.43	450.972	551.048	WP_000064603.1			Uncharacterized protein
ACX60_RS11445	886.865	4.97444	0.364748	2.38e-42	1.81e-40	53.2852	44.5478	40.7676	1594.83	717.782	2869.98	WP_000386300.1	paaG	2-(1,2-epoxy-1,2-dihydrophenyl)acetyl-CoA isomerase	2-(1,2-epoxy-1,2-dihydrophenyl)acetyl-CoA isomerase
ACX60_RS12440	202.151	4.35292	0.320509	5.17e-42	3.85e-40	10.8745	22.2739	18.0318	457.538	328.796	375.392	WP_000090027.1			Uncharacterized protein
ACX60_RS12585	594.435	4.20378	0.311523	1.69e-41	1.23e-39	31.5361	94.664	43.1196	1232.34	1217.26	947.689	WP_001289843.1			Uncharacterized protein
ACX60_RS09235	1014.73	4.01828	0.297842	1.76e-41	1.26e-39	105.483	130.859	90.1592	2585.28	1074.43	2102.2	WP_001045563.1	E2.8.3.5A, scoA	3-oxoacid CoA-transferase subunit A	3-oxoacid CoA-transferase, A subunit (EC 2.8.3.-)
ACX60_RS12605	172.336	5.49395	0.411203	1.03e-40	7.2e-39	3.26236	5.56847	7.83993	311.362	256.928	449.054	WP_000181031.1			Uncharacterized protein
ACX60_RS13150	1443.98	2.93862	0.221455	3.47e-40	2.39e-38	391.483	274.247	302.621	2856	2165.02	2674.49	WP_031945447.1	lysE, argO	L-lysine exporter family protein LysE/ArgO	Amino acid transporter
ACX60_RS07620	627.047	4.06818	0.308732	1.19e-39	8.04e-38	76.1217	66.8216	50.9595	1813.76	931.589	823.03	WP_000002414.1			Phage tail protein
ACX60_RS06195	924.138	3.41023	0.259595	2.03e-39	1.35e-37	183.779	130.859	137.983	2048.43	1879.35	1164.42	WP_000110894.1	RTCB, rtcB	tRNA-splicing ligase RtcB	RNA-splicing ligase RtcB
ACX60_RS09240	2198.96	3.87067	0.295108	2.66e-39	1.74e-37	301.224	215.778	261.854	5211.21	2157.84	5045.84	WP_000312584.1	E2.8.3.5B, scoB	3-oxoacid CoA-transferase subunit B	Succinyl-CoA--3-ketoacid-CoA transferase
ACX60_RS05565	755.661	2.87156	0.220068	6.48e-39	4.16e-37	151.156	189.328	188.158	1293.3	1175.04	1536.98	WP_000168943.1			Uncharacterized protein
ACX60_RS11180	629.592	3.45403	0.267258	3.3e-38	2.08e-36	112.008	66.8216	117.599	1475.53	972.913	1032.68	WP_000795915.1	ddrR		Putative ddrR
ACX60_RS10150	160.996	4.47288	0.346327	3.7e-38	2.29e-36	18.4867	8.3527	9.40791	263.51	323.406	342.811	WP_001071965.1			Uncharacterized protein
ACX60_RS12510	143.996	4.87717	0.379104	7.09e-38	4.32e-36	8.69962	6.96059	7.83993	293.663	331.491	215.319	WP_001088670.1			Helicase
ACX60_RS12620	215.325	4.78286	0.372734	1.09e-37	6.53e-36	19.5741	15.3133	4.70396	338.237	360.238	553.881	WP_049594847.1			Uncharacterized protein
ACX60_RS12625	152.499	4.55405	0.356419	2.2e-37	1.3e-35	13.0494	15.3133	5.48795	268.099	282.98	330.062	WP_049594848.1			Uncharacterized protein
ACX60_RS07475	261.704	3.73165	0.292258	2.46e-37	1.43e-35	34.7985	25.0581	40.7676	608.302	478.821	382.475
ACX60_RS18260	1790.94	2.45946	0.192932	3.21e-37	1.83e-35	483.916	540.142	597.402	3195.55	2907.06	3021.55
ACX60_RS18285	315.624	3.3157	0.260168	3.35e-37	1.89e-35	41.3232	54.2926	67.4234	603.714	509.364	617.627		umuD (pAB3)
ACX60_RS18670	738.402	3.13795	0.24678	4.85e-37	2.69e-35	108.745	190.72	135.631	1402.77	1129.23	1463.32
ACX60_RS11480	5479.56	4.11592	0.323741	4.97e-37	2.72e-35	533.939	591.65	489.995	10449.3	4604.04	16208.5	WP_000892954.1	paaZ	oxepin-CoA hydrolase / 3-oxo-5,6-dehydrosuberyl-CoA semialdehyde dehydrogenase	Phenylacetic acid degradation bifunctional protein PaaZ
ACX60_RS12560	139.038	4.20624	0.33195	8.53e-37	4.6e-35	11.962	13.9212	12.5439	269.41	278.488	247.901	WP_000017854.1			Uncharacterized protein
ACX60_RS10155	126.779	5.01533	0.39697	1.37e-36	7.28e-35	6.52471	4.17635	7.05593	210.415	260.521	271.982	WP_001284990.1			Uncharacterized protein
ACX60_RS07525	190.346	4.86284	0.387058	3.35e-36	1.75e-34	9.78707	4.17635	15.6799	474.581	406.953	230.902	WP_000435236.1			Uncharacterized protein
ACX60_RS03065	239.301	3.91191	0.311528	3.63e-36	1.88e-34	20.6616	41.7635	21.1678	359.213	451.87	541.132	WP_000743009.1			Uncharacterized protein
ACX60_RS07580	182.165	5.08353	0.40786	1.17e-35	5.98e-34	8.69962	4.17635	10.9759	544.719	252.436	271.982	WP_000008486.1			Uncharacterized protein
ACX60_RS17550	918.315	3.07882	0.249779	6.55e-35	3.29e-33	196.829	190.72	171.694	1891.11	1120.24	1939.29	WP_049594869.1	ACSS, acs	acetyl-CoA synthetase	AMP-binding protein
ACX60_RS09250	3129.25	3.33037	0.272653	2.59e-34	1.29e-32	580.7	492.81	530.763	5760.52	3405.64	8005.07	WP_000095308.1	E2.3.1.9, atoB	acetyl-CoA C-acetyltransferase	Acetyl-CoA C-acetyltransferase family protein
ACX60_RS18360	1784.61	2.34678	0.194213	1.29e-33	6.32e-32	606.798	531.789	587.995	2655.42	3129.85	3195.79
ACX60_RS12470	484.311	3.31852	0.275925	2.57e-33	1.24e-31	90.2585	66.8216	91.7271	1157.61	612.675	886.776	WP_000039808.1			Uncharacterized protein
ACX60_RS05325	4857.37	6.62691	0.551262	2.75e-33	1.31e-31	34.7985	83.527	37.6317	10342.4	4065.03	14580.8	WP_000469459.1			Pyruvate decarboxylase isozyme 3 (EC 4.1.1.1)
ACX60_RS10175	254.272	3.17982	0.267371	1.29e-32	6.06e-31	44.5855	50.1162	49.3915	528.987	363.832	488.718	WP_000130778.1			Uncharacterized protein
ACX60_RS07655	1381.48	2.87041	0.243549	4.62e-32	2.15e-30	289.262	377.264	296.349	3202.76	2237.79	1885.46	WP_000046542.1			Phage tail protein
ACX60_RS00485	11513.3	2.60595	0.221316	5.27e-32	2.42e-30	3421.13	2283.07	3780.41	20003.2	20504.8	19086.9	WP_000255593.1			Putative membrane protein
ACX60_RS17560	1350.5	3.06007	0.260772	8.46e-32	3.84e-30	294.7	279.816	254.014	2550.54	1545.16	3178.79	WP_001092389.1	mmsA, iolA, ALDH6A1	malonate-semialdehyde dehydrogenase (acetylating) / methylmalonate-semialdehyde dehydrogenase	Methylmalonate-semialdehyde dehydrogenase (EC 1.2.1.27)
ACX60_RS07395	143.481	3.99058	0.340841	1.16e-31	5.19e-30	15.2243	23.666	8.62392	254.989	262.318	296.064	WP_000147327.1			Uncharacterized protein
ACX60_RS07740	538.824	2.71759	0.232997	1.96e-31	8.66e-30	143.544	125.291	144.255	1125.49	927.996	766.367	WP_000652013.1	umuC	DNA polymerase V	DNA methylase
ACX60_RS17555	940.847	3.092	0.26664	4.31e-31	1.89e-29	166.38	180.975	215.598	1714.78	1112.16	2255.19	WP_001017291.1	mmsB, HIBADH	3-hydroxyisobutyrate dehydrogenase	3-hydroxyisobutyrate dehydrogenase (HIBADH) (EC 1.1.1.31)
ACX60_RS12445	192.35	3.82746	0.332044	9.65e-31	4.17e-29	21.749	12.5291	32.1437	438.528	269.505	379.642	WP_000376614.1			Uncharacterized protein
ACX60_RS12460	179.907	4.10499	0.356492	1.11e-30	4.74e-29	9.78707	20.8818	21.1678	403.131	216.502	407.974	WP_000383137.1			Uncharacterized protein
ACX60_RS12580	112.002	5.59947	0.494203	9.29e-30	3.93e-28	3.26236	6.96059	0	236.635	282.082	143.074	WP_001194329.1			Uncharacterized protein
ACX60_RS12465	134.703	4.26129	0.376897	1.22e-29	5.11e-28	7.61217	11.1369	14.8959	322.505	171.585	280.482	WP_000877802.1			Uncharacterized protein
ACX60_RS18290	822.513	2.93896	0.260543	1.64e-29	6.8e-28	118.532	233.876	193.646	1438.16	1711.36	1239.5		umuC (pAB3)
ACX60_RS18355	2410.89	2.34824	0.210013	5.03e-29	2.06e-27	747.08	726.685	849.848	3460.37	4900.5	3780.84
ACX60_RS09195	707.321	2.56863	0.231441	1.28e-28	5.16e-27	213.141	164.27	215.598	1325.42	968.421	1357.08	WP_000163845.1	E1.1.1.30, bdh	3-hydroxybutyrate dehydrogenase	3-hydroxybutyrate dehydrogenase
ACX60_RS07675	1027.04	3.42594	0.309286	1.62e-28	6.49e-27	109.833	180.975	195.214	2919.59	1382.56	1374.08	WP_049594825.1			Uncharacterized protein
ACX60_RS10180	213.828	2.84397	0.258212	3.27e-28	1.29e-26	47.8479	51.5083	50.9595	373.634	336.881	422.139	WP_000992057.1			Methyltransferase
ACX60_RS18665	168.607	3.91322	0.358227	8.87e-28	3.47e-26	6.52471	33.4108	17.2478	313.984	282.082	358.394
ACX60_RS12390	288.209	2.77584	0.255608	1.79e-27	6.94e-26	81.5589	58.4689	71.3433	595.848	491.397	430.639	WP_031977643.1			Uncharacterized protein
ACX60_RS18070	257.903	2.93888	0.271739	2.92e-27	1.12e-25	54.3726	47.332	66.6394	374.945	437.496	566.63	WP_001241361.1			Matrixin family protein
ACX60_RS07630	185.616	4.68655	0.43534	5.02e-27	1.91e-25	7.61217	19.4896	7.05593	614.202	281.184	184.155	WP_001185604.1			Uncharacterized protein
ACX60_RS12505	210.578	3.12388	0.290737	6.28e-27	2.36e-25	46.7605	40.3714	36.0637	436.562	430.31	273.399	WP_000852317.1	K09961	uncharacterized protein	Uncharacterized protein
ACX60_RS10135	82.0763	5.70803	0.531566	6.74e-27	2.51e-25	1.08745	2.78423	1.56799	197.305	160.805	128.908	WP_001005276.1			Uncharacterized protein
ACX60_RS12360	276.588	3.18713	0.300497	2.79e-26	1.03e-24	44.5855	62.6453	47.8236	669.919	503.076	331.479	WP_001289330.1	umuD (P3)	DNA polymerase V	Peptidase S24-like family protein
ACX60_RS07495	169.587	3.91938	0.370112	3.33e-26	1.21e-24	7.61217	25.0581	22.7358	349.38	408.749	203.987	WP_000992310.1			Antitermination protein
ACX60_RS00340	3195.66	3.40823	0.321928	3.43e-26	1.24e-24	772.091	387.009	360.637	5811.64	3464.94	8377.63	WP_000781240.1	maiA, GSTZ1	maleylacetoacetate isomerase	Maleylacetoacetate isomerase
ACX60_RS12635	82.5822	4.53055	0.430088	6.02e-26	2.13e-24	6.52471	2.78423	6.27194	141.588	142.838	195.487	WP_000015931.1			Uncharacterized protein
ACX60_RS18365	1010.36	2.33642	0.221794	6.01e-26	2.13e-24	289.262	302.089	385.724	1553.53	2008.71	1522.82
ACX60_RS11225	267.842	3.02179	0.287739	8.47e-26	2.97e-24	47.8479	58.4689	60.3674	652.876	371.019	416.473	WP_000498478.1			Uncharacterized protein
ACX60_RS12630	83.2941	5.07988	0.485903	1.4e-25	4.86e-24	2.1749	1.39212	5.48795	155.353	219.197	116.159	WP_000048746.1			Uncharacterized protein
ACX60_RS18445	4708.73	2.33312	0.223785	1.89e-25	6.52e-24	1386.5	1662.19	1519.38	5821.48	9466.81	8396.04
ACX60_RS18645	1208.07	2.43196	0.234245	2.99e-25	1.02e-23	294.7	477.496	332.413	2256.88	1753.58	2133.36
ACX60_RS11185	849.998	2.22839	0.214776	3.21e-25	1.08e-23	287.087	245.013	344.173	1349.67	1542.47	1331.58	WP_049594839.1
ACX60_RS18415	4122.99	2.30757	0.223425	5.26e-25	1.76e-23	1221.21	1248.73	1589.15	5736.92	8626.85	6315.09
ACX60_RS07530	79.9849	5.3005	0.513984	6.18e-25	2.05e-23	0	6.96059	1.56799	210.415	132.057	128.908	WP_000729376.1			Uncharacterized protein
ACX60_RS00350	3785.15	2.51596	0.244096	6.53e-25	2.13e-23	1382.15	999.54	893.752	7725.7	4785.51	6924.22	WP_000107088.1	aroP	aromatic amino acid transport protein AroP	Amino acid permease family protein
ACX60_RS06190	200.903	3.0041	0.291451	6.52e-25	2.13e-23	40.2357	37.5872	47.8236	412.308	409.648	257.817	WP_000409701.1			Uncharacterized protein
ACX60_RS12450	213.781	3.31714	0.322472	8.1e-25	2.62e-23	43.4981	16.7054	45.4716	449.016	297.354	430.639	WP_001287055.1			Uncharacterized protein
ACX60_RS09410	485.759	3.63986	0.354273	9.22e-25	2.95e-23	70.6844	73.7822	50.1755	1147.12	370.12	1202.67	WP_001177517.1	acoA	acetoin:2,6-dichlorophenolindophenol oxidoreductase subunit alpha	2,6-dichlorophenolindophenol oxidoreductase subunit alpha (EC 1.1.1.-)
ACX60_RS18205	1260.99	2.2283	0.217037	9.93e-25	3.16e-23	475.217	393.969	432.764	1693.81	2472.26	2097.95
ACX60_RS07490	150.74	3.51889	0.345803	2.54e-24	8e-23	23.924	26.4502	16.4638	297.596	362.933	177.072	WP_000097328.1			Uncharacterized protein
ACX60_RS01890	1976.69	-2.11124	0.207498	2.57e-24	8.03e-23	3264.53	3055.7	3350.78	841.659	583.927	763.534	WP_000793442.1			Uncharacterized protein
ACX60_RS09405	685.255	3.70057	0.364784	3.5e-24	1.09e-22	57.635	93.2719	108.975	1623.67	494.092	1733.89	WP_001133053.1	acoB	acetoin:2,6-dichlorophenolindophenol oxidoreductase subunit beta	2,6-dichlorophenolindophenol oxidoreductase subunit beta (EC 1.1.1.-)
ACX60_RS11435	1651.33	3.41021	0.336762	4.22e-24	1.3e-22	263.163	224.131	289.293	2982.52	1299.91	4848.94	WP_000390395.1			3-oxoadipyl-CoA thiolase
ACX60_RS09400	1065.55	3.44332	0.340643	5.08e-24	1.55e-22	210.966	115.546	162.286	2565.62	847.144	2491.76	WP_005135315.1	DLAT, aceF, pdhC	pyruvate dehydrogenase E2 component (dihydrolipoamide acetyltransferase)	Dihydrolipoamide acetyltransferase component of pyruvate dehydrogenase complex (EC 2.3.1.-)
ACX60_RS07445	108.739	4.25949	0.421697	5.48e-24	1.66e-22	2.1749	20.8818	5.48795	234.668	209.316	179.905	WP_001095599.1			Uncharacterized protein
ACX60_RS07390	115.976	3.13274	0.313981	1.91e-23	5.74e-22	22.8365	23.666	20.3838	232.046	215.604	181.322	WP_000048748.1			Uncharacterized protein
ACX60_RS07480	88.9657	3.59706	0.361911	2.81e-23	8.37e-22	13.0494	8.3527	14.1119	175.018	178.772	144.491
ACX60_RS18420	2443.8	2.19182	0.221472	4.31e-23	1.27e-21	877.574	768.449	929.031	3060.52	4784.61	4242.64
ACX60_RS10040	110.909	3.66377	0.371983	6.9e-23	2.02e-21	5.43726	19.4896	18.0318	241.879	165.296	215.319	WP_000137064.1			Capsid protein (Phage major capsid protein)
ACX60_RS11305	8646.85	2.78833	0.284371	1.07e-22	3.11e-21	2650.12	1484	2108.16	17051.5	9123.64	19463.7	WP_005135411.1	E1.2.7.8	indolepyruvate ferredoxin oxidoreductase	MFS transporter
ACX60_RS07590	120.496	3.37162	0.34814	3.5e-22	1.01e-20	19.5741	23.666	15.6799	293.008	213.807	157.24	WP_000247953.1			Uncharacterized protein
ACX60_RS09395	529.169	3.32479	0.344663	5.09e-22	1.46e-20	96.7833	97.4482	68.9914	1183.83	410.546	1317.41	WP_005135314.1	DLD, lpd, pdhD	dihydrolipoamide dehydrogenase	Dihydrolipoyl dehydrogenase (EC 1.8.1.4)
ACX60_RS18985	1573.94	2.2291	0.233748	1.48e-21	4.2e-20	453.468	533.181	631.114	2148.07	2364.46	3313.37
ACX60_RS07585	113.618	4.13582	0.435507	2.17e-21	6.11e-20	3.26236	11.1369	14.8959	336.27	188.653	127.492	WP_000524217.1			Glutamate 5-kinase
ACX60_RS03305	311.878	2.11807	0.223171	2.29e-21	6.41e-20	118.532	116.938	108.191	517.843	521.043	488.718	WP_000512695.1	RTCB, rtcB	tRNA-splicing ligase RtcB	RNA-splicing ligase RtcB
ACX60_RS04900	626.662	2.45456	0.258778	2.42e-21	6.72e-20	219.665	167.054	174.046	1098.61	1358.31	742.285	WP_000149917.1	K07002	uncharacterized protein	Alpha/beta hydrolase fold family protein
ACX60_RS12540	129.097	3.18782	0.337439	3.48e-21	9.6e-20	32.6236	12.5291	24.3038	276.62	244.351	184.155	WP_000959672.1			Uncharacterized protein
ACX60_RS07385	82.7015	3.71188	0.393508	3.99e-21	1.09e-19	16.3118	8.3527	6.27194	182.228	152.719	130.325	WP_000005652.1			Uncharacterized protein
ACX60_RS18410	2471.04	1.91442	0.202965	4.01e-21	1.09e-19	978.707	907.66	1173.64	3873.99	4404.61	3487.61
ACX60_RS10170	100.664	3.4271	0.36352	4.2e-21	1.13e-19	11.962	23.666	11.7599	202.549	140.143	213.903	WP_000717853.1			Uncharacterized protein
ACX60_RS12435	89.732	3.77494	0.401036	4.82e-21	1.28e-19	11.962	6.96059	11.7599	198.616	105.107	203.987	WP_001159813.1			Uncharacterized protein
ACX60_RS12545	96.4019	3.32837	0.353592	4.82e-21	1.28e-19	9.78707	23.666	14.8959	154.698	194.044	181.322	WP_000100167.1			Uncharacterized protein
ACX60_RS07560	85.8399	3.84418	0.412336	1.13e-20	2.94e-19	16.3118	6.96059	5.48795	206.482	160.805	118.992	WP_001139861.1			Uncharacterized protein
ACX60_RS09365	366.698	2.52301	0.270611	1.13e-20	2.94e-19	83.7338	141.996	90.1592	783.32	547.095	553.881	WP_000421173.1	sqr	sulfide:quinone oxidoreductase	TIGR01244 family protein
ACX60_RS18035	426.24	2.54443	0.272919	1.13e-20	2.94e-19	96.7833	123.898	138.767	967.515	710.595	519.883	WP_001274775.1			Putative lipoprotein
ACX60_RS12065	151.286	2.71277	0.291896	1.49e-20	3.85e-19	43.4981	32.0187	38.4156	321.849	235.368	236.568	WP_000427185.1			Putative membrane protein
ACX60_RS11430	1628.9	3.08552	0.332092	1.53e-20	3.91e-19	391.483	295.129	265.774	3004.8	1304.4	4511.79	WP_000377855.1	paaK	phenylacetate-CoA ligase	Phenylacetate-coenzyme A ligase (EC 6.2.1.30) (Phenylacetyl-CoA ligase)
ACX60_RS18200	2027.92	2.21739	0.239372	1.98e-20	5.05e-19	765.566	530.397	799.673	2871.08	2951.08	4249.73
ACX60_RS11175	1011.6	2.06638	0.223175	2.06e-20	5.22e-19	415.407	414.851	318.301	1942.9	1602.66	1375.49	WP_001124844.1	umuD	DNA polymerase V	DNA polymerase V
ACX60_RS00335	2570.23	3.29165	0.356256	2.47e-20	6.22e-19	722.068	240.836	330.845	5182.37	2505.5	6439.75	WP_000141645.1			Glyoxalase/Bleomycin resistance /Dioxygenase superfamily protein
ACX60_RS18405	1036.94	2.24871	0.244275	3.4e-20	8.48e-19	281.65	331.324	438.252	1875.38	1979.06	1316
ACX60_RS07665	101.699	3.85028	0.418773	3.78e-20	9.37e-19	11.962	8.3527	12.5439	312.017	139.244	126.075	WP_000368392.1			Uncharacterized protein
ACX60_RS12365	648.366	3.00815	0.327906	4.57e-20	1.12e-18	84.8213	203.249	113.679	1303.13	1511.02	674.29	WP_000679992.1	umuC (P3)	DNA polymerase V	DNA polymerase V subunit UmuC
ACX60_RS16575	371.051	-2.11543	0.231394	6.13e-20	1.5e-18	623.11	513.691	682.074	136.999	150.024	120.409	WP_001009587.1			Putative lipoprotein
ACX60_RS00345	6504.74	2.90594	0.319972	1.07e-19	2.59e-18	2019.4	1531.33	747.145	12818.9	7204.77	14706.9	WP_000435855.1	FAH, fahA	fumarylacetoacetase	Fumarylacetoacetase
ACX60_RS12430	122.785	3.36897	0.374375	2.28e-19	5.5e-18	19.5741	19.4896	18.8158	251.056	120.379	307.397	WP_000513918.1
ACX60_RS07660	61.381	4.8088	0.536856	3.33e-19	7.98e-18	3.26236	1.39212	3.13597	194.027	87.1399	79.3282	WP_000277431.1			Uncharacterized protein
ACX60_RS00975	16271.8	1.88348	0.212042	6.53e-19	1.56e-17	7371.84	6641.79	6467.94	22559	22191.9	32398.5	WP_000083355.1	uvrA	excinuclease ABC subunit A	UvrABC system protein A (UvrA protein) (Excinuclease ABC subunit A)
ACX60_RS07605	111.808	3.1813	0.358783	7.52e-19	1.78e-17	21.749	22.2739	17.2478	287.108	185.06	137.408	WP_001277696.1			Uncharacterized protein
ACX60_RS12555	103.568	3.5436	0.400678	9.24e-19	2.17e-17	16.3118	13.9212	12.5439	275.965	101.514	201.154	WP_000778995.1			HNH endonuclease
ACX60_RS18345	1605.42	1.76633	0.199979	1.02e-18	2.39e-17	693.795	652.903	810.648	2209.03	2685.17	2581
ACX60_RS12415	114.882	2.93628	0.333482	1.31e-18	3.04e-17	22.8365	19.4896	30.5757	258.922	156.313	201.154	WP_000073188.1			Uncharacterized protein
ACX60_RS05600	760.627	-2.26842	0.257887	1.42e-18	3.27e-17	1434.35	1154.07	1217.54	353.313	187.755	216.736	WP_005134933.1			Acinetobactin biosynthesis protein
ACX60_RS15170	1656.97	1.7416	0.198622	1.81e-18	4.16e-17	689.445	838.055	733.033	2799.63	2263.84	2617.83	WP_000253046.1	K00666	fatty-acyl-CoA synthase	Acyl-CoA synthetase
ACX60_RS11220	379.872	2.81683	0.322013	2.18e-18	4.97e-17	57.635	123.898	85.4552	991.113	547.993	473.136	WP_000132045.1			Putative surface antigen
ACX60_RS18455	1882.39	1.87756	0.21489	2.39e-18	5.41e-17	756.867	760.096	858.472	2526.94	3687.73	2704.24
ACX60_RS11810	921.741	2.73821	0.316386	4.94e-18	1.11e-16	260.989	167.054	248.526	1410.63	911.825	2531.42	WP_000054828.1			Natural resistance-associated macrophage family protein
ACX60_RS10165	116.295	3.19094	0.369463	5.79e-18	1.3e-16	9.78707	37.5872	16.4638	194.683	191.349	247.901	WP_000129433.1			Uncharacterized protein
ACX60_RS00650	9685.46	1.75154	0.203544	7.62e-18	1.7e-16	4945.73	4024.61	4155.16	13733.3	13434.8	17819.1	WP_000195974.1	parE	topoisomerase IV subunit B	DNA topoisomerase 4 subunit B (EC 5.99.1.3) (Topoisomerase IV subunit B)
ACX60_RS09370	128.259	2.77572	0.323526	9.52e-18	2.11e-16	25.0114	38.9793	29.0077	297.596	197.637	181.322	WP_000465448.1			Zn-dependent hydrolase
ACX60_RS18990	50.9682	4.16376	0.487414	1.31e-17	2.89e-16	7.61217	0	3.91996	113.401	91.6317	89.2442	WP_053100974.1			Uncharacterized protein
ACX60_RS18250	2628.38	1.97611	0.231873	1.56e-17	3.42e-16	890.624	1330.86	911	3588.85	5061.3	3987.66
ACX60_RS12550	50.8107	4.17136	0.490892	1.94e-17	4.21e-16	4.34981	6.96059	1.56799	74.0713	106.005	111.909	WP_001288428.1			Uncharacterized protein
ACX60_RS00365	762.814	-1.67479	0.199935	5.44e-17	1.18e-15	1278.84	1098.38	1120.33	334.959	364.73	379.642	WP_025467426.1			Acyltransferase
ACX60_RS18430	7672.98	2.3123	0.278305	9.69e-17	2.08e-15	2841.51	1845.95	2743.19	11030.1	8767.9	18809.3
ACX60_RS11795	1642.82	2.26973	0.274033	1.2e-16	2.57e-15	613.323	480.28	539.387	2473.85	1765.26	3984.83	WP_001211804.1	atzF	allophanate hydrolase	Allophanate hydrolase
ACX60_RS07380	83.8323	3.00649	0.363705	1.38e-16	2.94e-15	15.2243	25.0581	11.7599	146.176	124.871	179.905	WP_000910238.1			Uncharacterized protein
ACX60_RS18980	1131.03	2.0817	0.252021	1.46e-16	3.08e-15	445.855	373.087	442.172	1589.58	1387.05	2548.42
ACX60_RS04895	351.83	2.17776	0.266462	3.01e-16	6.33e-15	132.669	123.898	114.463	551.274	770.784	417.89	WP_000083115.1	cysU	sulfate transport system permease protein	Sulfate ABC transporter, permease protein CysT
ACX60_RS07595	126.512	2.79847	0.342624	3.14e-16	6.56e-15	27.1863	40.3714	22.7358	275.965	249.741	143.074	WP_000539743.1			Uncharacterized protein
ACX60_RS12590	86.1259	3.2639	0.400447	3.62e-16	7.52e-15	7.61217	27.8423	9.40791	168.463	178.772	124.659	WP_000210973.1			Putative cro protein
ACX60_RS18425	1673.54	2.20946	0.271727	4.25e-16	8.78e-15	762.304	342.461	619.354	2350.62	3263.71	2702.83
ACX60_RS13555	529.452	-1.84964	0.228036	5.01e-16	1.03e-14	934.122	806.036	756.553	184.85	224.587	270.566	WP_000457393.1			Uncharacterized protein
ACX60_RS12520	62.4342	3.67258	0.455135	7.08e-16	1.45e-14	6.52471	11.1369	5.48795	163.219	123.074	65.1625	WP_049594846.1			Uncharacterized protein
ACX60_RS03400	723.93	2.15881	0.270708	1.53e-15	3.1e-14	269.688	179.583	317.517	1239.55	849.839	1487.4	WP_000929502.1	K09946	uncharacterized protein	Uncharacterized protein
ACX60_RS07555	69.968	3.53164	0.443133	1.59e-15	3.21e-14	10.8745	5.56847	10.9759	192.716	130.261	69.4122	WP_000004365.1			Uncharacterized protein
ACX60_RS06185	265.519	2.16631	0.273594	2.41e-15	4.85e-14	79.384	86.3113	114.463	506.044	489.601	317.313	WP_000761355.1			Septicolysin
ACX60_RS07685	38.5381	5.17269	0.657206	3.53e-15	7.05e-14	0	1.39212	0.783993	131.1	51.2059	46.747	WP_000066825.1			Lysozyme (EC 3.2.1.17)
ACX60_RS09360	153.916	2.17087	0.276189	3.84e-15	7.63e-14	61.9848	43.1556	56.4475	289.075	236.266	236.568	WP_000925658.1	K07090	uncharacterized protein	Probable membrane transporter protein
ACX60_RS17930	181.8	2.87748	0.366418	4.06e-15	8.04e-14	36.9734	44.5478	38.4156	230.735	548.892	191.238	WP_001173275.1	ssuA	sulfonate transport system substrate-binding protein	ABC transporter, substrate-binding, aliphatic sulfonates family protein
ACX60_RS06785	614.711	2.62527	0.338199	8.33e-15	1.64e-13	216.403	68.2137	194.43	1320.17	713.29	1175.76	WP_000783724.1			Glycine-zipper containing OmpA-like membrane domain protein
ACX60_RS00325	8714.72	2.15017	0.277263	8.84e-15	1.73e-13	3906.13	2753.61	2635	18097.6	8374.42	16521.5	WP_000353163.1	HPD, hppD	4-hydroxyphenylpyruvate dioxygenase	4-hydroxyphenylpyruvate dioxygenase (EC 1.13.11.27)
ACX60_RS18570	1323.56	1.6503	0.214258	1.34e-14	2.6e-13	533.939	739.214	620.138	1856.37	2330.32	1861.38
ACX60_RS18975	377.386	2.19403	0.285522	1.54e-14	2.98e-13	84.8213	171.23	136.415	538.164	806.718	526.966
ACX60_RS17920	160.551	2.79245	0.36406	1.72e-14	3.31e-13	21.749	37.5872	50.9595	178.295	249.741	424.973	WP_000724538.1			Uncharacterized protein
ACX60_RS07845	1674.61	1.40553	0.183721	2e-14	3.84e-13	930.859	853.368	945.495	2411.58	2501.01	2405.34	WP_000604788.1	galE, GALE	UDP-glucose 4-epimerase	UDP-glucose 4-epimerase GalE (EC 5.1.3.2)
ACX60_RS07600	189.976	2.73186	0.35806	2.35e-14	4.49e-13	48.9354	51.5083	38.4156	551.274	254.233	195.487	WP_001251846.1			Uncharacterized protein
ACX60_RS12405	244.332	2.51467	0.330864	2.95e-14	5.61e-13	44.5855	112.762	50.9595	498.178	456.362	303.147	WP_001130838.1			Uncharacterized protein
ACX60_RS07970	3572.49	-1.50211	0.197952	3.24e-14	6.12e-13	5415.51	5111.85	5375.84	2195.92	1662.85	1672.98	WP_001178074.1			Tetratricopeptide repeat family protein
ACX60_RS04890	342.661	1.93075	0.255274	3.93e-14	7.37e-13	178.342	111.369	127.007	559.795	626.15	453.304	WP_001048807.1	cysW	sulfate transport system permease protein	Sulfate ABC transporter, permease protein CysW
ACX60_RS01045	2747.62	2.54093	0.33691	4.63e-14	8.66e-13	862.35	537.357	867.096	3790.09	2413.87	8014.98	WP_000380902.1	puuE	4-aminobutyrate aminotransferase	4-aminobutyrate transaminase
ACX60_RS06455	8300.2	-1.77829	0.236567	5.6e-14	1.04e-12	16409.7	10012.1	12351	4510.48	3155.01	3362.95	WP_000397471.1	gltS	glutamate:Na+ symporter, ESS family	Sodium/glutamate symporter
ACX60_RS11205	303.141	1.94117	0.2586	6.07e-14	1.12e-12	95.6958	144.78	127.007	535.542	539.01	376.809	WP_001145691.1			Uncharacterized protein
ACX60_RS11800	966.657	2.3246	0.309732	6.13e-14	1.13e-12	334.935	232.484	351.229	1468.97	916.317	2496.01	WP_000276199.1			Putative hydro-lyase A7M79_13665 (EC 4.2.1.-)
ACX60_RS11675	231.422	-1.8936	0.255017	1.12e-13	2.06e-12	432.806	356.382	313.597	111.435	90.7333	83.5779	WP_001119042.1	impB	type VI secretion system protein ImpB	Uncharacterized protein
ACX60_RS08435	1453.16	-1.8138	0.24444	1.17e-13	2.13e-12	2554.43	1773.56	2499.37	742.024	455.463	694.122	WP_001211835.1			Uncharacterized protein
ACX60_RS12380	41.1607	3.72041	0.5015	1.18e-13	2.15e-12	5.43726	8.3527	0.783993	70.7938	80.8515	80.7448	WP_001019729.1			Uncharacterized protein
ACX60_RS10115	73.2458	2.57626	0.348645	1.48e-13	2.66e-12	19.5741	20.8818	18.8158	138.966	139.244	101.993	WP_000801885.1			Uncharacterized protein
ACX60_RS14970	4103.93	2.10352	0.2851	1.6e-13	2.88e-12	1443.05	1222.28	1821.22	6246.9	4070.42	9819.7	WP_001167461.1	yhbH	putative sigma-54 modulation protein	Ribosomal subunit interface protein
ACX60_RS12640	44.355	3.39696	0.460488	1.62e-13	2.9e-12	3.26236	11.1369	5.48795	95.7027	75.4614	75.0785	WP_000362184.1			Uncharacterized protein
ACX60_RS00645	648.854	1.4934	0.202784	1.78e-13	3.16e-12	295.787	360.558	352.797	936.707	968.421	978.853	WP_001021720.1	K07000	uncharacterized protein	Alpha/beta hydrolase family protein
ACX60_RS04760	3129.71	-1.44273	0.196318	2e-13	3.54e-12	4471.6	4769.39	4539.32	1739.69	1868.57	1389.66	WP_000925820.1			Cupin
ACX60_RS11790	1715.1	2.32702	0.31771	2.4e-13	4.23e-12	617.673	423.204	584.075	2395.19	1580.2	4690.28	WP_001090987.1	bccA	acetyl-CoA/propionyl-CoA carboxylase, biotin carboxylase, biotin carboxyl carrier protein	Acetyl/propionyl-CoA carboxylase subuit alpha
ACX60_RS04905	731.067	2.40964	0.329429	2.58e-13	4.53e-12	286	215.778	156.015	1169.41	1908.99	650.208	WP_001212600.1	cysP, sbp	sulfate transport system substrate-binding protein	Sulfate ABC transporter, sulfate-binding family protein
ACX60_RS10200	4491.04	-1.34765	0.184545	2.82e-13	4.93e-12	6771.57	5810.7	6822.3	2578.07	2369.85	2593.75	WP_000933387.1	zapE	cell division protein ZapE	Cell division protein ZapE (Z ring-associated protein ZapE)
ACX60_RS12455	57.0564	3.4423	0.473862	3.75e-13	6.51e-12	15.2243	5.56847	3.13597	148.798	71.868	97.7437	WP_001116150.1			Uncharacterized protein
ACX60_RS17935	155.931	2.52501	0.347693	3.81e-13	6.59e-12	40.2357	57.0768	33.7117	255.644	391.681	157.24	WP_001164659.1	ssuA	sulfonate transport system substrate-binding protein	Aliphatic sulfonate ABC transporter substrate-binding protein
ACX60_RS07305	3537.07	1.48031	0.2039	3.87e-13	6.67e-12	2047.67	1708.13	1781.23	4292.86	5787.17	5605.39	WP_001170327.1	smvA, qacA, lfrA	MFS transporter, DHA2 family, multidrug resistance protein	Methyl viologen resistance protein SmvA
ACX60_RS11260	636.637	1.63309	0.225553	4.47e-13	7.67e-12	278.388	361.951	278.317	1089.44	803.125	1008.6	WP_001029888.1	cmoA	tRNA (cmo5U34)-methyltransferase	SAM-dependent methyltransferase
ACX60_RS12515	30.2884	4.65457	0.643623	4.77e-13	8.13e-12	0	1.39212	1.56799	91.7697	53.0026	33.9978	WP_000729394.1			Uncharacterized protein
ACX60_RS11245	323.153	-1.64278	0.228262	6.16e-13	1.05e-11	457.817	534.573	485.291	177.64	141.939	141.658	WP_000119792.1			LysR family transcriptional regulator
ACX60_RS09880	1060.87	-1.39299	0.193818	6.62e-13	1.12e-11	1595.29	1372.63	1657.36	572.905	584.826	582.212	WP_000138946.1	ABC.PE.A1	peptide/nickel transport system ATP-binding protein	Nickel import ATP-binding protein NikE (EC 3.6.3.24)
ACX60_RS17150	443.331	1.51303	0.211123	7.69e-13	1.29e-11	235.977	201.857	243.038	683.684	659.389	636.042	WP_000291524.1			Uncharacterized protein
ACX60_RS04090	603.055	1.76146	0.245854	7.8e-13	1.31e-11	239.24	246.405	321.437	1174.65	912.724	723.87	WP_001282880.1			Uncharacterized protein
ACX60_RS05625	814.184	-1.69836	0.237111	7.91e-13	1.32e-11	1534.4	897.916	1322.6	400.509	365.628	364.06	WP_001073041.1	TC.FEV.OM	iron complex outermembrane recepter protein	Ligand-gated channel protein
ACX60_RS18340	1066.84	1.66227	0.232139	8.03e-13	1.33e-11	494.791	410.675	603.674	1382.45	1988.05	1521.4
ACX60_RS13340	22821.8	1.587	0.221863	8.49e-13	1.4e-11	13040.7	11007.5	9661.93	42514.9	27545.2	33160.6	WP_000214787.1	E4.1.3.1, aceA	isocitrate lyase	Isocitrate lyase (EC 4.1.3.1)
ACX60_RS07020	2244.29	-1.40332	0.196601	9.48e-13	1.55e-11	3176.45	3310.45	3322.56	1343.77	1295.42	1017.1	WP_000221675.1	lpxH	UDP-2,3-diacylglucosamine hydrolase	UDP-2,3-diacylglucosamine hydrolase (EC 3.6.1.54) (UDP-2,3-diacylglucosamine diphosphatase)
ACX60_RS18335	1032.82	1.63356	0.228851	9.46e-13	1.55e-11	427.369	452.438	605.242	1423.74	1892.82	1395.33
ACX60_RS18515	1591.99	1.72644	0.242005	9.76e-13	1.59e-11	568.738	939.679	667.962	2021.56	2942.99	2411.01
ACX60_RS06755	1164.37	1.56549	0.220501	1.25e-12	2.03e-11	496.966	633.413	610.73	2041.88	1799.39	1403.83	WP_000913293.1	pgaA	biofilm PGA synthesis protein PgaA	Poly-beta-1,6 N-acetyl-D-glucosamine export porin PgaA
ACX60_RS18210	1124.23	1.70929	0.240994	1.32e-12	2.13e-11	481.741	549.886	519.003	1320.17	2317.74	1556.82
ACX60_RS11805	1394.13	2.38559	0.336713	1.39e-12	2.24e-11	503.49	297.913	464.124	2252.95	1102.28	3744.01	WP_000496075.1	K07160	UPF0271 protein	UPF0271 protein BFR91_09870
ACX60_RS07690	69.8412	3.31833	0.472359	2.14e-12	3.43e-11	5.43726	6.96059	18.0318	218.936	88.9366	80.7448	WP_000265239.1			Uncharacterized protein
ACX60_RS05665	487.725	-1.5352	0.218772	2.26e-12	3.61e-11	832.989	701.627	651.498	269.41	220.096	250.734	WP_001090096.1			ABC transporter
ACX60_RS00425	2997.05	1.64803	0.235547	2.62e-12	4.17e-11	1688.81	1218.1	1369.64	5956.51	3959.93	3789.34	WP_001273438.1			Uncharacterized protein
ACX60_RS18440	639.323	2.18946	0.315407	3.87e-12	6.13e-11	189.217	249.189	221.086	656.153	1728.43	791.866
ACX60_RS18435	516.777	2.14462	0.309351	4.13e-12	6.51e-11	160.943	212.994	174.83	539.475	1346.63	665.79
ACX60_RS18350	179.766	2.11693	0.305615	4.31e-12	6.76e-11	59.8099	69.6059	65.0714	251.711	421.326	211.07
ACX60_RS05335	930.043	1.39588	0.201596	4.39e-12	6.85e-11	504.578	535.965	481.372	1442.75	1167.85	1447.74	WP_001238909.1	pstS	phosphate transport system substrate-binding protein	PBP superfamily domain protein
ACX60_RS01035	1495.55	2.14953	0.311578	5.24e-12	8.16e-11	603.536	456.614	519.003	1963.87	1408.61	4021.66	WP_000718865.1	gabP	GABA permease	Amino acid permease family protein
ACX60_RS06760	757.356	1.43427	0.208568	6.12e-12	9.49e-11	437.156	368.911	407.676	1276.91	1015.14	1038.35	WP_001061313.1	pgaB	poly-beta-1,6-N-acetyl-D-glucosamine N-deacetylase	Poly-beta-1,6-N-acetyl-D-glucosamine N-deacetylase PgaB
A1S_3469	827.661	1.6589	0.2418	6.86e-12	1.06e-10	482.829	334.108	355.933	1533.21	986.388	1273.5
ACX60_RS09900	815.451	-1.34564	0.197607	9.78e-12	1.5e-10	1248.4	1046.87	1228.52	462.126	466.244	440.555	WP_000138431.1			Heme-binding protein
ACX60_RS04630	3676.24	1.48841	0.218647	9.94e-12	1.52e-10	1929.14	1918.34	1873.74	4031.31	6477.1	5827.79	WP_000437078.1	dgt	dGTPase	Putative deoxyguanosinetriphosphate triphosphohydrolase
ACX60_RS02735	197.919	1.73405	0.254911	1.03e-11	1.57e-10	105.483	90.4876	73.6953	306.118	326.999	284.732	WP_000951143.1			Phage/plasmid-like TIGR03299 family protein
ACX60_RS18450	243.028	1.88208	0.276766	1.04e-11	1.59e-10	76.1217	98.8403	126.223	304.151	468.939	383.892
ACX60_RS17100	8267.6	1.23611	0.18185	1.07e-11	1.61e-10	4825.03	5031.11	4823.91	10895	11136.8	12893.7	WP_000202259.1	parC	topoisomerase IV subunit A	DNA topoisomerase 4 subunit A (EC 5.99.1.3) (Topoisomerase IV subunit A)
ACX60_RS10810	6592.97	-1.43888	0.212399	1.25e-11	1.88e-10	12025	8682.64	8313.46	3728.47	3130.75	3677.43	WP_000956445.1	aspQ, ansB, ansA	glutamin-(asparagin-)ase	Glutaminase (Glutaminase-asparaginase) (EC 3.5.1.38) (L-asparaginase) (EC 3.5.1.1) (L-asparaginase 2) (Type II asparaginase)
ACX60_RS05560	154.724	2.47541	0.367205	1.57e-11	2.36e-10	34.7985	55.6847	41.5516	161.908	437.496	196.904	WP_049594815.1			Uncharacterized protein
ACX60_RS17940	189.731	1.82381	0.270807	1.64e-11	2.45e-10	89.1711	96.0561	61.1514	327.093	309.931	254.984	WP_000689552.1	ssuD	alkanesulfonate monooxygenase	Alkanesulfonate monooxygenase (EC 1.14.14.5) (FMNH2-dependent aliphatic sulfonate monooxygenase)
ACX60_RS18720	806.189	1.69871	0.252347	1.68e-11	2.5e-10	321.886	520.652	276.749	1213.98	1339.44	1164.42
ACX60_RS06655	2228.25	1.98554	0.295404	1.8e-11	2.67e-10	743.817	754.528	1103.08	4678.94	1921.57	4167.56	WP_000859008.1			Uncharacterized protein
ACX60_RS11265	2680.32	1.69024	0.251803	1.91e-11	2.82e-10	1374.54	1006.5	1346.12	5349.52	2823.51	4181.73	WP_001183739.1	K00666	fatty-acyl-CoA synthase	AMP-binding enzyme family protein
ACX60_RS12225	3606.7	-1.52819	0.227925	2.02e-11	2.96e-10	5902.69	4332.27	5916.01	2302.76	1619.72	1566.73	WP_000781338.1	GST, gst	glutathione S-transferase	Glutathione S-transferase GST-6.0 (EC 2.5.1.18)
ACX60_RS09885	480.701	-1.38635	0.206909	2.08e-11	3.05e-10	700.319	671.001	722.057	264.821	239.859	286.148	WP_000953834.1	ABC.PE.P1	peptide/nickel transport system permease protein	Peptide ABC transporter permease
ACX60_RS09390	114.245	2.5697	0.384668	2.38e-11	3.48e-10	35.8859	30.6266	24.3038	233.357	90.7333	270.566	WP_000238445.1	butA, budC	meso-butanediol dehydrogenase / (S,S)-butanediol dehydrogenase / diacetyl reductase	Diacetyl reductase
ACX60_RS07670	88.8673	2.9027	0.435843	2.74e-11	3.98e-10	4.34981	32.0187	19.5998	223.525	144.634	109.076	WP_000835157.1			Uncharacterized protein
ACX60_RS07960	2793.71	-1.21031	0.181765	2.76e-11	4e-10	4117.09	3761.5	3860.38	1689.22	1761.66	1572.4	WP_000140523.1	fabZ	3-hydroxyacyl-[acyl-carrier-protein] dehydratase	3-hydroxyacyl-[acyl-carrier-protein] dehydratase FabZ (EC 4.2.1.59) ((3R)-hydroxymyristoyl-[acyl-carrier-protein] dehydratase) ((3R)-hydroxymyristoyl-ACP dehydrase) (Beta-hydroxyacyl-ACP dehydratase)
ACX60_RS10420	701.51	-1.34359	0.201808	2.78e-11	4.01e-10	935.209	959.169	1135.22	380.844	393.477	405.141	WP_000240312.1	K09912	uncharacterized protein	Uncharacterized protein
ACX60_RS05660	415.064	-1.61739	0.243752	3.24e-11	4.65e-10	677.483	657.079	556.635	255.644	160.805	182.738	WP_005134938.1			ABC transporter
ACX60_RS06600	1994.91	-1.43829	0.217617	3.86e-11	5.52e-10	3489.63	2404.19	2889.8	1097.3	1187.62	900.942	WP_000347180.1	dctA	aerobic C4-dicarboxylate transport protein	C4-dicarboxylate transport protein
ACX60_RS01700	94.4618	2.13382	0.324301	4.71e-11	6.71e-10	33.711	44.5478	23.5198	138.31	158.11	168.572	WP_001189451.1			Lipase chaperone (Lipase activator protein) (Lipase foldase) (Lipase helper protein) (Lipase modulator)
ACX60_RS10450	5701.19	-1.63673	0.248965	4.89e-11	6.95e-10	11646.6	6723.93	7667.45	2669.84	2190.18	3309.12	WP_002057420.1	putP	sodium/proline symporter	Sodium/proline symporter
ACX60_RS12305	5629.8	-1.21321	0.185203	5.73e-11	8.1e-10	7364.23	7717.9	8589.42	3628.84	3115.48	3362.95	WP_000203217.1	crp	CRP/FNR family transcriptional regulator, cyclic AMP receptor protein	Cyclic AMP receptor-like protein
ACX60_RS18925	70.4226	2.35105	0.359494	6.16e-11	8.67e-10	14.1369	32.0187	19.5998	113.401	115.887	127.492
ACX60_RS12410	101.935	2.07795	0.318341	6.69e-11	9.39e-10	40.2357	41.7635	31.3597	195.338	179.67	123.242	WP_001248150.1			Uncharacterized protein
ACX60_RS12195	26871.7	-1.40339	0.215476	7.37e-11	1.03e-09	42295.4	42405.3	32807.7	16323.2	11446.8	15952.1	WP_000052794.1	PRDX2_4, ahpC	peroxiredoxin (alkyl hydroperoxide reductase subunit C)	Peroxiredoxin (EC 1.11.1.15)
ACX60_RS05445	6311.18	-1.43881	0.220959	7.43e-11	1.04e-09	11014.8	6799.1	9974.74	3154.26	3317.61	3606.6	WP_001200845.1	RP-L31, rpmE	large subunit ribosomal protein L31	50S ribosomal protein L31
ACX60_RS08795	163.527	-1.94637	0.299492	8.09e-11	1.12e-09	195.741	257.542	333.197	80.6262	50.3076	63.7459	WP_025470163.1			Uncharacterized protein
ACX60_RS05340	601.058	1.30179	0.200522	8.47e-11	1.17e-09	338.198	325.755	366.125	816.75	854.331	905.192	WP_001050723.1	pstC	phosphate transport system permease protein	Phosphate transport system permease protein
ACX60_RS15670	11443.8	-1.31144	0.201996	8.45e-11	1.17e-09	19332.7	14273.4	15519.9	7296.35	5994.69	6245.68	WP_000450961.1	TC.GNTP	gluconate:H+ symporter, GntP family	H+ symporter family protein
ACX60_RS10930	228.135	-1.6489	0.254323	8.96e-11	1.23e-09	407.795	324.363	310.461	98.3247	96.1234	131.741	WP_000472502.1			Uncharacterized protein
ACX60_RS09890	655.502	-1.37074	0.212036	1.02e-10	1.39e-09	1059.18	807.428	979.991	357.902	333.288	395.224	WP_000881926.1	ABC.PE.P	peptide/nickel transport system permease protein	Binding--dependent transport system inner membrane component family protein
ACX60_RS03085	136.47	2.2081	0.342615	1.16e-10	1.58e-09	50.0228	19.4896	65.8554	236.635	200.332	246.484	WP_000784268.1			Uncharacterized protein
ACX60_RS10110	108.081	2.20654	0.342451	1.17e-10	1.59e-09	55.4601	27.8423	25.8718	160.597	156.313	222.402	WP_001060708.1			Phage antitermination Q family protein
ACX60_RS18280	180.019	1.9227	0.299529	1.37e-10	1.85e-09	54.3726	70.998	91.7271	259.577	378.205	225.235
ACX60_RS05430	2934.38	-1.1594	0.180818	1.44e-10	1.94e-09	4330.24	3900.71	3964.65	1733.79	1872.16	1804.72	WP_000428311.1	ampG	MFS transporter, PAT family, beta-lactamase induction signal transducer AmpG	Transporter
ACX60_RS16610	16909.7	-1.33449	0.208562	1.57e-10	2.11e-09	25550.8	25234.9	22157.2	11703.9	7957.58	8853.6	WP_001294942.1	HSP90A, htpG	molecular chaperone HtpG	Chaperone protein HtpG (Heat shock protein HtpG) (High temperature protein G)
ACX60_RS15100	136834	-1.21151	0.189843	1.75e-10	2.34e-09	217088	170707	187428	80558.1	76510.7	88711.6	WP_000897673.1			Uncharacterized protein
ACX60_RS06765	514.036	1.4754	0.231503	1.85e-10	2.47e-09	239.24	325.755	241.47	774.143	863.314	640.292	WP_000866240.1	pgaC, icaA	poly-beta-1,6-N-acetyl-D-glucosamine synthase	Poly-beta-1,6-N-acetyl-D-glucosamine synthase (Poly-beta-1,6-GlcNAc synthase) (EC 2.4.1.-)
ACX60_RS06715	16337.5	-1.36226	0.213807	1.87e-10	2.49e-09	28803.4	19737.4	22329.7	8651.26	8077.06	10426	WP_000915319.1	COX10, ctaB, cyoE	heme o synthase	Protoheme IX farnesyltransferase (EC 2.5.1.-) (Heme B farnesyltransferase) (Heme O synthase)
ACX60_RS05320	230.859	1.66168	0.261118	1.97e-10	2.61e-09	118.532	101.625	105.839	446.394	288.37	324.396	WP_000357090.1			AsnC family protein
ACX60_RS03385	205.408	1.65913	0.26104	2.07e-10	2.73e-09	119.62	80.7428	89.3752	338.892	269.505	334.312	WP_000190594.1			Uncharacterized protein
ACX60_RS02895	6818.35	-1.14995	0.181284	2.25e-10	2.95e-09	10248.2	9072.43	8961.82	4390.53	4260.87	3976.33	WP_000170142.1	secF	preprotein translocase subunit SecF	Protein-export membrane protein SecF
ACX60_RS07980	19269.8	1.29278	0.203828	2.26e-10	2.96e-09	12957	10010.7	10234.2	26701.1	24157.5	31558.5	WP_000344169.1	recA	recombination protein RecA	Protein RecA (Recombinase A)
ACX60_RS15685	11160	1.41601	0.224356	2.76e-10	3.61e-09	6617.15	6412.09	4995.6	20378.8	15528	13028.2	WP_000236000.1	ackA	acetate kinase	Acetate kinase (EC 2.7.2.1) (Acetokinase)
ACX60_RS07025	5405.07	-1.37544	0.218425	3.03e-10	3.94e-09	7800.3	7599.57	8115.11	3847.77	2550.42	2517.25	WP_000009660.1	PPIB, ppiB	peptidyl-prolyl cis-trans isomerase B (cyclophilin B)	Peptidyl-prolyl cis-trans isomerase (PPIase) (EC 5.2.1.8)
ACX60_RS10915	464.603	1.59522	0.253483	3.11e-10	4.03e-09	308.836	172.623	198.35	692.861	768.988	645.958	WP_001092658.1	tauC	taurine transport system permease protein	Taurine transporter subunit
ACX60_RS07095	67.6894	2.43556	0.38783	3.39e-10	4.36e-09	17.3992	25.0581	16.4638	131.755	70.9696	144.491	WP_000420540.1			Uncharacterized protein
ACX60_RS12385	19.7235	4.52376	0.72031	3.38e-10	4.36e-09	0	1.39212	0	27.5309	24.2554	65.1625	WP_000433902.1			Uncharacterized protein
ACX60_RS10610	237.437	-1.64894	0.263152	3.7e-10	4.75e-09	437.156	385.616	265.774	120.612	107.802	107.66	WP_000378383.1	TC.NCS1	nucleobase:cation symporter-1, NCS1 family	Sulfonate ABC transporter substrate-binding protein
ACX60_RS10380	4240.84	-1.38421	0.221516	4.14e-10	5.29e-09	7794.86	5032.5	5653.37	2456.81	2018.59	2488.92	WP_001011091.1	PGK, pgk	phosphoglycerate kinase	Phosphoglycerate kinase (EC 2.7.2.3)
ACX60_RS10395	1321.55	-1.28095	0.205577	4.63e-10	5.9e-09	1918.27	1926.69	1792.99	627.967	878.586	784.783	WP_000133509.1	ycfD	50S ribosomal protein L16 3-hydroxylase	Cupin
ACX60_RS01430	851.87	1.25223	0.201463	5.11e-10	6.49e-09	459.992	551.278	488.427	1313.62	1202.89	1095.01	WP_000529524.1			Uncharacterized protein
ACX60_RS11670	745.247	-1.36176	0.220382	6.45e-10	8.15e-09	1297.33	968.914	969.015	456.882	419.529	359.81	WP_001066525.1	impC	type VI secretion system protein ImpC	EvpB family type VI secretion protein
ACX60_RS10085	24.4539	3.57727	0.579555	6.72e-10	8.48e-09	2.1749	5.56847	0.783993	52.4398	40.4257	45.3304	WP_000433061.1			NinB family protein
ACX60_RS14465	2961.74	1.54882	0.252996	9.25e-10	1.16e-08	1648.58	978.658	1814.94	5313.47	3708.39	4306.39	WP_000206127.1			Uncharacterized protein
ACX60_RS17080	8708.98	-1.15873	0.189833	1.03e-09	1.3e-08	13015.7	11620	11568.6	5970.93	5378.42	4700.2	WP_000122443.1	ppa	inorganic pyrophosphatase	Inorganic pyrophosphatase (EC 3.6.1.1) (Pyrophosphate phospho-hydrolase) (PPase)
ACX60_RS11565	318.815	-1.49134	0.244764	1.11e-09	1.38e-08	369.734	506.731	543.307	161.252	185.958	145.907	WP_000615571.1			Acetyltransferase, gnat family (GNAT family N-acetyltransferase) (GNAT family acetyltransferase) (Histone acetyltransferase HPA2 and related acetyltransferases) (Putative acetyltransferase)
ACX60_RS13240	21628.5	-1.12331	0.184406	1.12e-09	1.39e-08	29180.7	27763	32258.2	14397.4	13942.4	12229.3	WP_000696025.1			META domain protein (Putative signal peptide)
ACX60_RS06735	35331.3	-1.41479	0.232406	1.15e-09	1.42e-08	66217.2	41622.9	47108.6	18567	15800.2	22672.3	WP_001250043.1	cyoA	cytochrome o ubiquinol oxidase subunit II	Ubiquinol oxidase subunit 2
ACX60_RS11540	548.266	1.34267	0.220765	1.19e-09	1.47e-08	352.335	290.953	276.749	882.3	675.559	811.698	WP_000065199.1	lhpC	1-pyrroline-4-hydroxy-2-carboxylate deaminase	Dihydrodipicolinate synthase
ACX60_RS00260	54.2002	2.57211	0.422983	1.2e-09	1.47e-08	9.78707	6.96059	23.5198	99.6357	79.0548	106.243	WP_000490267.1			UPF0391 membrane protein J517_1449
ACX60_RS18400	110.2	1.89998	0.312785	1.24e-09	1.53e-08	43.4981	45.9399	45.4716	159.942	231.774	134.575
ACX60_RS07730	6375.84	-1.36939	0.226168	1.41e-09	1.72e-08	10928.9	7932.28	8848.14	3578.36	2714.81	4252.56	WP_000354611.1	accB, bccP	acetyl-CoA carboxylase biotin carboxyl carrier protein	Biotin carboxyl carrier protein of acetyl-CoA carboxylase
ACX60_RS05955	2532.96	-1.16381	0.192764	1.57e-09	1.91e-08	3754.97	3348.04	3437.81	1629.57	1343.03	1684.31	WP_000951085.1	mltB	membrane-bound lytic murein transglycosylase B	Lytic murein transglycosylase B
ACX60_RS07500	608.925	1.49005	0.246851	1.58e-09	1.92e-08	239.24	420.419	286.157	915.731	994.473	797.532	WP_000991752.1			Phage antirepressor protein
ACX60_RS10555	6915.07	-1.25548	0.208139	1.62e-09	1.96e-08	11716.2	8386.11	9251.9	3924.47	3624.84	4586.87	WP_000175360.1	bioB	biotin synthase	Biotin synthase (EC 2.8.1.6)
ACX60_RS05620	447.588	-1.53818	0.255134	1.65e-09	1.99e-08	859.087	533.181	617.002	240.568	177.873	257.817	WP_001104125.1	ABC.FEV.S	iron complex transport system substrate-binding protein	Periplasmic binding family protein
ACX60_RS06940	195.292	-1.88475	0.313014	1.73e-09	2.08e-08	337.11	176.799	416.3	72.7603	88.0383	80.7448	WP_001228338.1			Uncharacterized protein
ACX60_RS18995	585.092	-1.69686	0.281891	1.75e-09	2.1e-08	618.76	946.64	1139.93	250.4	359.34	195.487	WP_053100972.1			Uncharacterized protein
ACX60_RS08155	603.376	2.00506	0.333959	1.93e-09	2.3e-08	265.338	151.741	270.477	1017.99	479.719	1434.99	WP_000185571.1			Uncharacterized protein
ACX60_RS10215	625.184	-1.23445	0.205684	1.95e-09	2.33e-08	943.909	918.797	779.289	340.859	387.189	381.059	WP_001190745.1			Uncharacterized protein
ACX60_RS00400	23664.3	-1.43446	0.239598	2.14e-09	2.54e-08	43912.4	28929.6	31365.2	15959.4	11846.5	9972.69	WP_001016890.1	hutG	formiminoglutamase	Formimidoylglutamase (EC 3.5.3.8) (Formiminoglutamase) (Formiminoglutamate hydrolase)
ACX60_RS00395	41696.3	-1.36588	0.228531	2.28e-09	2.7e-08	77061.2	53371	50690.6	27579.4	21711.3	19764.1	WP_000737795.1	hutI, AMDHD1	imidazolonepropionase	Imidazolonepropionase (EC 3.5.2.7) (Imidazolone-5-propionate hydrolase)
ACX60_RS10920	370.414	1.70824	0.285859	2.29e-09	2.7e-08	187.042	162.878	157.583	471.303	839.957	403.724	WP_000114468.1	tauB	taurine transport system ATP-binding protein	Taurine transporter ATP-binding subunit
ACX60_RS04030	35452.7	1.49333	0.251789	3.01e-09	3.55e-08	16304.2	17827.5	20662.1	45630.5	38050.5	74241.3	WP_079454674.1
ACX60_RS11425	722.864	1.49974	0.256375	4.92e-09	5.77e-08	351.247	425.988	335.549	1009.47	767.191	1447.74	WP_001274725.1	paaX	phenylacetic acid degradation operon negative regulatory protein	Phenylacetic acid degradation operon negative regulatory protein PaaX
ACX60_RS09420	519.292	1.44774	0.247609	5.01e-09	5.86e-08	249.027	352.206	224.222	862.635	815.702	611.96	WP_005135316.1			Transcriptional regulator
ACX60_RS11285	3368.03	1.06249	0.181886	5.17e-09	6.03e-08	2141.19	2054.77	2308.86	4852.65	4378.56	4472.13	WP_000121725.1	liuC	methylglutaconyl-CoA hydratase	Enoyl-CoA hydratase
ACX60_RS12060	187.778	1.83398	0.314465	5.47e-09	6.36e-08	103.308	40.3714	92.5111	330.371	247.046	313.063	WP_001019687.1			Uncharacterized protein
ACX60_RS08480	373.249	-1.31201	0.225143	5.63e-09	6.52e-08	545.901	502.554	553.499	207.137	179.67	250.734	WP_001140455.1			Short-chain dehydrogenase
ACX60_RS11270	1972.27	1.59076	0.273125	5.74e-09	6.62e-08	1144	629.237	1109.35	3617.69	2065.31	3268.04	WP_000120687.1			TetR family transcriptional regulator
ACX60_RS10650	3332.95	-1.45585	0.250151	5.89e-09	6.78e-08	5867.89	3665.44	5208.06	1957.32	1247.81	2051.2	WP_000907229.1			Probable transcriptional regulatory protein A7M79_17910
ACX60_RS14520	876.251	2.04892	0.352332	6.05e-09	6.95e-08	491.528	164.27	312.813	1484.7	777.073	2027.12	WP_000543705.1			Uncharacterized protein
ACX60_RS18930	367.851	1.25035	0.215255	6.3e-09	7.2e-08	216.403	215.778	214.03	506.044	479.719	575.13
ACX60_RS14435	1055.92	1.15019	0.19828	6.6e-09	7.53e-08	705.757	620.884	627.194	1569.92	1522.7	1289.08	WP_001248741.1			Uncharacterized protein
ACX60_RS08075	1673.35	-1.13873	0.197318	7.88e-09	8.93e-08	2671.87	2079.82	2175.58	991.113	1093.29	1028.43	WP_001192464.1	PTS-Fru-EIIC, fruA	PTS system, fructose-specific IIC component	PTS fructose transporter subunit IIBC
ACX60_RS10460	11265.6	-1.54794	0.268217	7.87e-09	8.93e-08	21693.6	13002.4	16020.9	4545.22	4392.93	7938.49	WP_001094956.1	putA	RHH-type transcriptional regulator, proline utilization regulon repressor / proline dehydrogenase / delta 1-pyrroline-5-carboxylate dehydrogenase	Bifunctional protein PutA [Includes: Proline dehydrogenase (EC 1.5.5.2) (Proline oxidase); Delta-1-pyrroline-5-carboxylate dehydrogenase (P5C dehydrogenase) (EC 1.2.1.88) (L-glutamate gamma-semialdehyde dehydrogenase)]
ACX60_RS01360	3155.69	-1.2684	0.21981	7.91e-09	8.94e-08	4530.33	4348.97	4558.92	2147.41	1341.24	2007.29	WP_001035489.1			Fatty acyl-CoA reductase
ACX60_RS15475	1229.48	-1.18313	0.205092	7.99e-09	9e-08	1763.85	1555	1819.65	626.001	831.872	780.533	WP_000044272.1	LYS5, acpT	4'-phosphopantetheinyl transferase	ACP synthase
ACX60_RS06225	2459.63	-1.07232	0.187179	1.01e-08	1.14e-07	3601.64	3242.24	3186.15	1604.66	1437.36	1685.72	WP_001154366.1	thiG	thiazole synthase	Thiazole synthase (EC 2.8.1.10)
ACX60_RS14275	25957.9	-1.21973	0.213004	1.03e-08	1.15e-07	39275.5	28697.1	41431.7	17451.3	15417.5	13474.5	WP_000191300.1	fabG	3-oxoacyl-[acyl-carrier protein] reductase	3-oxoacyl-[acyl-carrier-protein] reductase (EC 1.1.1.100)
ACX60_RS06830	280.467	1.49533	0.261409	1.06e-08	1.19e-07	152.243	151.741	129.359	520.465	305.439	423.556	WP_000853307.1	ACSS, acs	acetyl-CoA synthetase	AMP-binding protein
ACX60_RS09905	498.085	-1.16465	0.203782	1.1e-08	1.22e-07	698.144	694.667	680.506	278.587	320.711	315.896	WP_001049744.1			Heme-binding protein
ACX60_RS14270	12558.6	-1.35549	0.237478	1.14e-08	1.27e-07	15875.7	16413.1	22176.8	7500.21	8350.16	5035.92	WP_001279871.1	acpP	acyl carrier protein	Acyl carrier protein (ACP)
ACX60_RS10045	30.9432	2.78927	0.488827	1.16e-08	1.28e-07	7.61217	6.96059	5.48795	73.4158	44.0191	48.1636	WP_000375470.1	K06904	uncharacterized protein	Peptidase U35 (Phage prohead protease, HK97 family) (EC 3.4.-.-)
ACX60_RS14355	763.744	1.62415	0.285155	1.23e-08	1.36e-07	437.156	334.108	322.221	854.114	883.976	1750.89	WP_000528267.1			ABC transporter permease
ACX60_RS04885	479.962	1.28804	0.226385	1.27e-08	1.4e-07	338.198	261.718	228.142	704.005	698.916	648.791	WP_000027499.1	cysA	sulfate transport system ATP-binding protein	Sulfate/thiosulfate import ATP-binding protein CysA (EC 3.6.3.25) (Sulfate-transporting ATPase)
ACX60_RS04200	114396	-1.21827	0.214217	1.29e-08	1.42e-07	177796	166145	138071	78636.8	53326.1	72398.3	WP_001274623.1	groEL, HSPD1	chaperonin GroEL	60 kDa chaperonin (GroEL protein) (Protein Cpn60)
ACX60_RS15660	21186.1	-1.19302	0.209887	1.32e-08	1.44e-07	33141.2	24183.9	31453	13665.2	10690.4	13983	WP_049594857.1	gapN	glyceraldehyde-3-phosphate dehydrogenase (NADP+)	Aldehyde dehydrogenase
ACX60_RS16540	2572.01	1.10591	0.194833	1.38e-08	1.5e-07	1555.06	1822.28	1484.88	3155.57	3605.08	3809.17	WP_012300759.1	uvrC	excinuclease ABC subunit C	UvrABC system protein C (Protein UvrC) (Excinuclease ABC subunit C)
ACX60_RS13015	523.546	-1.24468	0.219374	1.4e-08	1.52e-07	740.555	725.293	754.985	371.667	283.879	264.9	WP_000548019.1			Uncharacterized protein
ACX60_RS07140	443.82	-1.30071	0.229766	1.5e-08	1.63e-07	713.369	496.986	693.05	272.687	248.843	237.985	WP_000932088.1	pheA1	chorismate mutase	Chorismate mutase (EC 5.4.99.5)
ACX60_RS13730	646.803	1.13335	0.200879	1.68e-08	1.82e-07	427.369	391.185	388.076	958.994	899.248	815.947	WP_000243372.1	betT, betS	choline/glycine/proline betaine transport protein	Choline transporter
ACX60_RS12375	304.406	1.80325	0.319858	1.72e-08	1.86e-07	108.745	194.896	90.9432	391.332	676.458	364.06
ACX60_RS08350	12623.8	-1.20056	0.214531	2.19e-08	2.35e-07	21938.3	14784.3	16269.4	7552.65	6736.73	8461.2	WP_000078452.1	ENO, eno	enolase	Enolase (EC 4.2.1.11) (2-phospho-D-glycerate hydro-lyase) (2-phosphoglycerate dehydratase)
ACX60_RS00385	141142	-1.39939	0.250267	2.25e-08	2.41e-07	238031	201125	178550	99897.9	78586.8	50663.8	WP_000421600.1	hutH, HAL	histidine ammonia-lyase	Histidine ammonia-lyase (Histidase) (EC 4.3.1.3)
ACX60_RS10355	1201.89	-1.05732	0.189887	2.57e-08	2.75e-07	1555.06	1580.05	1750.66	776.765	819.295	729.536	WP_001096106.1	amgK	N-acetylmuramate 1-kinase	Phosphotransferase enzyme family protein
ACX60_RS10350	986.17	-1.13613	0.204178	2.63e-08	2.8e-07	1472.41	1222.28	1386.88	684.34	536.315	614.794	WP_000646456.1	murU	N-acetyl-alpha-D-muramate 1-phosphate uridylyltransferase	MobA-like NTP transferase domain protein
ACX60_RS09695	252.447	-1.50024	0.270028	2.76e-08	2.94e-07	364.297	363.343	401.404	131.755	168.89	84.9945	WP_049594832.1			(2Fe-2S)-binding protein
ACX60_RS09685	3931.89	-1.34762	0.2426	2.78e-08	2.94e-07	7193.5	5040.86	4794.12	2431.24	1604.45	2527.17	WP_000413989.1	TC.FEV.OM	iron complex outermembrane recepter protein	Ligand-gated channel protein
A1S_3468	1420.45	1.40398	0.252846	2.81e-08	2.97e-07	1000.46	590.258	707.945	2134.96	1577.5	2511.59
ACX60_RS10005	30.3182	3.16285	0.569753	2.84e-08	2.99e-07	1.08745	2.78423	8.62392	39.9854	35.934	93.494	WP_000638276.1			Uncharacterized protein
ACX60_RS06825	583.849	1.60463	0.289132	2.86e-08	3e-07	308.836	235.268	299.485	926.874	512.958	1219.67	WP_000602459.1			Acyl-CoA dehydrogenase
ACX60_RS13165	1735.7	-1.11452	0.201051	2.97e-08	3.11e-07	2390.22	2104.88	2653.03	1196.28	954.946	1114.84	WP_000129799.1			Uncharacterized protein
ACX60_RS01025	267.677	1.51388	0.273639	3.16e-08	3.3e-07	85.9087	165.662	156.799	435.906	393.477	368.31	WP_000431605.1			Branched-chain amino acid ABC transporter permease
ACX60_RS17530	492.094	1.24068	0.224477	3.26e-08	3.39e-07	255.551	318.795	294.781	791.842	577.639	713.954	WP_031950225.1			MFS transporter
ACX60_RS06730	85216.6	-1.28785	0.234396	3.92e-08	4.07e-07	153793	102245	108519	47864.5	38931.8	59945.2	WP_000367186.1	cyoB	cytochrome o ubiquinol oxidase subunit I	Cytochrome o ubiquinol oxidase, subunit I (EC 1.10.3.-)
ACX60_RS17945	98.7816	1.69326	0.308528	4.06e-08	4.21e-07	39.1483	50.1162	47.0396	164.53	174.28	117.576	WP_000031022.1	ssuC	sulfonate transport system permease protein	Binding--dependent transport system inner membrane component family protein
ACX60_RS08345	3496.86	-0.988148	0.180338	4.27e-08	4.41e-07	4897.89	4375.42	4711.8	2265.4	2447.11	2283.52	WP_000080538.1	kdsA	2-dehydro-3-deoxyphosphooctonate aldolase (KDO 8-P synthase)	2-dehydro-3-deoxyphosphooctonate aldolase (EC 2.5.1.55) (3-deoxy-D-manno-octulosonic acid 8-phosphate synthase) (KDO-8-phosphate synthase) (KDO 8-P synthase) (KDOPS) (Phospho-2-dehydro-3-deoxyoctonate aldolase)
ACX60_RS01855	503.903	1.1748	0.214562	4.37e-08	4.5e-07	264.251	343.853	312.029	732.191	638.727	732.369	WP_001190943.1			Peptidase S8
ACX60_RS01715	425.149	1.36711	0.250361	4.75e-08	4.88e-07	222.928	245.013	235.198	820.028	539.01	488.718	WP_001019905.1			Hemerythrin HHE cation binding domain protein
ACX60_RS12070	33.9946	2.53735	0.464834	4.8e-08	4.92e-07	6.52471	12.5291	7.83993	70.7938	63.7828	42.4973	WP_000016215.1			Uncharacterized protein
ACX60_RS01690	19047.2	-1.04824	0.192072	4.83e-08	4.93e-07	29674.4	24430.3	23164.6	13379.4	11929.2	11705.2	WP_000014562.1	RP-L19, MRPL19, rplS	large subunit ribosomal protein L19	50S ribosomal protein L19
ACX60_RS06710	17782.9	-1.16188	0.212968	4.88e-08	4.97e-07	31428.5	21413.5	21189.8	10410.6	10956.3	11298.6	WP_001216679.1	RP-S6, MRPS6, rpsF	small subunit ribosomal protein S6	30S ribosomal protein S6
ACX60_RS10010	42.001	2.35121	0.431224	4.97e-08	5.05e-07	7.61217	19.4896	10.9759	78.0043	56.596	79.3282	WP_000113359.1			Uncharacterized protein
ACX60_RS13640	287.246	1.43799	0.264084	5.18e-08	5.24e-07	183.779	122.506	149.743	531.609	337.78	398.058	WP_000991783.1			Rieske domain protein
ACX60_RS09765	5707.04	-1.33268	0.245087	5.4e-08	5.46e-07	7618.69	6843.65	10186.4	4208.95	2494.72	2889.81	WP_001043034.1	hupB	DNA-binding protein HU-beta	DNA-binding protein HU-beta
ACX60_RS16075	1128.44	1.60272	0.295328	5.73e-08	5.78e-07	631.81	442.693	556.635	1299.2	1161.57	2678.74	WP_000053841.1	GST, gst	glutathione S-transferase	Glutathione S-transferase
ACX60_RS00380	221448	-1.37967	0.254574	5.98e-08	6.01e-07	406962	278119	280607	166137	101866	95001.2	WP_000214181.1	hutU, UROC1	urocanate hydratase	Urocanate hydratase (Urocanase) (EC 4.2.1.49) (Imidazolonepropionate hydrolase)
ACX60_RS07680	15.7367	4.12978	0.762755	6.15e-08	6.17e-07	0	0	0.783993	68.1718	9.88185	15.5823	WP_000005350.1			Uncharacterized protein
ACX60_RS09700	947.051	-1.31334	0.242849	6.37e-08	6.37e-07	1582.24	1238.98	1255.96	691.55	518.348	395.224	WP_000993051.1			Siderophore biosynthesis protein, IucA/IucC family
ACX60_RS06260	327.541	1.21632	0.225623	7.01e-08	6.99e-07	173.992	194.896	215.598	494.245	410.546	475.969	WP_000720482.1			Uncharacterized protein
ACX60_RS08850	254.094	-1.26326	0.234524	7.19e-08	7.14e-07	347.985	350.814	384.156	156.664	161.703	123.242	WP_000105395.1	emrA	membrane fusion protein, multidrug efflux system	Multidrug resistance efflux pump
ACX60_RS12910	1614.61	-1.28262	0.238291	7.34e-08	7.28e-07	2758.87	1921.12	2219.48	983.247	687.238	1117.68	WP_001140774.1	betB, gbsA	betaine-aldehyde dehydrogenase	Aldehyde dehydrogenase family protein
ACX60_RS05270	474.938	-1.20083	0.223262	7.51e-08	7.39e-07	719.893	540.142	734.601	287.108	307.236	260.65	WP_001191205.1			Uncharacterized protein
ACX60_RS10440	585.429	-1.15418	0.214577	7.5e-08	7.39e-07	749.255	783.762	901.592	373.634	399.766	304.564	WP_001016343.1	gcvH, GCSH	glycine cleavage system H protein	Glycine cleavage system H protein
ACX60_RS10685	764.709	-1.18442	0.220218	7.51e-08	7.39e-07	970.008	932.719	1297.51	517.188	440.191	430.639	WP_001265503.1	GST, gst	glutathione S-transferase	Glutathione S-transferase, C-terminal domain protein
ACX60_RS14345	26.208	3.44105	0.639954	7.57e-08	7.43e-07	0	8.3527	0.783993	76.6933	53.0026	18.4155	WP_001088231.1	otsB	trehalose 6-phosphate phosphatase	Trehalose 6-phosphate phosphatase (EC 3.1.3.12)
ACX60_RS11295	3289.23	1.04857	0.195311	7.93e-08	7.76e-07	2184.69	1890.5	2312.78	4699.92	3893.45	4754.03	WP_001288904.1	E4.1.3.4, HMGCL, hmgL	hydroxymethylglutaryl-CoA lyase	Hydroxymethylglutaryl-CoA lyase (EC 4.1.3.4)
ACX60_RS02880	1214.78	-1.06757	0.198869	7.95e-08	7.76e-07	1615.95	1762.42	1574.26	894.099	712.392	729.536	WP_000637023.1	yneE, BEST	ion channel-forming bestrophin family protein	Bestrophin (Bestrophin, RFP-TM, chloride channel)
ACX60_RS10830	9878.56	-0.996587	0.185936	8.33e-08	8.11e-07	14382.6	12729.5	12480.4	6914.85	5885.09	6878.89	WP_001009738.1			Tetratricopeptide repeat family protein
ACX60_RS05765	3666.02	-0.995568	0.186032	8.72e-08	8.47e-07	5188.24	4875.19	4626.34	2582.01	2182.99	2541.34	WP_000999162.1	pepP	Xaa-Pro aminopeptidase	Peptidase M24
ACX60_RS11240	75.4695	-1.74468	0.326285	8.94e-08	8.66e-07	123.97	96.0561	131.711	34.0859	28.7472	38.2475	WP_001984002.1			Uncharacterized protein
ACX60_RS09155	190.48	1.34645	0.251843	8.97e-08	8.67e-07	95.6958	116.938	105.839	314.639	243.453	266.316	WP_001070647.1			AraC family transcriptional regulator
ACX60_RS08110	2904.28	-1.02638	0.19215	9.21e-08	8.86e-07	4196.48	3432.96	4091.66	1730.51	1961.1	2012.95	WP_001186685.1	TC.LIVCS	branched-chain amino acid:cation transporter, LIVCS family	Branched-chain amino acid transport system carrier protein
ACX60_RS15690	19558.5	1.11629	0.208988	9.22e-08	8.86e-07	13631.2	12916.1	10199	30264.3	28015	22325.2	WP_001092282.1	pta	phosphate acetyltransferase	Phosphate acetyltransferase (EC 2.3.1.8) (Phosphotransacetylase)
ACX60_RS18125	2086.42	-1.02829	0.192948	9.86e-08	9.45e-07	2961.13	2741.08	2722.81	1443.41	1176.84	1473.24	WP_000823190.1			Carboxylate--amine ligase
ACX60_RS09505	1428.32	-1.05367	0.197903	1.01e-07	9.7e-07	2165.12	1756.85	1880.01	973.414	825.584	968.937	WP_005135319.1	metZ	O-succinylhomoserine sulfhydrylase	O-succinylhomoserine sulfhydrylase (OSH sulfhydrylase) (OSHS sulfhydrylase) (EC 2.5.1.-)
ACX60_RS18265	355.782	1.36363	0.256178	1.02e-07	9.73e-07	170.73	168.446	246.174	464.748	442.887	641.709
ACX60_RS14670	4904.99	-1.17532	0.220879	1.03e-07	9.81e-07	7807.91	5220.44	7454.2	2590.53	2935.81	3421.03	WP_049594851.1
ACX60_RS01790	872.801	1.12833	0.212259	1.06e-07	1e-06	565.475	542.926	522.139	1429.64	1007.95	1168.67	WP_000744750.1			Putative secreted protein
ACX60_RS05680	177.92	-1.3961	0.262616	1.06e-07	1e-06	274.038	277.031	229.71	116.679	90.7333	79.3282	WP_000983816.1	entC	isochorismate synthase	Uncharacterized protein
ACX60_RS16950	207.572	1.53496	0.289025	1.09e-07	1.03e-06	61.9848	130.859	119.167	287.764	309.931	335.728	WP_000354154.1			Uncharacterized protein
ACX60_RS14430	1936.81	1.18876	0.223859	1.09e-07	1.03e-06	1009.16	1436.67	1063.88	2460.08	3245.74	2405.34	WP_005135764.1			Uncharacterized protein
ACX60_RS09895	1154.04	-1.21091	0.228141	1.11e-07	1.04e-06	1810.61	1470.08	1574.26	647.632	546.197	875.443	WP_005135353.1	THOP1	thimet oligopeptidase	Zn-dependent oligopeptidase
ACX60_RS02935	429.108	1.43082	0.270174	1.18e-07	1.11e-06	187.042	274.247	223.438	537.508	865.111	487.302	WP_001118986.1			Integrase
ACX60_RS15325	12823.4	1.50697	0.284835	1.22e-07	1.14e-06	7360.97	4486.79	7725.46	20509.2	11590.5	25267.5	WP_001151968.1	ACO, acnA	aconitate hydratase	Aconitate hydratase (Aconitase) (EC 4.2.1.3)
ACX60_RS06725	22401	-1.27114	0.240738	1.29e-07	1.2e-06	41604.8	25715.2	28212	12520.7	10496.3	15857.1	WP_000852577.1	cyoC	cytochrome o ubiquinol oxidase subunit III	Cytochrome o ubiquinol oxidase, subunit III (EC 1.10.3.-)
ACX60_RS18660	4255.75	1.07278	0.203596	1.37e-07	1.27e-06	2991.58	2991.66	2185.77	5372.46	5863.53	6129.52
ACX60_RS05195	248.948	-1.41603	0.268889	1.39e-07	1.29e-06	330.586	289.56	473.532	154.042	111.395	134.575	WP_000069673.1			Putative membrane protein
ACX60_RS09675	475.401	-1.26284	0.240147	1.45e-07	1.34e-06	740.555	672.393	613.082	271.376	346.763	208.237	WP_001011364.1			Peptidase
ACX60_RS11415	82.6328	2.08701	0.396906	1.45e-07	1.34e-06	44.5855	16.7054	25.8718	140.277	79.9531	188.405	WP_005135427.1	paaI	acyl-CoA thioesterase	Phenylacetic acid degradation protein PaaI
ACX60_RS18950	1652.45	1.00906	0.192034	1.48e-07	1.37e-06	1018.94	1173.55	1078.77	1980.91	2329.42	2333.1
ACX60_RS17785	2814.04	-1.13983	0.218292	1.77e-07	1.63e-06	4149.72	3225.54	4288.44	2022.21	1802.99	1395.33	WP_000690116.1			Glycosyl transferase (WafV)
ACX60_RS02525	15027.8	-1.22831	0.235846	1.91e-07	1.75e-06	28808.8	17287.3	17414.8	8689.94	9818.97	8146.72	WP_000854895.1	RP-L13, MRPL13, rplM	large subunit ribosomal protein L13	50S ribosomal protein L13
ACX60_RS07520	23.692	3.02216	0.58089	1.96e-07	1.8e-06	1.08745	2.78423	7.05593	47.8514	59.2911	24.0818	WP_000341081.1			Uncharacterized protein
ACX60_RS03565	589.957	-1.25699	0.241753	2e-07	1.82e-06	861.262	836.663	809.864	248.434	439.293	344.228	WP_000836165.1	pepO	putative endopeptidase	Peptidase M13
ACX60_RS18640	120.63	1.66352	0.319977	2e-07	1.82e-06	61.9848	33.4108	70.5593	186.817	150.024	220.986
ACX60_RS00640	1391.18	1.00154	0.192803	2.05e-07	1.86e-06	981.97	838.055	943.143	2018.93	1724.83	1840.13	WP_001139630.1			Alpha/beta hydrolase family protein
ACX60_RS00750	505.38	-1.57069	0.302639	2.1e-07	1.9e-06	941.734	810.212	540.171	277.931	323.406	138.824	WP_031978803.1	TC.FEV.OM	iron complex outermembrane recepter protein	Ligand-gated channel protein
ACX60_RS10760	1300.45	-1.15855	0.223388	2.15e-07	1.94e-06	1644.23	1627.39	2139.52	886.889	630.642	874.027	WP_000084511.1			Tautomerase
ACX60_RS18275	555.184	1.41363	0.272832	2.2e-07	1.98e-06	313.186	185.152	390.428	778.732	698.916	964.688
ACX60_RS02575	334.121	1.27012	0.245191	2.22e-07	1.99e-06	201.179	221.347	158.367	386.744	549.79	487.302	WP_000267335.1	K07098	uncharacterized protein	Calcineurin-like phosphoesterase family protein
ACX60_RS05155	8839.51	-1.06937	0.207612	2.59e-07	2.32e-06	9546.74	13678.9	12824.6	5274.14	6275.87	5436.82	WP_000123995.1	slyD	FKBP-type peptidyl-prolyl cis-trans isomerase SlyD	Peptidyl-prolyl cis-trans isomerase (EC 5.2.1.8)
ACX60_RS09705	1154.49	-1.15841	0.224892	2.59e-07	2.32e-06	1854.11	1511.84	1441.76	873.123	663.881	582.212	WP_005135333.1			Siderophore achromobactin biosynthesis protein AcsC
ACX60_RS07840	903.226	0.974634	0.189419	2.67e-07	2.38e-06	578.525	622.276	617.002	1231.68	1208.28	1161.59	WP_000105719.1	tusD, dsrE	tRNA 2-thiouridine synthesizing protein D	DsrE/DsrF-like family protein
ACX60_RS03300	61.1651	1.76499	0.343421	2.76e-07	2.45e-06	23.924	25.0581	30.5757	92.4252	101.514	93.494
ACX60_RS18270	715.808	1.26159	0.24575	2.84e-07	2.52e-06	399.095	382.832	463.34	933.429	768.988	1347.16
ACX60_RS06700	55689.3	-1.17285	0.228645	2.9e-07	2.57e-06	101056	68689.9	62786.8	29915.6	32717.9	38970	WP_000382591.1	RP-L9, MRPL9, rplI	large subunit ribosomal protein L9	50S ribosomal protein L9
ACX60_RS10415	630.696	-1.04685	0.204069	2.9e-07	2.57e-06	917.81	757.312	883.56	399.854	437.496	388.142	WP_001116530.1			Uncharacterized protein
ACX60_RS14425	347.145	1.12708	0.220235	3.09e-07	2.73e-06	216.403	212.994	218.734	441.806	545.298	447.638	WP_000724345.1			Uncharacterized protein
ACX60_RS05920	24425.7	-1.25934	0.246294	3.17e-07	2.79e-06	46897.5	25544	31500	13714.3	12144.8	16753.8	WP_000125378.1	tsf, TSFM	elongation factor Ts	Elongation factor Ts (EF-Ts)
ACX60_RS05770	1055.57	-1.25777	0.246242	3.26e-07	2.86e-06	1495.25	1605.11	1393.94	832.482	563.265	443.388	WP_000872617.1	TC.POT	proton-dependent oligopeptide transporter, POT family	Peptide permease
ACX60_RS10600	162.676	1.64516	0.322242	3.3e-07	2.89e-06	81.5589	91.8797	55.6635	192.061	192.247	362.643	WP_001043464.1			Uncharacterized protein
ACX60_RS09625	4323.89	-0.913495	0.179421	3.56e-07	3.1e-06	5796.12	5253.85	5937.96	3076.25	2914.25	2964.89	WP_000572397.1	E2.5.1.54, aroF, aroG, aroH	3-deoxy-7-phosphoheptulonate synthase	Phospho-2-dehydro-3-deoxyheptonate aldolase (EC 2.5.1.54) (3-deoxy-D-arabino-heptulosonate 7-phosphate synthase) (DAHP synthase) (Phospho-2-keto-3-deoxyheptonate aldolase)
ACX60_RS01695	363.989	1.19856	0.235735	3.69e-07	3.21e-06	208.791	258.934	189.726	596.503	465.345	464.637	WP_000827944.1	lip, TGL2	triacylglycerol lipase	Lactonizing lipase (EC 3.1.1.3)
ACX60_RS09190	165.793	1.35082	0.266568	4.03e-07	3.5e-06	82.6464	116.938	77.6153	256.3	231.774	229.485	WP_005135290.1			AraC family transcriptional regulator
ACX60_RS03280	530.404	1.44593	0.285491	4.09e-07	3.55e-06	221.84	246.405	366.909	1065.84	536.315	745.119	WP_001176578.1	phnB	PhnB protein	Glyoxalase
A1S_3463	3802.96	0.944102	0.18675	4.29e-07	3.71e-06	2470.69	2604.65	2687.53	5538.96	4499.83	5016.09
ACX60_RS18115	901.966	1.15696	0.228954	4.34e-07	3.75e-06	606.798	556.847	493.915	1015.37	1157.97	1580.9	WP_000447689.1	terC	tellurite resistance protein TerC	Integral membrane, TerC family protein
ACX60_RS09760	5127.07	-1.07373	0.212615	4.42e-07	3.8e-06	7591.51	5834.36	7505.16	3140.49	2783.99	3906.91
ACX60_RS07975	423.001	1.54035	0.30568	4.68e-07	4.02e-06	114.183	303.482	215.598	558.484	782.463	563.797	WP_000476756.1	recX	regulatory protein	Regulatory protein RecX
ACX60_RS06720	19954.1	-1.28117	0.254452	4.78e-07	4.09e-06	39795.3	21274.3	24256.7	11027.4	9679.72	13691.2	WP_000094534.1	cyoD	cytochrome o ubiquinol oxidase subunit IV	Cytochrome o ubiquinol oxidase subunit IV (EC 1.10.3.-)
ACX60_RS02675	489.207	-1.27447	0.253166	4.8e-07	4.1e-06	709.019	725.293	656.202	246.467	387.189	211.07
ACX60_RS07700	200.657	1.39991	0.278173	4.84e-07	4.13e-06	75.0342	129.467	120.735	325.782	313.524	239.401	WP_000829046.1	umuC (P1)	DNA polymerase V	DNA polymerase V subunit UmuC
ACX60_RS13355	8810.89	-1.13506	0.225623	4.88e-07	4.16e-06	15595.2	11455.7	9436.92	6088.92	5363.15	4925.43	WP_000956803.1	TC.CITMHS	citrate-Mg2+:H+ or citrate-Ca2+:H+ symporter, CitMHS family	Citrate transporter
ACX60_RS10410	2557.66	-1.02548	0.204259	5.15e-07	4.38e-06	4152.98	2976.35	3195.55	1630.88	1615.23	1774.97	WP_000889007.1	sstT	serine/threonine transporter	Serine/threonine transporter SstT (Na(+)/serine-threonine symporter)
ACX60_RS00865	30751.4	1.04465	0.208261	5.27e-07	4.46e-06	22453.7	15995.4	21342.6	43049.8	36105.6	45561.3	WP_000731729.1			Putative porin
ACX60_RS07725	17034.7	-1.27701	0.254566	5.26e-07	4.46e-06	30578.1	18739.3	23462.5	9250.39	7253.28	12924.8	WP_000939648.1	accC	acetyl-CoA carboxylase, biotin carboxylase subunit	Acetyl-CoA carboxylase, biotin carboxylase subunit (EC 6.3.4.14)
ACX60_RS11665	1789.2	-1.23117	0.246146	5.68e-07	4.79e-06	3116.64	1955.92	2494.66	1058.63	800.43	1308.92	WP_000653195.1	hcp	type VI secretion system secreted protein Hcp	Type VI secretion system effector, Hcp1 family protein
ACX60_RS05465	9010.3	-1.29849	0.260014	5.92e-07	4.98e-06	17061	8852.47	12763.4	6432.4	4096.48	4856.02	WP_000035083.1	efp	elongation factor P	Elongation factor P (EF-P)
ACX60_RS07035	404.692	-1.19736	0.240077	6.12e-07	5.14e-06	446.943	609.747	644.442	282.52	236.266	208.237	WP_001098467.1	guaA, GMPS	GMP synthase (glutamine-hydrolysing)	GMP synthase (Glutamine amidotransferase)
ACX60_RS11490	327.439	1.14162	0.228926	6.14e-07	5.14e-06	235.977	183.759	187.374	487.035	465.345	405.141	WP_000203775.1			Aspartate-proton symporter
ACX60_RS12525	14.0832	3.42008	0.687426	6.52e-07	5.45e-06	0	0	3.13597	26.8754	33.2389	21.2486	WP_000348740.1			Uncharacterized protein
ACX60_RS08800	78.7901	-1.79205	0.361278	7.04e-07	5.87e-06	92.4335	108.585	170.91	29.4974	45.8158	25.4984	WP_001038396.1			Uncharacterized protein
ACX60_RS05395	5118.67	-0.964963	0.194555	7.05e-07	5.87e-06	7194.59	6396.78	6777.62	3828.11	2909.76	3605.18	WP_000197255.1	dacC, dacA, dacD	serine-type D-Ala-D-Ala carboxypeptidase (penicillin-binding protein 5/6)	D-alanyl-D-alanine carboxypeptidase family protein
ACX60_RS18635	1815.98	1.27781	0.257727	7.12e-07	5.91e-06	1339.74	939.679	854.552	2615.44	1841.62	3304.87
ACX60_RS12120	369.209	1.49773	0.302897	7.63e-07	6.32e-06	215.316	140.604	206.974	586.015	319.813	746.535	WP_001088962.1			Uncharacterized protein
ACX60_RS17950	75.8347	1.63556	0.330827	7.66e-07	6.33e-06	32.6236	40.3714	34.4957	138.31	91.6317	117.576	WP_000183286.1	ssuB	sulfonate transport system ATP-binding protein	ABC transporter family protein
ACX60_RS06740	1795.13	-0.95253	0.192728	7.72e-07	6.37e-06	2332.59	2393.05	2395.1	1235.61	1057.36	1357.08	WP_001167811.1			RDD family protein
ACX60_RS15625	585.375	1.41762	0.287049	7.87e-07	6.47e-06	361.034	206.033	367.693	1084.85	570.452	922.19	WP_000669565.1	bcrC	undecaprenyl-diphosphatase	PAP2 superfamily protein
ACX60_RS15615	18221.9	-0.984187	0.199326	7.91e-07	6.49e-06	28017.1	19827.9	25007	12796	12001.1	11682.5	WP_000963851.1	ndk, NME	nucleoside-diphosphate kinase	Nucleoside diphosphate kinase (NDK) (NDP kinase) (EC 2.7.4.6) (Nucleoside-2-P kinase)
ACX60_RS07925	4138.65	-1.00058	0.202746	8.01e-07	6.56e-06	6536.68	4724.85	5349.97	2915.65	2475.85	2828.9	WP_000132219.1	uppS	undecaprenyl diphosphate synthase	Ditrans,polycis-undecaprenyl-diphosphate synthase ((2E,6E)-farnesyl-diphosphate specific) (EC 2.5.1.31) (Ditrans,polycis-undecaprenylcistransferase) (Undecaprenyl diphosphate synthase) (UDS) (Undecaprenyl pyrophosphate synthase) (UPP synthase)
ACX60_RS06400	46.8901	2.45847	0.498724	8.24e-07	6.74e-06	14.1369	12.5291	10.9759	156.664	43.1208	43.9138	WP_001094391.1			Uncharacterized protein
ACX60_RS02115	62893.1	-1.27253	0.258346	8.41e-07	6.86e-06	126490	63984.5	78045.7	39936.2	29397.6	39504	WP_001138119.1	RP-S19, rpsS	small subunit ribosomal protein S19	30S ribosomal protein S19
ACX60_RS03745	34118.8	-1.02352	0.207953	8.57e-07	6.98e-06	51825.8	37584.4	48290	24353.1	18941.7	23717.7	WP_000362915.1			DcaP-like protein
ACX60_RS06820	326.428	1.64107	0.334147	9.05e-07	7.35e-06	205.529	122.506	130.143	549.963	250.64	699.788	WP_000701535.1			Short chain dehydrogenase family protein
ACX60_RS16510	307.436	1.22543	0.250437	9.92e-07	8.04e-06	150.068	225.523	170.126	384.777	397.071	517.05	WP_000925021.1			Fusaric acid resistance family protein
A1S_3471	541.12	1.01973	0.208475	1e-06	8.1e-06	316.449	380.048	368.477	692.206	796.836	692.705
ACX60_RS10745	373.413	-1.17372	0.240126	1.02e-06	8.22e-06	561.125	425.988	573.099	264.821	185.958	229.485	WP_000477056.1			Uncharacterized protein
ACX60_RS10120	18.281	2.8988	0.593157	1.02e-06	8.24e-06	5.43726	2.78423	1.56799	40.6409	32.3406	26.9149	WP_000846967.1			Uncharacterized protein
ACX60_RS05840	17739.9	-1.05846	0.216806	1.05e-06	8.43e-06	28293.3	20479.4	23418.6	10545.7	9814.47	13888.1	WP_000342684.1	E1.1.1.40, maeB	malate dehydrogenase (oxaloacetate-decarboxylating)(NADP+)	Malic enzyme, NAD binding domain protein
ACX60_RS04250	313.88	1.3406	0.276077	1.2e-06	9.61e-06	113.095	229.699	181.886	436.562	528.23	393.808	WP_001984613.1			ABC transporter substrate-binding protein (Lytic transglycosylase, catalytic) (Membrane-bound lytic murein transglycosylase F) (EC 4.2.2.-)
ACX60_RS09470	161.543	1.38077	0.285048	1.27e-06	1.02e-05	76.1217	112.762	75.2633	192.061	225.486	287.565
ACX60_RS14415	138.619	1.57921	0.326376	1.31e-06	1.04e-05	42.4106	76.5665	83.1032	207.793	273.098	148.74	WP_000791863.1			Uncharacterized protein
ACX60_RS02100	60069.3	-1.14704	0.237298	1.34e-06	1.06e-05	112121	64638.8	72759.2	40673	31847.4	38376.4	WP_001050255.1	RP-L4, MRPL4, rplD	large subunit ribosomal protein L4	50S ribosomal protein L4
ACX60_RS02520	41726.1	-1.02225	0.211469	1.34e-06	1.06e-05	69849.2	45231.3	53294.3	25678.5	28826.3	27477.3	WP_000224786.1	RP-S9, MRPS9, rpsI	small subunit ribosomal protein S9	30S ribosomal protein S9
ACX60_RS11200	3598.35	1.22949	0.254483	1.36e-06	1.08e-05	2299.96	1779.13	2285.34	5702.83	3240.35	6282.51	WP_000999439.1	katE, CAT, catB, srpA	catalase	Catalase (EC 1.11.1.6)
ACX60_RS04000	39120.8	-1.22422	0.253735	1.4e-06	1.11e-05	73736.9	39561.2	52026.5	25262.9	17732.5	26405	WP_001048573.1	sucC	succinyl-CoA synthetase beta subunit	Succinate--CoA ligase [ADP-forming] subunit beta (EC 6.2.1.5) (Succinyl-CoA synthetase subunit beta) (SCS-beta)
ACX60_RS04625	1240.21	1.1272	0.234569	1.54e-06	1.22e-05	704.669	893.739	715.001	1325.42	2177.6	1624.81	WP_000578663.1	ruvA	holliday junction DNA helicase RuvA	Holliday junction ATP-dependent DNA helicase RuvA (EC 3.6.4.12)
ACX60_RS13010	142.322	-1.26446	0.263313	1.57e-06	1.24e-05	214.228	176.799	215.598	78.6598	90.7333	77.9116	WP_000694999.1			Uncharacterized protein
ACX60_RS00905	8683.38	1.20399	0.250787	1.58e-06	1.24e-05	5862.46	4567.54	5135.15	16026.3	8023.16	12485.7	WP_001002959.1	ACSS, acs	acetyl-CoA synthetase	Acetyl-coenzyme A synthetase (AcCoA synthetase) (Acs) (EC 6.2.1.1) (Acetate--CoA ligase) (Acyl-activating enzyme)
ACX60_RS00920	212.709	1.27272	0.2655	1.64e-06	1.28e-05	116.357	133.643	119.167	342.17	346.763	218.153	WP_000192767.1	sfnG	dimethylsulfone monooxygenase	Dimethyl sulfone monooxygenase SfnG (EC 1.14.-.-)
ACX60_RS06705	37647.6	-1.1597	0.241987	1.65e-06	1.29e-05	71915.4	39151.9	45775.8	20452.2	23542.2	25047.9	WP_000090661.1	RP-S18, MRPS18, rpsR	small subunit ribosomal protein S18	30S ribosomal protein S18
ACX60_RS10235	112214	-1.07818	0.225668	1.77e-06	1.39e-05	201482	119245	138129	68737.5	69388.6	76301	WP_000140309.1	RP-S1, rpsA	small subunit ribosomal protein S1	30S ribosomal protein S1
ACX60_RS03860	12677.2	-1.12853	0.23628	1.79e-06	1.39e-05	23086.6	12519.3	16838.6	8606.69	7577.58	7434.19	WP_000271409.1	RP-L21, MRPL21, rplU	large subunit ribosomal protein L21	50S ribosomal protein L21
ACX60_RS10185	70.1669	1.66489	0.348921	1.83e-06	1.42e-05	22.8365	45.9399	29.0077	98.9802	102.412	121.825	WP_000005654.1			Uncharacterized protein
ACX60_RS01920	665.588	1.53695	0.322531	1.89e-06	1.46e-05	266.426	449.654	278.317	654.842	1606.25	738.036	WP_000111462.1	K07168	CBS domain-containing membrane protein	CBS domain protein
ACX60_RS12965	2570.26	-1.0451	0.220017	2.03e-06	1.58e-05	4162.77	2713.24	3553.05	1845.88	1448.14	1698.47	WP_000732868.1	metQ	D-methionine transport system substrate-binding protein	NLPA lipofamily protein
ACX60_RS07860	314.984	-1.14729	0.241635	2.05e-06	1.59e-05	362.122	414.851	532.331	209.759	199.434	171.406	WP_001081040.1			Uncharacterized protein
ACX60_RS13470	8271.82	-1.12727	0.237462	2.06e-06	1.59e-05	15025.3	9917.44	9271.5	6088.27	5026.27	4302.14	WP_005135700.1	fepA, pfeA, iroN, pirA	ferric enterobactin receptor	Outer membrane receptor protein
ACX60_RS00925	200.601	1.6209	0.34151	2.07e-06	1.6e-05	82.6464	125.291	78.3993	279.242	468.04	169.989	WP_000145704.1	ssuE	FMN reductase	FMN reductase (EC 1.5.1.-)
ACX60_RS05345	818.042	1.06025	0.22342	2.08e-06	1.6e-05	520.89	634.805	424.14	1170.06	1189.42	968.937	WP_000107954.1	pstA	phosphate transport system permease protein	Phosphate transport system permease protein PstA
ACX60_RS10335	2331.72	-1.00179	0.211286	2.12e-06	1.63e-05	3231.91	2890.04	3244.95	1672.83	1753.58	1197.01	WP_000023426.1	parB, spo0J	chromosome partitioning protein, ParB family	Chromosome partitioning protein
ACX60_RS09490	3142.52	-1.10136	0.232372	2.14e-06	1.64e-05	4541.2	3264.52	5114.77	2377.49	1647.57	1909.54	WP_000490551.1	recR	recombination protein RecR	Recombination protein RecR
ACX60_RS12970	366.131	-1.16634	0.246183	2.16e-06	1.65e-05	569.825	407.89	547.227	186.817	210.214	274.816	WP_000894319.1	tfdB	2,4-dichlorophenol 6-monooxygenase	2,4-dichlorophenol 6-monooxygenase
ACX60_RS02120	44444.4	-1.10884	0.23514	2.41e-06	1.84e-05	81954.8	45117.1	55984.1	27740.7	25919.2	29950.6	WP_001982638.1	RP-L22, MRPL22, rplV	large subunit ribosomal protein L22	50S ribosomal protein L22
ACX60_RS07005	131.068	-1.3597	0.288451	2.43e-06	1.85e-05	197.916	218.562	156.015	87.1812	70.0713	56.663	WP_005135040.1			Triose-phosphate Transporter family protein
ACX60_RS05190	148.446	-1.36376	0.289509	2.47e-06	1.87e-05	189.217	171.23	286.157	90.4587	79.9531	73.6619	WP_001218091.1			Uncharacterized protein
ACX60_RS07355	1644.11	-0.957767	0.203394	2.49e-06	1.89e-05	2476.13	1965.67	2092.48	1266.42	1004.36	1059.6	WP_000157981.1			Conserved region in glutamate synthase family protein
ACX60_RS00005	3048.72	0.918421	0.195315	2.57e-06	1.95e-05	2184.69	2210.68	1898.83	3487.9	4038.08	4472.13	WP_000964767.1	dnaA	chromosomal replication initiator protein	Chromosomal replication initiator protein DnaA
ACX60_RS02095	82085.9	-1.15099	0.244946	2.61e-06	1.97e-05	155661	86305.7	99412.6	54554.5	41845.1	54736.5	WP_001982642.1	RP-L3, MRPL3, rplC	large subunit ribosomal protein L3	50S ribosomal protein L3
ACX60_RS07965	3822.57	-0.968291	0.206165	2.64e-06	1.99e-05	5410.08	4005.12	5812.52	2603.64	2448	2656.08	WP_000064877.1	lpxA	UDP-N-acetylglucosamine acyltransferase	Acyl-[acyl-carrier-protein]--UDP-N-acetylglucosamine O-acyltransferase (UDP-N-acetylglucosamine acyltransferase) (EC 2.3.1.129)
ACX60_RS00670	1208.12	-1.1012	0.234534	2.66e-06	2e-05	2187.95	1496.53	1282.61	725.636	752.817	803.198	WP_001176272.1			Ion channel protein Tsx
ACX60_RS15490	901.467	-0.928968	0.198058	2.73e-06	2.04e-05	1201.63	1099.77	1256.74	661.397	639.625	549.631	WP_000198398.1	fabG	3-oxoacyl-[acyl-carrier protein] reductase	Short chain dehydrogenase family protein
ACX60_RS14230	11846.6	-1.18055	0.251792	2.75e-06	2.06e-05	22458.1	11173.1	15966	7528.39	6135.73	7818.08	WP_000065594.1	PTH1, pth, spoVC	peptidyl-tRNA hydrolase, PTH1 family	Peptidyl-tRNA hydrolase (PTH) (EC 3.1.1.29)
ACX60_RS10910	677.207	1.08576	0.231619	2.76e-06	2.06e-05	556.776	368.911	362.989	954.405	859.721	960.438	WP_001099243.1	tauD	taurine dioxygenase	Alpha-ketoglutarate-dependent taurine dioxygenase (EC 1.14.11.17)
ACX60_RS06540	240.542	-1.08455	0.231489	2.8e-06	2.09e-05	308.836	328.54	346.525	144.21	143.736	171.406	WP_000340888.1			Uncharacterized protein
ACX60_RS10370	13697.4	-0.981035	0.210163	3.04e-06	2.26e-05	21702.3	15213.1	17825.6	9455.56	7842.6	10145.5	WP_001174011.1	FBA, fbaA	fructose-bisphosphate aldolase, class II	Fructose-bisphosphate aldolase, class II, Calvin cycle subtype (EC 4.1.2.13)
ACX60_RS15470	7849.36	-0.886906	0.1905	3.23e-06	2.4e-05	9218.33	11571.3	9860.28	5019.15	5776.39	5650.72	WP_001288260.1	secB	preprotein translocase subunit SecB	Protein-export protein SecB
ACX60_RS11290	6172.79	1.03217	0.221752	3.25e-06	2.4e-05	4566.21	3116.95	4377.03	9610.26	6943.35	8422.96	WP_000461795.1	E6.4.1.4A	3-methylcrotonyl-CoA carboxylase alpha subunit	3-methylcrotonyl-CoA carboxylase
ACX60_RS10345	962.987	-0.946503	0.20375	3.39e-06	2.51e-05	1229.91	1122.05	1464.5	701.383	639.625	620.46	WP_000553193.1	gidB, rsmG	16S rRNA (guanine527-N7)-methyltransferase	Ribosomal RNA small subunit methyltransferase G (EC 2.1.1.170) (16S rRNA 7-methylguanosine methyltransferase) (16S rRNA m7G methyltransferase)
ACX60_RS07920	4652.66	-1.07111	0.230955	3.52e-06	2.6e-05	8165.68	5131.34	5701.98	3343.7	2469.56	3103.72	WP_000606428.1	frr, MRRF, RRF	ribosome recycling factor	Ribosome-recycling factor (RRF) (Ribosome-releasing factor)
ACX60_RS06385	172.166	1.62908	0.352043	3.7e-06	2.73e-05	76.1217	98.8403	67.4234	199.927	157.211	433.472	WP_005134986.1	E2.6.1.18	beta-alanine--pyruvate transaminase	Omega amino acid--pyruvate aminotransferase
ACX60_RS15725	7062.26	-1.053	0.22764	3.73e-06	2.74e-05	11881.5	9378.69	7457.34	5172.53	3767.68	4715.78	WP_002013915.1	fiu	catecholate siderophore receptor	Ligand-gated channel protein (Putative TonB-dependent receptor BfrD) (TonB-dependent siderophore receptor)
ACX60_RS01050	9466.8	1.44651	0.313414	3.92e-06	2.88e-05	5582.98	3359.18	5903.47	12426.9	7865.95	21662.3	WP_000615696.1	gabD	succinate-semialdehyde dehydrogenase / glutarate-semialdehyde dehydrogenase	Succinate-semialdehyde dehydrogenase (NADP(+))
ACX60_RS03950	2777.49	-1.01898	0.221374	4.17e-06	3.05e-05	4182.34	3243.63	3775.71	1927.16	1394.24	2141.86	WP_000994655.1	K07146	UPF0176 protein	UPF0176 protein J517_2484
ACX60_RS00250	6201.06	-0.85925	0.186702	4.18e-06	3.05e-05	7222.86	8562.91	8262.5	4753.02	4348.01	4057.07	WP_000130110.1			HIT domain protein
ACX60_RS10310	973.329	-0.956294	0.207897	4.23e-06	3.08e-05	1252.75	1232.02	1383.75	676.474	751.021	543.965	WP_000680696.1	kdsB	3-deoxy-manno-octulosonate cytidylyltransferase (CMP-KDO synthetase)	3-deoxy-manno-octulosonate cytidylyltransferase (EC 2.7.7.38) (CMP-2-keto-3-deoxyoctulosonic acid synthase) (CKS) (CMP-KDO synthase)
ACX60_RS10340	1268.19	-0.902175	0.196171	4.25e-06	3.09e-05	1530.05	1660.8	1782.02	944.573	915.419	776.283	WP_000057212.1	parA, soj	chromosome partitioning protein	CobQ/CobB/MinD/ParA nucleotide binding domain protein
ACX60_RS06420	114.202	1.35438	0.295052	4.43e-06	3.21e-05	57.635	62.6453	67.4234	158.631	132.057	206.82	WP_000690470.1			Glycosyl transferase 2 family protein
ACX60_RS08080	830.295	-0.951795	0.207388	4.44e-06	3.22e-05	1263.62	996.756	1033.3	541.441	521.941	624.71	WP_001062809.1	fruK	1-phosphofructokinase	Phosphofructokinase
ACX60_RS02905	1584.21	-1.03083	0.224666	4.47e-06	3.23e-05	2421.76	1585.62	2401.37	1100.58	1078.02	917.941	WP_000051669.1	yajC	preprotein translocase subunit YajC	Preprotein translocase, YajC subunit
ACX60_RS10365	4371.96	-0.874822	0.190651	4.46e-06	3.23e-05	5541.66	5013.01	6465.59	3190.96	2956.47	3064.05	WP_000850091.1	surA	peptidyl-prolyl cis-trans isomerase SurA	Chaperone SurA (Peptidyl-prolyl cis-trans isomerase SurA) (PPIase SurA) (EC 5.2.1.8) (Rotamase SurA)
ACX60_RS07145	282.194	-1.16768	0.254575	4.5e-06	3.24e-05	306.662	363.343	507.243	165.841	171.585	178.488	WP_001089197.1	lrp	Lrp/AsnC family transcriptional regulator, leucine-responsive regulatory protein	AsnC family protein
ACX60_RS05425	8051.95	-0.819654	0.179115	4.74e-06	3.41e-05	9975.2	10265.5	10667.8	5331.16	6026.13	6045.94	WP_000192286.1			Endopeptidase La (EC 3.4.21.53)
ACX60_RS03650	24085.2	-0.958997	0.209722	4.81e-06	3.46e-05	37713.9	28869.7	29172.4	18065.5	13389	17300.6	WP_000768258.1	fadL	long-chain fatty acid transport protein	Long-chain fatty acid transporter
ACX60_RS00390	45191.3	-1.16925	0.255833	4.87e-06	3.49e-05	71997	65201.2	51585.9	35324.1	29338.3	17701.5	WP_000081464.1	hutT	histidine transporter	Amino acid permease family protein
ACX60_RS11840	195.628	-1.37234	0.300397	4.91e-06	3.51e-05	212.053	260.326	380.236	115.368	75.4614	130.325	WP_001127331.1			Uncharacterized protein
ACX60_RS02900	15923.5	-0.951414	0.209102	5.36e-06	3.82e-05	25379	16968.5	20844	11383.4	9747.1	11219.3	WP_001270222.1	secD	preprotein translocase subunit SecD	Protein translocase subunit SecD
ACX60_RS10360	4839.88	-0.841861	0.185019	5.36e-06	3.82e-05	6239.8	6211.63	6235.88	3866.13	3137.04	3348.78	WP_049594837.1	lptD, imp, ostA	LPS-assembly protein
ACX60_RS01850	58.7654	1.86324	0.409591	5.39e-06	3.83e-05	10.8745	40.3714	21.1678	91.7697	110.497	77.9116	WP_000975692.1			Putative signal peptide-containing protein
ACX60_RS03250	397.966	1.10816	0.243822	5.49e-06	3.89e-05	207.703	283.992	257.934	680.407	476.125	481.636	WP_000205325.1			Carnitine dehydratase (CoA transferase)
ACX60_RS04005	40132.8	-1.13037	0.248701	5.49e-06	3.89e-05	71377.1	40747.3	54056.3	24802.7	19282.2	30531.4	WP_000114637.1	sucD	succinyl-CoA synthetase alpha subunit	Succinate--CoA ligase [ADP-forming] subunit alpha (EC 6.2.1.5) (Succinyl-CoA synthetase subunit alpha) (SCS-alpha)
ACX60_RS00060	292.258	1.29947	0.2861	5.57e-06	3.94e-05	145.719	210.21	142.687	331.026	583.927	339.978	WP_000366384.1			Hydrolase
ACX60_RS02110	147601	-1.14438	0.252679	5.93e-06	4.18e-05	282558	142950	187665	94912.2	76152.2	101366	WP_001122317.1	RP-L2, MRPL2, rplB	large subunit ribosomal protein L2	50S ribosomal protein L2
ACX60_RS15900	1315.57	1.2265	0.270932	5.98e-06	4.21e-05	987.407	505.339	832.6	2380.11	1452.63	1735.3	WP_000859458.1			Uncharacterized protein
ACX60_RS02825	2423.06	-0.874853	0.193372	6.06e-06	4.26e-05	2844.78	2951.29	3637.73	1747.56	1672.73	1684.31	WP_001019256.1			Archaeal ATPase family protein
ACX60_RS18490	85.5094	1.4258	0.31541	6.17e-06	4.33e-05	38.0608	58.4689	39.9836	114.057	139.244	123.242
ACX60_RS05645	217.368	-1.20209	0.265952	6.19e-06	4.33e-05	339.285	281.208	293.997	150.765	91.6317	147.324	WP_001018258.1	entB, dhbB, vibB, mxcF	bifunctional isochorismate lyase / aryl carrier protein	Isochorismatase (EC 3.3.2.1)
ACX60_RS00270	700.783	1.09379	0.242213	6.31e-06	4.41e-05	465.43	409.282	452.364	1213.98	689.034	974.604	WP_041171853.1
ACX60_RS01300	1194.85	-0.994203	0.220346	6.42e-06	4.48e-05	1706.21	1394.9	1688.72	829.205	620.76	929.273	WP_001087822.1			Uncharacterized protein
ACX60_RS09660	948.979	0.976881	0.216877	6.66e-06	4.64e-05	625.285	551.278	726.761	1282.81	1448.14	1059.6	WP_025470165.1
ACX60_RS02140	35095.5	-1.10012	0.24429	6.69e-06	4.65e-05	63302.8	33488.8	47534.3	22985.7	18716.2	24545	WP_001291845.1	RP-S17, MRPS17, rpsQ	small subunit ribosomal protein S17	30S ribosomal protein S17
ACX60_RS17705	375.053	1.42097	0.315577	6.71e-06	4.65e-05	101.133	288.168	207.758	457.538	670.169	525.549	WP_001153625.1			Bacterial regulatory s, gntR family protein
ACX60_RS13260	8793.57	-0.857118	0.19049	6.81e-06	4.72e-05	12825.4	9942.5	11316.2	6071.88	5956.06	6649.4	WP_001220244.1	adk, AK	adenylate kinase	Adenylate kinase (AK) (EC 2.7.4.3) (ATP-AMP transphosphorylase) (ATP:AMP phosphotransferase) (Adenylate monophosphate kinase)
ACX60_RS14335	805.844	1.09248	0.242944	6.9e-06	4.77e-05	539.376	459.399	527.627	866.568	1475.99	966.104	WP_000131427.1	bioA	adenosylmethionine---8-amino-7-oxononanoate aminotransferase	Adenosylmethionine-8-amino-7-oxononanoate aminotransferase (EC 2.6.1.62) (7,8-diamino-pelargonic acid aminotransferase) (DAPA AT) (DAPA aminotransferase) (7,8-diaminononanoate synthase) (DANS) (Diaminopelargonic acid synthase)
ACX60_RS08225	1118.61	-1.05019	0.233771	7.04e-06	4.86e-05	1913.92	1410.21	1224.6	760.378	807.617	594.962	WP_000831249.1	fiu	catecholate siderophore receptor	Fatty-acyl-CoA synthase
ACX60_RS09950	13.2371	2.98876	0.665846	7.17e-06	4.94e-05	1.08745	4.17635	0.783993	31.4639	20.662	21.2486	WP_000219866.1			Uncharacterized protein
ACX60_RS06630	6377.57	-1.11245	0.248028	7.29e-06	5.01e-05	11761.9	6196.31	8344.03	4178.14	3325.69	4459.38	WP_001024112.1	purD	phosphoribosylamine---glycine ligase	Phosphoribosylamine--glycine ligase (EC 6.3.4.13) (GARS) (Glycinamide ribonucleotide synthetase) (Phosphoribosylglycinamide synthetase)
ACX60_RS07510	17.4247	2.66664	0.595427	7.52e-06	5.16e-05	2.1749	2.78423	5.48795	34.7414	39.5274	19.8321	WP_000469283.1			Uncharacterized protein
ACX60_RS07275	89.1606	1.45211	0.325909	8.37e-06	5.73e-05	57.635	29.2345	50.9595	114.712	146.431	135.991	WP_005135057.1			Uncharacterized protein
ACX60_RS17050	145.329	1.54595	0.347999	8.9e-06	6.07e-05	33.711	96.0561	85.4552	232.046	263.217	161.49	WP_001131946.1
ACX60_RS18330	1860.11	0.905356	0.203793	8.89e-06	6.07e-05	1510.47	1098.38	1251.25	2272.61	2386.02	2641.91
ACX60_RS04620	3918.43	0.923586	0.207972	8.96e-06	6.1e-05	2942.65	2601.87	2518.97	4076.54	5709.91	5660.63	WP_001154002.1	ruvB	holliday junction DNA helicase RuvB	Holliday junction ATP-dependent DNA helicase RuvB (EC 3.6.4.12)
ACX60_RS18325	1405.94	0.889157	0.200235	8.97e-06	6.1e-05	1026.56	1052.44	863.176	1649.23	2043.75	1800.47
ACX60_RS14795	838.454	1.14617	0.258217	9.05e-06	6.14e-05	429.544	460.791	654.634	1524.03	1073.53	888.193	WP_000629031.1	add, ADA	adenosine deaminase	Adenosine deaminase (EC 3.5.4.4) (Adenosine aminohydrolase)
ACX60_RS09970	145.903	1.47811	0.333053	9.08e-06	6.15e-05	51.1103	122.506	52.5275	193.372	216.502	239.401	WP_011859165.1			Uncharacterized protein
ACX60_RS12935	1452.5	-1.02219	0.230517	9.24e-06	6.25e-05	2338.02	1830.63	1694.99	954.405	743.834	1153.09	WP_000691963.1			FAD-dependent oxidoreductase
ACX60_RS10725	2236.07	-0.867065	0.195635	9.33e-06	6.3e-05	3215.6	2607.44	2866.28	1653.82	1396.04	1677.23	WP_000506572.1	ychF	ribosome-binding ATPase	Ribosome-binding ATPase YchF
ACX60_RS08495	213.629	-1.07584	0.242791	9.37e-06	6.32e-05	305.574	256.15	312.813	152.076	134.752	120.409	WP_000884020.1			MarR family transcriptional regulator
ACX60_RS12915	856.79	-1.05444	0.238223	9.59e-06	6.44e-05	1286.46	970.306	1228.52	617.479	403.359	634.626	WP_001041180.1			Polyketide cyclase
ACX60_RS13490	108.602	1.36652	0.30873	9.59e-06	6.44e-05	47.8479	83.527	47.8236	143.554	161.703	167.156	WP_000769052.1			Sulfatase-modifying factor
ACX60_RS06635	9381.01	-0.951506	0.21516	9.76e-06	6.54e-05	15462.5	10158.3	11614.9	6385.86	5696.44	6968.13	WP_049594882.1	purH	phosphoribosylaminoimidazolecarboxamide formyltransferase / IMP cyclohydrolase	Bifunctional purine biosynthesis protein PurH [Includes: IMP cyclohydrolase (EC 3.5.4.10) (IMP synthase) (ATIC) (Inosinicase); Phosphoribosylaminoimidazolecarboxamide formyltransferase (EC 2.1.2.3) (AICAR transformylase)]
ACX60_RS08470	388.706	-1.08508	0.245466	9.85e-06	6.59e-05	587.224	490.025	513.515	231.391	191.349	318.729	WP_000110884.1			Aminoglycoside phosphotransferase
ACX60_RS15865	16326.7	-0.94098	0.212949	9.92e-06	6.63e-05	23917.4	16527.2	24192.4	9939.97	11409	11974.3	WP_001205031.1	RP-L33, MRPL33, rpmG	large subunit ribosomal protein L33	50S ribosomal protein L33
ACX60_RS17160	93.2388	1.31462	0.298062	1.03e-05	6.87e-05	44.5855	61.2532	51.7435	126.511	146.431	128.908	WP_000039485.1			Phytase esterase
ACX60_RS11680	113.76	-1.38547	0.314517	1.06e-05	7.04e-05	146.806	180.975	170.91	78.6598	38.629	66.579	WP_000869709.1			Uncharacterized protein
ACX60_RS05635	496.582	-0.967513	0.220336	1.13e-05	7.49e-05	780.791	625.061	573.883	361.179	309.931	328.645	WP_049594816.1			Peptide synthetase
ACX60_RS04135	131.764	1.64693	0.375144	1.13e-05	7.51e-05	40.2357	98.8403	45.4716	161.252	304.541	140.241	WP_001290918.1	phoD	alkaline phosphatase D	Alkaline phosphatase
ACX60_RS17155	1941.41	1.13669	0.259107	1.15e-05	7.61e-05	1444.14	1258.47	892.184	1835.39	3188.24	3030.05	WP_000102049.1			UPF0313 protein J506_1922
ACX60_RS09710	684.057	-1.31098	0.299103	1.17e-05	7.73e-05	1147.26	998.148	808.296	555.207	387.189	208.237	WP_000442381.1			RND transporter
ACX60_RS04555	682.147	0.972999	0.22219	1.19e-05	7.86e-05	430.631	381.44	555.851	852.147	864.213	1008.6	WP_000225919.1			Uncharacterized protein
ACX60_RS05965	1950.26	-0.836034	0.191524	1.27e-05	8.36e-05	2425.02	2476.58	2617.75	1473.56	1212.77	1495.9	WP_001115740.1			Putative esvE2
ACX60_RS13505	554.69	-1.01372	0.232298	1.28e-05	8.4e-05	854.738	601.395	779.289	416.897	301.846	373.976	WP_000859906.1	dsdA	D-serine dehydratase	Probable D-serine dehydratase (EC 4.3.1.18) (D-serine deaminase) (DSD)
ACX60_RS06770	173.844	1.07138	0.246034	1.33e-05	8.74e-05	117.445	107.193	108.191	254.989	220.096	235.151	WP_000786639.1	pgaD	biofilm PGA synthesis protein PgaD	Poly-beta-1,6-N-acetyl-D-glucosamine biosynthesis protein PgaD
ACX60_RS18595	1479.41	-0.870713	0.199968	1.34e-05	8.74e-05	2170.55	1777.73	1807.89	1156.95	940.572	1022.77
ACX60_RS15770	85.6626	1.58612	0.365057	1.39e-05	9.11e-05	29.3612	34.8029	58.0155	104.224	184.162	103.41	WP_000887754.1	tatB	sec-independent protein translocase protein TatB	Sec-independent protein translocase protein TatB
ACX60_RS18150	206.291	1.15613	0.266132	1.4e-05	9.12e-05	142.456	96.0561	138.767	344.792	247.945	267.733	WP_000269732.1			Transglycosylase associated family protein
ACX60_RS07880	499.661	-0.965629	0.222309	1.4e-05	9.13e-05	647.034	570.768	771.449	354.624	292.862	361.227	WP_000226512.1	ispF	2-C-methyl-D-erythritol 2,4-cyclodiphosphate synthase	2-C-methyl-D-erythritol 2,4-cyclodiphosphate synthase (MECDP-synthase) (MECPP-synthase) (MECPS) (EC 4.6.1.12)
ACX60_RS17810	13450.3	-0.805893	0.185583	1.41e-05	9.16e-05	18308.3	16541.1	16614.4	10533.9	10084	8619.86	WP_000712680.1	wbpB	UDP-N-acetyl-2-amino-2-deoxyglucuronate dehydrogenase	DgaA (Gfo/Idh/MocA family oxidoreductase) (MnnA) (Oxidoreductase)
ACX60_RS14330	628.222	1.12875	0.260848	1.51e-05	9.8e-05	415.407	317.403	433.548	666.641	1191.21	745.119	WP_000054332.1	bioF	8-amino-7-oxononanoate synthase	8-amino-7-oxononanoate synthase
ACX60_RS03460	355.163	1.42888	0.330424	1.53e-05	9.91e-05	114.183	155.917	287.725	391.332	443.785	738.036	WP_000757214.1			Entericidin EcnA/B family protein
ACX60_RS02105	23474.8	-1.11286	0.257636	1.56e-05	0.000101141	43449.2	20956.9	32462.8	15855.8	12156.5	15967.6	WP_001058538.1	RP-L23, MRPL23, rplW	large subunit ribosomal protein L23	50S ribosomal protein L23
ACX60_RS03190	1734.96	1.04971	0.243254	1.59e-05	0.00010292	1072.23	1312.77	973.719	2815.36	2605.21	1630.48	WP_000175334.1			AhpC/TSA family protein
ACX60_RS16065	2166.55	-1.0173	0.235931	1.62e-05	0.000104352	3241.7	2732.73	2767.49	1833.43	1028.61	1395.33	WP_000423241.1	hcaR	LysR family transcriptional regulator, hca operon transcriptional activator	Hca operon transcriptional activator
ACX60_RS18500	43.1075	1.66323	0.385902	1.63e-05	0.000105048	18.4867	20.8818	19.5998	66.2053	58.3927	75.0785
ACX60_RS02145	32841.5	-1.00975	0.234696	1.69e-05	0.00010853	57290.3	31628.9	43337.5	24091.5	19997.3	20703.2	WP_001982634.1	RP-L14, MRPL14, rplN	large subunit ribosomal protein L14	50S ribosomal protein L14
ACX60_RS02125	95997.5	-1.1391	0.264893	1.71e-05	0.000109394	189242	83919.6	125409	61602.4	52101.6	63710.5	WP_000529922.1	RP-S3, rpsC	small subunit ribosomal protein S3	30S ribosomal protein S3
ACX60_RS15480	944.874	-1.06307	0.247257	1.71e-05	0.000109609	1577.89	877.034	1397.08	587.982	540.807	688.456	WP_000932715.1			Putative phosphoribosylglycinamide formyltransferase
ACX60_RS02090	39025.6	-1.03553	0.241011	1.73e-05	0.000110833	70786.6	42330.1	45021.6	24549.1	21412.2	30054.1	WP_000070912.1	RP-S10, MRPS10, rpsJ	small subunit ribosomal protein S10	30S ribosomal protein S10
ACX60_RS04280	163.464	1.23167	0.286758	1.75e-05	0.000111352	73.9468	122.506	92.5111	209.759	286.574	195.487	WP_001054060.1			UPF0386 protein J512_3307
ACX60_RS15310	1089.32	-0.974586	0.226923	1.75e-05	0.000111352	1433.26	1399.08	1517.81	899.999	543.502	742.285	WP_000587862.1			Uncharacterized protein
ACX60_RS15665	4945	-1.02838	0.239574	1.77e-05	0.000112302	8326.62	4663.59	7014.38	3758.63	2964.55	2942.23	WP_001978744.1	E2.7.1.12, gntK, idnK	gluconokinase	Gluconokinase (EC 2.7.1.12)
ACX60_RS09855	3490.01	-1.111	0.2589	1.78e-05	0.000112759	3528.78	5574.04	5295.87	2150.03	2848.67	1542.65	WP_000013652.1	RP-S20, rpsT	small subunit ribosomal protein S20	30S ribosomal protein S20
ACX60_RS07105	228.899	1.19184	0.277785	1.78e-05	0.000112938	103.308	141.996	166.206	409.686	263.217	288.981	WP_001983675.1			Spore coat protein SpoU
ACX60_RS09755	344.399	-1.02927	0.240332	1.85e-05	0.000116605	420.844	533.181	442.172	253.022	244.351	172.822	WP_000339571.1	alkR	AraC family transcriptional regulator, alkane utilization regulator	AraC family transcriptional regulator
ACX60_RS16090	702.314	1.04327	0.243602	1.85e-05	0.000116605	535.027	446.87	380.236	700.727	1037.59	1113.43	WP_001089412.1	rluC	23S rRNA pseudouridine955/2504/2580 synthase	Pseudouridine synthase (EC 5.4.99.-)
ACX60_RS14225	6200.8	-0.973287	0.227289	1.85e-05	0.000116674	10555.9	6517.89	7676.07	3924.47	3735.34	4795.11	WP_001273421.1	RP-L25, rplY	large subunit ribosomal protein L25	50S ribosomal protein L25
ACX60_RS15440	10678	-0.987016	0.230978	1.93e-05	0.000121245	17945.1	10417.2	14404.3	7529.71	6129.44	7642.42	WP_004735881.1	fabI	enoyl-[acyl-carrier protein] reductase I	Enoyl-[acyl-carrier-protein] reductase [NADH] (EC 1.3.1.9)
ACX60_RS08085	3274.79	-0.849455	0.198835	1.94e-05	0.000121609	4497.7	4087.26	4085.39	2218.21	2017.69	2742.49	WP_000880350.1	PTS-EI.PTSI, ptsI	phosphotransferase system, enzyme I, PtsI	Phosphoenolpyruvate--protein phosphotransferase
ACX60_RS14790	263.89	1.23702	0.289689	1.95e-05	0.000122507	123.97	172.623	165.422	323.816	267.708	529.799	WP_000843791.1			Zinc-binding dehydrogenase family protein
ACX60_RS03770	99.2584	1.29972	0.304497	1.97e-05	0.000123262	47.8479	65.4295	54.8795	119.301	133.854	174.239	WP_002046617.1	amt, AMT, MEP	ammonium transporter, Amt family	Ammonium transporter
ACX60_RS15315	558.866	-0.875573	0.205686	2.07e-05	0.000129588	751.43	687.706	736.169	367.079	367.425	443.388	WP_000956760.1			LysR family transcriptional regulator
ACX60_RS05410	691.092	-1.024	0.241042	2.15e-05	0.000134465	975.445	903.484	917.271	591.259	427.615	331.479	WP_001023217.1	surE	5'-nucleotidase	5'-nucleotidase SurE (EC 3.1.3.5) (Nucleoside 5'-monophosphate phosphohydrolase)
ACX60_RS08140	1787.63	-0.985435	0.232279	2.21e-05	0.000137494	2491.35	1865.44	2798.85	1279.53	930.691	1359.91	WP_000156920.1			CBS domain protein
ACX60_RS15650	1090.94	0.911799	0.214908	2.21e-05	0.000137494	752.517	754.528	748.713	1498.47	1118.45	1672.98	WP_001084477.1			Hydrolase
ACX60_RS03275	110.597	1.33403	0.314552	2.22e-05	0.000138134	51.1103	70.998	62.7194	154.698	209.316	114.743	WP_000457783.1	emrE, qac, mmr, smr	small multidrug resistance pump	Small Multidrug Resistance family protein
ACX60_RS04610	330.186	-0.989523	0.233499	2.26e-05	0.000139905	393.658	393.969	535.467	235.324	210.214	212.486	WP_001273591.1	ybgC	acyl-CoA thioester hydrolase	Tol-pal system-associated acyl-CoA thioesterase (EC 3.1.2.-)
ACX60_RS06460	169.604	-1.06939	0.252665	2.31e-05	0.000143042	222.928	260.326	210.894	109.468	117.684	96.3271	WP_000423653.1	K06923	uncharacterized protein	ATPase associated with various cellular activities family protein
ACX60_RS02135	18500.8	-1.06724	0.25221	2.32e-05	0.000143361	34712.6	16993.6	23842	11664.6	10624.8	13167.1	WP_000849928.1	RP-L29, rpmC	large subunit ribosomal protein L29	50S ribosomal protein L29
ACX60_RS16250	1463.7	-0.854836	0.202151	2.35e-05	0.000144971	2022.66	1552.21	2096.4	1050.76	1013.34	1046.85	WP_000865303.1	gspG	general secretion pathway protein G	Type II secretion system protein GspG
ACX60_RS04420	24426.7	-1.02045	0.241383	2.36e-05	0.000145498	37124.5	27966.2	33547.8	17840	10818.8	19262.6	WP_000646179.1	fixA, etfB	electron transfer flavoprotein beta subunit	Electron transfer flavodomain protein
ACX60_RS08180	56.2841	-1.5166	0.359003	2.4e-05	0.000147228	64.1597	98.8403	90.1592	24.2534	30.5439	29.7481	WP_000593799.1			Acetyltransferase (GNAT family N-acetyltransferase)
ACX60_RS06325	18958.2	-0.874104	0.207008	2.42e-05	0.000147991	28535.8	19109.6	26186.1	13109.3	13875	12933.3	WP_000209410.1	K09117	uncharacterized protein	Yqey-like family protein
ACX60_RS12400	152.144	1.3004	0.307945	2.41e-05	0.000147991	122.882	57.0768	77.6153	260.233	196.739	198.321	WP_000008889.1			Uncharacterized protein
ACX60_RS13935	50.9594	1.63602	0.388252	2.51e-05	0.000153589	22.8365	29.2345	19.5998	69.4828	105.107	59.4962	WP_000890283.1			Acetyltransferase domain protein
ACX60_RS09475	116.569	1.29765	0.308042	2.52e-05	0.000154182	55.4601	91.8797	52.5275	181.573	180.568	137.408	WP_000367435.1			Uncharacterized protein
ACX60_RS09875	444.251	0.933446	0.221904	2.59e-05	0.000158107	330.586	325.755	254.798	654.187	553.384	546.798	WP_000332552.1			Putative SOS response-associated peptidase (EC 3.4.-.-)
ACX60_RS17295	1102.94	-1.05575	0.251003	2.6e-05	0.000158142	1886.73	988.403	1616.59	789.875	650.405	685.622	WP_000669951.1			Uncharacterized protein
ACX60_RS13455	5488.26	-1.05072	0.250051	2.65e-05	0.000160761	8315.75	6434.37	7576.51	4724.83	2390.51	3487.61	WP_001141695.1	cynT, can	carbonic anhydrase	Carbonic anhydrase (EC 4.2.1.1) (Carbonate dehydratase)
ACX60_RS08280	1089.44	-0.98819	0.235302	2.67e-05	0.00016217	1090.71	1617.64	1658.93	854.114	706.103	609.127	WP_001260033.1	clpS	ATP-dependent Clp protease adaptor protein ClpS	ATP-dependent Clp protease adapter protein ClpS
ACX60_RS16660	43500.5	-0.955088	0.227729	2.74e-05	0.000166034	73744.5	51306.5	47843.9	27955	25355	34798.2	WP_001229360.1	RP-L7, MRPL12, rplL	large subunit ribosomal protein L7/L12	50S ribosomal protein L7/L12
ACX60_RS13405	2172.56	-0.938676	0.224952	3.01e-05	0.000181957	3053.57	2593.51	2950.95	1516.17	1102.28	1818.88	WP_000553407.1	rubB, alkT	rubredoxin---NAD+ reductase	Rubredoxin-NAD(+) reductase (EC 1.18.1.1)
ACX60_RS03040	29855.9	-0.811396	0.19475	3.1e-05	0.000186714	42600.9	33474.9	38342.7	21969.7	19062.1	23685.1	WP_000986448.1	aspS	aspartyl-tRNA synthetase	Aspartate--tRNA(Asp/Asn) ligase (EC 6.1.1.23) (Aspartyl-tRNA synthetase) (AspRS) (Non-discriminating aspartyl-tRNA synthetase) (ND-AspRS)
ACX60_RS10835	688.317	-0.881488	0.211583	3.1e-05	0.000186714	821.027	871.465	991.751	487.035	413.241	545.381	WP_000498041.1			Alpha/beta hydrolase (Alpha/beta hydrolase family protein)
ACX60_RS03015	1477.59	-0.796522	0.191219	3.11e-05	0.000186968	2007.44	1903.02	1731.84	1096.65	1146.29	980.27	WP_000909272.1			Uncharacterized protein
ACX60_RS17755	12529.2	-0.832588	0.200042	3.15e-05	0.000189481	17356.8	14167.6	16759.4	10488	8467.85	7935.65	WP_000591433.1	UGP2, galU, galF	UTP--glucose-1-phosphate uridylyltransferase	UTP--glucose-1-phosphate uridylyltransferase (EC 2.7.7.9) (UDP-glucose pyrophosphorylase)
A1S_3475	3215.71	1.33485	0.321733	3.34e-05	0.000200348	1250.57	2677.04	1415.11	3371.88	7184.1	3395.53
ACX60_RS00940	4162.81	0.823637	0.19862	3.37e-05	0.000201918	3236.26	3196.3	2540.92	4933.28	5970.43	5099.67	WP_001089744.1			Response regulator
ACX60_RS11620	563.055	-1.00415	0.242296	3.41e-05	0.000203804	848.213	711.372	704.809	414.93	264.115	434.889	WP_000096543.1	vasG, clpV	type VI secretion system protein VasG	ClpV1 family T6SS ATPase
ACX60_RS06915	251.98	-1.27419	0.307516	3.42e-05	0.000204173	314.274	303.482	461.772	201.238	88.0383	143.074	WP_000756504.1
ACX60_RS09495	1591.57	-1.08049	0.26236	3.82e-05	0.000227408	2239.06	1541.07	2742.41	1325.42	807.617	893.859	WP_001024697.1	K09747	uncharacterized protein	Nucleoid-associated protein J517_0028
ACX60_RS00065	2343.91	0.771781	0.187442	3.83e-05	0.00022797	1784.51	1809.75	1579.75	3131.97	2717.51	3039.97	WP_001274576.1	anmK	anhydro-N-acetylmuramic acid kinase	Anhydro-N-acetylmuramic acid kinase (EC 2.7.1.170) (AnhMurNAc kinase)
ACX60_RS05915	35793.7	-1.00166	0.243318	3.84e-05	0.000228354	61866.3	39371.9	42683.7	20570.8	19928.1	30341.6	WP_001982118.1	RP-S2, MRPS2, rpsB	small subunit ribosomal protein S2	30S ribosomal protein S2
ACX60_RS17740	7773.76	-0.823082	0.199974	3.86e-05	0.000228714	11411.7	8077.06	10395.7	5580.25	5786.27	5391.49	WP_001062913.1	galE, GALE	UDP-glucose 4-epimerase	Gne (Gne1) (UDP-glucose 4-epimerase GalE)
ACX60_RS06590	181.068	-1.15087	0.279938	3.94e-05	0.00023314	233.802	260.326	262.638	148.798	101.514	79.3282	WP_005135012.1			Mutlidrug resistance protein
ACX60_RS16275	317.251	-0.909689	0.221472	4e-05	0.000236516	381.696	444.085	420.22	211.726	202.129	243.651	WP_001105728.1			Amino acid transporter
ACX60_RS05420	3274.38	-0.792448	0.193028	4.04e-05	0.000238307	4634.72	3697.46	4153.59	2233.28	2305.17	2622.08	WP_000886768.1			LysR family transcriptional regulator
ACX60_RS18155	273.702	0.986024	0.240351	4.09e-05	0.000240953	141.369	194.896	209.326	373.634	367.425	355.56	WP_000592160.1	dsbC	thiol:disulfide interchange protein DsbC	Thiol:disulfide interchange protein
ACX60_RS07010	581.325	-1.12271	0.273961	4.17e-05	0.000245165	889.536	753.135	764.393	496.867	222.791	361.227	WP_000365040.1	nfnB, nfsB	nitroreductase / dihydropteridine reductase	NAD(P)H nitroreductase
ACX60_RS15780	369.961	0.968334	0.236614	4.27e-05	0.000250764	254.464	281.208	210.894	557.173	516.551	399.474	WP_000205458.1	K07093	uncharacterized protein	Alkaline phosphatase
ACX60_RS01905	199.049	1.43531	0.35088	4.3e-05	0.000252373	61.9848	172.623	79.1833	233.357	400.664	246.484	WP_001082095.1	tetA	MFS transporter, DHA1 family, tetracycline resistance protein	Tetracycline resistance MFS efflux pump
ACX60_RS05650	183.875	-0.978425	0.239309	4.34e-05	0.000254241	244.677	257.542	233.63	125.856	123.972	117.576	WP_000603867.1	hdc, HDC	histidine decarboxylase	Histidine decarboxylase (HDC) (EC 4.1.1.22)
ACX60_RS10255	3437.71	-0.787628	0.192766	4.39e-05	0.000256709	4821.76	3950.83	4321.37	2691.47	2231.5	2609.33	WP_005135357.1			Enoyl-CoA hydratase
ACX60_RS03865	21637.7	-1.03752	0.25427	4.5e-05	0.000262494	40349.9	19438.1	27981.5	14632	12281.3	15143.2	WP_000201632.1	RP-L27, MRPL27, rpmA	large subunit ribosomal protein L27	50S ribosomal protein L27
ACX60_RS16695	170226	-0.958678	0.234975	4.51e-05	0.000262622	292420	188424	196498	118074	91599.4	134341	WP_001029610.1	tuf, TUFM	elongation factor Tu	Elongation factor Tu (EF-Tu)
ACX60_RS00725	2752.89	0.985457	0.24164	4.54e-05	0.000264144	1824.75	1365.67	2297.88	4108.66	2867.53	4052.82	WP_000717015.1			Uncharacterized protein
ACX60_RS08055	261.2	1.63283	0.400965	4.66e-05	0.000270564	180.517	68.2137	112.111	316.606	181.467	708.288	WP_000120225.1			Universal stress protein
ACX60_RS17075	6627.25	-0.947565	0.233023	4.77e-05	0.000277012	10694	7310.01	8291.51	3972.97	3774.87	5720.13	WP_000910001.1			Outer membrane porin, OprD family protein
ACX60_RS04270	304.71	0.994194	0.244918	4.92e-05	0.000285131	156.593	256.15	193.646	395.921	422.224	403.724	WP_001071474.1			Peptide synthetase
ACX60_RS08465	263.598	-1.18794	0.292719	4.94e-05	0.000285923	519.802	295.129	292.429	178.951	116.785	178.488	WP_005135175.1			Acyl-CoA dehydrogenase
ACX60_RS06980	225.625	-0.96486	0.237792	4.96e-05	0.000286334	288.175	332.716	279.885	158.631	162.601	131.741	WP_000097960.1	rluA	tRNA pseudouridine32 synthase / 23S rRNA pseudouridine746 synthase	Pseudouridylate synthase
ACX60_RS00245	709.266	0.89778	0.221557	5.08e-05	0.000292622	465.43	565.2	446.876	839.693	1113.95	824.447	WP_001113875.1	mutY	A/G-specific adenine glycosylase	A/G-specific adenine glycosylase (EC 3.2.2.-)
ACX60_RS01075	1894.13	-0.84753	0.209229	5.11e-05	0.000293933	2731.68	1936.44	2658.52	1248.07	1356.51	1433.57	WP_000645054.1			Methyltransferase
ACX60_RS14775	83.2063	1.45367	0.359053	5.15e-05	0.000296136	23.924	57.0768	47.8236	122.578	93.4284	154.407	WP_001058257.1	mucK	MFS transporter, AAHS family, cis,cis-muconate transporter	MFS transporter
ACX60_RS12080	177.035	2.7968	0.69116	5.2e-05	0.000298332	14.1369	59.861	10.9759	243.19	556.977	177.072	WP_000636785.1			Putative transposase
ACX60_RS03545	5201.97	-0.963837	0.238537	5.33e-05	0.000305486	9353.18	5416.73	5958.34	3977.56	3259.21	3246.79	WP_001005337.1	TC.AGCS	alanine or glycine:cation symporter, AGCS family	Amino acid carrier family protein
ACX60_RS01285	246.728	1.0695	0.264741	5.35e-05	0.00030607	145.719	155.917	170.91	443.772	299.151	264.9	WP_000083600.1			Helix-turn-helix family protein
ACX60_RS12780	181.935	-1.11169	0.275209	5.36e-05	0.00030607	260.989	270.071	222.654	149.454	100.615	87.8277	WP_000252463.1			Repressor protein
ACX60_RS09545	1962.03	-0.76196	0.188652	5.37e-05	0.00030623	2299.96	2536.44	2585.61	1430.95	1334.05	1585.15	WP_000312749.1	HINT1, hinT, hit	histidine triad (HIT) family protein	Hit-like protein involved in cell-cycle regulation
ACX60_RS16000	2642.09	-0.816048	0.202717	5.68e-05	0.00032374	3728.87	3153.15	3259.06	2234.59	1646.68	1830.22	WP_000724607.1			Uncharacterized protein
ACX60_RS16565	883.109	-0.850041	0.211185	5.69e-05	0.000323848	1102.68	1028.77	1288.88	668.608	682.746	526.966	WP_000792086.1
ACX60_RS13515	395.687	1.09089	0.271487	5.86e-05	0.000332977	191.392	346.637	211.678	563.728	430.31	630.376	WP_000105325.1	metH, MTR	5-methyltetrahydrofolate--homocysteine methyltransferase	Methionine synthase (EC 2.1.1.13) (5-methyltetrahydrofolate--homocysteine methyltransferase)
ACX60_RS17670	107.222	1.18074	0.294029	5.93e-05	0.000335989	55.4601	58.4689	78.3993	157.32	129.362	164.323	WP_000442895.1	fabB	3-oxoacyl-[acyl-carrier-protein] synthase I	3-oxoacyl-[acyl-carrier-protein] synthase 1 (Beta-ketoacyl-[acyl-carrier-protein] synthase I) (EC 2.3.1.41)
ACX60_RS01395	236.406	-0.958576	0.239154	6.12e-05	0.000345817	351.247	293.737	296.349	150.765	183.263	143.074	WP_000278579.1			Uncharacterized protein
ACX60_RS10090	9.05218	2.93927	0.733309	6.12e-05	0.000345817	2.1749	0	0.783993	15.732	14.3736	21.2486	WP_000856321.1			Uncharacterized protein
ACX60_RS14035	174940	-0.914687	0.228365	6.19e-05	0.000349435	289790	197610	201206	124368	96395.6	140272	WP_001029610.1	tuf, TUFM	elongation factor Tu	Elongation factor Tu (EF-Tu)
ACX60_RS14280	8504.22	-0.86344	0.215706	6.26e-05	0.00035265	13308.2	8784.26	10950	6817.83	5796.15	5368.82	WP_001274818.1	fabD	[acyl-carrier-protein] S-malonyltransferase	Malonyl CoA-acyl carrier protein transacylase (EC 2.3.1.39)
ACX60_RS01085	563.576	-0.953465	0.238489	6.39e-05	0.000359497	953.696	643.158	644.442	392.643	423.123	324.396	WP_000777195.1			Peptide signal protein
ACX60_RS17745	10516.9	-0.796283	0.199544	6.59e-05	0.000370374	13712.8	13227.9	13216.5	7342.23	9157.78	6444	WP_000045501.1	GPI, pgi	glucose-6-phosphate isomerase	Glucose-6-phosphate isomerase (GPI) (EC 5.3.1.9) (Phosphoglucose isomerase) (PGI) (Phosphohexose isomerase) (PHI)
ACX60_RS05630	195.433	-1.0383	0.260398	6.68e-05	0.000374768	311.011	211.602	271.261	135.033	137.448	106.243	WP_000717760.1	iucD	lysine N6-hydroxylase	Putative histamine N-monooxygenase
ACX60_RS16080	141.666	1.15181	0.28985	7.07e-05	0.000396185	72.8593	100.232	87.0232	170.429	255.131	164.323	WP_000091415.1			HTH domain protein
ACX60_RS18215	172.788	1.31109	0.329973	7.09e-05	0.000396352	70.6844	125.291	94.8631	166.496	368.323	211.07
ACX60_RS18130	96.2758	1.20795	0.304052	7.1e-05	0.000396574	48.9354	72.3901	50.9595	152.731	119.481	133.158	WP_000991556.1			Rieske (2Fe-2S) protein
ACX60_RS00570	637.664	0.890913	0.224328	7.14e-05	0.000398278	523.065	402.322	406.108	979.969	724.07	790.449	WP_000999594.1			Uncharacterized protein
ACX60_RS10035	23.346	2.16755	0.546875	7.39e-05	0.000411173	7.61217	1.39212	11.7599	42.6074	51.2059	25.4984	WP_000631203.1			Uncharacterized protein
ACX60_RS07885	278.844	-1.12979	0.285608	7.63e-05	0.000424181	229.452	477.496	450.012	176.984	173.382	165.739	WP_000209134.1			Uncharacterized protein
ACX60_RS14045	48977.3	-0.874257	0.221259	7.77e-05	0.000431488	80602	50948.7	59286.3	35643.4	29854	37529.3	WP_001138055.1	RP-S7, MRPS7, rpsG	small subunit ribosomal protein S7	30S ribosomal protein S7
ACX60_RS00730	630.383	-0.95256	0.241146	7.81e-05	0.00043258	630.722	861.721	1010.57	375.6	397.969	505.717	WP_000913166.1			Transcriptional regulator, Spx/MgsR family
ACX60_RS04565	2644.1	0.752701	0.190559	7.82e-05	0.00043258	1721.44	2138.29	2024.27	3197.52	3233.16	3549.94	WP_000362312.1	rpoE	RNA polymerase sigma-70 factor, ECF subfamily	RNA polymerase sigma factor, sigma-70 family protein
ACX60_RS00950	17781.7	0.863551	0.218688	7.86e-05	0.000434081	15080.8	12232.5	10282.8	26580.4	23428.1	19085.5	WP_000871883.1	actP	cation/acetate symporter
ACX60_RS02175	48012.4	-0.843859	0.213778	7.9e-05	0.000436019	78018.2	49161.2	58442.7	35075.7	32976.6	34400.1	WP_001003194.1	RP-L18, MRPL18, rplR	large subunit ribosomal protein L18	50S ribosomal protein L18
ACX60_RS06145	3572.35	-0.856381	0.217245	8.08e-05	0.000445193	5665.63	3694.68	4494.63	2630.51	2218.92	2729.74	WP_001085436.1	dctA	aerobic C4-dicarboxylate transport protein	C4-dicarboxylate transport protein
ACX60_RS00825	918.372	1.31421	0.333662	8.19e-05	0.000450636	362.122	792.115	386.508	990.457	2055.42	923.607	WP_001154984.1			Uncharacterized protein
ACX60_RS13995	905.707	-1.1435	0.290395	8.22e-05	0.000451808	1564.84	987.011	1215.19	601.747	318.914	746.535	WP_000959259.1			Threonine efflux protein
ACX60_RS17805	6058.46	-0.864577	0.219641	8.27e-05	0.000453847	9902.34	6150.37	7496.54	4637.65	4208.77	3955.08	WP_000011809.1	wbpD, wlbB	UDP-2-acetamido-3-amino-2,3-dideoxy-glucuronate N-acetyltransferase	DgaB (MnnB) (N-acetyltransferase) (Serine acetyltransferase)
ACX60_RS09715	928.971	-1.10211	0.280212	8.38e-05	0.000459258	1438.7	1261.26	1132.09	869.846	492.296	379.642	WP_000883686.1			Ornithine monooxygenase
ACX60_RS02130	76881.7	-1.04712	0.266483	8.52e-05	0.000465025	149002	66781.3	96939.1	54281.8	41997.9	52288.6	WP_000941215.1	RP-L16, MRPL16, rplP	large subunit ribosomal protein L16	50S ribosomal protein L16
ACX60_RS18040	999.811	1.14889	0.292379	8.51e-05	0.000465025	573.087	484.457	775.369	2022.21	1281.05	862.694	WP_000733015.1			Uncharacterized protein
ACX60_RS18625	205.032	1.08221	0.2756	8.61e-05	0.000469543	94.6084	139.212	155.231	260.888	342.271	237.985
ACX60_RS05945	248.01	1.17094	0.298236	8.63e-05	0.000469861	169.643	153.133	126.223	344.136	214.706	480.219	WP_000836402.1			Uncharacterized protein
ACX60_RS16160	906.566	-0.9348	0.238329	8.77e-05	0.000476844	1350.62	913.229	1320.24	548.652	541.705	764.951	WP_000046497.1			HopJ type III effector protein
ACX60_RS00560	2469.97	0.774166	0.197569	8.91e-05	0.000483849	2018.31	1670.54	1753.01	3159.5	2733.68	3484.78	WP_001055481.1			Uncharacterized protein
ACX60_RS14420	1039.49	0.951207	0.242988	9.05e-05	0.000490882	612.236	833.878	662.474	1262.49	1794.9	1070.93	WP_001038903.1			Heme utilization protein
ACX60_RS04425	41713.4	-0.997684	0.254932	9.1e-05	0.000492376	69601.3	41893	56158.2	30480.7	19084.5	33062.9	WP_000025985.1	fixB, etfA	electron transfer flavoprotein alpha subunit	Electron transfer flavoFAD-binding domain protein
ACX60_RS09445	987.905	-0.748915	0.191536	9.23e-05	0.000498081	1272.32	1147.1	1304.56	715.148	710.595	777.7	WP_001164648.1	trpB	tryptophan synthase beta chain	Tryptophan synthase beta chain (EC 4.2.1.20)
ACX60_RS11280	6084.07	0.867547	0.221874	9.23e-05	0.000498081	4632.55	3501.18	4702.39	9631.89	6422.3	7614.09	WP_001072765.1	E6.4.1.4B	3-methylcrotonyl-CoA carboxylase beta subunit	Methylcrotonoyl-CoA carboxylase
ACX60_RS18940	1232.98	-0.932275	0.238459	9.25e-05	0.000498321	1786.68	1325.3	1761.63	875.09	620.76	1028.43
ACX60_RS00050	257.432	1.0084	0.258285	9.45e-05	0.000508024	147.894	155.917	203.054	430.662	298.252	308.813	WP_001212536.1			Putative rND type efflux pump
ACX60_RS10055	30.781	2.00799	0.514289	9.45e-05	0.000508024	3.26236	15.3133	14.1119	64.8943	60.1894	26.9149	WP_049594834.1			Terminase
ACX60_RS02170	108255	-0.917305	0.234984	9.47e-05	0.000508394	186265	101611	138619	79234	67296.3	76507.8	WP_000091932.1	RP-L6, MRPL6, rplF	large subunit ribosomal protein L6	50S ribosomal protein L6
ACX60_RS14325	531.322	0.937515	0.24028	9.55e-05	0.000511726	358.859	345.245	380.236	649.598	910.029	543.965	WP_000055872.1	bioC	malonyl-CoA O-methyltransferase	Malonyl-[acyl-carrier protein] O-methyltransferase (Malonyl-ACP O-methyltransferase) (EC 2.1.1.197) (Biotin synthesis protein BioC)
ACX60_RS15090	6232.38	-0.746576	0.192502	0.000105198	0.000562922	6721.54	8340.17	8427.92	4979.16	4641.77	4283.72	WP_001276875.1	trxA	thioredoxin 1	Thioredoxin
ACX60_RS01720	826.025	0.825588	0.212923	0.000105576	0.000564135	546.989	580.513	649.93	1252	918.114	1008.6	WP_001180507.1	rhtA	inner membrane transporter RhtA	Transporter
ACX60_RS02185	16995.8	-0.941803	0.242968	0.000106079	0.000564304	29262.3	14977.8	23135.6	12033.6	10623.9	11941.7	WP_000849088.1	RP-L30, MRPL30, rpmD	large subunit ribosomal protein L30	50S ribosomal protein L30
ACX60_RS10050	63.7299	1.40339	0.362008	0.000105893	0.000564304	28.2738	27.8423	44.6876	104.88	108.7	67.9956	WP_000108390.1			Phage-related protein
ACX60_RS12500	297.046	0.995324	0.256796	0.000106215	0.000564304	167.468	192.112	229.71	443.772	454.565	294.648	WP_000207480.1			Phage head morphogenesis protein
ACX60_RS18620	99.7079	1.38353	0.356929	0.000106098	0.000564304	34.7985	72.3901	54.0955	121.923	210.214	104.827
ACX60_RS18910	472.845	1.19747	0.309281	0.000108045	0.000573207	212.053	384.224	249.31	458.193	993.575	539.715
ACX60_RS01220	9823.17	0.913361	0.236425	0.000111904	0.00059223	5688.46	6423.23	8162.15	16456.9	12299.3	9908.94	WP_011860463.1			Uncharacterized protein
ACX60_RS06180	550.166	0.880383	0.227895	0.000111949	0.00059223	341.46	392.577	420.22	744.646	835.465	566.63	WP_049594818.1	RTCA, rtcA	RNA 3'-terminal phosphate cyclase (ATP)	RNA 3'-terminal phosphate cyclase (RNA cyclase) (RNA-3'-phosphate cyclase) (EC 6.5.1.4)
ACX60_RS17750	5742.44	-0.783181	0.202851	0.000112983	0.000596852	7071.7	7433.91	7350.72	4135.54	5019.08	3443.69	WP_000686136.1	UGDH, ugd	UDPglucose 6-dehydrogenase	UDP-glucose 6-dehydrogenase (EC 1.1.1.22)
ACX60_RS15390	19822.6	-0.810496	0.210754	0.000120208	0.000634117	28765.3	20622.8	26597	14594.7	12140.3	16215.5	WP_001165443.1	ilvC	ketol-acid reductoisomerase	Ketol-acid reductoisomerase (NADP(+)) (KARI) (EC 1.1.1.86) (Acetohydroxy-acid isomeroreductase) (AHIR) (Alpha-keto-beta-hydroxylacyl reductoisomerase)
ACX60_RS07945	7575.45	-0.729805	0.189884	0.000121333	0.000639144	10764.7	8316.51	9340.49	5438.01	5663.2	5929.78	WP_000171048.1	SAM50, TOB55, bamA	outer membrane protein insertion porin family	Outer membrane protein assembly factor BamA
ACX60_RS08490	48.9595	1.53089	0.399475	0.000126967	0.000667879	25.0114	34.8029	13.3279	66.2053	73.6647	80.7448	WP_001076610.1			MFS transporter
ACX60_RS12425	373.41	-0.922971	0.241402	0.000131637	0.000691467	537.201	380.048	556.635	264.166	285.675	216.736	WP_001229359.1			Zinc-ribbon domain protein
ACX60_RS12870	1006.98	-0.85293	0.223125	0.00013202	0.000691523	1122.25	1374.02	1408.05	867.879	581.232	688.456	WP_000446080.1	E1.2.1.68	coniferyl-aldehyde dehydrogenase	Aldehyde dehydrogenase
ACX60_RS16315	2152.02	0.80515	0.210623	0.000131991	0.000691523	1457.19	1779.13	1438.63	2325.71	3251.13	2660.33	WP_049594860.1	recB	exodeoxyribonuclease V beta subunit	RecBCD enzyme subunit RecB (EC 3.1.11.5) (Exonuclease V subunit RecB) (ExoV subunit RecB) (Helicase/nuclease RecBCD subunit RecB)
ACX60_RS01575	111.866	1.24483	0.32577	0.000132801	0.000694035	46.7605	100.232	49.3915	156.009	164.398	154.407	WP_001017325.1	K07044	uncharacterized protein	Metal-dependent hydrolase
ACX60_RS18870	68.2919	1.43823	0.376395	0.000132873	0.000694035	42.4106	38.9793	25.8718	143.554	68.2746	90.6608
ACX60_RS02690	171.411	-1.09242	0.286017	0.000133761	0.000697697	245.764	199.073	261.854	117.99	132.956	70.8288	WP_001063876.1			Uncharacterized protein
ACX60_RS10505	6008.37	-0.742396	0.19453	0.000135435	0.000705438	8727.89	6896.55	6994.78	4236.48	4303.1	4891.43	WP_001209544.1	metK	S-adenosylmethionine synthetase	S-adenosylmethionine synthase (AdoMet synthase) (EC 2.5.1.6) (MAT) (Methionine adenosyltransferase)
ACX60_RS04195	6997.83	-1.19626	0.313847	0.000138063	0.000718121	12169.7	5437.61	11886.9	5656.29	2531.55	4304.97	WP_000065579.1	groES, HSPE1	chaperonin GroES	10 kDa chaperonin (GroES protein) (Protein Cpn10)
ACX60_RS14760	89.8902	1.26728	0.332714	0.000139584	0.000725017	39.1483	76.5665	39.9836	125.2	116.785	141.658	WP_000543974.1	cobZ, tcuA	tricarballylate dehydrogenase	Tricarballylate dehydrogenase
ACX60_RS17300	22468.1	-0.840949	0.220814	0.000139865	0.000725463	35952.3	23867.9	26999.1	14847	14269.4	18873	WP_000224542.1	ATPF1E, atpC	F-type H+-transporting ATPase subunit epsilon	ATP synthase epsilon chain (ATP synthase F1 sector epsilon subunit) (F-ATPase epsilon subunit)
ACX60_RS02530	1465.34	0.759053	0.19934	0.000140188	0.000726126	1244.05	1074.71	932.167	1786.23	1815.57	1939.29	WP_000636499.1	pdxA	4-hydroxythreonine-4-phosphate dehydrogenase	4-hydroxythreonine-4-phosphate dehydrogenase (EC 1.1.1.262) (4-(phosphohydroxy)-L-threonine dehydrogenase)
ACX60_RS09820	1534.56	-0.752046	0.197722	0.000142634	0.000737769	2115.09	1722.05	1954.49	1200.87	1007.95	1206.92	WP_000492048.1			Histidine triad protein
ACX60_RS16675	26028.5	-0.833506	0.219202	0.000143265	0.000740003	40948	31712.4	27724.3	17756.1	16156.8	21873.3	WP_001074682.1	RP-L11, MRPL11, rplK	large subunit ribosomal protein L11	50S ribosomal protein L11
ACX60_RS10080	5.17462	3.17052	0.835048	0.000146571	0.000756031	0	0	0	9.17697	6.28845	15.5823	WP_000093655.1			Uncharacterized protein
ACX60_RS03170	7352.75	-0.705822	0.186197	0.000150201	0.000773683	9880.59	8281.71	9247.98	5962.41	5104.42	5639.39	WP_000813097.1	folC	dihydrofolate synthase / folylpolyglutamate synthase	Bifunctional protein folC (EC 6.3.2.12)
ACX60_RS08475	232.414	-0.945578	0.249609	0.000151723	0.000780442	287.087	285.384	348.877	169.774	124.871	178.488	WP_000208327.1			Histidine phosphatase family protein
ACX60_RS04355	4818.12	0.870531	0.230187	0.000155673	0.000799654	3576.63	2930.41	3637.73	6785.06	4490.85	7488.02	WP_000370438.1			CbbBc protein
ACX60_RS04780	39.9565	1.58499	0.419368	0.00015716	0.000805065	14.1369	22.2739	20.3838	49.8178	83.5465	49.5801
ACX60_RS05025	740.068	-1.0251	0.271208	0.00015699	0.000805065	800.365	1238.98	957.255	368.39	677.356	398.058	WP_000127907.1			Molecular chaperone
ACX60_RS14065	11868.1	-0.843336	0.22377	0.000164062	0.000839269	18491	11826	15573.2	7850.24	7503.92	9964.19	WP_000339889.1	K08973	putative membrane protein	Uncharacterized protein
ACX60_RS11275	3020.53	0.871418	0.231285	0.000164739	0.000841571	2010.7	1911.38	2435.87	5127.31	3199.92	3438.03	WP_001053639.1	IVD, ivd	isovaleryl-CoA dehydrogenase	Acyl-CoA dehydrogenase, N-terminal domain protein
ACX60_RS02210	79507.8	-0.877029	0.232797	0.00016499	0.000841696	139929	85310.3	84898.6	58136.1	50333.7	58439.4	WP_001040166.1	RP-S11, MRPS11, rpsK	small subunit ribosomal protein S11	30S ribosomal protein S11
ACX60_RS05065	17958	-0.766406	0.20349	0.000165677	0.000844044	25484.4	22237.7	20326.6	13366.9	11068.6	15263.6	WP_000031230.1	GAPDH, gapA	glyceraldehyde 3-phosphate dehydrogenase	Glyceraldehyde-3-phosphate dehydrogenase (EC 1.2.1.-)
ACX60_RS02340	2272.06	-0.728494	0.193477	0.000166371	0.000846418	2806.71	2596.3	3118.72	1824.25	1512.82	1773.55	WP_000893466.1	K07058	membrane protein	UPF0761 membrane protein J517_3391
ACX60_RS01675	5553.95	-0.802834	0.213409	0.00016859	0.00085654	8738.77	6597.24	5913.66	3958.55	3632.03	4483.46	WP_000937220.1	RP-S16, MRPS16, rpsP	small subunit ribosomal protein S16	30S ribosomal protein S16
ACX60_RS14850	658.433	0.809746	0.215637	0.000173246	0.000878995	463.255	508.123	454.716	684.995	887.57	951.939	WP_000018540.1			Copper oxidase
ACX60_RS15485	1519.63	-0.910569	0.24266	0.00017512	0.000887288	2534.85	1422.74	2019.57	1058.63	892.062	1189.92	WP_000832749.1	fabF	3-oxoacyl-[acyl-carrier-protein] synthase II	Beta-ketoacyl-ACP synthase II
ACX60_RS08135	996.543	-0.767756	0.204721	0.000176658	0.000893868	1343	1053.83	1379.04	687.617	736.647	779.116	WP_000129946.1	argD	acetylornithine/N-succinyldiaminopimelate aminotransferase	Acetylornithine aminotransferase (ACOAT) (EC 2.6.1.11)
ACX60_RS09550	165.965	1.26698	0.338146	0.000179081	0.000904893	92.4335	130.859	62.7194	147.487	324.304	237.985	WP_000734921.1			Porin
ACX60_RS16965	2388.41	0.709275	0.189604	0.000183414	0.000924278	1889.99	1882.14	1646.38	2740.64	3257.42	2913.9	WP_001292518.1	ribD	diaminohydroxyphosphoribosylaminopyrimidine deaminase / 5-amino-6-(5-phosphoribosylamino)uracil reductase	Riboflavin biosynthesis protein RibD [Includes: Diaminohydroxyphosphoribosylaminopyrimidine deaminase (DRAP deaminase) (EC 3.5.4.26) (Riboflavin-specific deaminase); 5-amino-6-(5-phosphoribosylamino)uracil reductase (EC 1.1.1.193) (HTP reductase)]
ACX60_RS18060	116595	-0.79489	0.212488	0.000183385	0.000924278	155537	168875	120789	95900.7	70531.3	87939.6	WP_001062605.1	dnaK, HSPA9	molecular chaperone DnaK	Chaperone protein DnaK (HSP70) (Heat shock 70 kDa protein) (Heat shock protein 70)
ACX60_RS00040	126.492	1.20464	0.322115	0.000184173	0.000926844	41.3232	89.0955	94.0791	199.271	158.11	177.072	WP_000746550.1			RND transporter
ACX60_RS03675	2297.51	-0.708065	0.18935	0.000184423	0.000926851	3200.37	2574.02	2796.5	1804.59	1716.75	1692.81	WP_000426931.1	bacA	undecaprenyl-diphosphatase	Undecaprenyl-diphosphatase (EC 3.6.1.27) (Bacitracin resistance protein) (Undecaprenyl pyrophosphate phosphatase)
ACX60_RS10140	15.4253	2.53711	0.678731	0.000185481	0.000930908	0	8.3527	1.56799	34.0859	38.629	9.91603	WP_079454675.1
ACX60_RS00535	1542.67	0.774773	0.207375	0.000186902	0.000936012	1207.07	1098.38	1091.32	2178.22	1570.32	2110.7	WP_000650776.1	phoB	two-component system, OmpR family, phosphate regulon response regulator PhoB	Phosphate regulon transcriptional regulatory protein PhoB
ACX60_RS12895	742.531	1.207	0.323077	0.000187001	0.000936012	592.662	325.755	396.7	972.759	572.249	1595.06	WP_000972684.1	astA	arginine N-succinyltransferase	Arginine N-succinyltransferase (EC 2.3.1.109)
ACX60_RS15720	23363.1	-0.81145	0.217398	0.000189554	0.000947516	36248.1	22315.6	31034.4	16603.8	16103.8	17872.9	WP_001198432.1	tig	trigger factor	Trigger factor (TF) (EC 5.2.1.8) (PPIase)
ACX60_RS02195	127823	-0.832786	0.223309	0.000192011	0.000958149	204612	120255	168097	97858	87662.8	88455.2	WP_000075233.1	secY	preprotein translocase subunit SecY	Protein translocase subunit SecY
ACX60_RS02200	6400.32	-0.840617	0.225423	0.000192197	0.000958149	9335.78	5863.6	9534.14	4882.15	4492.65	4293.64	WP_000867907.1	RP-L36, MRPL36, rpmJ	large subunit ribosomal protein L36	50S ribosomal protein L36
ACX60_RS18565	1709.9	-0.674367	0.180998	0.000194673	0.000969195	2093.35	2056.16	2170.09	1314.27	1278.35	1347.16
ACX60_RS00585	5194.23	-0.819353	0.220183	0.000198251	0.000985688	7961.24	6037.61	5961.48	3690.45	3038.22	4476.38
ACX60_RS15135	31995.5	-0.764894	0.205744	0.000201043	0.000998237	38008.6	43765.4	39433.3	25266.8	26886.7	18612.4	WP_000124858.1	RP-L20, MRPL20, rplT	large subunit ribosomal protein L20	50S ribosomal protein L20
ACX60_RS15630	112.071	1.13122	0.304397	0.000202195	0.00100262	45.673	84.9192	76.8313	155.353	167.991	141.658	WP_049594856.1			Glycosyl transferase
ACX60_RS07760	118.451	1.03495	0.278518	0.000202474	0.00100267	69.597	76.5665	83.1032	161.252	137.448	182.738	WP_000780168.1	nirB	nitrite reductase (NADH) large subunit	Nitrite reductase large subunit
ACX60_RS17170	30.5872	1.673	0.450337	0.000203198	0.00100491	11.962	13.9212	14.8959	60.9613	35.0356	46.747	WP_001098173.1			Protein of uncharacterized function (DUF2938)
ACX60_RS10860	117.049	-1.04541	0.281607	0.000205377	0.00101434	191.392	146.172	138.767	71.4493	80.8515	73.6619	WP_000166030.1	ACR3, arsB	arsenite transporter	Arsenical-resistance protein
ACX60_RS08335	8661.47	-0.759884	0.204778	0.000206634	0.00101919	12502.4	9335.54	10928.1	6657.24	5448.49	7097.04	WP_001284535.1			Uncharacterized protein
ACX60_RS10220	564.259	-0.789782	0.212906	0.000207648	0.00102149	777.528	729.469	646.01	397.232	469.837	365.476	WP_000392928.1	pyrF	orotidine-5'-phosphate decarboxylase	Orotidine 5'-phosphate decarboxylase (EC 4.1.1.23) (OMP decarboxylase) (OMPDCase) (OMPdecase)
ACX60_RS12115	76.5139	1.33457	0.359765	0.000207624	0.00102149	28.2738	47.332	50.1755	124.545	72.7663	135.991	WP_000980495.1			Uncharacterized protein
ACX60_RS02160	38746.4	-0.83598	0.225594	0.000210823	0.00103573	64723	38266.5	46570.7	26708.3	25977.6	30232.5	WP_001074624.1	RP-S14, MRPS14, rpsN	small subunit ribosomal protein S14	30S ribosomal protein S14
ACX60_RS00965	36002.3	-0.864997	0.233544	0.000212404	0.00104212	59113.9	39717.1	41187.1	21777	22521.6	31697.3	WP_000733006.1			Putative porin
ACX60_RS14440	2700.32	-0.690675	0.186517	0.000213047	0.0010439	3289.54	3251.99	3484.06	1883.9	2280.91	2011.54	WP_000985727.1	dcd	dCTP deaminase	dCTP deaminase (EC 3.5.4.13) (Deoxycytidine triphosphate deaminase)
ACX60_RS06270	2260.45	-0.701772	0.189639	0.000215121	0.00105268	2878.49	2493.28	3046.6	1733.79	1798.5	1612.06	WP_000807316.1	gpsA	glycerol-3-phosphate dehydrogenase (NAD(P)+)	Glycerol-3-phosphate dehydrogenase [NAD(P)+] (EC 1.1.1.94) (NAD(P)H-dependent glycerol-3-phosphate dehydrogenase)
ACX60_RS01965	1695.62	0.758918	0.205136	0.000215959	0.00105317	1444.14	1269.61	1047.41	1942.9	2278.22	2191.44	WP_000433617.1	E3.1.3.25, IMPA, suhB	myo-inositol-1(or 4)-monophosphatase	Inositol-1-monophosphatase (EC 3.1.3.25)
ACX60_RS13220	434.022	0.841132	0.227354	0.000215894	0.00105317	343.635	341.069	243.822	575.527	583.029	517.05	WP_001045587.1	ata, sadA, emaA	trimeric autotransporter adhesin	Adhesin
ACX60_RS17800	16305.2	-0.694651	0.187772	0.000216072	0.00105317	22102.5	18481.7	20023.2	12640	13441.1	11142.8	WP_000564781.1	wbpE, wlbC	UDP-2-acetamido-2-deoxy-ribo-hexuluronate aminotransferase	Aminotransferase DegT
ACX60_RS06900	808.029	-0.737112	0.199587	0.000221462	0.00107803	1086.36	952.208	998.023	542.752	607.285	661.541	WP_031944846.1			Acyltransferase (MFS transporter)
ACX60_RS00605	847.613	-0.859507	0.232756	0.00022185	0.00107851	1050.48	1071.93	1170.5	532.92	782.463	477.386	WP_049594793.1
ACX60_RS18045	646.765	0.968885	0.262797	0.000227072	0.00110245	402.357	522.044	374.749	648.943	1183.13	749.368	WP_001235986.1			Uncharacterized protein
ACX60_RS05905	698.8	0.98208	0.266975	0.000234567	0.00113736	399.095	598.61	398.268	1208.08	934.284	654.458	WP_000976525.1			OmpW family protein
ACX60_RS15860	5603.67	-0.782831	0.21293	0.000236487	0.00114518	7961.24	5461.28	7908.13	4516.38	3890.75	3884.25	WP_000048256.1	RP-L28, MRPL28, rpmB	large subunit ribosomal protein L28	50S ribosomal protein L28
ACX60_RS09670	85.504	-1.23235	0.335283	0.000237334	0.00114778	108.745	136.427	119.167	39.9854	71.868	36.831	WP_000006595.1			Putative membrane protein
ACX60_RS02225	64399.5	-0.887057	0.241413	0.000238374	0.00115132	110662	57807.7	83436.4	45379.5	40334.1	48776.9	WP_001216380.1	RP-L17, MRPL17, rplQ	large subunit ribosomal protein L17	50S ribosomal protein L17
ACX60_RS05220	3775.29	-0.738613	0.201125	0.000240275	0.00115899	5208.9	4212.55	4777.65	2465.33	2719.31	3268.04	WP_000480983.1	pqqL	zinc protease	Peptidase M16 inactive domain protein
ACX60_RS12490	7.11242	2.84623	0.775923	0.000244278	0.00117677	0	1.39212	0.783993	20.3204	11.6785	8.49945	WP_000823404.1			Uncharacterized protein
ACX60_RS02305	8762	0.904415	0.24678	0.000247464	0.00119058	7288.11	4772.18	6082.22	10902.2	8554.09	14973.2	WP_000479323.1			Uncharacterized protein
ACX60_RS05030	8170.92	-0.709193	0.193579	0.000248717	0.00119506	11299.7	10503.5	8689.78	5887.03	5930.91	6714.57	WP_000383206.1	aspB	aspartate aminotransferase	Aminotransferase (EC 2.6.1.-)
ACX60_RS04560	696.741	0.804585	0.219987	0.000254761	0.00122095	454.555	505.339	551.147	823.305	768.089	1078.01	WP_001015075.1			Uncharacterized protein
ACX60_RS08645	1370.98	0.981035	0.268213	0.000254511	0.00122095	867.787	896.524	969.015	2229.35	1061.85	2201.36	WP_000542605.1	cpo	non-heme chloroperoxidase	Alpha/beta hydrolase
ACX60_RS00265	371.424	1.01719	0.278255	0.000256564	0.00122801	226.19	338.285	165.422	454.26	600.996	443.388	WP_000102817.1	K09160	uncharacterized protein	UPF0260 protein J517_1448
ACX60_RS05875	1561.1	0.862412	0.236569	0.000266869	0.00127569	983.057	927.15	1386.1	2287.03	1574.81	2208.44	WP_049594817.1	fadE	acyl-CoA dehydrogenase	Acyl-CoA dehydrogenase
ACX60_RS11155	77	1.27178	0.348933	0.000267645	0.00127776	35.8859	66.8216	30.5757	118.645	102.412	107.66	WP_025470167.1
ACX60_RS12075	495.793	0.770693	0.211565	0.000269669	0.00128577	407.795	338.285	346.525	597.814	590.216	694.122	WP_001185369.1			Helix-turn-helix family protein
ACX60_RS10465	31.2626	-1.55747	0.427731	0.000271327	0.00129149	45.673	43.1556	54.0955	15.732	16.1703	12.7492	WP_000575820.1			Uncharacterized protein
ACX60_RS12230	68.4062	1.34711	0.369982	0.000271565	0.00129149	18.4867	44.5478	48.6075	95.7027	109.599	93.494	WP_005135485.1	K07004	uncharacterized protein	Nuclease
ACX60_RS17840	2545.77	-0.73447	0.201815	0.000273356	0.00129835	3247.13	3098.85	3219.86	2096.28	1534.38	2078.12	WP_000724220.1	fklB	FKBP-type peptidyl-prolyl cis-trans isomerase FklB	Peptidyl-prolyl cis-trans isomerase (EC 5.2.1.8)
ACX60_RS18875	157.8	0.927291	0.254866	0.000274387	0.00130159	112.008	101.625	108.975	216.97	180.568	226.652
ACX60_RS00610	351.19	-1.08151	0.297623	0.000279232	0.0013212	322.973	458.007	662.474	287.108	216.502	160.073	WP_000598979.1			Uncharacterized protein
ACX60_RS07300	414.75	0.838872	0.230832	0.000278921	0.0013212	250.114	371.695	265.774	521.121	527.331	552.464	WP_000323813.1			TetR family transcriptional regulator
ACX60_RS07930	1954.6	-0.743149	0.204589	0.000280801	0.00132694	2674.05	2065.9	2622.46	1423.74	1636.79	1304.67	WP_000893489.1	E2.7.7.41, CDS1, CDS2, cdsA	phosphatidate cytidylyltransferase	Phosphatidate cytidylyltransferase (EC 2.7.7.41)
ACX60_RS02220	167856	-0.808977	0.223194	0.000289468	0.00136616	275222	169926	198312	120547	108380	134752	WP_000198631.1	rpoA	DNA-directed RNA polymerase subunit alpha	DNA-directed RNA polymerase subunit alpha (RNAP subunit alpha) (EC 2.7.7.6) (RNA polymerase subunit alpha) (Transcriptase subunit alpha)
ACX60_RS02180	77860.8	-0.931256	0.257154	0.000293021	0.00138117	143416	68159.5	96484.4	59591.3	46742.9	52770.3	WP_001141025.1	RP-S5, MRPS5, rpsE	small subunit ribosomal protein S5	30S ribosomal protein S5
ACX60_RS07955	2735.07	-0.742996	0.205658	0.000302949	0.00142616	3353.7	3925.77	3024.64	1992.71	2342.9	1770.72	WP_000868103.1	lpxD	UDP-3-O-[3-hydroxymyristoyl] glucosamine N-acyltransferase	UDP-3-O-acylglucosamine N-acyltransferase (EC 2.3.1.-)
ACX60_RS17965	213.984	0.926246	0.25705	0.000314114	0.00147685	137.019	141.996	159.935	323.816	307.236	213.903	WP_000828377.1			C4-dicarboxylate transporter/malic acid transport family protein
ACX60_RS00435	1850.24	-0.694885	0.192909	0.000315619	0.00148206	2145.54	2340.15	2391.18	1230.37	1464.31	1529.9	WP_000625514.1			Uncharacterized protein
ACX60_RS13485	110.74	1.08346	0.301264	0.000322652	0.00151317	70.6844	75.1743	64.2874	131.1	198.535	124.659	WP_000875359.1	E3.1.6.1, aslA	arylsulfatase	Arylsulfatase
ACX60_RS08115	1034.63	-0.870627	0.242107	0.000323101	0.00151337	1607.25	1042.7	1379.04	762.344	555.18	861.278	WP_001202782.1	map	methionyl aminopeptidase	Methionine aminopeptidase (MAP) (MetAP) (EC 3.4.11.18) (Peptidase M)
ACX60_RS06555	962.089	-0.743096	0.206723	0.000324838	0.00151959	1149.44	1070.54	1401.78	652.22	722.273	776.283	WP_000612480.1	pqiB	paraquat-inducible protein B	MCE family protein (Mammalian cell entry protein)
ACX60_RS17790	1461.2	-0.795227	0.221334	0.00032705	0.00152801	1907.39	1969.85	1706.75	1082.88	1290.03	810.281	WP_000728108.1			Atr2 (Capsular biosynthesis protein) (WafU)
ACX60_RS08310	744.991	-1.0859	0.302422	0.000329796	0.00153891	1358.23	647.335	1056.04	551.929	288.37	568.047	WP_000061158.1	fadH	2,4-dienoyl-CoA reductase (NADPH2)	NADPH-dependent 2,4-dienoyl-CoA reductase
ACX60_RS10405	244.184	-1.19331	0.332552	0.000332792	0.00155094	259.901	417.635	354.365	143.554	217.401	72.2453	WP_000651464.1			Bacterial regulatory, arsR family protein
ACX60_RS11420	380.622	1.11031	0.309522	0.00033427	0.00155588	226.19	221.347	260.286	441.15	311.727	823.03	WP_001112273.1	paaY	phenylacetic acid degradation protein	Gamma carbonic anhydrase family protein
ACX60_RS07610	191.445	1.06584	0.297787	0.000344662	0.00160225	163.118	103.017	100.351	338.892	250.64	192.654	WP_000749906.1			Bacterial SH3 domain protein
ACX60_RS05115	658.028	0.881866	0.247127	0.000359063	0.00166711	577.437	360.558	437.468	865.257	681.848	1025.6	WP_079269854.1
ACX60_RS02155	53909.2	-0.818823	0.229632	0.000362734	0.00168206	87215.9	50251.3	69750.3	40622.5	34084.3	41531.2	WP_000113197.1	RP-L5, MRPL5, rplE	large subunit ribosomal protein L5	50S ribosomal protein L5
ACX60_RS05055	728.456	0.871162	0.244437	0.000365308	0.00169188	531.764	403.714	594.266	983.247	715.985	1141.76	WP_000885644.1	APOD	apolipoprotein D and lipocalin family protein	Outer membrane lipoprotein Blc
ACX60_RS05695	366.385	-0.822308	0.230896	0.000368905	0.00170642	451.293	551.278	406.892	226.802	282.98	279.065	WP_001199663.1			Uncharacterized protein
ACX60_RS13975	2184.47	-0.726737	0.204401	0.000377344	0.00174328	2448.94	2693.75	3051.3	1693.81	1840.72	1378.33	WP_000763678.1	minC	septum site-determining protein MinC	Probable septum site-determining protein MinC
ACX60_RS16670	63555	-0.871507	0.245289	0.000380888	0.00175747	115112	65219.3	67355.2	44889.2	38968.6	49785.5	WP_001096694.1	RP-L1, MRPL1, rplA	large subunit ribosomal protein L1	50S ribosomal protein L1
ACX60_RS09975	275.468	0.902999	0.254789	0.000393942	0.00181545	154.418	231.091	186.59	365.768	423.123	291.814	WP_000054088.1			Uncharacterized protein
ACX60_RS01165	963.034	-0.72715	0.205199	0.000394651	0.00181647	1144	1287.71	1182.26	713.837	832.77	617.627	WP_025467427.1			Uncharacterized protein
ACX60_RS05555	103.494	-0.998548	0.282173	0.000401982	0.00184793	137.019	153.133	126.223	62.2723	70.0713	72.2453	WP_001170044.1			Molybdenum cofactor biosysnthesis protein MoeA
ACX60_RS14040	167807	-0.844224	0.238719	0.000405499	0.00186179	285178	163311	200893	125191	98210.3	134060	WP_000113824.1	fusA, GFM, EFG	elongation factor G	Elongation factor G (EF-G)
ACX60_RS16535	333.168	0.994648	0.281291	0.000406212	0.00186277	177.255	277.031	205.406	300.218	565.96	473.136	WP_000054631.1			Acyl-CoA thioesterase
ACX60_RS09840	783.149	-0.8652	0.244866	0.000410314	0.00187926	1134.21	768.449	1143.85	643.699	422.224	586.462	WP_000247141.1			Glutathione S-transferase
ACX60_RS16640	187.128	1.05916	0.299908	0.000413019	0.00188932	103.308	130.859	123.087	232.702	171.585	361.227	WP_001034851.1			Glycine zipper family protein
ACX60_RS14395	745.589	-0.731371	0.207208	0.000416125	0.00190119	865.612	911.837	1023.89	620.101	570.452	481.636	WP_000839416.1	coaX	type III pantothenate kinase	Type III pantothenate kinase (EC 2.7.1.33) (PanK-III) (Pantothenic acid kinase)
ACX60_RS10520	1270.27	-0.764308	0.216621	0.000418205	0.00190835	1818.22	1379.59	1613.46	978.658	763.597	1068.1	WP_001050729.1	fxsA	UPF0716 protein FxsA	FxsA cytoplasmic membrane family protein
ACX60_RS07850	1650.14	0.697503	0.197769	0.000420518	0.00191655	1227.73	1265.43	1268.5	2361.76	1771.55	2005.87	WP_001194768.1	E4.2.1.2B, fumC, FH	fumarate hydratase, class II	Fumarate hydratase class II (Fumarase C) (EC 4.2.1.2) (Aerobic fumarase) (Iron-independent fumarase)
ACX60_RS05690	1297.53	-0.713941	0.202458	0.000421303	0.00191778	1799.73	1411.61	1637.76	1058.63	866.009	1011.43	WP_000209395.1	hemE, UROD	uroporphyrinogen decarboxylase	Uroporphyrinogen decarboxylase (UPD) (URO-D) (EC 4.1.1.37)
ACX60_RS05360	2328.58	-0.77657	0.220678	0.000433152	0.00196722	2456.55	2922.05	3472.3	1899.63	1370.88	1850.05	WP_000196826.1			Adhesin
ACX60_RS14060	22397.6	-0.892931	0.253748	0.000433222	0.00196722	37978.2	20860.9	28939.5	15670.3	11907.6	19028.9	WP_000832710.1	fabB	3-oxoacyl-[acyl-carrier-protein] synthase I	Beta-ketoacyl synthase, C-terminal domain protein
ACX60_RS00140	277.803	0.895008	0.254452	0.000435798	0.00197635	173.992	214.386	189.726	302.84	467.142	318.729	WP_000143320.1	K07090	uncharacterized protein	Probable membrane transporter protein
ACX60_RS13475	2531.75	0.843762	0.239903	0.000436295	0.00197635	2130.32	1765.2	1500.56	4218.13	3083.14	2493.17	WP_000102721.1	nfuA	Fe/S biogenesis protein NfuA	Fe/S biogenesis protein NfuA
ACX60_RS02785	151.633	0.930679	0.264703	0.000438206	0.00198259	91.346	125.291	94.0791	209.759	179.67	209.653	WP_000675248.1			Uncharacterized protein
ACX60_RS05825	656.441	-0.886295	0.252177	0.000440457	0.00199035	904.76	797.683	863.96	479.825	304.541	587.879	WP_001284922.1			NIF3 family protein
ACX60_RS02215	72364.3	-0.831453	0.236731	0.000444375	0.00200562	120179	67272.7	91664.4	53096.6	44123.4	57850.1	WP_000135204.1	RP-S4, rpsD	small subunit ribosomal protein S4	30S ribosomal protein S4
ACX60_RS04170	1157.14	-0.795614	0.226553	0.000445052	0.00200624	1720.35	1197.22	1503.7	989.802	691.729	840.029	WP_000063783.1	glpK, GK	glycerol kinase	Glycerol kinase (EC 2.7.1.30) (ATP:glycerol 3-phosphotransferase) (Glycerokinase) (GK)
ACX60_RS06795	142.067	-0.931217	0.265322	0.000448508	0.00201937	183.779	194.896	182.67	96.3582	79.9531	114.743	WP_000089870.1			Bacterial regulatory helix-turn-helix, lysR family protein
ACX60_RS15150	311.028	-0.90083	0.256701	0.000449361	0.00202076	358.859	451.046	413.948	230.735	261.42	150.157	WP_000954155.1			DedA family protein (Membrane protein)
ACX60_RS02915	304.535	-0.809255	0.230712	0.000452101	0.00203063	432.806	356.382	377.1	213.692	192.247	254.984	WP_000147154.1	lemA	LemA protein	Uncharacterized protein
ACX60_RS00980	223.989	0.970443	0.276872	0.000456578	0.00204827	129.407	162.878	157.583	404.442	258.725	230.902	WP_000826315.1	nemR	TetR/AcrR family transcriptional regulator, transcriptional repressor for nem operon	TetR family transcriptional regulator
ACX60_RS06345	368.811	-0.871823	0.248841	0.000459123	0.0020572	389.308	502.554	547.227	323.816	221.892	228.069	WP_000190819.1	K06923	uncharacterized protein	ATPase associated with various cellular activities family protein
ACX60_RS13380	4794.95	-0.824084	0.235355	0.000462737	0.0020709	6704.14	5039.46	6715.68	4264.67	2519.87	3525.86	WP_000479770.1	wzi		Uncharacterized protein
ACX60_RS07430	405.149	-0.729818	0.208634	0.000468621	0.00209471	542.639	499.77	478.236	305.462	287.472	317.313	WP_000029179.1			Uncharacterized protein
ACX60_RS00055	908.889	0.882888	0.253159	0.000487589	0.00217688	890.624	544.318	465.692	1227.75	1126.53	1198.42	WP_000993572.1	erpA	iron-sulfur cluster insertion protein	Iron-sulfur cluster insertion protein ErpA
ACX60_RS15675	9922.33	-0.804601	0.231059	0.000497263	0.00221741	14626.2	9458.05	13917.4	7388.12	5793.46	8350.71	WP_000034283.1	eda	2-dehydro-3-deoxyphosphogluconate aldolase / (4S)-4-hydroxy-2-oxoglutarate aldolase	2-dehydro-3-deoxyphosphogluconate aldolase/4-hydroxy-2-oxoglutarate aldolase family protein (EC 4.1.2.14)
ACX60_RS10025	19.501	1.98941	0.572527	0.000511274	0.00227716	2.1749	8.3527	9.40791	36.0524	44.0191	16.9989	WP_000426677.1			Uncharacterized protein
ACX60_RS02190	54945.9	-0.803129	0.231838	0.000531833	0.00236307	89999.7	49372.8	71003.9	41871.2	38090.9	39336.9	WP_000175340.1	RP-L15, MRPL15, rplO	large subunit ribosomal protein L15	50S ribosomal protein L15
ACX60_RS17390	530.811	0.813135	0.234724	0.000531773	0.00236307	293.612	416.243	437.468	661.397	779.768	596.378	WP_000626445.1	GST, gst	glutathione S-transferase	Glutathione S-transferase, C-terminal domain protein
ACX60_RS16665	45876.5	-0.79257	0.228948	0.000536596	0.00238139	73560.7	42405.3	59192.2	31147.3	31667.7	37285.7	WP_001196213.1	RP-L10, MRPL10, rplJ	large subunit ribosomal protein L10	50S ribosomal protein L10
ACX60_RS06810	767.291	-0.706042	0.203986	0.000537723	0.00238354	978.707	978.658	903.944	500.8	649.507	592.128	WP_001017486.1	hemK, prmC, HEMK	release factor glutamine methyltransferase	Release factor glutamine methyltransferase (RF MTase) (EC 2.1.1.297) (N5-glutamine methyltransferase PrmC) (Protein-(glutamine-N5) MTase PrmC) (Protein-glutamine N-methyltransferase PrmC)
ACX60_RS07815	673.087	-0.73801	0.213536	0.000547977	0.0024261	851.475	918.797	763.609	577.494	428.513	498.634	WP_049594826.1			GntR family transcriptional regulator
ACX60_RS11955	221.618	1.1693	0.338559	0.000552861	0.00244481	78.2966	204.641	118.383	260.233	433.005	235.151	WP_000927323.1	lapE	outer membrane protein, adhesin transport system	Outer membrane efflux family protein
ACX60_RS02165	32767	-0.800922	0.231951	0.000554438	0.00244888	51910.6	29024.3	44451.6	24309.1	21876.6	25029.5	WP_000062616.1	RP-S8, rpsH	small subunit ribosomal protein S8	30S ribosomal protein S8
ACX60_RS05240	174.07	0.942156	0.273073	0.000560175	0.00247128	96.7833	112.762	143.471	277.931	196.739	216.736	WP_000993528.1			Uncharacterized protein
ACX60_RS01680	25560.5	-0.728544	0.211222	0.000562284	0.00247765	37074.5	26653.5	32196.2	18674.5	16402.1	22362.1	WP_000189236.1	rimM	16S rRNA processing protein RimM	Ribosome maturation factor RimM
ACX60_RS08635	252.252	-0.93288	0.270999	0.000576629	0.00253785	414.319	300.697	283.805	196.649	123.972	194.071	WP_000234449.1	aldH	2,5-dioxopentanoate dehydrogenase	Aldehyde dehydrogenase
ACX60_RS13635	122.753	0.959376	0.278759	0.000578303	0.00254221	75.0342	77.9586	94.0791	188.783	159.008	141.658	WP_000024367.1			Short-chain dehydrogenase
ACX60_RS04450	80.1312	1.12111	0.325918	0.00058203	0.00255503	43.4981	66.8216	39.1996	99.6357	123.972	107.66	WP_001140942.1			Uncharacterized protein
ACX60_RS16285	1047.23	0.820715	0.23863	0.00058328	0.00255503	809.065	652.903	791.049	1406.7	964.828	1658.81	WP_000207459.1	cbpM	chaperone modulatory protein CbpM	MerR HTH regulatory family protein
ACX60_RS17770	2416.02	-0.951669	0.276699	0.000583078	0.00255503	2428.28	3748.97	3439.38	1528.62	2299.78	1051.1	WP_000697209.1			Glycosyl transferase
ACX60_RS00945	758.479	0.962872	0.280244	0.000590727	0.00258453	498.053	416.243	609.946	1436.85	932.487	657.291	WP_000372818.1			Uncharacterized protein
ACX60_RS18835	159.117	0.883643	0.257208	0.000591405	0.00258453	104.395	128.075	100.351	192.061	200.332	229.485
ACX60_RS17815	16737.9	-0.731119	0.212888	0.000594104	0.00259328	24941.8	17654.8	20266.2	14749.4	11067.7	11747.7	WP_001175093.1	wbpO	UDP-N-acetyl-D-galactosamine dehydrogenase	Vi polysaccharide biosynthesis protein VipA/TviB
ACX60_RS01070	7414.36	-0.866039	0.252199	0.000594857	0.00259352	12124	6921.61	9816.37	5460.3	3879.97	6283.93	WP_000350212.1			Pyridine nucleotide-disulfide oxidoreductase family protein
ACX60_RS05175	56502.5	-0.712524	0.207534	0.000596317	0.00259684	81993.9	67006.8	62129.1	44286.1	35398.6	48200.4	WP_000896679.1	IDH1, IDH2, icd	isocitrate dehydrogenase	Isocitrate dehydrogenase, NADP-dependent (EC 1.1.1.42)
ACX60_RS08770	111.849	-0.926522	0.270128	0.000603716	0.00262599	150.068	146.172	145.823	76.0378	73.6647	79.3282	WP_001055428.1			Uncharacterized protein
ACX60_RS09385	367.742	0.975704	0.284637	0.000608287	0.00264278	299.049	197.681	235.982	511.944	314.422	647.375	WP_000642313.1	BDH, butB	(R,R)-butanediol dehydrogenase / meso-butanediol dehydrogenase / diacetyl reductase	Zinc-binding dehydrogenase family protein
ACX60_RS02395	62133.1	-0.693398	0.202385	0.000612225	0.0026506	92804.3	69440.2	68713.8	51890.5	43651.7	46297.9	WP_000813006.1	mdh	malate dehydrogenase	Malate dehydrogenase (EC 1.1.1.37)
ACX60_RS12645	9251.38	-0.736683	0.215003	0.000611682	0.0026506	13745.4	9643.2	11407.9	7161.32	5722.49	7827.99	WP_001185176.1	lysC	aspartate kinase	Aspartokinase (EC 2.7.2.4)
A1S_3474	3364.33	0.647107	0.188863	0.000611807	0.0026506	2603.36	2491.89	2743.19	4183.39	3631.13	4533.04
ACX60_RS12660	1929.88	-0.748519	0.21867	0.000619235	0.00267579	2983.97	2007.43	2289.26	1389	1281.95	1627.64	WP_000735756.1			Uncharacterized protein
ACX60_RS13410	1800.04	-0.641023	0.187273	0.000619483	0.00267579	2116.18	2338.76	2138.73	1369.34	1311.59	1525.65	WP_001083351.1
ACX60_RS07100	12139.2	-0.83817	0.244992	0.000623432	0.00268973	16829.4	17255.3	12829.3	8063.94	6301.03	11556.4	WP_001017228.1	pepN	aminopeptidase N	Aminopeptidase N
ACX60_RS13155	595.916	0.837367	0.245133	0.000635545	0.00273881	519.802	380.048	372.397	586.671	909.13	807.448	WP_000896577.1			Cation efflux family protein
ACX60_RS14110	323.04	0.727377	0.213108	0.000642091	0.00276382	241.414	240.836	243.822	414.93	383.595	413.64	WP_000214718.1	aes	acetyl esterase	Lipase
ACX60_RS01100	222.573	-0.823551	0.241423	0.000646696	0.00277815	307.749	286.776	264.206	182.228	159.906	134.575	WP_000423157.1			Transcriptional regulator
ACX60_RS10320	2328.31	-0.659162	0.193238	0.000646916	0.00277815	3012.24	2828.78	2731.43	1562.71	2008.71	1825.97	WP_001070732.1	msbA	ATP-binding cassette, subfamily B, bacterial MsbA	Lipid A export ATP-binding/permease protein MsbA (EC 3.6.3.-)
ACX60_RS13820	675.42	-0.927605	0.272023	0.000649581	0.00278638	605.711	1056.62	1011.35	488.346	563.265	327.229	WP_001027391.1			Uncharacterized protein
ACX60_RS08855	146.195	-0.960418	0.281681	0.000650581	0.00278746	154.418	251.973	177.966	98.9802	106.005	87.8277	WP_001026281.1	emrB	MFS transporter, DHA2 family, multidrug resistance protein	MFS transporter
ACX60_RS02845	1234.17	-0.761965	0.22368	0.000658038	0.00281616	1277.76	1502.09	1894.91	1062.56	821.99	845.695	WP_001138893.1	yajQ	cyclic-di-GMP-binding protein	UPF0234 protein J517_1125
ACX60_RS17000	879.126	0.810052	0.237848	0.00065982	0.00282054	680.745	725.293	497.835	962.271	1401.43	1007.18	WP_000953322.1	TC.SULP	sulfate permease, SulP family	Sulfate transporter family protein
ACX60_RS01020	176.394	0.857362	0.252184	0.000674475	0.00287988	141.369	105.801	125.439	244.501	207.519	233.735	WP_000082714.1			Branched-chain amino acid transport family protein
ACX60_RS13980	9613.02	-0.641761	0.189053	0.000687254	0.00293107	13165.8	11233	10826.2	7440.56	6878.67	8133.97	WP_001074362.1	minD	septum site-determining protein MinD	Site-determining protein
ACX60_RS10775	2568.29	-0.711831	0.210017	0.000700462	0.00298398	3396.11	3016.72	3179.87	1723.3	1689.8	2403.93	WP_001983957.1	dapC	N-succinyldiaminopimelate aminotransferase	Succinyldiaminopimelate transaminase (EC 2.6.1.17)
ACX60_RS01845	8524.52	0.701058	0.206987	0.000706715	0.00300718	6138.67	5544.8	7706.65	12054.6	9634.8	10067.6	WP_000783285.1			Uncharacterized protein
ACX60_RS08680	182.629	-1.01915	0.301034	0.000710514	0.00301989	252.289	215.778	273.613	154.042	132.057	67.9956	WP_000044138.1	ndh	NADH dehydrogenase	Pyridine nucleotide-disulfide oxidoreductase
ACX60_RS01565	12451.9	0.847215	0.250314	0.000712802	0.00302616	10741.9	8026.95	7697.24	13304	12763.8	22177.9	WP_000551066.1	gltB	glutamate synthase (NADPH/NADH) large chain	GXGXG motif family protein
ACX60_RS17760	5137.28	-0.680277	0.201227	0.000723163	0.00306664	6681.31	5561.51	6787.02	4425.92	4048.86	3319.04	WP_000826956.1			UDP-galactose phosphate transferase
ACX60_RS03785	87.5581	1.00467	0.29748	0.000732116	0.00310107	51.1103	55.6847	65.0714	123.889	117.684	111.909	WP_000006938.1			Molecular chaperone DnaJ
ACX60_RS13965	1230.15	-0.86903	0.257606	0.00074223	0.00314034	1469.15	1397.69	1927.84	1182.52	628.845	774.867	WP_000100964.1			Acyltransferase
ACX60_RS15640	2726.38	-0.625911	0.185691	0.00074975	0.00316855	3304.77	3328.55	3313.94	2365.04	1939.54	2106.45	WP_000578591.1	nagZ	beta-N-acetylhexosaminidase	Beta-hexosaminidase (EC 3.2.1.52) (Beta-N-acetylhexosaminidase) (N-acetyl-beta-glucosaminidase)
ACX60_RS18535	327.616	0.805821	0.239299	0.000758732	0.00320287	264.251	222.739	224.222	445.739	481.516	327.229
ACX60_RS13815	1144.41	-0.857337	0.254838	0.000767532	0.00323634	1163.57	1776.34	1508.4	809.54	1034.9	573.713	WP_000464636.1			Protein beta
ACX60_RS06560	710.256	-0.759143	0.225889	0.000777467	0.0032726	885.186	723.901	1076.42	483.102	492.296	600.628	WP_000791362.1	K09857	uncharacterized protein	Uncharacterized protein
ACX60_RS15680	22437	-0.689585	0.2052	0.000777893	0.0032726	31541.6	22802.9	28977.2	18370.3	14821.9	18108.1	WP_000365488.1	edd	phosphogluconate dehydratase	Phosphogluconate dehydratase (EC 4.2.1.12)
ACX60_RS06775	87.1317	1.12949	0.336257	0.000782229	0.00328713	36.9734	72.3901	51.7435	138.31	91.6317	131.741	WP_000020760.1			Flavoprotein
ACX60_RS02205	64970.7	-0.817282	0.243461	0.000788137	0.00330822	112420	60715.8	76625.9	50137.1	39417.8	50508	WP_000090815.1	RP-S13, rpsM	small subunit ribosomal protein S13	30S ribosomal protein S13
ACX60_RS01940	5498.56	-0.781176	0.232885	0.000795548	0.00333556	8066.72	5338.77	7527.11	3965.11	3210.7	4882.93	WP_000550353.1			Uncharacterized protein
ACX60_RS18575	95.7007	1.05482	0.314533	0.000797601	0.0033404	56.5475	64.0374	62.7194	102.258	172.483	116.159
ACX60_RS16970	1374	0.675198	0.201544	0.000807731	0.00337902	1225.56	966.129	970.583	1849.82	1626.91	1604.98	WP_000543541.1	nrdR	transcriptional repressor NrdR	Transcriptional repressor NrdR
ACX60_RS10290	796.233	-0.646977	0.193614	0.000833047	0.00348101	1049.39	902.092	970.583	629.278	612.675	613.377	WP_000375838.1			Bacterial regulatory s, tetR family protein
ACX60_RS03145	385.82	0.817417	0.244706	0.000836564	0.00348886	207.703	296.521	327.709	548.652	509.364	424.973	WP_000364279.1			Uncharacterized protein
ACX60_RS05135	500.465	0.865384	0.259072	0.000836801	0.00348886	282.738	445.478	326.925	492.279	809.413	645.958	WP_000035257.1			Glycosyl transferase 2 family protein
ACX60_RS14120	74.2263	1.05077	0.314842	0.000845523	0.00352128	52.1977	45.9399	44.6876	114.712	94.3267	93.494	WP_001129647.1	ttuC, dmlA	tartrate dehydrogenase/decarboxylase / D-malate dehydrogenase	Tartrate dehydrogenase
ACX60_RS00675	278.293	0.932814	0.279724	0.000853702	0.00355136	219.665	167.054	178.75	302.84	282.98	518.467	WP_001016443.1			Uracil permease
ACX60_RS15495	214.366	-0.857157	0.257167	0.000858918	0.00356907	271.863	254.757	305.757	124.545	190.45	138.824	WP_000762337.1			FabA-like domain protein
ACX60_RS10075	7.15572	2.52767	0.758536	0.000861312	0.00357502	0	2.78423	0.783993	15.0765	14.3736	9.91603	WP_000503076.1			Uncharacterized protein
ACX60_RS04295	114.277	-0.962157	0.289199	0.000877934	0.00363995	141.369	135.035	180.318	91.7697	69.1729	67.9956	WP_001059983.1			HIT family hydrolase
ACX60_RS12800	360.626	0.792302	0.238183	0.000879631	0.00364292	233.802	313.226	241.47	546.685	407.851	420.723	WP_001178319.1	fcs	feruloyl-CoA synthase	Feruloyl-CoA synthase
ACX60_RS18715	395.138	0.76557	0.230169	0.000880657	0.00364312	289.262	302.089	280.669	504.078	399.766	594.962
ACX60_RS06415	57.6587	1.1777	0.354129	0.000882167	0.00364531	34.7985	29.2345	39.1996	95.0472	85.3432	62.3293	WP_000581924.1			Class I SAM-dependent methyltransferase (Methyltransferase) (SAM-dependent methyltransferase)
ACX60_RS06625	4295.48	-0.710466	0.213819	0.000891363	0.00367922	6410.53	4337.84	5295.09	3345.66	2815.43	3568.35	WP_000733779.1	metQ	D-methionine transport system substrate-binding protein	Lipoprotein
ACX60_RS02565	1443.43	-0.633066	0.190645	0.000898072	0.00370281	1805.17	1763.81	1708.32	1227.75	1005.25	1150.26	WP_000195147.1	plsC	1-acyl-sn-glycerol-3-phosphate acyltransferase	Acyltransferase family protein
ACX60_RS11350	428.204	-0.774472	0.233431	0.000907366	0.00373698	483.916	530.397	614.65	384.777	282.082	273.399	WP_000434321.1			GntR family transcriptional regulator
ACX60_RS10295	1244.92	-0.762558	0.2299	0.00091019	0.00374447	1900.87	1161.03	1653.44	823.305	1011.54	919.357	WP_000497298.1	tatD	TatD DNase family protein	Hydrolase, TatD family protein
ACX60_RS05720	256.714	0.818046	0.246829	0.000918989	0.00377648	208.791	162.878	181.886	338.237	383.595	264.9	WP_000893681.1	xdhA	xanthine dehydrogenase small subunit	Xanthine dehydrogenase small subunit
ACX60_RS03980	30737.1	-0.661618	0.199722	0.000924051	0.0037931	45190.2	35125.9	32955.9	23573	22114.7	25462.9	WP_000086385.1	sdhB, frdB	succinate dehydrogenase / fumarate reductase, iron-sulfur subunit	Succinate dehydrogenase and fumarate reductase iron-sulfur family protein
ACX60_RS08205	7.69876	-2.42395	0.733881	0.000956828	0.00392331	18.4867	6.96059	16.4638	1.96649	0.89835	1.41658	WP_000053889.1			Uncharacterized protein
ACX60_RS12105	92.0494	1.02556	0.310689	0.000963619	0.0039468	57.635	65.4295	56.4475	109.468	159.906	103.41	WP_000253370.1			Multidrug transporter MatE
ACX60_RS09575	180.58	0.883195	0.267793	0.000973586	0.00398324	120.707	123.898	130.927	190.094	214.706	303.147	WP_000006389.1	ABC-2.P	ABC-2 type transport system permease protein	Uncharacterized protein
ACX60_RS05610	76.0263	-1.09391	0.331751	0.000975883	0.00398825	108.745	125.291	79.9673	39.3299	57.4944	45.3304	WP_001223277.1	ABC.FEV.P	iron complex transport system permease protein	FecCD transport family protein
ACX60_RS01970	14531.5	1.76334	0.535277	0.000986841	0.00402861	9563.06	4950.37	3110.1	12678.6	33458.1	23428.7	WP_000047395.1			Helicase domain protein
ACX60_RS15785	210.793	0.779074	0.236536	0.000988849	0.00403238	164.205	164.27	134.847	265.477	266.81	269.149	WP_000137975.1	K07093	uncharacterized protein	Phosphatase
ACX60_RS13290	269.692	-0.895609	0.272166	0.000999485	0.00407129	414.319	261.718	380.236	181.573	143.736	236.568	WP_000140200.1	ureG	urease accessory protein	Urease accessory protein UreG
ACX60_RS01250	84.8827	1.05299	0.320057	0.00100188	0.00407656	56.5475	64.0374	42.3356	93.0807	115.887	137.408	WP_000911628.1			Fatty acid hydroxylase superfamily protein
ACX60_RS15895	1197.97	0.707348	0.215531	0.00103116	0.00419113	951.521	847.799	917.271	1328.69	1850.6	1291.92	WP_000050349.1	uvrD, pcrA	DNA helicase II / ATP-dependent DNA helicase PcrA	DNA helicase (EC 3.6.4.12)
ACX60_RS06845	2317.21	-0.637227	0.194289	0.00103887	0.00421786	3081.84	2610.22	2788.66	1883.25	1580.2	1959.12	WP_005135027.1			Kinase
ACX60_RS08880	131.869	-0.994181	0.303712	0.00106251	0.00430912	238.152	123.898	167.774	85.8702	76.3597	99.1603	WP_000774594.1			Bacterial regulatory helix-turn-helix, lysR family protein
ACX60_RS16150	1076.08	0.699555	0.214102	0.00108545	0.00439736	712.281	889.563	848.28	1404.08	1510.13	1092.18	WP_001096917.1			ABC1 family protein
ACX60_RS10905	90.4971	1.11733	0.342037	0.00108815	0.00440353	47.8479	70.998	49.3915	92.4252	176.077	106.243	WP_000694028.1	hpxA	allantoin racemase	Asp/Glu/hydantoin racemase
ACX60_RS12950	53.366	-1.22888	0.376323	0.00109274	0.00441729	57.635	90.4876	79.1833	35.3969	20.662	36.831	WP_000735018.1			Uncharacterized protein
ACX60_RS12395	66.215	1.12386	0.344264	0.00109651	0.00442769	30.4487	50.1162	42.3356	104.224	97.9201	72.2453	WP_000792723.1			Uncharacterized protein
ACX60_RS01400	1278.41	0.658523	0.201876	0.0011062	0.00446198	1005.89	1051.05	905.512	1389.66	1506.53	1811.8	WP_001138085.1			Putative cation efflux system protein
ACX60_RS10275	93.4387	-1.21316	0.372064	0.00111165	0.00447912	85.9087	176.799	134.063	33.4304	80.8515	49.5801	WP_000594584.1	gspJ	general secretion pathway protein J	Type II secretion system protein GspJ
ACX60_RS17330	19025.9	-0.69247	0.212628	0.00112708	0.00453638	29809.2	21246.5	19668.8	14957.8	13552.5	14920.8	WP_000424060.1	ATPF0C, atpE	F-type H+-transporting ATPase subunit c	ATP synthase subunit c (ATP synthase F(0) sector subunit c) (F-type ATPase subunit c) (F-ATPase subunit c) (Lipid-binding protein)
ACX60_RS00590	85.6979	1.12566	0.345868	0.00113558	0.00456563	40.2357	70.998	47.8236	108.813	159.906	86.4111
ACX60_RS05165	1295.09	-0.643624	0.197964	0.00114912	0.00461508	1440.87	1724.83	1583.67	917.697	1127.43	976.02	WP_000667907.1	dacC, dacA, dacD	serine-type D-Ala-D-Ala carboxypeptidase (penicillin-binding protein 5/6)	D-alanyl-D-alanine carboxypeptidase family protein
ACX60_RS17510	128.72	0.950362	0.292434	0.0011547	0.00463252	64.1597	115.546	81.5352	188.783	160.805	161.49	WP_000279956.1			Acyl-CoA synthetase
ACX60_RS03375	1657.98	-0.623641	0.191948	0.00115807	0.00464102	2131.41	1903.02	2012.51	1329.35	1418.49	1153.09	WP_000850467.1	dsbC	thiol:disulfide interchange protein DsbC	Thiol:disulfide interchange protein
ACX60_RS03960	46745.1	-0.639681	0.197059	0.00116981	0.00468302	64832.8	53895.8	52500.1	41561.8	32313.6	35366.2	WP_001287579.1	CS, gltA	citrate synthase	Citrate synthase
ACX60_RS12255	2826.8	-0.734832	0.2264	0.00117152	0.00468483	4356.33	3187.95	3085.01	1994.02	1770.65	2566.83	WP_005135486.1	URA4, pyrC	dihydroorotase	Aspartate carbamoyltransferase
ACX60_RS17735	6092.38	-0.623956	0.192345	0.00117886	0.0047091	8059.11	6605.6	7553.77	5366.56	4423.48	4545.79	WP_000209953.1	manB	phosphomannomutase	Pgm (Phosphomannomutase)
ACX60_RS00255	5008.52	-0.666693	0.205738	0.0011932	0.00476127	6628.02	5837.15	6021.85	4657.31	3215.19	3691.59	WP_000100767.1			Prolyl oligopeptidase family protein
ACX60_RS18700	12678.4	0.725394	0.224479	0.00123158	0.00490915	10189.4	9630.67	8690.56	19181.8	11478.2	16899.7
ACX60_RS04360	412.817	0.762234	0.236589	0.001274	0.00507282	244.677	290.953	375.533	544.063	463.549	558.131	WP_000187645.1	fdhD	FdhD protein	Sulfur carrier protein FdhD
ACX60_RS18805	897.05	0.754019	0.234255	0.00128732	0.00512035	756.867	704.411	530.763	965.548	1400.53	1024.18
ACX60_RS01590	1125.94	0.742335	0.231185	0.00132273	0.0052444	835.163	627.845	1047.41	1572.54	1380.76	1291.92	WP_000258957.1			Repair family protein
ACX60_RS04730	274.916	0.775987	0.241654	0.00132209	0.0052444	197.916	225.523	181.886	330.371	417.733	296.064	WP_049594810.1	TC.FEV.OM	iron complex outermembrane recepter protein	Ligand-gated channel protein
ACX60_RS15065	1304.4	-0.617198	0.192179	0.00132005	0.0052444	1668.15	1639.91	1439.41	943.917	1045.68	1089.35	WP_000501183.1	yggT	YggT family protein	YGGT family protein
ACX60_RS08275	1067.21	-0.698328	0.217717	0.00133891	0.00530289	1151.61	1241.77	1581.31	938.018	768.089	722.453	WP_001181536.1			Uncharacterized protein
ACX60_RS10020	38.2046	1.46484	0.45698	0.00134834	0.00533456	8.69962	30.6266	18.8158	78.0043	44.9175	48.1636	WP_000598738.1			Uncharacterized protein
ACX60_RS00180	6681.76	-0.63851	0.199445	0.00136743	0.00540432	8790.97	8426.49	7251.93	5734.3	4365.08	5521.81	WP_001119029.1	dnaJ	molecular chaperone DnaJ	Chaperone protein DnaJ
ACX60_RS04365	71.9272	1.06484	0.333058	0.00138796	0.00547963	44.5855	34.8029	56.4475	91.1142	116.785	87.8277	WP_000119198.1			Uncharacterized protein
ACX60_RS03200	4167.9	-0.683794	0.214212	0.00141225	0.00556963	5294.81	4713.71	5450.32	3947.41	2571.08	3030.05	WP_000757175.1			Uncharacterized protein
ACX60_RS15730	766.722	-0.701802	0.220035	0.00142515	0.00561456	1038.52	943.856	873.368	534.231	494.991	715.37	WP_000581251.1	K07336	PKHD-type hydroxylase	PKHD-type hydroxylase J552_0107 (EC 1.14.11.-)
ACX60_RS08160	291.287	0.884497	0.277542	0.00143812	0.00565967	166.38	192.112	247.742	449.672	256.928	434.889	WP_000955083.1			Uncharacterized protein
ACX60_RS10390	550.811	-0.725132	0.227697	0.00144938	0.00569795	544.814	842.231	680.506	418.863	430.31	388.142	WP_000812869.1			Maf-like protein BGC29_05275
ACX60_RS09580	182.555	0.903707	0.283836	0.00145302	0.0057062	118.532	119.722	137.199	161.252	266.81	291.814	WP_000567294.1	ABC-2.A	ABC-2 type transport system ATP-binding protein	ABC transporter ATP-binding protein
ACX60_RS11170	503.878	0.898818	0.282382	0.00145766	0.00571839	518.715	247.797	275.965	557.173	719.578	704.038	WP_000885233.1			Lysine transporter LysE
ACX60_RS13690	260.058	-0.828366	0.26032	0.0014621	0.00572975	384.958	299.305	320.653	241.879	156.313	157.24	WP_000627259.1	E5.2.1.8	peptidylprolyl isomerase	Peptidyl-prolyl cis-trans isomerase (EC 5.2.1.8)
ACX60_RS17065	237.925	0.835406	0.262736	0.00147456	0.00577251	143.544	215.778	150.527	291.041	367.425	259.233	WP_049594868.1	dapA	4-hydroxy-tetrahydrodipicolinate synthase	Dihydrodipicolinate synthase family protein
ACX60_RS07195	470.095	-0.90598	0.285125	0.00148556	0.00580948	887.361	524.828	440.604	396.576	316.219	254.984	WP_049594822.1	TC.FEV.OM1, fhuE, fpvA, fptA	outer-membrane receptor for ferric coprogen and ferric-rhodotorulic acid	Porin
ACX60_RS09140	40.03	1.22842	0.386712	0.00149026	0.00582173	19.5741	26.4502	23.5198	55.0618	57.4944	58.0796	WP_001177166.1			Uncharacterized protein
ACX60_RS14250	1051.61	0.875397	0.275852	0.00150651	0.00587904	955.871	611.14	633.466	1142.53	1025.92	1940.71	WP_000096537.1	ribB, RIB3	3,4-dihydroxy 2-butanone 4-phosphate synthase	3,4-dihydroxy-2-butanone 4-phosphate synthase (DHBP synthase) (EC 4.1.99.12)
ACX60_RS17320	48294.8	-0.74519	0.234961	0.00151628	0.00591095	78019.3	46286.5	57868.9	36549.3	29557.5	41487.2	WP_000818995.1	ATPF1D, atpH	F-type H+-transporting ATPase subunit delta	ATP synthase subunit delta (ATP synthase F(1) sector subunit delta) (F-type ATPase subunit delta) (F-ATPase subunit delta)
ACX60_RS07040	58.9931	1.12944	0.356419	0.00153039	0.0059597	38.0608	38.9793	32.1437	106.846	72.7663	65.1625	WP_000774021.1	eutC	ethanolamine ammonia-lyase small subunit	Ethanolamine ammonia-lyase light chain (EC 4.3.1.7)
ACX60_RS05370	5372.26	-0.677788	0.214273	0.00156045	0.00607042	7989.51	6254.78	5646.32	3661.61	3859.31	4822.02	WP_000993080.1	purB, ADSL	adenylosuccinate lyase	Adenylosuccinate lyase (ASL) (EC 4.3.2.2) (Adenylosuccinase)
ACX60_RS02630	1188.39	-0.719167	0.227697	0.00158615	0.00616395	1341.92	1417.18	1694.21	1078.95	918.114	679.956	WP_001293924.1			Uncharacterized protein
ACX60_RS04930	3042.71	-0.577103	0.182763	0.00159041	0.00617247	3677.76	3565.21	3707.5	2625.27	2227.01	2453.51	WP_000367540.1	nadB	L-aspartate oxidase	L-aspartate oxidase (EC 1.4.3.16)
ACX60_RS14560	32311.3	-0.673151	0.213196	0.00159167	0.00617247	49156.1	37403.4	32928.5	24572	22156	27651.5	WP_000429844.1	nuoM	NADH-quinone oxidoreductase subunit M	NADH-quinone oxidoreductase subunit M (EC 1.6.99.5)
ACX60_RS10015	72.4715	1.26646	0.401193	0.00159553	0.00618102	16.3118	62.6453	44.6876	128.478	83.5465	99.1603	WP_001062225.1			Structural protein 3 family protein
ACX60_RS12300	1413.57	-0.582792	0.184676	0.00160086	0.00619522	1700.78	1625.99	1767.9	1133.36	1076.22	1177.17	WP_001195082.1	yhfA	putative redox protein	OsmC-like family protein
ACX60_RS05685	10579.9	-0.643196	0.203955	0.0016126	0.00623197	14117.3	11805.2	12874.7	8918.05	6624.43	9139.74	WP_000498089.1			Putative peptidoglycan binding domain protein
ACX60_RS09780	1848.2	0.743925	0.235911	0.00161371	0.00623197	1304.94	1493.74	1323.38	2885.5	2459.68	1621.98	WP_001241480.1	iscR	Rrf2 family transcriptional regulator, iron-sulfur cluster assembly transcription factor	Rrf2 family protein
ACX60_RS04165	5952.51	-0.724637	0.229913	0.00162278	0.0062605	8651.77	6498.4	7178.24	5189.58	3247.54	4949.51	WP_000228302.1	kgtP	MFS transporter, MHS family, alpha-ketoglutarate permease	Sugar (And other) transporter family protein
ACX60_RS15140	1605.46	-0.911817	0.28963	0.00164274	0.00633092	1497.42	2895.6	1940.38	967.515	1554.15	777.7	WP_001096359.1	RP-L35, MRPL35, rpmI	large subunit ribosomal protein L35	50S ribosomal protein L35
ACX60_RS17485	324.352	0.731046	0.232301	0.00164964	0.00635093	230.54	267.287	230.494	374.289	485.109	358.394	WP_000191717.1			Porin
ACX60_RS10385	382.414	-0.783791	0.249563	0.00168568	0.00647629	408.882	606.963	441.388	273.343	228.181	335.728	WP_000022187.1	K09966	uncharacterized protein	Uncharacterized protein
ACX60_RS12755	35.7005	1.31199	0.417731	0.0016851	0.00647629	16.3118	18.0975	24.3038	63.5833	49.4092	42.4973	WP_000753542.1			Porin
ACX60_RS18160	125.4	0.909443	0.290759	0.00176106	0.00675889	106.57	69.6059	82.3192	188.783	173.382	131.741	WP_074031664.1
ACX60_RS02490	521.673	0.6329	0.20268	0.00179226	0.00687156	386.046	416.243	419.436	616.168	603.691	688.456	WP_000673011.1	atuD	citronellyl-CoA dehydrogenase	Acyl-CoA dehydrogenase, N-terminal domain protein
ACX60_RS03195	16633.7	-0.565377	0.181145	0.00180155	0.00689851	20446.3	19917	19298.8	12995.9	12366.7	14777.7	WP_000881347.1	secA	preprotein translocase subunit SecA	Protein translocase subunit SecA
ACX60_RS10560	60.3492	-1.10757	0.354888	0.001803	0.00689851	72.8593	89.0955	89.3752	50.4733	30.5439	29.7481	WP_000030991.1			Uncharacterized protein
ACX60_RS07640	733.482	0.718499	0.230703	0.00184327	0.00704534	585.049	501.162	568.395	1174	776.174	796.115	WP_000966688.1			Uncharacterized protein
ACX60_RS06205	537.637	-0.652767	0.209771	0.0018595	0.00710009	600.274	733.646	643.658	387.399	459.955	400.891	WP_000650525.1	rtcR	transcriptional regulatory protein RtcR	Sigma-54 interaction domain protein
ACX60_RS17630	1726.87	-0.770954	0.247917	0.00187261	0.00714279	2349.98	1755.46	2453.11	1326.07	885.773	1590.81	WP_001063519.1			Cis-2,3-dihydrobiphenyl-2,3-diol dehydrogenase (EC 1.3.1.56) (Short-chain dehydrogenase)
ACX60_RS01370	34.4479	1.34909	0.434046	0.00188245	0.00717299	13.0494	19.4896	22.7358	63.5833	36.8323	50.9967	WP_000002986.1			Uncharacterized protein
ACX60_RS02780	537.241	0.656554	0.211365	0.00189469	0.00721224	374.084	485.849	387.292	656.153	685.441	634.626	WP_000771461.1			Uncharacterized protein
ACX60_RS03820	240.551	-0.717444	0.231039	0.0019009	0.00722847	295.787	274.247	329.277	173.707	173.382	196.904	WP_000927243.1			UPF0145 protein BGC29_00980
ACX60_RS11255	384.637	0.93903	0.302515	0.00190873	0.00725083	210.966	309.05	261.854	656.809	592.911	276.232	WP_000975781.1			DcaP-like protein
ACX60_RS12795	874.546	0.716169	0.230935	0.00192756	0.00731488	585.049	665.432	723.625	1349.01	839.059	1085.1	WP_001181821.1	vdh	vanillin dehydrogenase	Salicylaldehyde dehydrogenase
ACX60_RS04575	3127.96	-0.607826	0.196095	0.00193752	0.00734519	3844.14	3661.27	3850.97	2639.69	2051.83	2719.82	WP_049594876.1	FBP, fbp	fructose-1,6-bisphosphatase I	Fructose-1,6-bisphosphatase class 1 (FBPase class 1) (EC 3.1.3.11) (D-fructose-1,6-bisphosphate 1-phosphohydrolase class 1)
ACX60_RS08175	79.8348	1.12073	0.362019	0.00196306	0.00741962	30.4487	68.2137	49.3915	146.832	83.5465	100.577	WP_000175347.1	K09909	uncharacterized protein	Uncharacterized protein
ACX60_RS15380	17.6428	1.70709	0.551429	0.00196314	0.00741962	3.26236	8.3527	10.1919	32.1194	27.8488	24.0818	WP_005112120.1			TetR family transcriptional regulator
ACX60_RS16320	1821.03	0.662767	0.214088	0.00196307	0.00741962	1260.36	1649.66	1302.21	2007.13	2662.71	2044.12	WP_049594861.1	recC	exodeoxyribonuclease V gamma subunit	RecBCD enzyme subunit RecC (EC 3.1.11.5) (Exonuclease V subunit RecC) (ExoV subunit RecC) (Helicase/nuclease RecBCD subunit RecC)
ACX60_RS07320	227.4	-0.770005	0.249005	0.00198598	0.00749834	257.726	306.266	298.701	170.429	132.956	198.321	WP_000165801.1	ybgC	acyl-CoA thioester hydrolase	Thioesterase superfamily protein
ACX60_RS11610	218.145	-0.716017	0.231677	0.00199766	0.00753478	296.875	258.934	260.286	159.286	163.5	169.989	WP_000471450.1	impJ, vasE	type VI secretion system protein ImpJ	Uncharacterized protein
ACX60_RS06230	368.76	-0.698613	0.226199	0.00201179	0.0075804	431.719	409.282	532.331	270.721	313.524	254.984	WP_001167820.1	thiS	sulfur carrier protein	Thiamine biosynthesis protein ThiS
ACX60_RS07735	1481.87	-0.669522	0.21718	0.00205064	0.00771895	1690.99	1829.24	1957.63	1354.91	1175.94	882.526	WP_000099415.1	aroQ, qutE	3-dehydroquinate dehydratase II	3-dehydroquinate dehydratase (3-dehydroquinase) (EC 4.2.1.10) (Type II DHQase)
ACX60_RS13045	10114.9	-0.657212	0.213243	0.00205628	0.00773236	15313.5	10592.6	11336.5	7670.64	6955.03	8821.01	WP_000131399.1	argG, ASS1	argininosuccinate synthase	Argininosuccinate synthase (EC 6.3.4.5) (Citrulline--aspartate ligase)
ACX60_RS00225	1898.91	0.72994	0.237215	0.00209006	0.0078466	1622.48	1290.49	1344.55	2521.7	1686.2	2928.06	WP_000069827.1	yjgB	uncharacterized zinc-type alcohol dehydrogenase-like protein	Alcohol dehydrogenase
ACX60_RS15500	638.845	-0.655281	0.21296	0.00209088	0.0078466	731.855	761.488	856.904	428.04	573.147	481.636	WP_000681796.1	fabB	3-oxoacyl-[acyl-carrier-protein] synthase I	Beta-ketoacyl-[acyl-carrier-protein] synthase II
ACX60_RS13620	102.701	0.919235	0.299026	0.00211143	0.00791575	76.1217	70.998	64.2874	166.496	132.057	106.243	WP_000064049.1			Sugar (And other) transporter family protein
ACX60_RS03640	3098.84	0.589263	0.191708	0.0021138	0.00791664	2693.62	2466.83	2241.44	4153.89	3470.33	3566.94	WP_000216076.1	cysH	phosphoadenosine phosphosulfate reductase	Phosphoadenosine phosphosulfate reductase (EC 1.8.4.8)
ACX60_RS18970	274.39	0.785651	0.255944	0.00214336	0.00801927	182.692	212.994	203.054	252.367	404.257	390.975
ACX60_RS02790	133.341	0.868681	0.283158	0.00215618	0.00805913	121.795	82.1349	76.0473	161.908	179.67	178.488	WP_000945697.1	cusB, silB	membrane fusion protein, Cu(I)/Ag(I) efflux system	Efflux transporter periplasmic adaptor subunit
ACX60_RS00025	3329.77	0.684556	0.223464	0.00218854	0.00816368	3050.3	1866.83	2703.99	3945.44	3888.96	4523.12	WP_000987637.1	cybC	soluble cytochrome b562	Cytochrome b562 family protein
ACX60_RS00565	1590.66	0.672856	0.219638	0.0021878	0.00816368	1288.63	1268.22	1103.86	2030.08	1510.13	2343.02	WP_000876371.1			Uncharacterized protein
ACX60_RS02680	1759.54	-0.737847	0.240908	0.00219296	0.00817195	1868.24	2587.95	2167.74	1241.51	989.083	1702.72	WP_000762709.1			Uncharacterized protein
ACX60_RS18865	798.997	0.925678	0.302483	0.00221143	0.00823255	673.133	423.204	532.331	1076.98	583.927	1504.4
ACX60_RS11405	143.186	-0.844645	0.276139	0.00222248	0.00826539	147.894	178.191	228.926	104.224	107.802	92.0774	WP_005135424.1			Zinc chelation protein SecC
ACX60_RS09835	297.796	-0.726927	0.238109	0.00226633	0.00842007	394.745	331.324	389.644	204.515	193.145	273.399	WP_005135346.1	K07223	putative iron-dependent peroxidase	Peroxidase
ACX60_RS05755	1587.59	-0.722321	0.23665	0.00227115	0.00842955	2147.72	1683.07	2119.92	1234.96	862.416	1477.49	WP_074031641.1	E3.4.11.14	cytosol alanyl aminopeptidase
ACX60_RS02255	900.159	0.638135	0.209177	0.00228314	0.00846559	782.966	676.569	646.01	1267.73	1067.24	960.438	WP_000651535.1			Rhombosortase
ACX60_RS10240	1683.21	-0.629154	0.206279	0.00228827	0.00847616	2091.17	1703.95	2353.55	1445.37	1211.87	1293.33	WP_000218018.1	cmk	CMP/dCMP kinase	Cytidylate kinase (CK) (EC 2.7.4.25) (Cytidine monophosphate kinase) (CMP kinase)
ACX60_RS11140	65.2386	1.33568	0.438051	0.00229501	0.00849268	29.3612	55.6847	21.9518	65.5498	160.805	58.0796	WP_001104464.1	ABC.PA.P	polar amino acid transport system permease protein	Amino acid ABC transporter
ACX60_RS08130	2210.14	-0.831304	0.272961	0.00232286	0.00858052	1895.43	3204.65	3438.59	1807.21	1849.7	1065.26	WP_000138830.1	grxD, GLRX5	monothiol glutaredoxin	Glutaredoxin
ACX60_RS09610	199.04	-0.801384	0.263163	0.0023252	0.00858052	255.551	306.266	203.054	161.252	149.126	118.992	WP_000548743.1			Peptidase
ACX60_RS18540	581.897	0.666251	0.218791	0.00232567	0.00858052	508.928	377.264	457.068	788.564	734.85	624.71
ACX60_RS02385	4847.71	0.566586	0.186102	0.00233068	0.0085905	3945.28	3669.62	4075.19	6410.77	5255.35	5730.05	WP_000792526.1	slt	soluble lytic murein transglycosylase	Transglycosylase SLT domain protein
ACX60_RS04940	235.905	-0.704716	0.231517	0.00233534	0.00859915	296.875	258.934	323.789	178.951	176.975	179.905	WP_000094835.1	ybgC	acyl-CoA thioester hydrolase	Thioesterase superfamily protein
ACX60_RS10525	656.901	-0.677127	0.222639	0.00235503	0.00866306	889.536	700.235	843.576	604.369	434.801	468.886	WP_001021784.1			Beta-lactamase OXA-256 (Beta-lactamase oxa259) (Class D beta-lactamase)
ACX60_RS05485	186.247	0.837615	0.275742	0.00238409	0.00876128	114.183	162.878	121.519	235.979	297.354	185.571
ACX60_RS16870	313.807	0.912806	0.300587	0.00239148	0.00877978	231.627	162.878	250.094	517.843	482.414	237.985	WP_000288743.1	feoA	ferrous iron transport protein A	Iron transporter
ACX60_RS13745	593.647	0.695324	0.229044	0.00239929	0.00879975	487.179	510.907	355.933	810.195	627.048	770.617	WP_001021934.1	betA, CHDH	choline dehydrogenase	Oxygen-dependent choline dehydrogenase (CDH) (CHD) (EC 1.1.99.1) (Betaine aldehyde dehydrogenase) (BADH) (EC 1.2.1.8)
ACX60_RS11385	527.764	-0.656869	0.216445	0.00240687	0.00881887	751.43	572.16	619.354	433.94	364.73	424.973	WP_001061469.1	katE, CAT, catB, srpA	catalase	Catalase-related peroxidase (EC 1.11.1.-)
ACX60_RS11035	398.376	-0.700351	0.230998	0.00243063	0.00889715	600.274	410.675	474.316	329.715	291.964	283.315	WP_000941175.1			MFS transporter
ACX60_RS03550	704.859	0.700845	0.23127	0.00244219	0.00893067	404.532	586.081	611.514	1004.88	807.617	814.531	WP_000811534.1	K07001	NTE family protein	Patatin-like phospholipase family protein
ACX60_RS16200	268.824	0.714347	0.23582	0.00245194	0.00895754	197.916	215.778	193.646	285.797	392.579	327.229	WP_000887665.1			Uncharacterized protein
ACX60_RS12260	1557.33	-0.635516	0.210198	0.00249935	0.00912178	1961.76	2000.47	1736.54	1230.37	985.49	1429.32	WP_000546639.1	pyrB, PYR2	aspartate carbamoyltransferase catalytic subunit	Aspartate carbamoyltransferase (EC 2.1.3.2) (Aspartate transcarbamylase) (ATCase)
ACX60_RS01870	146.966	-0.86834	0.287326	0.00250995	0.00915149	193.567	186.544	195.214	139.621	88.9366	77.9116	WP_000355659.1			LysR family transcriptional regulator (Transcriptional regulator)
ACX60_RS18725	1912.4	0.598181	0.198018	0.0025207	0.00918168	1618.13	1495.13	1434.71	2237.87	2023.98	2664.58
ACX60_RS02635	229.33	0.911888	0.301896	0.0025233	0.00918214	102.221	144.78	221.87	274.654	254.233	378.226	WP_000543480.1			Lysophospholipase
ACX60_RS09995	353.458	0.840088	0.278228	0.00253256	0.00919786	192.479	345.245	217.166	528.331	500.381	337.145	WP_049594833.1			Uncharacterized protein
ACX60_RS13645	50.8528	1.13871	0.377127	0.00253246	0.00919786	18.4867	36.1951	37.6317	68.1718	70.9696	73.6619	WP_000847096.1			Uncharacterized protein
ACX60_RS03415	941.64	-0.637509	0.211201	0.00254029	0.00920792	1020.03	1179.12	1249.68	843.626	620.76	736.619	WP_001260813.1			Efflux transporter periplasmic adaptor subunit
ACX60_RS07950	2221.71	-0.772729	0.255981	0.00253866	0.00920792	2931.77	1784.69	3728.67	1493.88	1640.39	1750.89	WP_001037943.1	hlpA, ompH	outer membrane protein	Outer membrane family protein
ACX60_RS07330	1774.74	-0.758014	0.251479	0.00257643	0.00932982	2426.11	1851.52	2443.71	1710.85	897.452	1318.83	WP_005135062.1			Lactonase
ACX60_RS10305	422.638	-0.865763	0.287274	0.00258069	0.00933616	421.932	696.059	530.763	230.735	424.021	232.318	WP_001075412.1	holB	DNA polymerase III subunit delta'	DNA polymerase III, delta subunit
ACX60_RS17780	2797.09	-0.760453	0.252389	0.0025866	0.00934847	2921.98	3463.59	4215.53	1971.08	2749.85	1460.49	WP_009519243.1			Glycosyltransferase
ACX60_RS00555	2259.45	0.612386	0.203736	0.00264896	0.00954601	1888.9	1737.36	1713.02	2422.06	2494.72	3300.62	WP_000939861.1	ybdL	methionine transaminase	Aminotransferase
ACX60_RS03410	2744.57	-0.543458	0.180797	0.00264799	0.00954601	3128.6	3334.12	3320.21	2088.42	2336.61	2259.44	WP_049594802.1	TC.HAE1	hydrophobic/amphiphilic exporter-1 (mainly G- bacteria), HAE1 family	Nodulation protein NolG
ACX60_RS17500	30.481	1.42444	0.473835	0.00264529	0.00954601	19.5741	19.4896	7.83993	30.8084	48.5109	56.663	WP_001030690.1			Phosphopantetheine attachment site family protein
ACX60_RS05950	2735.75	-0.631668	0.21028	0.00266507	0.00959476	2791.49	3480.29	3731.02	1984.19	2510.89	1916.63	WP_001177236.1	rlpA	rare lipoprotein A	Endolytic peptidoglycan transglycosylase RlpA (EC 4.2.2.-)
ACX60_RS06425	91.9791	0.891585	0.296873	0.00267114	0.00960416	73.9468	58.4689	58.0155	114.057	111.395	135.991	WP_000721827.1			Bacterial OB fold family protein
ACX60_RS14555	21859.7	-0.684775	0.228026	0.00267284	0.00960416	35002.9	22431.2	23691.5	16116.1	14528.1	19388.7	WP_001011955.1	nuoN	NADH-quinone oxidoreductase subunit N	NADH-quinone oxidoreductase subunit N (EC 1.6.5.11) (NADH dehydrogenase I subunit N) (NDH-1 subunit N)
ACX60_RS05640	316.073	-0.875609	0.291684	0.00268289	0.00963097	446.943	452.438	338.685	324.471	155.415	178.488	WP_000744368.1	entE, dhbE, vibE, mxcE	2,3-dihydroxybenzoate-AMP ligase	2,3-dihydroxybenzoate-AMP ligase
ACX60_RS10435	855.775	-0.675933	0.225276	0.00269561	0.00966728	856.912	1325.3	987.047	618.135	716.883	630.376	WP_000705530.1			Bacterial regulatory helix-turn-helix s, AraC family protein
ACX60_RS00330	803.713	0.633897	0.211447	0.00271851	0.00974002	531.764	616.708	733.033	1060.6	969.32	910.858	WP_000568800.1			Bacterial transcriptional regulator family protein
ACX60_RS04480	2560.62	-0.721363	0.240847	0.00274351	0.00982015	3241.7	3288.18	3068.55	1943.55	1311.59	2510.17	WP_000795877.1			Uncharacterized protein
ACX60_RS10330	358.38	-0.819545	0.273977	0.00277806	0.00993422	440.418	488.633	452.364	213.692	371.019	184.155	WP_000264037.1	exbB	biopolymer transport protein ExbB	MotA/TolQ/ExbB proton channel family protein
ACX60_RS17315	131370	-0.70377	0.235336	0.00278529	0.00995053	215582	127213	147354	97629.2	85258.8	115183	WP_001186635.1	ATPF1A, atpA	F-type H+-transporting ATPase subunit alpha	ATP synthase subunit alpha (EC 3.6.3.14) (ATP synthase F1 sector subunit alpha) (F-ATPase subunit alpha)
ACX60_RS08730	61.9976	1.05164	0.352284	0.00283384	0.0101142	33.711	40.3714	44.6876	100.291	93.4284	59.4962	WP_005135203.1			Long-chain fatty acid transporter
ACX60_RS15510	697.071	-0.674612	0.226015	0.00283756	0.0101178	946.084	767.057	867.096	481.791	665.677	454.721	WP_000103761.1			FAD-dependent oxidoreductase
ACX60_RS18675	603.748	0.673314	0.22585	0.00287084	0.0102267	486.091	451.046	451.58	607.647	923.504	702.621
ACX60_RS00280	751.37	0.639197	0.214448	0.00287633	0.0102364	629.635	647.335	479.804	865.257	1017.83	868.361	WP_000349490.1	yfdC	formate-nitrite transporter family protein	Formate transporter
ACX60_RS09680	89.1333	-0.967346	0.32509	0.00292392	0.0103959	140.281	123.898	94.0791	57.6838	76.3597	42.4973	WP_000018791.1			Uncharacterized protein
ACX60_RS18730	5614.32	0.778638	0.262234	0.00298533	0.0106041	4685.83	3669.62	3944.27	7399.92	4414.49	9571.8
ACX60_RS09665	570.619	-0.991453	0.334127	0.00300434	0.0106614	743.817	821.349	737.737	603.058	354.848	162.906	WP_000956973.1			Acetyltransferase domain protein
ACX60_RS08185	878.404	-2.16145	0.728966	0.00302598	0.0107279	1590.94	1390.73	1644.82	59.6503	70.0713	514.217	WP_000179560.1			Cyd operon YbgE family protein
ACX60_RS08460	109.048	-0.869913	0.293882	0.00307566	0.0108937	117.445	176.799	132.495	74.7268	86.2416	66.579	WP_001059571.1			LysR family transcriptional regulator
ACX60_RS04220	844.118	0.597209	0.202019	0.00311452	0.0110208	608.973	741.999	658.554	985.213	1126.53	943.439	WP_005134866.1			Efflux pump membrane transporter
ACX60_RS13400	834.918	-0.63313	0.214203	0.00311919	0.0110269	966.745	897.916	1190.1	736.78	641.422	576.546	WP_000760495.1			Rubredoxin
ACX60_RS09720	1469.18	-0.920376	0.311651	0.00314473	0.0111066	2032.45	2102.1	1681.66	1650.54	778.869	569.463	WP_001156882.1			Siderophore biosynthesis protein
ACX60_RS10270	239.252	-0.811351	0.274905	0.00316347	0.0111622	262.076	317.403	341.037	155.353	233.571	126.075	WP_000301478.1	gspK	general secretion pathway protein K	Type II secretion system protein K
ACX60_RS04065	151.309	-0.979646	0.33221	0.00318932	0.0112427	229.452	179.583	200.702	157.32	62.8845	77.9116	WP_031978871.1			Uncharacterized protein
ACX60_RS09615	31.6608	-1.36688	0.463892	0.00321351	0.0113173	45.673	54.2926	40.7676	25.5644	8.08515	15.5823	WP_000971114.1			DUF1634 domain-containing protein
ACX60_RS18965	2294.99	0.545494	0.185301	0.00324184	0.0114062	1896.52	1832.03	1854.14	2450.91	2872.02	2864.32
ACX60_RS04290	339.609	-0.630901	0.215077	0.00335301	0.0117863	427.369	395.361	419.436	290.386	251.538	253.567	WP_000613407.1			Uncharacterized protein
ACX60_RS14070	162.456	1.14692	0.391328	0.00338036	0.0118712	65.2471	158.701	70.5593	104.88	309.032	266.316	WP_000838110.1	K06911	uncharacterized protein	Pirin
ACX60_RS13710	723.694	0.731591	0.249976	0.0034264	0.0120215	486.091	590.258	546.443	1155.64	943.267	620.46	WP_000761577.1			Uncharacterized protein
ACX60_RS11065	118.449	-0.877709	0.300149	0.00345298	0.0121033	134.844	192.112	136.415	88.4922	61.0878	97.7437	WP_000949918.1			Uncharacterized protein
ACX60_RS06750	938.389	-0.726014	0.248433	0.00347377	0.0121549	1538.75	1009.29	973.719	650.909	589.318	868.361	WP_000004354.1	ppsR	[pyruvate, water dikinase]-phosphate phosphotransferase / [pyruvate, water dikinase] kinase	Putative phosphoenolpyruvate synthase regulatory protein (PEP synthase regulatory protein) (PSRP) (EC 2.7.11.33) (EC 2.7.4.28) (Pyruvate, water dikinase regulatory protein)
ACX60_RS12110	7.36325	2.25539	0.771779	0.00347422	0.0121549	0	2.78423	1.56799	7.21048	26.9505	5.6663	WP_000642267.1			Uncharacterized protein
ACX60_RS09485	650.767	-0.681587	0.233334	0.00348818	0.0121922	669.871	935.503	808.296	412.308	605.488	473.136	WP_000486122.1	rnd	ribonuclease D	Ribonuclease D
ACX60_RS17290	408.074	0.829584	0.284642	0.00356282	0.0124414	209.878	314.619	348.093	488.346	717.782	369.726	WP_000757149.1			Uncharacterized protein
ACX60_RS04045	602.398	-0.715422	0.245518	0.00356914	0.0124498	639.422	803.252	813.784	580.116	338.678	439.138	WP_000722324.1			Putative metalloprotease
ACX60_RS04175	489.765	0.645481	0.221534	0.00357192	0.0124498	401.27	366.127	371.613	500.8	584.826	713.954	WP_000868069.1	glpA, glpD	glycerol-3-phosphate dehydrogenase	Glycerol-3-phosphate dehydrogenase (EC 1.1.5.3)
ACX60_RS18255	792.909	0.848695	0.291374	0.00358285	0.0124762	775.354	359.166	542.523	1016.68	732.155	1331.58
ACX60_RS04615	115.843	0.975814	0.335114	0.0035925	0.0124981	57.635	94.664	78.3993	123.234	226.384	114.743	WP_000277197.1			N-acyl-L-amino acid amidohydrolase
ACX60_RS18785	10154.9	0.530695	0.182347	0.00361023	0.0125481	8670.26	7992.15	8197.43	10802.6	12394.5	12872.4
ACX60_RS18495	20.03	1.60582	0.552217	0.00363796	0.0126326	3.26236	12.5291	10.9759	32.7749	42.2224	18.4155
ACX60_RS13970	1705.86	-0.564491	0.194284	0.00366672	0.0127206	1779.07	2248.27	2092.48	1460.45	1313.39	1341.5	WP_001181637.1			Preprotein translocase subunit SecA
ACX60_RS06945	173.603	-0.853485	0.293972	0.00369273	0.0127989	270.776	236.66	167.774	142.243	85.3432	138.824	WP_001080970.1			Uncharacterized protein
ACX60_RS06005	11757.4	-0.615007	0.211959	0.00371332	0.0128561	17503.6	11826	13461.2	9645	8149.83	9958.52	WP_000457893.1	glyA, SHMT	glycine hydroxymethyltransferase	Serine hydroxymethyltransferase (SHMT) (Serine methylase) (EC 2.1.2.1)
ACX60_RS12340	7890.39	-0.58274	0.200855	0.00371613	0.0128561	11022.4	8826.02	8602.75	6027.96	5691.05	7172.12	WP_000199457.1	AARS, alaS	alanyl-tRNA synthetase	Alanine--tRNA ligase (EC 6.1.1.7) (Alanyl-tRNA synthetase) (AlaRS)
ACX60_RS02400	507.442	0.749548	0.25852	0.00373904	0.0129233	304.487	303.482	516.651	706.627	546.197	667.207	WP_000462894.1			Uncharacterized protein
ACX60_RS03425	306.262	-0.717377	0.24786	0.0038002	0.0131103	400.182	366.127	379.452	237.29	169.788	284.732	WP_000389061.1	pilG	twitching motility two-component system response regulator PilG	Response regulator
ACX60_RS06050	70.583	-1.15942	0.400568	0.00379844	0.0131103	73.9468	167.054	56.4475	41.9519	35.934	48.1636	WP_000121130.1	emrE, qac, mmr, smr	small multidrug resistance pump	Transporter
ACX60_RS17325	50610.2	-0.67619	0.233699	0.00381068	0.0131343	82122.2	50774.7	54527.5	40231.8	32132.2	43872.8	WP_001024691.1	ATPF0B, atpF	F-type H+-transporting ATPase subunit b	ATP synthase subunit b (ATP synthase F(0) sector subunit b) (ATPase subunit I) (F-type ATPase subunit b) (F-ATPase subunit b)
ACX60_RS00070	3930.7	-0.614415	0.212898	0.00390226	0.0134251	5626.48	3980.06	4696.12	3230.29	2606.11	3445.11	WP_000064514.1	YARS, tyrS	tyrosyl-tRNA synthetase	Tyrosine--tRNA ligase (EC 6.1.1.1) (Tyrosyl-tRNA synthetase) (TyrRS)
ACX60_RS10225	6688.29	-0.608893	0.21098	0.00390142	0.0134251	7944.93	7291.91	9065.31	6476.98	4786.41	4564.21	WP_001269278.1			Uncharacterized protein
ACX60_RS01390	1634.4	0.831063	0.28811	0.00391998	0.0134736	1319.08	902.092	1266.15	1911.43	1295.42	3112.22	WP_001056512.1			Uncharacterized protein
ACX60_RS09180	14.3897	1.76971	0.614483	0.00397678	0.0136562	1.08745	11.1369	4.70396	25.5644	19.7637	24.0818	WP_000918651.1	E3.1.1.45	carboxymethylenebutenolidase	Carboxymethylenebutenolidase
ACX60_RS17305	116236	-0.699612	0.2431	0.00400363	0.0137357	194921	109622	128765	83252.8	76569.1	104284	WP_000094481.1	ATPF1B, atpD	F-type H+-transporting ATPase subunit beta	ATP synthase subunit beta (EC 3.6.3.14) (ATP synthase F1 sector subunit beta) (F-ATPase subunit beta)
ACX60_RS02890	2123.29	-0.59599	0.207448	0.00406644	0.0139383	2920.9	2106.27	2657.74	1754.11	1490.36	1810.38	WP_000006962.1	coaBC, dfp	phosphopantothenoylcysteine decarboxylase / phosphopantothenate---cysteine ligase	Coenzyme A biosynthesis bifunctional protein CoaBC (EC 4.1.1.36) (EC 6.3.2.5) (DNA/pantothenate metabolism flavoprotein)
ACX60_RS07825	165.727	-0.813518	0.283641	0.00412907	0.01414	192.479	285.384	160.719	110.779	130.261	114.743	WP_001047539.1	tusE, dsrC	tRNA 2-thiouridine synthesizing protein E	Sulfurtransferase (EC 2.8.1.-)
ACX60_RS02380	3902.96	0.603368	0.210543	0.00415998	0.0142327	3236.26	3459.41	2564.44	3996.57	5399.98	4761.11	WP_049594797.1	miaB	tRNA-2-methylthio-N6-dimethylallyladenosine synthase	tRNA-2-methylthio-N(6)-dimethylallyladenosine synthase (EC 2.8.4.3) ((Dimethylallyl)adenosine tRNA methylthiotransferase MiaB) (tRNA-i(6)A37 methylthiotransferase)
ACX60_RS15515	2130.42	-0.564717	0.197196	0.00418673	0.0143111	2427.19	2661.73	2553.46	1476.84	1971.88	1691.39	WP_001212575.1			Acyl-sn-glycerol-3-phosphate acyltransferase
ACX60_RS05725	458.112	0.638337	0.222983	0.00420025	0.0143441	353.422	325.755	389.644	601.747	459.057	619.043	WP_005134944.1	xdhB	xanthine dehydrogenase large subunit	Xanthine dehydrogenase molybdopterin binding subunit
ACX60_RS00665	75.2292	0.950941	0.332227	0.00420549	0.0143488	53.2852	45.9399	52.5275	120.612	109.599	69.4122	WP_001103537.1	hpxO	FAD-dependent urate hydroxylase	FAD binding domain protein
ACX60_RS17700	2938.64	-0.614569	0.214733	0.0042096	0.0143497	4169.29	3637.6	2889.01	2591.18	1979.06	2365.68	WP_001118924.1	prpB	methylisocitrate lyase	2-methylisocitrate lyase (2-MIC) (MICL) (EC 4.1.3.30) ((2R,3S)-2-methylisocitrate lyase)
ACX60_RS15610	2811.63	0.601173	0.210241	0.00424372	0.0144528	2447.86	2348.5	1880.01	2802.25	3650	3741.18	WP_000093084.1	rlmN	23S rRNA (adenine2503-C2)-methyltransferase	Dual-specificity RNA methyltransferase RlmN (EC 2.1.1.192) (23S rRNA (adenine(2503)-C(2))-methyltransferase) (23S rRNA m2A2503 methyltransferase) (Ribosomal RNA large subunit methyltransferase N) (tRNA (adenine(37)-C(2))-methyltransferase) (tRNA m2A37 methyltransferase)
ACX60_RS11355	383.568	0.744581	0.260587	0.00427225	0.0145366	263.163	250.581	337.117	428.696	377.307	644.542	WP_000769882.1	alr	alanine racemase	Alanine racemase (EC 5.1.1.1)
ACX60_RS14460	2158.85	0.60997	0.213554	0.00428639	0.0145714	1719.26	1900.24	1488.8	2393.22	3176.57	2275.02	WP_000118690.1	mrp, NUBPL	ATP-binding protein involved in chromosome partitioning	Iron-sulfur cluster carrier protein
ACX60_RS06805	1336.19	-0.543811	0.190573	0.00432336	0.0146703	1755.15	1485.39	1523.3	1030.44	1109.46	1113.43	WP_000648005.1	prfA, MTRF1, MRF1	peptide chain release factor 1	Peptide chain release factor 1 (RF-1)
ACX60_RS10765	2496.03	-0.615557	0.215703	0.00432101	0.0146703	3119.9	3080.76	2885.88	2227.38	1475.09	2187.19	WP_000117342.1	purT	phosphoribosylglycinamide formyltransferase 2	Formate-dependent phosphoribosylglycinamide formyltransferase (5'-phosphoribosylglycinamide transformylase 2) (Formate-dependent GAR transformylase) (EC 2.1.2.-) (GAR transformylase 2) (GART 2) (Non-folate glycinamide ribonucleotide transformylase) (Phosphoribosylglycinamide formyltransferase 2)
ACX60_RS03850	2891.55	-0.587806	0.206311	0.00438386	0.014862	3487.46	3374.49	3581.28	2679.68	1828.14	2398.26	WP_000234078.1	ispB	octaprenyl-diphosphate synthase	Geranylgeranyl diphosphate synthase
ACX60_RS14780	872.852	0.687925	0.241557	0.00440124	0.0149073	803.627	558.239	631.114	1243.48	802.227	1198.42	WP_001984166.1	GCDH, gcdH	glutaryl-CoA dehydrogenase	Acyl-CoA dehydrogenase (EC 1.3.99.-) (Glutaryl-CoA dehydrogenase)
ACX60_RS11905	2327.31	-0.557467	0.19606	0.00446424	0.0151069	2904.59	2887.25	2539.35	1911.43	1623.32	2097.95	WP_005135458.1	mutS	DNA mismatch repair protein MutS	DNA mismatch repair protein MutS
ACX60_RS16750	3664.19	-0.689263	0.24249	0.00447701	0.0151364	3724.52	4215.33	5682.38	2753.75	3492.78	2116.36	WP_000801427.1	hns	DNA-binding protein H-NS	H-NS histone family protein
ACX60_RS03560	1121.24	-0.578744	0.203755	0.0045058	0.0152061	1469.15	1215.32	1355.52	913.764	1001.66	772.033	WP_002041898.1	sbmA, bacA	peptide/bleomycin uptake transporter	Microcin B17 transporter (Peptide transporter)
ACX60_RS16045	1874.65	0.626881	0.220699	0.00450525	0.0152061	1136.39	1600.93	1664.42	2630.51	2175.8	2039.87	WP_000567254.1	nudH	putative (di)nucleoside polyphosphate hydrolase	RNA pyrophosphohydrolase (EC 3.6.1.-) ((Di)nucleoside polyphosphate hydrolase)
ACX60_RS01660	729.372	0.694475	0.24457	0.00451741	0.0152314	501.316	718.333	443.74	850.836	1084.31	777.7	WP_000768958.1	pilY1	type IV pilus assembly protein PilY1	Pilus assembly protein PilY
ACX60_RS11845	267.318	-0.75771	0.267094	0.00455586	0.0153471	386.046	285.384	341.821	250.4	141.939	198.321	WP_000398499.1			3-hydroxyacyl-CoA dehydrogenase
ACX60_RS08240	621.789	-0.714114	0.25192	0.00458698	0.015438	648.122	902.092	779.289	439.184	613.573	348.478	WP_000053911.1	trkH, trkG, ktrB	trk system potassium uptake protein	Potassium transporter TrkH
ACX60_RS08255	739.223	-0.72693	0.256599	0.00461218	0.0154948	1205.98	772.625	798.105	629.278	406.054	623.293	WP_000061057.1	rpiA	ribose 5-phosphate isomerase A	Ribose-5-phosphate isomerase A (EC 5.3.1.6) (Phosphoriboisomerase A) (PRI)
ACX60_RS15375	125.341	-0.901471	0.31821	0.00461211	0.0154948	171.817	123.898	197.566	108.157	55.6977	94.9105	WP_000043984.1			Bacterial regulatory s, tetR family protein
ACX60_RS15715	4650.72	-0.563651	0.199047	0.00462946	0.0155388	5882.03	4713.71	6083.78	4150.61	3367.02	3707.18	WP_000289452.1	clpP, CLPP	ATP-dependent Clp protease, protease subunit	ATP-dependent Clp protease proteolytic subunit (EC 3.4.21.92) (Endopeptidase Clp)
ACX60_RS04875	17556.1	0.842477	0.29757	0.00463755	0.0155519	14514.2	7827.88	14914.7	21647.2	14299	32133.6	WP_000866520.1			Uncharacterized protein
ACX60_RS07650	338.024	-0.772726	0.273252	0.00468571	0.0156851	493.703	320.187	471.18	289.075	170.686	283.315	WP_031977960.1			Uncharacterized protein
ACX60_RS14390	633.32	-0.596559	0.210952	0.00468483	0.0156851	755.779	675.177	860.824	523.743	444.683	539.715	WP_000362835.1	birA	BirA family transcriptional regulator, biotin operon repressor / biotin---[acetyl-CoA-carboxylase] ligase	Biotin--[acetyl-CoA-carboxylase] ligase
ACX60_RS14445	655.544	0.582686	0.206216	0.00471911	0.0157827	530.677	462.183	575.451	774.799	860.619	729.536	WP_000626777.1			LysE type translocator family protein
ACX60_RS17860	161.958	-0.732432	0.259347	0.00474086	0.0158412	218.578	178.191	212.462	136.344	101.514	124.659
ACX60_RS08270	848.059	-0.53978	0.191177	0.0047508	0.015849	1051.57	970.306	998.807	724.325	654.897	688.456	WP_000626439.1	argC	N-acetyl-gamma-glutamyl-phosphate reductase	N-acetyl-gamma-glutamyl-phosphate reductase (AGPR) (EC 1.2.1.38) (N-acetyl-glutamate semialdehyde dehydrogenase) (NAGSA dehydrogenase)
ACX60_RS17765	2742.38	-0.815768	0.288931	0.00475171	0.015849	2989.41	3579.13	3991.31	1914.71	2881.91	1097.85	WP_000493222.1			Amylovoran biosynthesis protein AmsE
ACX60_RS03045	195.81	0.919462	0.326527	0.0048643	0.01621	91.346	164.27	145.039	226.147	380.9	167.156	WP_001116934.1			Phospholipase
ACX60_RS13005	4712.21	-0.640552	0.227619	0.00489074	0.0162689	6224.58	5640.86	5414.25	3012.67	4857.38	3123.55	WP_049594850.1	prtC	serralysin
ACX60_RS13075	1019.21	-0.586115	0.208258	0.00488725	0.0162689	1437.61	1078.89	1161.88	729.569	868.704	838.613	WP_000077963.1			NADH oxidase
ACX60_RS04445	41.7921	1.28918	0.458516	0.00492899	0.0163815	14.1369	44.5478	11.7599	56.3728	60.1894	63.7459	WP_005134882.1	gtrB, csbB	polyisoprenyl-phosphate glycosyltransferase	Glycosyl transferase family 2
ACX60_RS18075	466.816	0.652716	0.232214	0.00494121	0.0164075	407.795	321.579	352.013	463.437	570.452	685.622	WP_000122920.1			Uncharacterized protein
ACX60_RS15775	76.7617	1.03793	0.369824	0.00500734	0.0166122	55.4601	41.7635	50.1755	95.0472	157.211	60.9127	WP_001072722.1	tatC	sec-independent protein translocase protein TatC	Sec-independent protein translocase protein TatC
ACX60_RS10205	424.463	-0.711349	0.253628	0.00503645	0.0166939	376.259	620.884	591.915	375.6	287.472	294.648	WP_000830354.1			Bacterial regulatory helix-turn-helix s, AraC family protein
ACX60_RS13245	1002.95	-0.682608	0.243616	0.00507895	0.0168198	1571.37	861.721	1288.1	833.138	689.933	773.45	WP_002017215.1	E1.4.1.4, gdhA	glutamate dehydrogenase (NADP+)	Glutamate dehydrogenase
ACX60_RS07765	61.9417	1.06082	0.378687	0.00508938	0.0168393	31.5361	40.3714	44.6876	93.7362	49.4092	111.909	WP_005135146.1			Nitrate reductase
ACX60_RS04210	2811.96	-0.684161	0.244369	0.00511492	0.0169088	3862.63	2716.02	3858.81	2305.39	1528.09	2600.83	WP_000732913.1			Hydrolase (MBL fold metallo-hydrolase)
ACX60_RS15080	11490.9	-0.643718	0.229974	0.0051246	0.0169258	17262.2	10375.5	14535.2	8862.33	7661.13	10248.9	WP_000710403.1	accA	acetyl-CoA carboxylase carboxyl transferase subunit alpha	Acetyl-coenzyme A carboxylase carboxyl transferase subunit alpha (ACCase subunit alpha) (Acetyl-CoA carboxylase carboxyltransferase subunit alpha) (EC 6.4.1.2)
ACX60_RS06330	4481.31	-0.590351	0.211007	0.00514542	0.0169794	6340.93	4425.54	5429.15	3130.66	3531.41	4030.16	WP_001136722.1	RP-S21, MRPS21, rpsU	small subunit ribosomal protein S21	30S ribosomal protein S21
ACX60_RS04235	891.077	-0.612357	0.219183	0.00520894	0.0171586	948.258	1275.18	1016.84	595.848	704.306	806.031	WP_000798650.1			Transglycosylase SLT domain protein
ACX60_RS09920	135.272	-0.843245	0.301824	0.00520887	0.0171586	188.129	155.917	181.102	125.856	62.8845	97.7437	WP_002009183.1	exbB	biopolymer transport protein ExbB	Biopolymer transporter ExbB (MotA/TolQ/ExbB proton channel family protein)
ACX60_RS04845	1086.94	-0.595633	0.213261	0.00522254	0.0171882	1410.43	1202.79	1321.81	1005.53	697.12	883.943	WP_001293525.1	BCP, PRXQ, DOT5	peroxiredoxin Q/BCP	Peroxiredoxin
ACX60_RS15735	11779.3	0.66184	0.237005	0.00523008	0.0171978	11005	7777.76	8434.19	14811	10674.2	17973.5	WP_000978841.1	leuA, IMS	2-isopropylmalate synthase	2-isopropylmalate synthase (EC 2.3.3.13) (Alpha-IPM synthase) (Alpha-isopropylmalate synthase)
ACX60_RS02985	18211.6	-0.570525	0.204371	0.00524463	0.0172304	25054.9	18442.8	21951.8	14748	12664	16408.2	WP_001046506.1	E2.6.1.42, ilvE	branched-chain amino acid aminotransferase	Branched-chain-amino-acid aminotransferase (BCAT) (EC 2.6.1.42)
ACX60_RS03665	344.206	-0.633367	0.226945	0.00525711	0.0172561	377.346	417.635	464.908	305.462	233.571	266.316	WP_000993871.1			Fatty acid desaturase
ACX60_RS10285	413.004	-0.704989	0.252788	0.00528947	0.0173471	445.855	565.2	531.547	246.467	414.139	274.816	WP_000841375.1	gspG	general secretion pathway protein G	General secretion pathway protein GspG
ACX60_RS09335	422.47	-0.803041	0.287993	0.00529683	0.0173559	693.795	385.616	541.739	395.265	203.925	314.48	WP_000771640.1	acpD, azoR	FMN-dependent NADH-azoreductase	FMN-dependent NADH-azoreductase (EC 1.7.-.-) (Azo-dye reductase) (FMN-dependent NADH-azo compound oxidoreductase)
ACX60_RS09785	7852.61	0.626006	0.224668	0.00533031	0.0174362	7880.77	5193.99	5364.86	10814.4	9638.4	8223.22	WP_000828390.1	iscS, NFS1	cysteine desulfurase	Cysteine desulfurase IscS (EC 2.8.1.7)
ACX60_RS13070	3782.25	-0.674547	0.242091	0.00533073	0.0174362	5246.96	4724.85	4035.99	3852.36	2728.29	2105.03	WP_000364485.1	TC.FEV.OM	iron complex outermembrane recepter protein	TonB-dependent receptor
ACX60_RS03105	10946.9	0.530454	0.190413	0.00533942	0.0174481	10060	7607.92	9127.24	12864.8	13167.1	12854	WP_000199593.1	SCD, desC	stearoyl-CoA desaturase (Delta-9 desaturase)	Fatty acid desaturase family protein
ACX60_RS17495	609.225	0.632963	0.227231	0.00534374	0.0174481	504.578	563.808	359.853	738.746	764.496	723.87	WP_001060970.1			Non-ribosomal peptide synthetase
ACX60_RS05435	818.88	-0.817351	0.2937	0.00538677	0.0175732	1373.45	604.179	1175.21	630.589	425.818	704.038	WP_001242511.1	GLO1, gloA	lactoylglutathione lyase	Lactoylglutathione lyase (EC 4.4.1.5) (Glyoxalase I)
ACX60_RS17690	15288.7	-0.625957	0.225253	0.00545416	0.0177774	23419.4	15732.3	16680.2	12617	9743.5	13539.6	WP_001093597.1	acnD	2-methylcitrate dehydratase (2-methyl-trans-aconitate forming)	Fe/S-dependent 2-methylisocitrate dehydratase AcnD
ACX60_RS11195	49.8009	1.164	0.418937	0.00546174	0.0177865	30.4487	22.2739	36.0637	82.5927	93.4284	33.9978	WP_000432325.1			Oxidoreductase, short chain dehydrogenase/reductase family
ACX60_RS10030	21.1824	1.49237	0.537285	0.00547607	0.0178176	9.78707	12.5291	8.62392	47.8514	34.1373	14.1658	WP_001139339.1			Head-tail adaptor protein
ACX60_RS13875	187.567	-0.759149	0.273339	0.005481	0.017818	197.916	233.876	279.101	163.874	103.31	147.324	WP_005135735.1
ACX60_RS01665	72.1308	0.983279	0.354321	0.00551841	0.017924	45.673	52.9005	43.9036	64.8943	134.752	90.6608	WP_001046417.1	pilE	type IV pilus assembly protein PilE	Pilin
ACX60_RS03595	11886.4	-0.553542	0.199747	0.00558473	0.0181236	16792.4	12726.7	12990	10006.8	8618.77	10183.8	WP_000130670.1	gatA, QRSL1	aspartyl-tRNA(Asn)/glutamyl-tRNA(Gln) amidotransferase subunit A	Glutamyl-tRNA(Gln) amidotransferase subunit A (Glu-ADT subunit A) (EC 6.3.5.7)
ACX60_RS16070	800.782	-0.591081	0.21336	0.00559978	0.0181452	1055.92	929.934	908.648	676.474	518.348	715.37	WP_000232918.1			Uncharacterized protein
ACX60_RS16470	1390.98	0.605531	0.218583	0.00560115	0.0181452	1301.68	1073.32	920.407	1404.73	1788.61	1857.13	WP_001118149.1	rlmB	23S rRNA (guanosine2251-2'-O)-methyltransferase	23S rRNA (guanosine-2'-O-)-methyltransferase RlmB (EC 2.1.1.185) (23S rRNA (guanosine2251 2'-O)-methyltransferase) (23S rRNA Gm2251 2'-O-methyltransferase)
ACX60_RS09965	69.7429	0.901121	0.325444	0.00562466	0.0182055	47.8479	38.9793	55.6635	88.4922	82.6482	104.827	WP_000192609.1			Uncharacterized protein
ACX60_RS12240	678.425	-0.592865	0.214361	0.00567952	0.0183671	864.525	757.312	831.816	599.125	438.395	579.379	WP_000912925.1	GST, gst	glutathione S-transferase	Glutathione S-transferase, C-terminal domain protein
ACX60_RS12355	241.216	0.734083	0.265557	0.00570418	0.0184308	151.156	172.623	215.598	338.237	345.865	223.819	WP_001067291.1			Uncharacterized protein
ACX60_RS10300	70.5638	-1.0144	0.36712	0.00572512	0.0184824	98.9582	55.6847	131.711	47.1959	53.0026	36.831	WP_001183025.1	pilZ	type IV pilus assembly protein PilZ	PilZ domain protein
ACX60_RS17035	1485.7	0.574179	0.207864	0.00573979	0.0185137	1292.98	1073.32	1200.29	1605.97	1612.54	2129.11	WP_020752343.1	K07497	putative transposase
ACX60_RS05350	1252.8	0.522672	0.189354	0.00577496	0.0185969	989.582	981.443	1105.43	1577.78	1444.55	1417.99	WP_001091973.1	pstB	phosphate transport system ATP-binding protein	Phosphate import ATP-binding protein PstB (EC 3.6.3.27) (ABC phosphate transporter) (Phosphate-transporting ATPase)
ACX60_RS08905	94.2501	-0.9405	0.340729	0.0057756	0.0185969	154.418	136.427	83.8872	62.2723	44.9175	83.5779	WP_000206303.1	yahK	uncharacterized zinc-type alcohol dehydrogenase-like protein	Zinc-binding dehydrogenase family protein
ACX60_RS18840	1515.41	0.574239	0.208096	0.00578914	0.0186244	1286.46	1092.81	1258.31	1580.41	1701.47	2173.03
ACX60_RS06350	994.513	-0.639799	0.23188	0.00579463	0.018626	1274.49	1045.48	1324.95	854.114	571.351	896.692	WP_000461855.1			Patatin-like phospholipase family protein
ACX60_RS03990	66771	-0.62364	0.226204	0.00583385	0.0187358	97918.6	69540.4	76231.5	53538.5	40600	62796.8	WP_000179879.1	DLST, sucB	2-oxoglutarate dehydrogenase E2 component (dihydrolipoamide succinyltransferase)	Dihydrolipoyllysine-residue succinyltransferase component of 2-oxoglutarate dehydrogenase complex (EC 2.3.1.61) (2-oxoglutarate dehydrogenase complex component E2)
ACX60_RS07870	2346.99	0.824762	0.299463	0.00588469	0.0188828	2142.28	1201.4	1675.39	2921.55	1769.75	4371.55	WP_001120919.1	dadA	D-amino-acid dehydrogenase	FAD binding domain protein
ACX60_RS15465	3615.62	-0.553749	0.20185	0.0060813	0.0194969	3562.49	5036.68	4333.13	2969.41	2743.56	3048.47	WP_000729828.1	grxC, GLRX, GLRX2	glutaredoxin 3	Glutaredoxin
ACX60_RS11030	210.637	-0.799141	0.291524	0.00612053	0.0196057	306.662	229.699	271.261	196.649	95.2251	164.323	WP_000905129.1			Anti-sigma factor
ACX60_RS05830	1883.14	-0.587538	0.214461	0.00615131	0.0196704	2247.76	2155	2398.23	1669.55	1145.4	1682.89	WP_001254962.1	hhoB, degS	serine protease DegS	Trypsin family protein
ACX60_RS16475	1221.95	-0.731392	0.266968	0.00615095	0.0196704	1660.54	1284.92	1652.66	1217.26	568.656	947.689	WP_000099685.1	ppnP	purine/pyrimidine-nucleoside phosphorylase	Pyrimidine/purine nucleoside phosphorylase (EC 2.4.2.1) (EC 2.4.2.2) (Adenosine phosphorylase) (Cytidine phosphorylase) (Guanosine phosphorylase) (EC 2.4.2.15) (Inosine phosphorylase) (Thymidine phosphorylase) (EC 2.4.2.4) (Uridine phosphorylase) (EC 2.4.2.3) (Xanthosine phosphorylase)
ACX60_RS00360	57.5938	0.982586	0.35925	0.00623601	0.0199242	35.8859	51.5083	27.4397	72.7603	87.1399	70.8288	WP_000556602.1			Uncharacterized protein
ACX60_RS14320	742.417	0.573239	0.209759	0.00627902	0.0200444	690.532	529.005	563.691	806.262	961.234	903.775	WP_000016601.1	bioD	dethiobiotin synthetase	ATP-dependent dethiobiotin synthetase BioD (EC 6.3.3.3) (DTB synthetase) (DTBS) (Dethiobiotin synthase)
ACX60_RS14720	102.682	0.810339	0.296684	0.00630816	0.0201201	69.597	86.3113	65.8554	144.21	104.209	145.907	WP_000221133.1			Fatty acid desaturase family protein
ACX60_RS04080	42684.1	-0.642378	0.235362	0.00634651	0.0202048	70600.7	46416	39613.6	30906.7	32334.3	36233.2	WP_001126293.1	carB, CPA2	carbamoyl-phosphate synthase large subunit	Carbamoyl-phosphate synthase large chain (EC 6.3.5.5) (Carbamoyl-phosphate synthetase ammonia chain)
ACX60_RS07205	9.44399	1.90883	0.6993	0.00634063	0.0202048	1.08745	5.56847	2.35198	16.3874	7.1868	24.0818
ACX60_RS09815	1644.12	-0.512025	0.187618	0.006351	0.0202048	1821.48	1923.91	2062.68	1252.66	1435.56	1368.41	WP_001175670.1	E4.6.1.1	adenylate cyclase	Adenylate and Guanylate cyclase catalytic domain protein
ACX60_RS12690	41.8897	1.06677	0.391014	0.00636804	0.0202416	32.6236	22.2739	23.5198	51.7843	50.3076	70.8288	WP_000599995.1			Short-chain dehydrogenase
ACX60_RS06235	612.934	-0.593273	0.217705	0.00642782	0.0204142	606.798	793.507	818.488	520.465	504.873	433.472	WP_000264715.1			Uncharacterized protein
ACX60_RS01160	669.407	-0.597892	0.21961	0.00647869	0.0205407	698.144	882.602	846.712	601.092	551.587	436.305	WP_000016867.1			Uncharacterized protein
ACX60_RS01740	810.45	0.561222	0.206127	0.0064751	0.0205407	552.426	707.196	698.538	982.591	1029.51	892.442	WP_001189303.1			Uncharacterized protein
ACX60_RS03020	699.669	-0.540442	0.198538	0.0064868	0.0205489	829.726	883.994	780.857	610.269	570.452	522.716	WP_000721908.1	K07270	glycosyl transferase, family 25	Glycosyltransferase
ACX60_RS06320	805.13	0.724165	0.266151	0.0065109	0.0206077	537.201	691.882	579.371	828.549	1447.24	746.535	WP_000670572.1			Putative beta-barrel assembly-enhancing protease (EC 3.4.-.-)
ACX60_RS11560	924.878	-0.615541	0.226511	0.00657801	0.0207847	848.213	1307.2	1212.84	782.009	646.812	752.201	WP_071543225.1	queH	epoxyqueuosine reductase	Epoxyqueuosine reductase QueH (EC 1.17.99.6) (Queuosine biosynthesis protein QueH)
ACX60_RS18055	6773.33	-0.678392	0.249622	0.00657423	0.0207847	6819.41	9611.18	8682.72	6950.9	3708.39	4867.35	WP_001262789.1	GRPE	molecular chaperone GrpE	Protein GrpE (HSP-70 cofactor)
ACX60_RS11915	290.979	-0.768211	0.282733	0.00658581	0.0207917	235.977	360.558	508.811	219.592	198.535	222.402	WP_000144889.1	fdxA	ferredoxin	Ferredoxin
ACX60_RS01650	64.561	1.01138	0.372852	0.00667653	0.0210246	45.673	51.5083	29.7917	106.846	99.7168	53.8299	WP_000079196.1	pilW	type IV pilus assembly protein PilW	Pilus assembly protein PilW
ACX60_RS02715	398.913	-0.594162	0.219039	0.00667601	0.0210246	508.928	427.38	508.027	358.557	297.354	293.231	WP_000942647.1			Molecular chaperone DnaJ
ACX60_RS16790	8830.74	-0.495154	0.182509	0.00666684	0.0210246	11024.6	10712.3	9309.13	7467.43	6936.16	7534.76	WP_000213740.1	argH, ASL	argininosuccinate lyase	Argininosuccinate lyase (ASAL) (EC 4.3.2.1) (Arginosuccinase)
ACX60_RS13225	36975.3	0.566991	0.20921	0.00672531	0.0211603	32457.2	29898.5	26727.1	48879.8	34622.4	49267.1	WP_001292274.1	lon	ATP-dependent Lon protease	Lon protease (EC 3.4.21.53) (ATP-dependent protease La)
ACX60_RS08765	81.9984	-0.841316	0.310669	0.00676742	0.0212748	100.046	101.625	115.247	45.2294	64.6812	65.1625	WP_001257128.1			Uncharacterized protein
ACX60_RS06470	36.0325	-1.33243	0.492134	0.00678038	0.0212975	21.749	89.0955	48.6075	17.0429	26.9505	12.7492	WP_000637306.1			Uncharacterized protein
ACX60_RS08230	6326.55	0.567829	0.209784	0.00679495	0.0213252	6286.56	4360.11	4590.28	8278.94	7371.86	7071.54	WP_000215280.1	PITRM1, PreP, CYM1	presequence protease	Peptidase M16
ACX60_RS18175	16421.8	-0.520294	0.192381	0.0068408	0.021451	22155.8	16960.2	19047.9	13365.6	12558	14443.4	WP_001188089.1	yidC, spoIIIJ, OXA1, ccfA	YidC/Oxa1 family membrane protein insertase	Membrane protein insertase YidC (Foldase YidC) (Membrane integrase YidC) (Membrane protein YidC)
ACX60_RS09735	1670.6	-0.5021	0.185677	0.00684774	0.0214547	1932.4	2134.12	1819.65	1370.65	1387.05	1379.74	WP_000070800.1			ABC transporter
ACX60_RS03165	13406.4	-0.574285	0.212549	0.00689452	0.0215831	18219.2	12451.1	17570.1	10850.5	9564.73	11783.1	WP_001071168.1	accD	acetyl-CoA carboxylase carboxyl transferase subunit beta	Acetyl-coenzyme A carboxylase carboxyl transferase subunit beta (ACCase subunit beta) (Acetyl-CoA carboxylase carboxyltransferase subunit beta) (EC 6.4.1.2)
ACX60_RS01040	923.057	0.546167	0.202179	0.00690466	0.0215948	676.395	850.584	718.137	1175.96	1005.25	1112.01	WP_001257159.1	K00375	GntR family transcriptional regulator / MocR family aminotransferase	DNA-binding protein
ACX60_RS17695	8540.88	-0.607699	0.224977	0.00690987	0.0215948	12840.6	9114.19	9078.64	7916.45	5464.66	6830.73	WP_000097515.1	prpC	2-methylcitrate synthase	Citrate synthase
ACX60_RS15270	461.733	-0.584679	0.216486	0.00691799	0.021602	530.677	605.571	529.979	382.155	312.626	409.39	WP_000697826.1			Dehydrogenase
ACX60_RS14840	260.387	0.72108	0.267886	0.00710795	0.0221766	205.529	175.407	203.838	399.198	222.791	355.56	WP_001131871.1			Cation transporter
ACX60_RS11890	168.528	0.70035	0.260463	0.00716956	0.02235	133.757	129.467	118.383	180.917	192.247	256.4	WP_000633305.1
ACX60_RS05260	477.417	0.625607	0.23278	0.00719782	0.0224193	366.471	412.067	341.821	555.207	470.735	718.204	WP_001279315.1	rluA	tRNA pseudouridine32 synthase / 23S rRNA pseudouridine746 synthase	RNA pseudouridylate synthase family protein
ACX60_RS05130	1284.77	0.604211	0.224932	0.00722712	0.0224918	1053.74	980.051	1009	1267.73	1387.95	2010.12	WP_000750598.1			Uncharacterized protein
ACX60_RS05015	99.0646	-0.930114	0.346464	0.00726193	0.0225812	107.658	86.3113	199.134	77.3488	60.1894	63.7459	WP_001014252.1			Glutathione-dependent formaldehyde-activating enzyme (S-(Hydroxymethyl)glutathione synthase)
ACX60_RS04870	8338.61	-0.590658	0.220264	0.00732734	0.0227656	12793.9	8270.57	9084.91	6757.53	5893.18	7231.62	WP_000080867.1	dapD	2,3,4,5-tetrahydropyridine-2,6-dicarboxylate N-succinyltransferase	2,3,4,5-tetrahydropyridine-2,6-dicarboxylate N-succinyltransferase (EC 2.3.1.117) (Tetrahydrodipicolinate N-succinyltransferase) (THDP succinyltransferase) (THP succinyltransferase) (Tetrahydropicolinate succinylase)
ACX60_RS12325	10657.5	-0.562758	0.21003	0.00737498	0.0228944	14979.7	13020.5	10222.5	7733.56	8394.18	9594.46	WP_000517792.1	purA, ADSS	adenylosuccinate synthase	Adenylosuccinate synthetase (AMPSase) (AdSS) (EC 6.3.4.4) (IMP--aspartate ligase)
ACX60_RS15250	318.278	0.864061	0.322581	0.00739337	0.0229324	238.152	222.739	204.622	274.654	283.879	685.622	WP_001196726.1			Enoyl-CoA hydratase/isomerase family protein
ACX60_RS04830	1069.28	0.720093	0.269078	0.00744727	0.0230803	837.338	782.37	782.425	1176.62	884.875	1952.04	WP_000175545.1			Enoyl-CoA hydratase
ACX60_RS14515	22212.4	0.694684	0.259643	0.00746111	0.0230847	17938.6	13646.9	18944.4	28493.2	17713.7	36537.7	WP_001001664.1			Uncharacterized protein
ACX60_RS16550	1910.93	-0.578231	0.216099	0.00745574	0.0230847	2584.87	2141.08	2158.33	1716.09	1189.42	1675.81	WP_000598899.1	lpxO	beta-hydroxylase	Aspartyl/Asparaginyl beta-hydroxylase family protein
ACX60_RS03515	2140.5	-0.568719	0.212642	0.0074833	0.0231342	3047.04	2466.83	2178.72	1887.18	1798.5	1464.74	WP_000473043.1	cysJ	sulfite reductase (NADPH) flavoprotein alpha-component	Uncharacterized protein
ACX60_RS14380	212.224	0.708883	0.265184	0.00751377	0.023209	119.62	172.623	186.59	272.687	220.096	301.731	WP_001047228.1			Bacterial regulatory s, gntR family protein
ACX60_RS06780	326.926	0.636128	0.237994	0.00752048	0.0232105	242.502	264.502	257.15	468.681	310.829	417.89	WP_001257205.1			Uncharacterized protein
ACX60_RS06690	904.566	-0.516966	0.193512	0.00755135	0.0232865	1090.71	1059.4	1051.33	712.526	819.295	694.122	WP_001248167.1	alr	alanine racemase	Alanine racemase (EC 5.1.1.1)
ACX60_RS01950	4278.88	-0.89922	0.336677	0.00756556	0.0233109	5609.08	4744.34	6507.14	2150.69	1485.87	5176.17	WP_001164616.1	CPOX, hemF	coproporphyrinogen III oxidase	Coproporphyrinogen oxidase (EC 1.3.3.3)
ACX60_RS07250	311.272	-0.643868	0.241159	0.00758751	0.0233592	420.844	385.616	335.549	245.812	192.247	287.565	WP_001169535.1	benE	benzoate membrane transport protein	Benzoate transporter family protein
ACX60_RS14005	4010.03	-0.544532	0.204729	0.00781941	0.0240532	5391.59	4137.37	4776.08	3500.36	2734.58	3520.19	WP_001276142.1	trxB, TRR	thioredoxin reductase (NADPH)	Thioredoxin reductase (EC 1.8.1.9)
ACX60_RS09145	30.031	1.4574	0.548162	0.00784416	0.0241094	7.61217	33.4108	3.91996	39.9854	48.5109	46.747	WP_053100969.1
ACX60_RS14565	31692.2	-0.586325	0.220599	0.00786344	0.0241288	47769.6	31780.6	34901	25300.3	21521.8	28879.7	WP_000121137.1	nuoL	NADH-quinone oxidoreductase subunit L	NADH-quinone oxidoreductase subunit L (EC 1.6.99.5)
ACX60_RS17375	13887	0.506382	0.19052	0.00786316	0.0241288	12539.4	10498	11297.3	17958.7	16622.2	14406.6	WP_000623102.1	ME2, sfcA, maeA	malate dehydrogenase (oxaloacetate-decarboxylating)	NAD-dependent malic enzyme (NAD-ME) (EC 1.1.1.38)
ACX60_RS10840	1181.01	-0.701967	0.264345	0.00791911	0.0242796	1943.28	1105.34	1358.66	962.927	637.828	1078.01	WP_049594838.1	ahpF	alkyl hydroperoxide reductase subunit F
ACX60_RS14750	16.3015	1.43973	0.542269	0.00793069	0.0242951	6.52471	9.74482	7.83993	22.2869	28.7472	22.6652	WP_000749507.1	ais	aconitate Delta-isomerase	PROX protein
ACX60_RS15360	1147.85	-0.543136	0.204762	0.0079893	0.0244545	1558.32	1142.93	1391.59	899.343	995.372	899.525	WP_001113300.1			Uncharacterized protein
ACX60_RS09045	898.721	0.728747	0.274774	0.00799765	0.0244599	614.411	693.274	703.241	1214.64	656.694	1510.07	WP_000658761.1			Uncharacterized protein
ACX60_RS11485	656.213	-0.53588	0.202242	0.00805655	0.0246198	792.753	686.314	855.336	549.963	517.45	535.465	WP_000470939.1	E4.3.1.17, sdaA, sdaB, tdcG	L-serine dehydratase	L-serine ammonia-lyase
ACX60_RS16485	2587.74	-0.51579	0.194995	0.00816562	0.0249326	3240.61	2736.9	3175.95	2292.28	1852.4	2228.27	WP_000955426.1	recN	DNA repair protein RecN (Recombination protein N)	DNA repair protein RecN (Recombination protein N)
ACX60_RS07030	6272.76	-0.528291	0.199868	0.00821265	0.0250556	8605.01	6683.56	6983.02	5363.28	4465.7	5535.98	WP_000803938.1	QARS, glnS	glutaminyl-tRNA synthetase	Glutamine--tRNA ligase (EC 6.1.1.18) (Glutaminyl-tRNA synthetase) (GlnRS)
ACX60_RS12720	155.361	0.667901	0.25273	0.0082238	0.0250691	107.658	116.938	132.495	181.573	199.434	194.071	WP_000126763.1			Cyclohexanone monooxygenase (NAD(P)/FAD-dependent oxidoreductase)
ACX60_RS05670	102.258	-0.743981	0.281636	0.0082506	0.0251302	122.882	130.859	132.495	68.8273	86.2416	72.2453	WP_001032910.1			Thioesterase
ACX60_RS04275	88.5322	0.851262	0.322311	0.0082633	0.0251483	85.9087	55.6847	45.4716	117.334	107.802	118.992	WP_001027817.1	yhbS	putative acetyltransferase	Acetyltransferase family protein (GNAT family N-acetyltransferase)
ACX60_RS17355	1496.1	0.542025	0.205433	0.00832847	0.0253259	1219.03	1396.29	1028.6	1589.58	1870.36	1872.71	WP_001112013.1	znuC	zinc transport system ATP-binding protein	Zinc import ATP-binding protein ZnuC (EC 3.6.3.-)
ACX60_RS05615	126.996	-0.749312	0.28418	0.0083704	0.0254326	163.118	194.896	123.087	85.8702	101.514	93.494	WP_000582115.1	ABC.FEV.A	iron complex transport system ATP-binding protein	Iron ABC transporter ATP-binding protein (Siderophore ABC transporter ATP-binding protein)
ACX60_RS05160	544.192	0.557245	0.21145	0.00840515	0.0255173	412.144	485.849	419.436	719.081	571.351	657.291	WP_000193160.1	ndh	NADH dehydrogenase	NADH dehydrogenase
ACX60_RS16125	578.472	0.704962	0.267805	0.00847901	0.0257206	440.418	529.005	340.253	481.791	833.669	845.695	WP_000279719.1			Oxygen-independent coproporphyrinogen-III oxidase-like protein (EC 1.3.99.-)
ACX60_RS15075	2786.79	-0.580286	0.22057	0.00851712	0.0258151	3734.31	2912.31	3398.61	1710.85	2616	2348.68	WP_074031668.1	tilS, mesJ	tRNA(Ile)-lysidine synthase	tRNA(Ile)-lysidine synthase (EC 6.3.4.19) (tRNA(Ile)-2-lysyl-cytidine synthase) (tRNA(Ile)-lysidine synthetase)
ACX60_RS03255	8657.17	-0.622006	0.236495	0.00853603	0.0258514	12484	8173.12	10932	7257.67	5095.44	8000.82	WP_000848136.1	oprB	porin	Porin
ACX60_RS11050	249.624	-0.671281	0.255362	0.00857005	0.0259333	307.749	357.774	257.15	161.908	175.178	237.985	WP_000113419.1	K00375	GntR family transcriptional regulator / MocR family aminotransferase	DNA-binding protein
ACX60_RS07325	669.706	-0.616477	0.23495	0.00869392	0.0262868	911.285	707.196	820.84	605.025	391.681	582.212	WP_000017873.1	E1.1.1.1, adh	alcohol dehydrogenase	Alcohol dehydrogenase
ACX60_RS18240	892.387	0.806289	0.307388	0.00871507	0.0263293	369.734	954.992	601.322	1031.75	1508.33	888.193
ACX60_RS07425	852.43	-0.512664	0.195536	0.00874556	0.0263999	903.673	1016.25	1092.89	705.316	715.087	681.373	WP_000054453.1			Uncharacterized protein
ACX60_RS16145	105.106	0.749698	0.286119	0.00878698	0.0265035	88.0836	72.3901	72.9113	152.731	121.277	123.242	WP_000202655.1			SfnB family sulfur acquisition oxidoreductase
ACX60_RS04010	3571.36	-0.504202	0.192469	0.00880196	0.0265189	4218.23	4205.59	4165.35	2864.53	2574.67	3399.78	WP_000072941.1	WARS, trpS	tryptophanyl-tRNA synthetase	Tryptophan--tRNA ligase (EC 6.1.1.2)
ACX60_RS10785	2139.91	-0.663944	0.253464	0.00880635	0.0265189	2790.4	1935.04	3176.74	1939.62	1175.94	1821.72	WP_005135379.1			AraC family transcriptional regulator
ACX60_RS00290	5543.62	-0.479284	0.182997	0.00881655	0.0265281	6623.67	6537.38	6238.23	4186.01	5044.24	4632.2	WP_000917863.1	purC	phosphoribosylaminoimidazole-succinocarboxamide synthase	Phosphoribosylaminoimidazole-succinocarboxamide synthase (EC 6.3.2.6) (SAICAR synthetase)
ACX60_RS14050	28906.7	-0.698055	0.266913	0.00891526	0.0268034	50781.9	24235.4	32786.6	23795.2	17049.8	24791.5	WP_000246374.1	RP-S12, MRPS12, rpsL	small subunit ribosomal protein S12	30S ribosomal protein S12
ACX60_RS16295	26772.8	-0.535293	0.204732	0.00893323	0.0268358	38663.3	27770	28827.4	20018.3	21650.2	23707.8	WP_000061670.1	pnp, PNPT1	polyribonucleotide nucleotidyltransferase	Polyribonucleotide nucleotidyltransferase (EC 2.7.7.8) (Polynucleotide phosphorylase) (PNPase)
ACX60_RS08325	242.363	-0.671197	0.256739	0.00894051	0.026836	313.186	249.189	332.413	180.262	148.228	230.902	WP_000513052.1	K07019	uncharacterized protein	Alpha/beta hydrolase
ACX60_RS05415	2850.95	-0.644457	0.24663	0.0089737	0.0268922	3969.2	3048.74	3453.49	2803.56	1487.67	2343.02	WP_000550750.1	nlpD	lipoprotein NlpD	LysM domain protein
ACX60_RS14220	21469.1	-0.516851	0.197791	0.00897219	0.0268922	29819	23203.8	22951.4	17109.8	16327.5	19402.8	WP_001133287.1	PRPS, prsA	ribose-phosphate pyrophosphokinase	Ribose-phosphate pyrophosphokinase (RPPK) (EC 2.7.6.1) (5-phospho-D-ribosyl alpha-1-diphosphate) (Phosphoribosyl diphosphate synthase) (Phosphoribosyl pyrophosphate synthase) (P-Rib-PP synthase) (PRPP synthase) (PRPPase)
ACX60_RS02070	1258.51	-0.72968	0.27938	0.00900724	0.026971	1656.19	1367.06	1709.89	963.582	542.603	1311.75	WP_000188888.1			Globin family protein
ACX60_RS03590	12003.9	-0.566685	0.21709	0.00904444	0.0270606	17678.7	12128.1	13298.9	9310.69	8403.17	11203.7	WP_000796649.1	gatB, PET112	aspartyl-tRNA(Asn)/glutamyl-tRNA(Gln) amidotransferase subunit B	Aspartyl/glutamyl-tRNA(Asn/Gln) amidotransferase subunit B (Asp/Glu-ADT subunit B) (EC 6.3.5.-)
ACX60_RS01030	182.982	0.647823	0.248359	0.00909625	0.0271937	151.156	132.251	141.119	232.702	191.349	249.317	WP_000081859.1			Helix-turn-helix family protein
ACX60_RS15965	8897.1	-0.623878	0.239262	0.00912034	0.0272438	12475.3	8452.94	11554.5	6319	5554.5	9026.42	WP_000862762.1	asd	aspartate-semialdehyde dehydrogenase	Aspartate-semialdehyde dehydrogenase (ASA dehydrogenase) (ASADH) (EC 1.2.1.11) (Aspartate-beta-semialdehyde dehydrogenase)
ACX60_RS00220	1116.18	0.593084	0.227734	0.00920669	0.0274797	742.73	949.424	964.311	1343.12	1062.75	1634.73	WP_000143932.1			GntR family transcriptional regulator
ACX60_RS18545	205.593	0.767548	0.294875	0.00924218	0.0275635	135.932	171.23	145.823	241.223	366.527	172.822
ACX60_RS01480	1175.54	0.692508	0.266079	0.00925095	0.0275675	728.593	960.561	987.047	1143.84	2098.55	1134.68	WP_000018346.1	mraW, rsmH	16S rRNA (cytosine1402-N4)-methyltransferase	Ribosomal RNA small subunit methyltransferase H (EC 2.1.1.199) (16S rRNA m(4)C1402 methyltransferase) (rRNA (cytosine-N(4)-)-methyltransferase RsmH)
ACX60_RS15045	1422.99	-0.490651	0.188649	0.0092987	0.0276876	1717.09	1701.17	1579.75	1289.36	1113.06	1137.51	WP_000462729.1			Uncharacterized protein
ACX60_RS05120	180.676	0.888436	0.341669	0.00931469	0.0277131	84.8213	174.015	116.031	172.396	361.137	175.655
ACX60_RS06665	632.632	-0.706077	0.271579	0.00932531	0.0277225	656.821	808.82	900.808	677.785	335.085	416.473	WP_000117148.1			WYL domain protein
ACX60_RS06275	1037.83	-0.527755	0.20305	0.00934601	0.0277618	1189.67	1162.42	1332	759.067	979.201	804.615	WP_001177595.1	sixA	phosphohistidine phosphatase	Histidine phosphatase super family protein
ACX60_RS05735	908.053	-0.588403	0.226641	0.00942629	0.0279556	921.072	1307.2	1052.12	617.479	686.339	864.111	WP_000066123.1			DNA mismatch repair protein MutS
ACX60_RS08735	70.9603	0.872533	0.336069	0.00942357	0.0279556	55.4601	34.8029	57.2315	98.9802	104.209	75.0785	WP_000166092.1	ACSL, fadD	long-chain acyl-CoA synthetase	Long-chain fatty acid--CoA ligase
ACX60_RS04180	29206.9	-0.553066	0.213136	0.00946211	0.0280395	42627	31143.1	30701.2	25460.2	19913.7	25396.4	WP_049594808.1	E4.1.1.32, pckA, PCK	phosphoenolpyruvate carboxykinase (GTP)	Phosphoenolpyruvate carboxykinase [GTP] (PEP carboxykinase) (PEPCK) (EC 4.1.1.32) (GTP-dependent phosphoenolpyruvate carboxykinase) (GTP-PEPCK)
ACX60_RS16185	504.312	-0.545599	0.210359	0.00949619	0.0281181	663.346	606.963	529.195	390.021	394.376	441.971	WP_001138289.1	K09862	uncharacterized protein	DNA gyrase inhibitor YacG
ACX60_RS13560	180.529	0.710484	0.274026	0.009521	0.0281691	180.517	115.546	111.327	232.702	199.434	243.651	WP_000204257.1	fsr	MFS transporter, FSR family, fosmidomycin resistance protein	Major Facilitator Superfamily protein
ACX60_RS13950	1123.89	-0.575888	0.222297	0.00958013	0.0283216	1697.51	1200.01	1148.55	844.281	854.331	998.686	WP_000868152.1	dut, DUT	dUTP pyrophosphatase	Deoxyuridine 5'-triphosphate nucleotidohydrolase (dUTPase) (EC 3.6.1.23) (dUTP pyrophosphatase)
ACX60_RS00430	45.7523	1.06239	0.410216	0.00960248	0.0283651	36.9734	29.2345	20.3838	48.5068	89.835	49.5801
ACX60_RS02080	1454.21	-0.494724	0.191244	0.0096852	0.0285867	1848.67	1698.38	1565.63	1244.14	1107.67	1260.75	WP_000716511.1	metC	cystathionine beta-lyase	Cys/Met metabolism PLP-dependent enzyme family protein
ACX60_RS04570	1181.71	-0.607894	0.23522	0.00975593	0.0287726	1326.69	1742.93	1226.16	746.612	1152.58	895.276	WP_000268350.1	spoU	RNA methyltransferase, TrmH family	SpoU rRNA Methylase family protein
ACX60_RS05235	1358.63	0.599039	0.23186	0.00977683	0.0288114	1325.6	953.6	946.279	1706.26	1296.32	1923.71	WP_000230496.1			Metal-binding protein
ACX60_RS11745	27.2349	-1.17039	0.453419	0.00984388	0.0289861	41.3232	36.1951	38.4156	21.6314	11.6785	14.1658	WP_001196264.1	kefF	glutathione-regulated potassium-efflux system ancillary protein KefF	Flavodoxin-like fold family protein
ACX60_RS17335	40833.7	-0.536772	0.208088	0.00989323	0.0291083	59620.7	40848.9	44896.1	36234	30787.4	32615.2	WP_000718586.1	ATPF0A, atpB	F-type H+-transporting ATPase subunit a	ATP synthase subunit a (ATP synthase F0 sector subunit a) (F-ATPase subunit 6)
ACX60_RS01570	4471.44	0.53059	0.20579	0.00992852	0.0291784	4124.71	3367.53	3445.65	4844.79	4718.13	6327.84	WP_000840835.1	gltD	glutamate synthase (NADPH/NADH) small chain	Glutamate synthase
ACX60_RS04525	3701.27	-0.489655	0.189924	0.00993275	0.0291784	4918.55	3991.2	4083.03	2886.16	3227.77	3100.88	WP_000975525.1	purN	phosphoribosylglycinamide formyltransferase 1
ACX60_RS14650	17898.9	-0.492755	0.191455	0.0100608	0.0295312	23213.8	19734.7	19942.4	14272.8	13440.2	16789.2	WP_000025826.1	E1.17.4.1B, nrdB, nrdF	ribonucleoside-diphosphate reductase beta chain	Ribonucleoside-diphosphate reductase subunit beta (EC 1.17.4.1)
ACX60_RS11495	182.168	0.735196	0.285706	0.0100744	0.0295478	164.205	123.898	119.167	302.84	176.077	206.82	WP_000932297.1	aldH	2,5-dioxopentanoate dehydrogenase	Ketoglutarate semialdehyde dehydrogenase
ACX60_RS04510	1202.81	-0.511636	0.198924	0.010111	0.0296317	1451.75	1545.25	1252.82	948.506	923.504	1095.01	WP_001109113.1	lpxL, htrB	Kdo2-lipid IVA lauroyltransferase	Bacterial lipid A biosynthesis acyltransferase family protein
ACX60_RS04105	2302.96	0.508888	0.19823	0.0102534	0.0300256	1923.7	1612.07	2149.71	2920.24	2626.78	2585.25	WP_000235573.1	rlmE, rrmJ, ftsJ	23S rRNA (uridine2552-2'-O)-methyltransferase	Ribosomal RNA large subunit methyltransferase E (EC 2.1.1.166) (23S rRNA Um2552 methyltransferase) (rRNA (uridine-2'-O-)-methyltransferase)
ACX60_RS10070	18.7664	1.37201	0.534909	0.0103193	0.0301948	14.1369	6.96059	7.83993	38.0189	21.5604	24.0818
ACX60_RS00495	663.587	-0.579288	0.225957	0.0103561	0.0302547	868.874	636.198	887.48	562.417	580.334	446.221	WP_001202017.1	dtd, DTD1	D-tyrosyl-tRNA(Tyr) deacylase	D-aminoacyl-tRNA deacylase (DTD) (EC 3.1.1.96) (Gly-tRNA(Ala) deacylase) (EC 3.1.1.-)
ACX60_RS11785	447.022	0.595651	0.232337	0.0103552	0.0302547	319.711	356.382	384.94	449.016	504.873	667.207	WP_000698637.1			Voltage-gated chloride channel protein
ACX60_RS17030	166.08	0.630382	0.246167	0.0104434	0.030486	126.144	125.291	137.199	195.994	219.197	192.654	WP_000417085.1			Archaeal ATPase family protein
ACX60_RS06410	96.9624	0.994907	0.388861	0.010512	0.0306621	23.924	79.3507	86.2392	162.563	124.871	104.827	WP_000536986.1			LmbE protein
ACX60_RS16800	1181.63	0.487942	0.190784	0.0105407	0.0307216	948.258	952.208	1042.71	1313.62	1505.63	1327.33	WP_000075183.1	phoU	phosphate transport system protein	Phosphate-specific transport system accessory protein PhoU
ACX60_RS10250	1342.21	-0.564792	0.221059	0.0106208	0.0309308	1758.41	1339.22	1720.08	962.927	1317.88	954.772	WP_000033177.1			tRNA-specific adenosine deaminase (EC 3.5.4.33)
ACX60_RS01310	2006.78	0.458552	0.179522	0.0106404	0.0309638	1685.55	1676.11	1698.91	2242.46	2346.49	2391.18	WP_000194096.1	hisB	imidazoleglycerol-phosphate dehydratase	Imidazoleglycerol-phosphate dehydratase (IGPD) (EC 4.2.1.19)
ACX60_RS04225	410.905	0.526682	0.206285	0.0106744	0.0310384	350.16	345.245	312.029	485.068	484.211	488.718	WP_001135457.1			Uncharacterized protein
ACX60_RS05895	109.836	-0.789362	0.309295	0.0107064	0.0311072	168.555	116.938	136.415	103.569	75.4614	58.0796	WP_000169415.1			MFS transporter
ACX60_RS01280	227.798	0.597036	0.234014	0.0107328	0.0311595	193.567	169.838	177.182	271.376	248.843	305.98	WP_000938127.1			Transporter
ACX60_RS01110	418.513	-0.66686	0.261512	0.0107717	0.031248	627.46	437.125	480.588	304.807	238.961	422.139	WP_002048124.1			Uncharacterized protein
ACX60_RS07835	201.945	-0.607744	0.238357	0.0107811	0.0312509	239.24	274.247	221.086	154.042	164.398	158.656	WP_000859774.1			Uncharacterized protein
ACX60_RS10260	1161.53	-0.531188	0.208388	0.0108021	0.0312875	1434.35	1222.28	1471.55	1080.92	796.836	963.271	WP_001177528.1	UNG, UDG	uracil-DNA glycosylase	Uracil-DNA glycosylase (UDG) (EC 3.2.2.27)
ACX60_RS06265	1573.3	-0.592491	0.232749	0.0109083	0.0315703	1378.89	2310.91	2005.45	1353.6	1304.4	1086.51	WP_000132181.1			Nitroreductase
ACX60_RS10455	46.9285	-0.981419	0.386312	0.01107	0.0320039	55.4601	66.8216	68.2074	43.2629	25.1538	22.6652	WP_001014235.1	lrp	Lrp/AsnC family transcriptional regulator, leucine-responsive regulatory protein	AsnC family protein
ACX60_RS15155	775.345	-0.643326	0.253247	0.0110753	0.0320039	843.863	1051.05	955.687	722.359	688.136	390.975	WP_000566572.1	yghU, yfcG	GSH-dependent disulfide-bond oxidoreductase	Glutathione S-transferase
ACX60_RS16940	2248.68	-0.594565	0.234193	0.0111239	0.0321195	3372.19	2367.99	2400.59	1728.55	1425.68	2197.11	WP_001151592.1	holC	DNA polymerase III subunit chi	DNA polymerase III chi subunit, HolC family protein
ACX60_RS08525	67.8679	-0.91713	0.361632	0.0112098	0.0323423	125.057	61.2532	82.3192	51.1288	35.0356	52.4133	WP_001056937.1			Ring hydroxylating beta subunit
ACX60_RS11930	3096.69	-0.673087	0.265681	0.011295	0.0325377	4268.25	3104.42	4096.36	2741.95	1438.26	2930.89	WP_001082436.1			Universal stress family protein
ACX60_RS14055	4165.66	0.602213	0.237699	0.0112926	0.0325377	3461.36	2707.67	3705.93	6225.26	3631.13	5262.58	WP_000160011.1			EcsC family protein
ACX60_RS01115	350.742	-0.577722	0.228134	0.011329	0.0326102	493.703	348.029	421.004	272.032	272.2	297.481	WP_000789141.1			Signal peptide protein
ACX60_RS06075	1773.02	-0.48657	0.192237	0.0113709	0.0327055	2153.16	2239.92	1827.49	1575.16	1422.99	1419.41	WP_000718711.1	fpr	ferredoxin/flavodoxin---NADP+ reductase	Ferredoxin--NADP reductase (EC 1.18.1.2)
ACX60_RS02795	747.489	0.562859	0.22287	0.0115532	0.0331275	510.015	704.411	590.347	873.123	1042.09	764.951	WP_000561670.1	cusA, silA	Cu(I)/Ag(I) efflux system membrane protein CusA/SilA	Cation transporter
ACX60_RS03970	7523.12	-0.528828	0.209364	0.0115409	0.0331275	9632.65	8084.03	9007.29	7380.91	6070.15	4963.68	WP_000833672.1	sdhD, frdD	succinate dehydrogenase / fumarate reductase, membrane anchor subunit	Succinate dehydrogenase hydrophobic membrane anchor subunit
ACX60_RS13585	50.387	0.96062	0.380366	0.0115528	0.0331275	43.4981	30.6266	26.6558	67.5163	84.4449	49.5801	WP_000753766.1			Uncharacterized protein
ACX60_RS17025	129.173	0.731792	0.289739	0.0115469	0.0331275	82.6464	103.017	102.703	128.478	206.62	151.574	WP_000081835.1			Transposase
ACX60_RS07000	2371.97	-0.607002	0.240447	0.0115872	0.0331993	2199.92	3192.13	3230.83	2127.09	2102.14	1379.74	WP_000033651.1	hfq	host factor-I protein	RNA-binding protein Hfq
ACX60_RS08210	530.161	-0.530044	0.210255	0.0117034	0.0335064	603.536	709.98	570.747	397.887	465.345	433.472	WP_000753034.1			Uncharacterized protein
ACX60_RS11510	115.956	0.811594	0.321982	0.0117148	0.0335135	97.8707	86.3113	64.2874	112.746	124.871	209.653	WP_005135433.1			FAD/NAD(P)-binding oxidoreductase
ACX60_RS01600	1965.28	-0.469022	0.186277	0.0118063	0.0337492	2434.81	2096.53	2324.54	1615.8	1574.81	1745.22	WP_025467430.1	pglL		Uncharacterized protein
ACX60_RS03430	328.327	-0.671203	0.266675	0.0118381	0.033814	393.658	336.892	483.724	289.075	173.382	293.231	WP_000101096.1	pilH	twitching motility two-component system response regulator PilH	Response regulator
ACX60_RS08340	8280.12	-0.495311	0.196851	0.0118638	0.0338356	11595.5	8906.77	8616.86	6893.22	6637.91	7030.46	WP_000148658.1	pyrG, CTPS	CTP synthase	CTP synthase (EC 6.3.4.2) (Cytidine 5'-triphosphate synthase) (Cytidine triphosphate synthetase) (CTP synthetase) (CTPS) (UTP--ammonia ligase)
ACX60_RS15870	4679.64	-0.504067	0.200315	0.0118571	0.0338356	6386.61	4968.47	5144.56	4066.05	3371.51	4140.65	WP_001119808.1	TC.KEF	monovalent cation:H+ antiporter-2, CPA2 family	Sodium/hydrogen exchanger family protein
ACX60_RS03995	48963.1	-0.629635	0.250295	0.011884	0.0338464	78197.6	44450.3	56474.9	39063.1	29195.5	46397.1	WP_000082610.1	DLD, lpd, pdhD	dihydrolipoamide dehydrogenase	Dihydrolipoyl dehydrogenase (EC 1.8.1.4)
ACX60_RS13295	360.677	-0.607244	0.241399	0.0118858	0.0338464	480.654	352.206	475.884	277.276	238.063	339.978	WP_000103638.1	ureF	urease accessory protein	Urease accessory protein UreF
ACX60_RS14710	61.97	-0.888247	0.353959	0.0120916	0.034406	77.2091	70.998	95.6471	54.4063	29.6455	43.9138	WP_000572820.1			LysR family transcriptional regulator
ACX60_RS16360	1357.18	0.490092	0.195734	0.0122845	0.0349281	1137.48	1101.16	1137.57	1361.47	1687.1	1718.31	WP_001066573.1	hisIE	phosphoribosyl-ATP pyrophosphohydrolase / phosphoribosyl-AMP cyclohydrolase	Histidine biosynthesis bifunctional protein HisIE [Includes: Phosphoribosyl-AMP cyclohydrolase (PRA-CH) (EC 3.5.4.19); Phosphoribosyl-ATP pyrophosphatase (PRA-PH) (EC 3.6.1.31)]
ACX60_RS05990	41.5474	1.07683	0.430496	0.0123717	0.0351269	13.0494	33.4108	30.5757	39.3299	69.1729	63.7459	WP_000896955.1			Uncharacterized protein
ACX60_RS11060	18.1983	1.34213	0.536572	0.0123733	0.0351269	6.52471	11.1369	10.9759	37.3634	23.3571	19.8321	WP_000102769.1	cidA	holin-like protein	Murein hydrolase transporter LrgA
ACX60_RS16570	134.613	0.708833	0.283425	0.0123859	0.0351358	93.5209	98.8403	110.543	175.018	125.769	203.987	WP_001010132.1			Putative signal peptide containing protein
ACX60_RS02050	1562.37	0.530902	0.212372	0.012424	0.0352171	1536.57	1074.71	1208.92	1929.13	1643.08	1981.79	WP_031978823.1			Glutamate:proton symporter
ACX60_RS04185	200.028	0.662363	0.265145	0.0124855	0.0353376	121.795	148.957	190.51	285.142	239.859	213.903	WP_001247645.1			Diacylglycerol kinase (Putative lipid kinase BmrU) (EC 2.7.1.-)
ACX60_RS09210	56.9666	-0.875997	0.350634	0.0124781	0.0353376	56.5475	84.9192	81.5352	39.3299	34.1373	45.3304	WP_000622631.1			Bacterial regulatory s, tetR family protein
ACX60_RS13945	3506.05	-0.533478	0.213579	0.0124967	0.0353424	3752.8	4431.11	4287.66	3352.22	2220.72	2991.81	WP_001102843.1	pmm-pgm	phosphomannomutase / phosphoglucomutase	Phosphomannomutase
ACX60_RS06975	124.982	-0.7052	0.282602	0.012582	0.0355564	155.506	143.388	169.342	118.645	80.8515	82.1614	WP_001232531.1	dinJ	DNA-damage-inducible protein J	Addiction module antitoxin, RelB/DinJ family protein
ACX60_RS04765	1883.95	-1.53261	0.614714	0.0126597	0.035749	4226.93	1046.87	3518.56	1320.83	394.376	796.115	WP_001208763.1			Uncharacterized protein
ACX60_RS06055	744.917	-1.73831	0.698305	0.0127987	0.036114	1165.75	1209.75	1296.72	104.224	85.3432	607.711	WP_001196306.1			(4Fe-4S)-binding protein
ACX60_RS08215	728.088	-0.501278	0.201444	0.0128311	0.0361781	904.76	896.524	763.609	587.326	563.265	653.041	WP_049594827.1			Rieske
ACX60_RS05250	2844.72	-0.578182	0.232717	0.0129737	0.0365523	4231.28	2753.61	3266.11	2197.23	1857.79	2762.32	WP_000059223.1	hemL	glutamate-1-semialdehyde 2,1-aminomutase	Glutamate-1-semialdehyde 2,1-aminomutase (GSA) (EC 5.4.3.8) (Glutamate-1-semialdehyde aminotransferase) (GSA-AT)
ACX60_RS09135	116.611	0.869504	0.350193	0.0130307	0.0366853	45.673	100.232	97.9991	168.463	189.552	97.7437	WP_000166992.1			Daunorubicin resistance protein DrrC
ACX60_RS18935	45.8645	0.931608	0.375519	0.0131068	0.0368716	23.924	40.3714	29.0077	65.5498	61.0878	55.2464
ACX60_RS03350	708.387	0.536034	0.216211	0.0131672	0.0370134	662.259	567.984	498.619	736.124	949.556	835.779	WP_001280165.1	MPG	DNA-3-methyladenine glycosylase	Putative 3-methyladenine DNA glycosylase (EC 3.2.2.-)
ACX60_RS08600	79.4551	0.789839	0.318637	0.0131824	0.0370282	41.3232	70.998	60.3674	98.9802	98.8185	106.243	WP_001986121.1	catB	muconate cycloisomerase	Muconate and chloromuconate cycloisomerases family protein (EC 5.5.1.-) (Muconate cycloisomerase) (Muconate cycloisomerase 1) (EC 5.5.1.1)
ACX60_RS05145	188.745	0.736999	0.297626	0.0132767	0.037265	112.008	186.544	123.871	245.156	299.151	165.739	WP_001186266.1			Uncharacterized protein
ACX60_RS18830	123.007	0.755394	0.305587	0.013438	0.0376892	66.3346	111.369	94.0791	122.578	194.942	148.74
ACX60_RS16780	1063.85	0.487929	0.197973	0.0137155	0.0384387	939.559	803.252	906.296	1345.74	1107.67	1280.58	WP_000865993.1	algR	two-component system, LytTR family, response regulator AlgR	Response regulator
ACX60_RS05525	73.2617	0.771812	0.313334	0.0137692	0.0385599	54.3726	51.5083	54.8795	105.535	92.53	80.7448	WP_000277159.1			Trypsin
ACX60_RS11135	65.6231	1.06819	0.433818	0.0138049	0.0386308	35.8859	52.9005	34.4957	55.0618	164.398	50.9967	WP_000418066.1	ABC.PA.P	polar amino acid transport system permease protein	Amino ABC transporter, permease, 3-TM region, His/Glu/Gln/Arg/opine family domain protein
ACX60_RS15320	461.088	0.620532	0.252254	0.0138955	0.0388552	333.848	444.085	308.109	527.02	711.493	441.971	WP_000130927.1	tcdA	tRNA threonylcarbamoyladenosine dehydratase	ThiF family protein
ACX60_RS15975	555.029	-0.540743	0.220008	0.0139778	0.039056	593.749	751.743	631.898	394.61	431.208	526.966	WP_000967571.1			Uncharacterized protein
ACX60_RS11250	160.746	0.855806	0.348259	0.0139953	0.0390756	84.8213	139.212	114.463	179.606	328.796	117.576	WP_000781114.1			Lipase
ACX60_RS01610	34.5319	1.05142	0.428672	0.0141779	0.0395171	13.0494	26.4502	25.8718	55.0618	48.5109	38.2475	WP_000289091.1	bfd	bacterioferritin-associated ferredoxin	BFD-like [2Fe-2S] binding domain protein
ACX60_RS05475	2080.57	-0.514234	0.209673	0.0141846	0.0395171	2706.67	2512.77	2139.52	1826.87	1395.14	1902.46	WP_001009533.1			Uncharacterized protein
ACX60_RS11640	753.988	-0.524651	0.213922	0.0141853	0.0395171	900.411	904.876	867.88	494.245	646.812	709.704	WP_049594841.1	impL, vasK, icmF	type VI secretion system protein ImpL	Type VI secretion protein
ACX60_RS10645	151.115	-0.685121	0.279403	0.0142031	0.0395369	209.878	193.504	159.151	97.6692	147.329	99.1603	WP_000713973.1			Acyltransferase family protein
ACX60_RS07770	187.656	0.612292	0.249944	0.0142969	0.0397682	135.932	175.407	132.495	213.692	248.843	219.569	WP_001084794.1	nasA	assimilatory nitrate reductase catalytic subunit	Nitrate reductase
ACX60_RS13985	4572.26	-0.577405	0.235809	0.0143406	0.0398601	6608.45	3851.99	6014.79	3564.6	3213.4	4180.31	WP_000896934.1	minE	cell division topological specificity factor	Cell division topological specificity factor
ACX60_RS01135	11.398	1.66451	0.679948	0.0143655	0.0398993	5.43726	8.3527	0	18.3539	20.662	15.5823	WP_009517923.1			TetR family transcriptional regulator
ACX60_RS16300	17915.4	-0.48185	0.196961	0.014428	0.040043	23274.7	21742.1	17740.2	13266.6	15513.6	15954.9	WP_001229357.1	RP-S15, MRPS15, rpsO	small subunit ribosomal protein S15	30S ribosomal protein S15
ACX60_RS17095	11654.9	0.513288	0.209915	0.0144765	0.0401476	10617.9	8333.21	9763.06	13520.3	11336.3	16358.6	WP_000411991.1	ACSL, fadD	long-chain acyl-CoA synthetase	AMP-binding enzyme family protein
ACX60_RS10210	72.003	0.902702	0.369438	0.0145478	0.0403154	28.2738	72.3901	47.0396	74.7268	93.4284	116.159	WP_000930606.1			4-hydroxyacetophenone monooxygenase
ACX60_RS16825	1601.04	0.543734	0.222557	0.0145609	0.0403216	1645.32	1056.62	1190.1	1737.07	1891.93	2085.2	WP_001072861.1	thiC	phosphomethylpyrimidine synthase	Phosphomethylpyrimidine synthase (EC 4.1.99.17) (Hydroxymethylpyrimidine phosphate synthase) (HMP-P synthase) (HMP-phosphate synthase) (HMPP synthase) (Thiamine biosynthesis protein ThiC)
ACX60_RS15605	1804.12	0.564621	0.231134	0.0145725	0.0403238	1680.11	1009.29	1655.79	2057.61	2260.25	2161.69	WP_000537688.1	pilF	type IV pilus assembly protein PilF	Type IV pilus biogenesis/stability protein PilW
ACX60_RS09260	261.407	-0.625039	0.255918	0.0145925	0.040349	275.125	348.029	333.981	215.003	246.148	150.157	WP_001047843.1	hypT, qseD	LysR family transcriptional regulator, hypochlorite-specific transcription factor HypT	LysR family transcriptional regulator
ACX60_RS12220	6811.26	0.512761	0.210063	0.0146472	0.0404701	5721.09	4535.52	6526.74	8381.85	6955.03	8747.35	WP_001037895.1			Uncharacterized protein
ACX60_RS10700	63.5388	0.825763	0.338447	0.0146929	0.0405664	46.7605	37.5872	50.9595	99.6357	75.4614	70.8288	WP_000753091.1			FMN-dependent oxidoreductase, nitrilotriacetate monooxygenase family protein (EC 1.-.-.-)
ACX60_RS14730	1277.01	-0.661231	0.271217	0.0147681	0.0407439	1867.16	1112.3	1734.19	1033.06	660.287	1255.09	WP_001033438.1			Amidohydrolase
ACX60_RS18105	1960.63	-0.522825	0.214521	0.0148024	0.0408082	2538.11	2054.77	2358.25	1676.76	1270.27	1865.63	WP_049594871.1			Low temperature requirement protein A
ACX60_RS04320	11.5651	1.50039	0.61635	0.0149201	0.041102	5.43726	2.78423	7.05593	19.0094	15.2719	19.8321	WP_074031652.1
ACX60_RS11090	21.0229	1.26226	0.51871	0.0149552	0.0411684	10.8745	16.7054	7.83993	32.7749	39.5274	18.4155	WP_000992239.1			Rhodanese
ACX60_RS02150	27656.1	-0.652913	0.268621	0.0150735	0.0414631	43937.4	20152.3	37797.9	21432.8	17776.5	24839.6	WP_001062685.1	RP-L24, MRPL24, rplX	large subunit ribosomal protein L24	50S ribosomal protein L24
ACX60_RS17865	242.366	0.580155	0.23874	0.0150957	0.0414938	176.167	231.091	174.046	308.74	269.505	294.648	WP_001081729.1	plc	phospholipase C	Phospholipase C, phosphocholine-specific
ACX60_RS05855	2963.98	-0.488064	0.200892	0.0151206	0.0415313	3681.03	3900.71	2821.59	2428.62	2385.12	2566.83	WP_000167018.1	metF, MTHFR	methylenetetrahydrofolate reductase (NADPH)	Methylenetetrahydrofolate reductase (EC 1.5.1.20)
ACX60_RS11500	69.9865	0.806141	0.332042	0.0151894	0.0416896	43.4981	52.9005	54.0955	74.0713	113.192	82.1614	WP_000214022.1			Sugar (And other) transporter family protein
ACX60_RS09910	166.945	-0.680163	0.280219	0.0152136	0.0417252	166.38	256.15	199.134	130.444	151.821	97.7437	WP_005135355.1	TC.FEV.OM	iron complex outermembrane recepter protein	TonB-dependent receptor
ACX60_RS07935	1447.66	-0.606815	0.250067	0.0152408	0.0417691	1589.86	1898.85	1774.96	938.018	1601.76	882.526	WP_000194641.1	dxr	1-deoxy-D-xylulose-5-phosphate reductoisomerase	1-deoxy-D-xylulose 5-phosphate reductoisomerase (DXP reductoisomerase) (EC 1.1.1.267) (1-deoxyxylulose-5-phosphate reductoisomerase) (2-C-methyl-D-erythritol 4-phosphate synthase)
ACX60_RS12090	272.294	0.796897	0.328443	0.0152542	0.0417749	98.9582	311.834	179.534	354.624	380.002	308.813	WP_001283229.1	xseA	exodeoxyribonuclease VII large subunit	Exodeoxyribonuclease 7 large subunit (EC 3.1.11.6)
ACX60_RS18090	2168.22	0.443002	0.182886	0.0154233	0.042207	1764.94	1894.67	1842.38	2500.72	2342	2664.58	WP_000994663.1	purE	5-(carboxyamino)imidazole ribonucleotide mutase	N5-carboxyaminoimidazole ribonucleotide mutase (N5-CAIR mutase) (EC 5.4.99.18) (5-(carboxyamino)imidazole ribonucleotide mutase)
ACX60_RS08035	127.733	0.678734	0.28043	0.0155063	0.0424028	91.346	108.585	92.5111	127.167	189.552	157.24	WP_005135159.1			Serine protease
ACX60_RS02850	2183.66	-0.525642	0.217237	0.0155345	0.0424177	2512.02	2927.62	2312.78	2155.93	1442.75	1750.89	WP_000619820.1			Rhodanese-like domain protein
ACX60_RS03345	895.061	0.498458	0.206	0.0155333	0.0424177	686.182	865.897	667.962	966.859	1077.12	1106.35	WP_001114566.1	mutM, fpg	formamidopyrimidine-DNA glycosylase	Formamidopyrimidine-DNA glycosylase (Fapy-DNA glycosylase) (EC 3.2.2.23) (DNA-(apurinic or apyrimidinic site) lyase MutM) (AP lyase MutM) (EC 4.2.99.18)
ACX60_RS08100	553.233	0.659304	0.272789	0.0156535	0.0426798	434.981	336.892	504.107	839.037	436.598	767.784	WP_000949688.1			Uncharacterized protein
ACX60_RS10625	54.8771	-0.864715	0.357741	0.0156423	0.0426798	78.2966	62.6453	74.4793	49.8178	31.4422	32.5812	WP_005135377.1			Integrase
ACX60_RS06200	260.056	-0.611174	0.252947	0.0156828	0.0427284	271.863	350.814	326.141	236.635	221.892	152.99	WP_000902244.1	rnz	ribonuclease Z	Ribonuclease Z (RNase Z) (EC 3.1.26.11) (tRNA 3 endonuclease) (tRNase Z)
ACX60_RS05005	155.815	0.765981	0.317185	0.0157381	0.0428164	100.046	143.388	99.5671	144.865	288.37	158.656	WP_000855164.1			Uncharacterized protein
A1S_3466	456.117	0.590186	0.244382	0.0157348	0.0428164	301.224	451.046	336.333	534.886	658.491	454.721
ACX60_RS10325	292.789	-0.714429	0.296137	0.0158437	0.0430606	297.962	432.948	368.477	182.884	324.304	150.157	WP_000669684.1	exbD	biopolymer transport protein ExbD	Biopolymer transport ExbD/TolR family protein
ACX60_RS16975	3120.58	0.460854	0.191041	0.015851	0.0430606	2865.44	2308.13	2685.18	3496.43	3441.58	3926.75	WP_049594866.1	amt, AMT, MEP	ammonium transporter, Amt family	Ammonium transporter
ACX60_RS12175	42.4299	1.0754	0.446618	0.016046	0.0435585	27.1863	40.3714	12.5439	51.1288	80.8515	42.4973	WP_000381292.1	benK	MFS transporter, AAHS family, benzoate transport protein	MFS transporter
ACX60_RS09940	14684.3	-0.534037	0.221888	0.0160934	0.0436552	19239.2	15115.6	17896.2	14348.2	9012.25	12494.2	WP_000126961.1	aceB, glcB	malate synthase	Malate synthase G (EC 2.3.3.9)
ACX60_RS17365	392.962	0.609802	0.253467	0.0161353	0.0437371	277.3	318.795	331.629	368.39	632.438	429.222	WP_001989473.1	rhtB	homoserine/homoserine lactone efflux protein	Threonine transporter RhtB
ACX60_RS16980	2725.04	-0.832366	0.346233	0.016214	0.0439183	5005.54	1568.92	3991.31	2458.77	1122.94	2202.77	WP_000780326.1	glnK	nitrogen regulatory protein P-II 2	Nitrogen regulatory P-II family protein
ACX60_RS18680	1475.78	0.482174	0.200839	0.0163594	0.04428	1418.04	1113.69	1151.69	1744.94	1564.93	1861.38
ACX60_RS10230	3835.58	-0.575687	0.239959	0.0164351	0.0444526	4830.46	3916.03	5073.22	4111.28	2730.98	2351.51	WP_000205997.1	ihfB, himD	integration host factor subunit beta	Integration host factor subunit beta
ACX60_RS15520	635.845	-0.483574	0.202055	0.0166988	0.0451328	796.015	659.864	771.449	504.078	525.535	558.131	WP_000032765.1			Outer-membrane lipoprotein carrier protein
ACX60_RS03815	511.759	-0.479754	0.200555	0.0167507	0.0452402	572	627.845	591.915	407.72	444.683	426.389	WP_000369287.1			Heavy-metal-binding family protein
ACX60_RS08620	107.577	-0.733815	0.307074	0.0168621	0.045508	158.768	143.388	105.055	100.947	66.4779	70.8288	WP_001060808.1	K13875, araC	L-arabonate dehydrase	Dihydroxy-acid dehydratase
ACX60_RS16085	726.656	0.573796	0.240353	0.0169723	0.0457511	673.133	587.474	482.156	657.464	910.029	1049.68	WP_000054126.1	gph	phosphoglycolate phosphatase	HAD hydrolase, IA, variant 1 family protein
ACX60_RS17310	55016	-0.630575	0.264147	0.0169767	0.0457511	92038.7	43088.8	66282.7	41489.1	36008.6	51187.9	WP_001284971.1	ATPF1G, atpG	F-type H+-transporting ATPase subunit gamma	ATP synthase gamma chain (ATP synthase F1 sector gamma subunit) (F-ATPase gamma subunit)
ACX60_RS18630	26.4832	1.1771	0.493208	0.0170043	0.0457922	5.43726	23.666	17.2478	36.7079	40.4257	35.4144
ACX60_RS18065	44.5112	1.05786	0.443552	0.0170804	0.0459637	14.1369	41.7635	28.2237	51.1288	90.7333	41.0807	WP_000714217.1			Peptidase
ACX60_RS01140	37.5608	-1.05937	0.444443	0.0171449	0.0460374	61.9848	40.3714	54.0955	34.7414	24.2554	9.91603	WP_000455804.1			Alkyl hydroperoxide reductase AhpD (EC 1.11.1.15)
ACX60_RS02390	2254.06	0.489659	0.205425	0.0171425	0.0460374	1705.13	2135.51	1770.26	2554.48	3057.08	2301.93	WP_000877281.1	E3.1.27.1	ribonuclease T2	Ribonuclease T2 family protein
ACX60_RS11570	568.309	-0.525102	0.22028	0.0171351	0.0460374	577.437	703.019	735.385	391.332	521.043	481.636	WP_000204287.1	K09927	uncharacterized protein	Winged helix-turn-helix domain-containing protein
ACX60_RS06860	156.339	0.707348	0.296862	0.0171839	0.046109	101.133	147.564	105.839	188.128	255.131	140.241	WP_000891208.1	kdpA	K+-transporting ATPase ATPase A chain	Potassium-transporting ATPase potassium-binding subunit (ATP phosphohydrolase [potassium-transporting] A chain) (Potassium-binding and translocating subunit A) (Potassium-translocating ATPase A chain)
ACX60_RS13650	17.0606	1.40217	0.588769	0.0172405	0.0462275	8.69962	12.5291	4.70396	43.9184	19.7637	12.7492	WP_000118514.1			Rieske domain protein
ACX60_RS09035	55.1508	-0.982814	0.413119	0.0173593	0.0465124	71.7719	59.861	91.7271	55.0618	17.0686	35.4144	WP_001101308.1			Transcriptional regulator
ACX60_RS12335	464.968	-0.582746	0.245083	0.0174189	0.0466385	568.738	664.04	446.092	294.319	438.395	378.226	WP_001188821.1	GAPDH, gapA	glyceraldehyde 3-phosphate dehydrogenase	Erythrose-4-phosphate dehydrogenase
ACX60_RS15050	1429.1	-0.460829	0.19385	0.0174427	0.0466687	1819.31	1644.09	1510.75	1141.88	1145.4	1313.17	WP_000785635.1			Mechanosensitive ion channel family protein
ACX60_RS18580	46.6441	1.11836	0.470506	0.0174573	0.0466741	25.0114	37.5872	21.9518	26.8754	113.192	55.2464
ACX60_RS02270	1160.19	-0.630515	0.265524	0.0175676	0.0469353	1621.39	1321.12	1302.21	795.775	621.658	1299	WP_000745518.1	K07070	uncharacterized protein	Uncharacterized protein
ACX60_RS10990	77.1436	0.738985	0.311267	0.0175908	0.0469635	64.1597	47.332	59.5834	92.4252	108.7	90.6608	WP_000146923.1	mdcH	malonate decarboxylase epsilon subunit	Malonyl CoA-acyl carrier protein transacylase (EC 2.3.1.39)
ACX60_RS02010	1560.68	-0.529219	0.224015	0.0181559	0.0484374	2102.05	1712.3	1732.62	1567.3	998.965	1250.84	WP_001084310.1	ppnN	pyrimidine/purine-5'-nucleotide nucleosidase	Cytokinin riboside 5'-monophosphate phosphoribohydrolase (EC 3.2.2.n1)
ACX60_RS16845	5676.1	-0.41666	0.176397	0.0181734	0.0484493	6168.03	6710.01	6618.47	4955.56	4714.54	4890.02	WP_049594864.1	gluQ	glutamyl-Q tRNA(Asp) synthetase	Glutamyl-Q tRNA(Asp) synthetase (Glu-Q-RSs) (EC 6.1.1.-)
ACX60_RS07070	3466.77	-0.460629	0.195374	0.0183896	0.0489906	4661.91	3686.33	3720.83	3157.53	2767.82	2806.24	WP_000874704.1	yiaY	alcohol dehydrogenase	Iron-containing alcohol dehydrogenase family protein
ACX60_RS06060	3232.63	-1.60092	0.679226	0.0184245	0.0490484	4353.07	5709.07	5436.21	694.172	406.953	2796.32	WP_000845865.1	K08303	putative protease	U32 family peptidase
ACX60_RS14745	75.7717	0.726655	0.308352	0.0184442	0.0490658	58.7224	50.1162	60.3674	95.7027	103.31	86.4111	WP_000383636.1	citA, tcuC	MFS transporter, MHS family, citrate/tricarballylate:H+ symporter	Sugar (And other) transporter family protein
ACX60_RS14705	3627.91	-0.675315	0.287427	0.0187977	0.0499704	4127.97	2892.82	6433.44	2601.67	2075.19	3636.35	WP_000031355.1			Uncharacterized protein
ACX60_RS09375	400.557	-0.511163	0.217803	0.0189302	0.0502149	440.418	466.359	508.811	300.218	377.307	310.23	WP_001096437.1			Fis family transcriptional regulator
ACX60_RS10800	1919.28	-0.476662	0.203071	0.0189117	0.0502149	2372.82	1926.69	2414.7	1832.77	1464.31	1504.4	WP_000078703.1	alaA	alanine-synthesizing transaminase	DegT/DnrJ/EryC1/StrS aminotransferase family protein
ACX60_RS14505	660.56	0.461568	0.196652	0.0189187	0.0502149	586.137	554.063	523.707	766.933	805.82	726.703	WP_000071495.1	K07007	uncharacterized protein	Uncharacterized protein
ACX60_RS04770	9.13599	1.61931	0.690416	0.0190058	0.0503796	3.26236	4.17635	3.13597	12.4545	6.28845	25.4984	WP_049594878.1			Transposase
A1S_3461	1045.52	0.457704	0.195283	0.0190883	0.0505622	839.513	968.914	828.68	1111.72	1272.06	1252.25
ACX60_RS08990	47.4488	1.02618	0.438506	0.0192753	0.0510214	11.962	52.9005	26.6558	70.7938	62.8845	59.4962	WP_005135229.1	emrB	MFS transporter, DHA2 family, multidrug resistance protein	MFS transporter
ACX60_RS03090	1104.74	0.437912	0.187227	0.019339	0.0511535	986.319	941.071	881.992	1243.48	1303.51	1272.08	WP_005119692.1	baeS, smeS	two-component system, OmpR family, sensor histidine kinase BaeS	Histidine kinase (Two-component sensor histidine kinase)
ACX60_RS15850	470.498	-0.484837	0.20741	0.0194094	0.0512667	566.563	527.612	554.283	372.978	363.832	437.722	WP_000056618.1			Transcriptional regulator, TetR family
ACX60_RS18710	1024.19	0.573731	0.245435	0.0194076	0.0512667	941.734	718.333	795.753	1341.8	851.636	1495.9
ACX60_RS00020	14869.7	0.444012	0.190026	0.0194611	0.0512963	13355	12366.2	11991.2	15342.6	16480.2	19683.3	WP_000093728.1	gyrB	DNA gyrase subunit B	DNA gyrase subunit B (EC 5.99.1.3)
ACX60_RS02535	2092.87	0.47227	0.202122	0.019462	0.0512963	1848.67	1857.08	1539.76	2070.72	2549.52	2691.49	WP_000284347.1	ksgA	16S rRNA (adenine1518-N6/adenine1519-N6)-dimethyltransferase	Ribosomal RNA small subunit methyltransferase A (EC 2.1.1.182) (16S rRNA (adenine(1518)-N(6)/adenine(1519)-N(6))-dimethyltransferase) (16S rRNA dimethyladenosine transferase) (16S rRNA dimethylase) (S-adenosylmethionine-6-N', N'-adenosyl(rRNA) dimethyltransferase)
ACX60_RS10495	316.318	-0.604195	0.258544	0.0194436	0.0512963	353.422	375.872	417.868	243.845	179.67	327.229	WP_000248287.1	yhfA	putative redox protein	OsmC-like family protein
ACX60_RS06530	68.87	-0.757227	0.324298	0.0195449	0.0514784	88.0836	89.0955	85.4552	62.2723	45.8158	42.4973	WP_000174421.1			Acetyltransferase (GNAT family N-acetyltransferase)
ACX60_RS17995	168.223	0.979497	0.419854	0.019651	0.0517211	57.635	174.015	98.7831	137.655	412.343	128.908	WP_049594894.1			Ankyrin repeat domain-containing protein
ACX60_RS10925	607.942	0.841805	0.360949	0.0196902	0.0517876	517.627	451.046	315.165	577.494	1409.51	376.809	WP_000105187.1	tauA	taurine transport system substrate-binding protein	Taurine ABC transporter substrate-binding protein (Taurine-binding periplasmic protein)
ACX60_RS12810	50.5523	1.00174	0.429824	0.0197752	0.0519746	15.2243	48.7241	33.7117	43.2629	74.563	87.8277	WP_000041306.1			Outer membrane porin, OprD family protein
ACX60_RS04150	2037.52	-0.585528	0.251376	0.0198436	0.0521175	2904.59	1978.2	2479.77	1983.54	1104.07	1774.97	WP_001229846.1	folD	methylenetetrahydrofolate dehydrogenase (NADP+) / methenyltetrahydrofolate cyclohydrolase	Bifunctional protein FolD [Includes: Methenyltetrahydrofolate cyclohydrolase (EC 3.5.4.9); Methylenetetrahydrofolate dehydrogenase (EC 1.5.1.5)]
ACX60_RS13740	1064.18	0.474199	0.204525	0.02042	0.0535936	896.061	896.524	872.584	1384.41	1022.32	1313.17	WP_001286300.1	betB, gbsA	betaine-aldehyde dehydrogenase	NAD/NADP-dependent betaine aldehyde dehydrogenase (BADH) (EC 1.2.1.8)
ACX60_RS09080	16.9778	1.37615	0.594685	0.0206631	0.0541932	1.08745	12.5291	11.7599	27.5309	30.5439	18.4155
ACX60_RS02965	196.985	-0.541937	0.234248	0.0206942	0.0542367	225.103	238.052	239.902	159.286	167.991	151.574	WP_000428610.1			Uncharacterized protein
ACX60_RS00440	30325.5	-0.44771	0.193925	0.0209617	0.054899	40834.9	30256.3	34069.2	24876.8	24844.8	27070.8	WP_009517977.1	glmS, GFPT	glucosamine---fructose-6-phosphate aminotransferase (isomerizing)	Glutamine--fructose-6-phosphate aminotransferase [isomerizing] (EC 2.6.1.16) (D-fructose-6-phosphate amidotransferase) (GFAT) (Glucosamine-6-phosphate synthase) (Hexosephosphate aminotransferase) (L-glutamine--D-fructose-6-phosphate amidotransferase)
ACX60_RS01585	5366.39	0.460111	0.19952	0.0211053	0.0552361	4372.65	4290.51	4855.27	7224.9	5222.11	6232.93	WP_001246375.1	K06872	uncharacterized protein	Repair family protein
ACX60_RS18690	14525.8	0.483201	0.209649	0.0211775	0.0553862	13770.4	11455.7	11011.2	18542.7	13515.7	18858.9
ACX60_RS02250	2163.17	0.509677	0.221689	0.0215014	0.0561936	2019.4	1471.47	1843.95	2934.66	2019.49	2690.08	WP_000049106.1			Uncharacterized protein
ACX60_RS10575	84.3889	-0.713492	0.311678	0.0220678	0.0576334	104.395	114.154	97.9991	49.8178	79.0548	60.9127	WP_000898893.1			Gram-negative pili assembly chaperone, C-terminal domain protein
ACX60_RS17245	3709.32	0.468149	0.204527	0.0220834	0.0576338	3309.12	3516.49	2489.18	4380.69	4550.14	4010.32	WP_001196539.1	PDF, def	peptide deformylase	Peptide deformylase (PDF) (EC 3.5.1.88) (Polypeptide deformylase)
ACX60_RS02740	229.875	0.705581	0.308535	0.0222031	0.0579055	119.62	225.523	174.83	242.534	404.257	212.486	WP_002037196.1	pcoD	copper resistance protein D	Copper resistance D family protein
ACX60_RS18320	1805.01	0.458943	0.200828	0.0222977	0.0581115	1465.89	1605.11	1478.61	1850.47	2472.26	1957.71
ACX60_RS11150	44.5512	0.915122	0.400504	0.0223173	0.0581218	26.0989	45.9399	19.5998	62.9278	57.4944	55.2464	WP_000107131.1			Bacterial regulatory s, luxR family protein
ACX60_RS07940	1642.17	-0.522984	0.228962	0.0223625	0.0581582	1941.1	1880.75	2005.45	1274.94	1736.51	1014.27	WP_000992586.1	rseP	regulator of sigma E protease	Zinc metalloprotease (EC 3.4.24.-)
ACX60_RS13800	22.2705	1.14027	0.49916	0.0223493	0.0581582	8.69962	11.1369	18.8158	30.1529	25.1538	39.6641	WP_001046199.1			Porin
ACX60_RS00115	931.935	0.660152	0.289363	0.0225248	0.0585393	960.22	463.575	722.841	1124.18	802.227	1518.57	WP_001097630.1			Uncharacterized protein
ACX60_RS10885	207.887	-0.752361	0.33	0.0226145	0.0587314	370.821	165.662	252.446	205.171	98.8185	154.407	WP_001043284.1			Hydrolase
ACX60_RS17620	159.229	0.646071	0.2836	0.02272	0.0589643	109.833	122.506	137.983	258.922	168.89	157.24	WP_001130507.1	rluA	tRNA pseudouridine32 synthase / 23S rRNA pseudouridine746 synthase	RNA pseudouridylate synthase family protein
ACX60_RS08790	7.49933	-1.57443	0.691898	0.0228749	0.0593247	10.8745	12.5291	12.5439	2.62199	3.5934	2.83315
ACX60_RS05870	569.729	-0.539666	0.237236	0.0229172	0.0593517	749.255	573.552	708.729	565.695	359.34	461.804	WP_000043121.1	pcaC	4-carboxymuconolactone decarboxylase	Carboxymuconolactone decarboxylase family protein
ACX60_RS07890	2833.21	-0.474474	0.208559	0.0229055	0.0593517	3676.68	2767.53	3458.98	1992.71	2498.31	2605.08	WP_001207983.1	OTC, argF, argI	ornithine carbamoyltransferase	Ornithine carbamoyltransferase (OTCase) (EC 2.1.3.3)
ACX60_RS18120	248.489	-0.542818	0.238795	0.023017	0.0595688	272.951	274.247	340.253	223.525	205.722	174.239	WP_001256729.1			Uncharacterized protein
ACX60_RS10890	133.815	-0.736457	0.324299	0.023152	0.0598764	97.8707	236.66	170.91	95.7027	89.835	111.909	WP_000375410.1			HTH-type transcriptional regulator DmlR (LysR family transcriptional regulator) (Transcriptional regulator) (Transcriptional regulator, LysR family)
ACX60_RS05180	1187.47	-0.435419	0.191888	0.02326	0.060114	1468.06	1252.91	1380.61	934.74	1050.17	1038.35	WP_000706554.1	rluE	23S rRNA pseudouridine2457 synthase	Pseudouridine synthase (EC 5.4.99.-)
ACX60_RS13255	379.722	-0.499696	0.220241	0.023277	0.060116	499.141	442.693	395.132	291.041	301.846	348.478	WP_000279329.1	NTH	endonuclease III	Endonuclease III (EC 4.2.99.18) (DNA-(apurinic or apyrimidinic site) lyase)
ACX60_RS13550	1484.92	-0.512251	0.225832	0.0233118	0.0601641	1651.84	1752.68	1846.3	1422.43	884.875	1351.41	WP_000737519.1	galM, GALM	aldose 1-epimerase	Aldose 1-epimerase (EC 5.1.3.3) (Galactose mutarotase)
ACX60_RS04775	33.3662	0.992202	0.438323	0.0235969	0.0608577	13.0494	29.2345	22.7358	38.0189	57.4944	39.6641
ACX60_RS11750	165.126	0.608686	0.269186	0.0237462	0.0612005	97.8707	139.212	152.879	222.214	195.84	182.738	WP_000475267.1	E6.3.4.6	urea carboxylase	Urea carboxylase
ACX60_RS08220	1492.48	-0.499789	0.221098	0.0237911	0.0612737	2252.11	1545.25	1461.36	1255.93	1236.13	1204.09	WP_000246666.1			PfkB carbohydrate kinase family protein
ACX60_RS13360	145.81	0.64022	0.283289	0.0238242	0.061274	92.4335	108.585	137.199	144.865	214.706	177.072	WP_000462909.1			Uncharacterized protein
ACX60_RS18110	552.988	-0.567424	0.251057	0.0238125	0.061274	662.259	776.801	551.931	469.337	541.705	315.896	WP_000051334.1	bcrC	undecaprenyl-diphosphatase	Undecaprenyl-diphosphatase
ACX60_RS09795	1950.04	0.50163	0.222276	0.0240214	0.0617385	2091.17	1374.02	1361.01	2289	2358.17	2226.86	WP_000581597.1	iscA	iron-sulfur cluster assembly protein	Iron-binding protein IscA
ACX60_RS01540	164.58	-0.607058	0.269177	0.0241182	0.0618617	195.741	249.189	154.447	124.545	127.566	135.991	WP_000695065.1	pilP	type IV pilus assembly protein PilP	Pilus assembly, PilP family protein
ACX60_RS07245	141.415	-0.650695	0.288528	0.0241192	0.0618617	228.365	153.133	139.551	117.334	92.53	117.576	WP_000775746.1	mgtC	putative Mg2+ transporter-C (MgtC) family protein	Methyltransferase
ACX60_RS18305	1607.82	-0.444647	0.197146	0.0241067	0.0618617	1751.89	2051.98	1768.69	1533.21	1237.93	1303.25
ACX60_RS09105	31.892	1.02712	0.455565	0.0241579	0.0619181	20.6616	11.1369	27.4397	30.1529	46.7142	55.2464	WP_000373595.1			Uncharacterized protein
ACX60_RS14655	808.023	0.488741	0.216899	0.0242395	0.0620845	594.836	658.471	756.553	1045.52	777.073	1015.68	WP_000470131.1			Uncharacterized protein
ACX60_RS14180	1495.29	0.568948	0.252596	0.0242969	0.0621887	970.008	1596.76	1027.81	1391.62	2179.4	1806.13	WP_000007423.1	hemA	glutamyl-tRNA reductase	Glutamyl-tRNA reductase (GluTR) (EC 1.2.1.70)
A1S_3472	978.349	0.470458	0.208976	0.0243697	0.0623321	739.468	810.212	903.16	1253.97	954.946	1208.34
ACX60_RS06000	399.661	0.546701	0.243428	0.0247143	0.0631701	254.464	423.204	293.997	472.614	500.381	453.304	WP_000782590.1			Triacylglycerol lipase
ACX60_RS02805	990.745	-0.505072	0.224977	0.0247688	0.0632658	1394.11	975.874	1125.81	709.249	970.218	769.2	WP_001086231.1			Ferrous iron transport protein B
ACX60_RS01120	187.791	0.63501	0.283269	0.0249796	0.0636883	134.844	186.544	116.815	202.549	191.349	294.648
ACX60_RS04990	1114.35	-0.444419	0.198223	0.0249608	0.0636883	1162.49	1275.18	1421.38	893.444	893.858	1039.77	WP_000095056.1	miaE	tRNA-(ms[2]io[6]A)-hydroxylase	Putative tRNA-(Ms(2)io(6)a)-hydroxylase
ACX60_RS11040	163.386	-0.563387	0.251329	0.0249855	0.0636883	204.441	169.838	212.462	136.999	134.752	121.825	WP_000060343.1			Amino acid acetyltransferase (N-acetyltransferase)
ACX60_RS06150	685.343	-0.558845	0.249981	0.0253814	0.064653	906.935	684.922	863.176	517.843	409.648	729.536	WP_000881864.1	ACADL	long-chain-acyl-CoA dehydrogenase	Acyl-CoA dehydrogenase
ACX60_RS01005	3954.56	-0.490785	0.219579	0.0254095	0.0646802	5948.36	4046.89	3899.58	3098.54	3168.48	3565.52	WP_004833586.1	K09799	uncharacterized protein	Uncharacterized protein
ACX60_RS03705	2945.74	-0.545521	0.244177	0.0254752	0.0647887	4207.35	2791.2	3522.48	2630.51	1699.68	2823.23	WP_000011487.1	prpF	2-methylaconitate isomerase	Putative methylaconitate Delta-isomerase PrpF
ACX60_RS16590	172.246	0.677749	0.303387	0.0254869	0.0647887	117.445	179.583	98.7831	196.649	276.692	164.323	WP_001255243.1			Uncharacterized protein
ACX60_RS05675	48.9112	-0.941136	0.421614	0.0256004	0.0650011	65.2471	90.4876	41.5516	30.1529	47.6125	18.4155	WP_005134939.1			Phosphopantetheinyl transferase
ACX60_RS08065	36.1115	-1.18036	0.5288	0.0256054	0.0650011	21.749	54.2926	79.1833	15.732	38.629	7.08288	WP_001129188.1			Uncharacterized protein
ACX60_RS03800	160.827	0.65433	0.293235	0.0256531	0.0650778	110.92	115.546	145.823	268.754	175.178	148.74	WP_049594806.1			Uncharacterized protein
ACX60_RS03610	3481.59	-0.403647	0.18103	0.025766	0.0653196	3890.9	3989.81	4032.07	2820.61	3249.33	2906.81	WP_001182997.1	mreC	rod shape-determining protein MreC	Cell shape-determining protein MreC (Cell shape protein MreC)
ACX60_RS08195	4924.86	-1.77089	0.794391	0.025798	0.0653562	8772.48	8040.87	8550.22	301.529	233.571	3650.51	WP_000575166.1	cydB	cytochrome bd ubiquinol oxidase subunit II	Cytochrome d ubiquinol oxidase subunit II
ACX60_RS07645	56.8925	-0.832325	0.373636	0.0259048	0.0654483	66.3346	52.9005	100.351	39.3299	31.4422	50.9967	WP_000523932.1			Uncharacterized protein
ACX60_RS08585	45.2911	0.853898	0.383235	0.0258718	0.0654483	36.9734	33.4108	25.0878	73.4158	47.6125	55.2464	WP_000566012.1	pcaI	3-oxoadipate CoA-transferase, alpha subunit	3-oxoadipate CoA-transferase subunit A (EC 2.8.3.6)
ACX60_RS17285	5435.66	-0.453055	0.203362	0.0258923	0.0654483	6076.68	5931.81	6874.05	5258.4	3731.75	4741.28	WP_000194676.1	gpx	glutathione peroxidase	Glutathione peroxidase
ACX60_RS18755	1446.34	0.441723	0.198253	0.0258754	0.0654483	1149.44	1211.14	1308.48	1537.8	1546.06	1925.13
ACX60_RS16400	1108.83	-0.483092	0.21704	0.0260265	0.0657113	1441.96	1300.24	1146.98	910.487	1096.89	756.451	WP_001167533.1	phaG	multicomponent K+:H+ antiporter subunit G	Monovalent cation/proton antiporter, MnhG/PhaG subunit
ACX60_RS06315	1114.49	-0.561726	0.252632	0.0261824	0.0660598	1766.02	977.266	1255.96	945.228	716.883	1025.6	WP_000758320.1	ghrB	glyoxylate/hydroxypyruvate/2-ketogluconate reductase	Bifunctional glyoxylate/hydroxypyruvate reductase B
ACX60_RS04605	2453.86	-0.485723	0.218655	0.0263234	0.0663706	2553.34	2743.86	3313.94	2494.17	1927.86	1689.97	WP_000224630.1	tolQ	biopolymer transport protein TolQ	Protein TolQ
ACX60_RS11300	672.41	-0.441971	0.199004	0.0263564	0.0663713	798.19	746.175	784.777	621.412	566.859	517.05	WP_001230726.1			Bacterial regulatory helix-turn-helix, lysR family protein
ACX60_RS14490	1426.43	0.451788	0.203428	0.0263594	0.0663713	1158.14	1180.52	1267.72	1947.48	1581.1	1423.66	WP_000047790.1			Major Facilitator Superfamily protein
ACX60_RS03220	452.893	0.473988	0.213665	0.0265297	0.0667551	399.095	325.755	408.46	528.331	564.164	491.552	WP_000278744.1			Acetyltransferase family protein
ACX60_RS02695	216.336	0.729762	0.329077	0.0265817	0.0668406	107.658	249.189	127.007	211.07	366.527	236.568	WP_001017139.1			Uncharacterized protein
ACX60_RS01895	14696.8	-0.457187	0.206392	0.0267502	0.067083	20064.6	14987.5	16066.4	11783.2	10959	14320.2	WP_000033892.1	glyS	glycyl-tRNA synthetase beta chain	Glycine--tRNA ligase beta subunit (EC 6.1.1.14) (Glycyl-tRNA synthetase beta subunit) (GlyRS)
ACX60_RS09415	123.191	0.647256	0.292182	0.0267431	0.067083	122.882	91.8797	71.3433	157.32	135.651	160.073	WP_000364555.1	lipA	lipoyl synthase	Lipoyl synthase (EC 2.8.1.8) (Lip-syn) (LS) (Lipoate synthase) (Lipoic acid synthase) (Sulfur insertion protein LipA)
ACX60_RS12820	20.7949	-1.36597	0.616466	0.0267046	0.067083	55.4601	20.8818	18.8158	22.2869	4.49175	2.83315	WP_000372418.1			Acyl-CoA esterase
ACX60_RS17685	2355.86	-0.457209	0.206375	0.0267308	0.067083	2328.24	2551.75	3313.94	1986.16	2082.38	1872.71	WP_000414161.1			Uncharacterized protein
ACX60_RS06165	5362.37	-0.442355	0.199885	0.0268947	0.0673544	6994.49	5409.77	6161.4	4231.89	4186.31	5190.33	WP_000082052.1	tyrC	cyclohexadieny/prephenate dehydrogenase	3-phosphoshikimate 1-carboxyvinyltransferase (EC 2.5.1.19) (5-enolpyruvylshikimate-3-phosphate synthase) (EPSP synthase) (EPSPS)
ACX60_RS16030	23.3145	1.06747	0.482326	0.0268853	0.0673544	15.2243	8.3527	18.8158	29.4974	36.8323	31.1647	WP_001284190.1			DUF2061 domain-containing protein (Membrane protein)
ACX60_RS00735	1722.79	-0.421503	0.190676	0.0270653	0.0676521	1903.04	1879.36	2145	1430.3	1613.44	1365.58	WP_000612365.1	E3.1.11.2, xthA	exodeoxyribonuclease III	Exodeoxyribonuclease III (EC 3.1.11.2)
ACX60_RS05440	892.978	-0.531865	0.240577	0.0270506	0.0676521	1365.84	909.053	902.376	834.449	591.114	755.035	WP_005134928.1	SLC10A7, P7	solute carrier family 10 (sodium/bile acid cotransporter), member 7	Uncharacterized protein
ACX60_RS18705	1827.71	0.484199	0.219042	0.0270681	0.0676521	1508.3	1438.06	1609.54	2502.69	1607.15	2300.52
ACX60_RS10985	25.5981	1.03382	0.467822	0.0271145	0.067677	11.962	15.3133	20.3838	26.2199	38.629	41.0807	WP_000587904.1			Malonate transporter, MadL subunit
ACX60_RS14935	1200.02	0.56639	0.256293	0.0271099	0.067677	1150.52	767.057	968.231	1788.85	982.795	1542.65	WP_000781574.1			Protein FilA
ACX60_RS08895	40.9899	0.876505	0.397199	0.0273339	0.068179	21.749	40.3714	23.5198	58.9948	50.3076	50.9967	WP_000190902.1	garR, glxR	2-hydroxy-3-oxopropionate reductase	2-hydroxy-3-oxopropionate reductase
ACX60_RS01755	156.683	0.565167	0.256159	0.027362	0.0682032	138.106	122.506	116.815	208.448	164.398	189.821	WP_000719504.1			Uncharacterized protein
ACX60_RS01515	697.019	-0.428426	0.194229	0.0273994	0.0682507	817.764	819.957	765.961	618.135	559.672	600.628	WP_000336335.1	rlmA1	23S rRNA (guanine745-N1)-methyltransferase	Methyltransferase (Ribonuclease BN)
ACX60_RS01885	30.7097	-0.953909	0.432651	0.027468	0.0683759	38.0608	52.9005	32.9277	17.6984	24.2554	18.4155	WP_049594796.1			GTP cyclohydrolase
ACX60_RS01530	172.511	-0.602334	0.273276	0.0275159	0.0684492	197.916	167.054	261.07	154.698	114.09	140.241	WP_000201223.1	pilN	type IV pilus assembly protein PilN	Fimbrial assembly family protein
A1S_3467	2042.76	0.403214	0.183122	0.0276736	0.0687954	1718.17	1651.05	1897.26	2311.94	2319.54	2358.6
ACX60_RS03055	1388.71	0.484123	0.220098	0.0278366	0.0691546	1224.47	989.795	1244.98	1467	1398.73	2007.29	WP_001218069.1			Phospholipase
ACX60_RS05215	317.605	-0.512472	0.2332	0.0279805	0.0694655	402.357	329.932	388.86	233.357	238.063	313.063	WP_000784951.1			Phenazine biosynthesis protein PhzF
ACX60_RS06675	190.189	0.685685	0.31215	0.0280452	0.069549	112.008	112.762	205.406	184.85	210.214	315.896	WP_000243524.1			Uncharacterized protein
ACX60_RS16820	293.345	0.552696	0.251618	0.0280515	0.069549	197.916	212.994	297.917	401.82	300.947	348.478	WP_000987368.1			Uncharacterized protein
ACX60_RS15795	2844.26	-0.488745	0.222711	0.0281978	0.0698652	4120.36	2603.26	3265.33	2660.01	2097.65	2318.93	WP_000959085.1	lgt, umpA	phosphatidylglycerol:prolipoprotein diacylglycerol transferase	Prolipoprotein diacylglyceryl transferase (EC 2.4.99.-)
ACX60_RS09775	358.075	-0.59346	0.27062	0.0283096	0.0700956	349.072	583.297	366.909	251.711	356.645	240.818	WP_000005343.1			Uncharacterized protein
ACX60_RS10660	21.008	1.18284	0.539539	0.0283571	0.0701664	3.26236	19.4896	13.3279	25.5644	33.2389	31.1647	WP_000264531.1			DcaP-like protein
ACX60_RS00530	2433.57	0.403098	0.184012	0.0284805	0.0704249	2045.5	2274.72	1956.85	2827.82	2843.28	2653.25	WP_000273191.1	phoR	two-component system, OmpR family, phosphate regulon sensor histidine kinase PhoR	Phosphate regulon sensor kinase PhoR (EC 2.7.3.-)
ACX60_RS02660	342.522	-0.509266	0.232536	0.0285204	0.0704297	444.768	345.245	421.004	331.026	252.436	260.65	WP_000957703.1			Uncharacterized protein
ACX60_RS14130	59.8974	0.914581	0.417565	0.0285044	0.0704297	29.3612	66.8216	25.8718	48.5068	102.412	86.4111	WP_000830709.1			Uncharacterized protein
ACX60_RS09030	298.689	-0.569701	0.260192	0.0285577	0.0704752	393.658	353.598	329.277	317.917	182.365	215.319	WP_000737056.1	hipA	serine/threonine-protein kinase HipA	Toxin HipA
ACX60_RS11860	150.375	-0.620536	0.283503	0.0286103	0.0705582	184.867	133.643	228.926	110.124	108.7	135.991	WP_000760330.1			Uncharacterized protein
ACX60_RS04820	7.65211	1.57065	0.71791	0.0286836	0.0706921	1.08745	2.78423	4.70396	8.52147	8.9835	19.8321
ACX60_RS11965	1986.51	-0.408005	0.186538	0.0287242	0.0707452	2349.98	2426.46	2031.33	1718.06	1713.15	1680.06	WP_000554244.1	lptA	lipopolysaccharide export system protein LptA	Lipopolysaccharide export system protein LptA
ACX60_RS03320	1422.84	-0.450328	0.206039	0.0288415	0.0709872	1868.24	1692.81	1377.48	1099.27	1180.43	1318.83	WP_000070856.1	xanP	xanthine permease XanP	Xanthine permease family protein
ACX60_RS05710	632.073	-0.443316	0.202865	0.0288684	0.0710063	656.821	778.194	754.985	522.432	578.537	501.468	WP_001211238.1			Beta-lactamase (EC 3.5.2.6)
ACX60_RS17125	1195.28	-0.416037	0.190462	0.028936	0.0711255	1254.92	1472.86	1379.04	1073.71	1015.14	976.02	WP_001089658.1	ppnN	pyrimidine/purine-5'-nucleotide nucleosidase	Cytokinin riboside 5'-monophosphate phosphoribohydrolase (EC 3.2.2.n1)
ACX60_RS04305	84.3371	-0.663536	0.30403	0.029075	0.07142	97.8707	112.762	102.703	73.4158	68.2746	50.9967	WP_000120680.1			Molecular chaperone Tir
ACX60_RS16165	131.187	0.674456	0.309315	0.029222	0.0717337	98.9582	115.546	86.2392	115.368	223.689	147.324	WP_000291732.1	crcB, FEX	fluoride exporter	Putative fluoride ion transporter CrcB
ACX60_RS04815	339.33	-0.624046	0.286325	0.0292947	0.0718647	372.996	451.046	419.436	394.61	196.739	201.154	WP_011859944.1			Heteromeric transposase endonuclease subunit TnsA (Transposon Tn7 transposition protein TnsA)
ACX60_RS05050	4259.49	0.493211	0.226607	0.0295174	0.0723635	3933.32	3697.46	2945.46	4783.82	3945.55	6251.35	WP_001004983.1	uvrB	excinuclease ABC subunit B	UvrABC system protein B (Protein UvrB) (Excinuclease ABC subunit B)
ACX60_RS14405	1051.01	-0.408876	0.188006	0.0296445	0.0726272	1174.45	1236.2	1190.88	848.87	903.74	951.939	WP_000624642.1			Cytochrome C assembly family protein
ACX60_RS01175	59.6459	1.04573	0.481498	0.0298687	0.0731282	21.749	76.5665	14.8959	66.2053	120.379	58.0796	WP_000128772.1			HxlR-like helix-turn-helix family protein
ACX60_RS16930	3055.36	0.409564	0.189029	0.0302595	0.0740363	2479.39	2738.29	2640.49	3228.98	3940.16	3304.87	WP_000586912.1	lptF	lipopolysaccharide export system permease protein	Putative permease YjgP/YjgQ family protein
ACX60_RS13670	470.912	-0.569305	0.262794	0.0302843	0.0740483	593.749	473.32	627.978	502.767	265.013	362.643	WP_000070469.1			Enoyl-CoA hydratase
ACX60_RS04675	241.324	0.491822	0.227146	0.0303704	0.07421	199.004	208.818	192.078	265.477	306.337	276.232	WP_001176910.1			Peptide synthetase
ACX60_RS05585	197.371	-0.65719	0.303697	0.0304672	0.0743975	192.479	300.697	238.334	216.97	126.667	109.076	WP_000528180.1			DNA-binding protein
ACX60_RS07800	888.278	-0.40863	0.189023	0.0306333	0.074705	999.369	993.972	1051.33	780.698	776.174	728.12	WP_000799985.1			Molybdenum cofactor synthesis domain protein
ACX60_RS17835	5567.49	-0.502521	0.232435	0.0306193	0.074705	6874.87	5859.42	6899.92	4871.01	3227.77	5671.97	WP_000030395.1	fkpA	FKBP-type peptidyl-prolyl cis-trans isomerase FkpA	Peptidyl-prolyl cis-trans isomerase (EC 5.2.1.8)
ACX60_RS13925	898.343	-1.59498	0.73896	0.030896	0.0752964	1521.35	739.214	2123.05	129.789	96.1234	780.533	WP_000782976.1	K07216	hemerythrin	Hemerythrin-like metal-binding domain protein
ACX60_RS09520	74.299	-0.778945	0.361131	0.0310085	0.0755211	68.5095	100.232	113.679	36.0524	49.4092	77.9116	WP_000800035.1			TonB domain protein
ACX60_RS16310	835.711	0.515732	0.239153	0.0310449	0.0755603	600.274	845.015	611.514	877.712	1239.72	840.029	WP_000369428.1	recD	exodeoxyribonuclease V alpha subunit	RecBCD enzyme subunit RecD (EC 3.1.11.5) (Exonuclease V subunit RecD) (ExoV subunit RecD) (Helicase/nuclease RecBCD subunit RecD)
ACX60_RS01505	5940.48	-0.460775	0.213813	0.0311593	0.0757891	8103.7	5408.38	7173.53	4486.88	4893.31	5577.06	WP_000928089.1	mraY	phospho-N-acetylmuramoyl-pentapeptide-transferase	Phospho-N-acetylmuramoyl-pentapeptide-transferase (EC 2.7.8.13) (UDP-MurNAc-pentapeptide phosphotransferase)
ACX60_RS08985	94.8212	0.697684	0.324241	0.0314173	0.0763666	47.8479	101.625	65.8554	114.712	111.395	127.492
ACX60_RS07915	2252.55	-0.627714	0.292136	0.0316575	0.0769001	4164.94	1620.42	2461.74	1814.42	1433.77	2020.04	WP_000852257.1	pyrH	uridylate kinase	Uridylate kinase (UK) (EC 2.7.4.22) (Uridine monophosphate kinase) (UMP kinase) (UMPK)
ACX60_RS16935	8822.55	-0.455129	0.211938	0.0317563	0.0770898	11357.4	9356.42	9956.71	7401.88	5930.01	8932.92	WP_000673449.1	CARP, pepA	leucyl aminopeptidase	Probable cytosol aminopeptidase (EC 3.4.11.1) (Leucine aminopeptidase) (LAP) (EC 3.4.11.10) (Leucyl aminopeptidase)
ACX60_RS07875	320.249	-0.62171	0.289604	0.0318123	0.0771755	274.038	487.241	410.812	335.615	181.467	232.318	WP_001139838.1			Uncharacterized protein
ACX60_RS06450	71.0683	0.840835	0.391806	0.0318688	0.077262	50.0228	44.5478	53.3115	61.6168	61.0878	155.823	WP_000054914.1	phbC, phaC	polyhydroxyalkanoate synthase	Alpha/beta hydrolase
ACX60_RS00580	915.877	-0.542757	0.253116	0.0320086	0.0774447	1074.4	897.916	1298.29	726.292	965.726	532.632	WP_001240040.1	dsbB	disulfide bond formation protein DsbB	Disulfide bond formation protein B (Disulfide oxidoreductase)
ACX60_RS09825	2748.79	-0.404605	0.188677	0.0319978	0.0774447	3487.46	2972.17	2948.6	2199.2	2368.05	2517.25	WP_000487583.1	mfd	transcription-repair coupling factor (superfamily II helicase)	Transcription-repair-coupling factor (TRCF) (EC 3.6.4.-)
ACX60_RS11635	141.227	-0.613104	0.285954	0.0320274	0.0774447	171.817	153.133	188.942	81.9372	141.041	110.493	WP_000557241.1	impM	type VI secretion system protein ImpM	Uncharacterized protein
ACX60_RS17090	191.906	0.588774	0.27458	0.0320111	0.0774447	144.631	125.291	185.806	197.96	293.76	203.987	WP_001187005.1			Uncharacterized protein
ACX60_RS02460	456.95	0.601193	0.281185	0.0325111	0.0785633	282.738	452.438	348.877	734.813	558.774	364.06	WP_009517740.1			Uncharacterized protein
ACX60_RS08785	164.488	-0.715108	0.334535	0.0325478	0.0786009	119.62	275.639	224.222	121.267	162.601	83.5779	WP_001084622.1			Uncharacterized protein
ACX60_RS06680	252.922	0.511874	0.239522	0.0325927	0.0786581	187.042	214.386	220.302	283.831	257.826	354.144	WP_000772592.1			Transglutaminase-like superfamily protein
ACX60_RS05170	3418.07	-0.421444	0.197359	0.0327272	0.0789315	4497.7	3696.07	3566.38	2804.22	2688.76	3255.29	WP_000903512.1			M61 glycyl aminopeptidase family protein
ACX60_RS13630	100.285	0.627078	0.293746	0.0327802	0.0790082	78.2966	77.9586	79.1833	142.899	128.464	94.9105	WP_000627791.1			Glyoxalase
ACX60_RS11880	20.0552	1.22001	0.572041	0.0329473	0.0793594	4.34981	18.0975	10.9759	15.732	48.5109	22.6652	WP_002005372.1			Uncharacterized protein
ACX60_RS04160	1113.5	-0.49131	0.230418	0.0329859	0.0794009	1384.33	1169.38	1358.66	970.792	677.356	1120.51	WP_001043187.1			Uncharacterized protein
ACX60_RS11700	52.6023	-0.756147	0.354857	0.0331015	0.0796278	65.2471	52.9005	81.5352	38.6744	40.4257	36.831	WP_000043355.1			Uncharacterized protein
ACX60_RS09790	3167.33	0.465967	0.218829	0.0332243	0.0798714	3380.89	2153.61	2420.19	3733.06	3426.31	3889.92	WP_000331712.1	iscU, nifU	nitrogen fixation protein NifU and related proteins	Iron-sulfur cluster assembly scaffold protein IscU
ACX60_RS02275	17758.6	-0.529482	0.248964	0.0334419	0.0803426	21530.5	24046	17574	13640.3	10223.2	19537.4	WP_025467431.1	prlC	oligopeptidase A	Oligopeptidase A
ACX60_RS18695	7756.65	0.465859	0.219135	0.0335113	0.0804575	7279.41	6320.21	5883.08	9562.4	6826.56	10668.2
ACX60_RS12805	27.3619	0.957701	0.450755	0.0336149	0.080654	16.3118	12.5291	24.3038	37.3634	36.8323	36.831	WP_001119794.1	ACADL	long-chain-acyl-CoA dehydrogenase	Acyl-CoA dehydrogenase
ACX60_RS00490	2146.48	0.407802	0.192049	0.0337183	0.0807978	1987.86	1642.7	1891.77	2224.76	2589.04	2542.75	WP_000778126.1			Uncharacterized protein
ACX60_RS17255	333.244	-0.510721	0.240512	0.0337143	0.0807978	347.985	471.928	359.853	253.678	325.203	240.818	WP_049594893.1	smf	DNA processing protein	DNA protecting protein DprA
ACX60_RS16370	1880.87	0.45874	0.216254	0.0338967	0.0811732	1597.47	1715.09	1425.3	1695.77	2315.95	2535.67	WP_000764535.1			ATP-binding protein
ACX60_RS05450	473.472	-0.507528	0.239286	0.0339213	0.0811797	425.194	668.216	579.371	342.17	441.988	383.892	WP_000534828.1			Diguanylate phosphodiesterase
ACX60_RS14570	3827.61	-0.484226	0.228552	0.0341186	0.0815994	5588.42	3421.82	4414.66	3236.85	2705.83	3598.1	WP_000529822.1	nuoK	NADH-quinone oxidoreductase subunit K	NADH-quinone oxidoreductase subunit K (EC 1.6.5.11) (NADH dehydrogenase I subunit K) (NDH-1 subunit K)
ACX60_RS12150	83.4427	0.679095	0.320589	0.0341521	0.081627	56.5475	86.3113	48.6075	98.9802	99.7168	110.493	WP_001137400.1	benA-xylX	benzoate/toluate 1,2-dioxygenase subunit alpha	Benzoate 1,2-dioxygenase, large subunit (EC 1.14.12.10)
ACX60_RS14680	17.0275	1.22226	0.5778	0.0343983	0.0821628	9.78707	8.3527	9.40791	9.17697	31.4422	33.9978	WP_025470182.1
ACX60_RS06065	381.191	-0.471661	0.223575	0.0348902	0.0832842	426.281	449.654	454.716	316.606	265.912	373.976	WP_000280070.1			GntR family transcriptional regulator
ACX60_RS03870	3247.35	0.411863	0.195414	0.0350617	0.0836397	2809.98	2624.14	2908.61	4282.37	3226.87	3632.1	WP_001056757.1	lolA	outer membrane lipoprotein carrier protein	Outer-membrane lipoprotein carrier protein
ACX60_RS03975	37789	-0.489779	0.232597	0.0352305	0.0839886	55877.7	32549.1	44357.5	33598.2	26295.6	34055.9	WP_000500957.1	sdhA, frdA	succinate dehydrogenase / fumarate reductase, flavoprotein subunit	Succinate dehydrogenase flavoprotein subunit (EC 1.3.5.1)
ACX60_RS02075	4452.96	-0.464403	0.220973	0.0355859	0.0847815	5170.84	4855.71	5499.71	4415.43	2734.58	4041.49	WP_000537113.1	K06915	uncharacterized protein	Type III restriction enzyme, res subunit
ACX60_RS17525	78.4233	0.757882	0.360863	0.0357119	0.0850098	29.3612	77.9586	65.0714	89.1477	114.09	94.9105	WP_001020942.1	rhlI, phzI, solI, cepI, tofI	acyl homoserine lactone synthase	Acyl-homoserine-lactone synthase (EC 2.3.1.184) (Autoinducer synthesis protein)
ACX60_RS18560	1554.43	0.591651	0.281737	0.0357274	0.0850098	723.156	1779.13	1193.24	1693.15	2168.62	1769.3
ACX60_RS15305	792.155	0.435744	0.207649	0.035864	0.0852801	713.369	622.276	677.37	809.54	865.111	1065.26	WP_001191171.1	dusA	tRNA-dihydrouridine synthase A	tRNA-dihydrouridine(20/20a) synthase (EC 1.3.1.-) (EC 1.3.1.91) (U20-specific dihydrouridine synthase) (U20-specific Dus) (tRNA-dihydrouridine synthase A)
ACX60_RS06380	309.492	-0.507754	0.242036	0.0359186	0.0853554	295.787	445.478	353.581	251.056	282.98	228.069	WP_000802856.1	bauR	LysR family transcriptional regulator, transcriptional activator for bauABCD operon	LuxR family transcriptional regulator
A1S_3473	12065	0.590356	0.281547	0.0360089	0.0855153	12071.8	7277.99	9336.57	14833.9	8860.43	20009.1
ACX60_RS10695	82.1395	0.746174	0.355948	0.0360553	0.085571	72.8593	61.2532	48.6075	127.167	124.871	58.0796	WP_000205200.1			Sulfur acquisition oxidoreductase, SfnB family (EC 1.-.-.-)
ACX60_RS02235	279.5	-0.476748	0.227455	0.0360812	0.0855777	333.848	328.54	315.165	237.946	199.434	262.066	WP_001190550.1	ACADL	long-chain-acyl-CoA dehydrogenase	Acyl-CoA dehydrogenase
ACX60_RS18585	909.591	0.583317	0.278343	0.0361104	0.0855925	508.928	881.21	780.857	985.213	1513.72	787.616
ACX60_RS14585	16870.7	-0.514206	0.245742	0.0363969	0.0862165	26463.2	16507.7	16752.4	13505.9	11007.5	16987.6	WP_001070989.1	nuoH	NADH-quinone oxidoreductase subunit H	NADH-quinone oxidoreductase subunit H (EC 1.6.5.11) (NADH dehydrogenase I subunit H) (NDH-1 subunit H)
ACX60_RS04350	357.482	0.499974	0.23916	0.0365686	0.0865682	317.536	264.502	301.837	463.437	321.609	475.969	WP_000869506.1	glxK, garK	glycerate 2-kinase	Glycerate kinase
ACX60_RS03335	222.909	0.565094	0.270508	0.0367069	0.0868404	169.643	179.583	186.59	199.927	356.645	245.068	WP_001072497.1			Gamma-glutamylcyclotransferase
ACX60_RS07550	188.076	0.646033	0.309304	0.0367375	0.0868573	134.844	154.525	148.175	311.362	250.64	128.908	WP_000965191.1			Uncharacterized protein
ACX60_RS06920	72774.2	-0.454798	0.218038	0.0369907	0.0873451	103616	79057	70341.4	63184.8	51161.9	69284.7	WP_000888596.1	acnB	aconitate hydratase 2 / 2-methylisocitrate dehydratase	Aconitate hydratase B (EC 4.2.1.3) (EC 4.2.1.99) (2-methylisocitrate dehydratase)
ACX60_RS13580	389.117	0.476338	0.228348	0.0369769	0.0873451	337.11	303.482	333.197	551.929	412.343	396.641	WP_000371873.1			MFS transporter (MFS transporter permease)
ACX60_RS01900	5804.48	-0.399207	0.191504	0.0371069	0.0875639	7135.86	6384.25	6317.41	5404.58	4299.5	5285.24	WP_000085212.1	glyQ	glycyl-tRNA synthetase alpha chain	Glycine--tRNA ligase alpha subunit (EC 6.1.1.14) (Glycyl-tRNA synthetase alpha subunit) (GlyRS)
ACX60_RS02840	1198.53	-0.476135	0.228451	0.0371433	0.0875942	1148.35	1392.12	1655.01	1221.19	911.825	862.694	WP_000910421.1			Integrase
ACX60_RS08545	32.4671	0.932215	0.447347	0.0371717	0.0876056	14.1369	18.0975	32.1437	51.1288	46.7142	32.5812	WP_001077865.1			AraC family transcriptional regulator
ACX60_RS15410	19891.2	-0.434993	0.208782	0.0372071	0.0876335	25951	19653.9	23130.1	17577.2	13837.3	19197.4	WP_000155773.1	LARS, leuS	leucyl-tRNA synthetase	Leucine--tRNA ligase (EC 6.1.1.4) (Leucyl-tRNA synthetase) (LeuRS)
ACX60_RS07045	77.8362	0.740974	0.356004	0.0374004	0.0880329	38.0608	65.4295	68.2074	108.813	64.6812	121.825	WP_000122153.1	eutB	ethanolamine ammonia-lyase large subunit	Ethanolamine ammonia lyase large subunit family protein
ACX60_RS03075	4834.01	0.605557	0.291088	0.0374956	0.0882013	4272.6	3405.12	3733.37	5254.47	3351.74	8986.75	WP_001123422.1			Acyl-CoA dehydrogenase, N-terminal domain protein
ACX60_RS03470	339.863	0.573819	0.276143	0.0377117	0.0885976	195.741	339.677	280.669	528.987	378.205	315.896	WP_001259501.1	K09790	uncharacterized protein	Inner membrane protein
ACX60_RS11900	47.1667	-0.861365	0.414518	0.0377101	0.0885976	32.6236	90.4876	62.7194	38.6744	28.7472	29.7481	WP_001290075.1			AsnC family protein
ACX60_RS11985	3625.49	-0.433788	0.208951	0.0378919	0.0889646	4536.85	3477.51	4507.17	3053.31	2636.66	3541.44	WP_001182287.1	CARS, cysS	cysteinyl-tRNA synthetase	Cysteine--tRNA ligase (EC 6.1.1.16) (Cysteinyl-tRNA synthetase) (CysRS)
ACX60_RS14400	8049.06	-0.449388	0.216544	0.0379611	0.0890709	10374.3	7539.71	10023.3	7590.01	5494.31	7272.7	WP_000460625.1	SRP54, ffh	signal recognition particle subunit SRP54	Signal recognition particle protein (Fifty-four homolog)
ACX60_RS02260	3386.01	0.382275	0.184238	0.0379959	0.0890964	3179.71	2970.78	2654.6	3929.05	3687.73	3894.17	WP_001158904.1			Uncharacterized protein
ACX60_RS13495	30.9051	0.973362	0.469389	0.0381093	0.0893059	9.78707	29.2345	21.1678	28.1864	50.3076	46.747
ACX60_RS08200	10629.5	-1.65527	0.799508	0.0384183	0.0899734	19207.7	16424.2	18312.5	646.321	543.502	8642.53	WP_000622640.1	cydA	cytochrome bd ubiquinol oxidase subunit I	Cytochrome d terminal oxidase subunit 1
ACX60_RS05265	4638.71	0.420038	0.203154	0.0386785	0.0905257	4570.56	3757.32	3546.78	4888.05	4913.08	6156.44	WP_002060735.1	hepA	ATP-dependent helicase HepA
ACX60_RS11825	238.784	-0.542227	0.262453	0.0388287	0.0908201	321.886	260.326	268.91	195.994	141.939	243.651	WP_005135450.1			Serine hydrolase
ACX60_RS12180	37.2006	0.942361	0.456218	0.0388671	0.0908527	9.78707	40.3714	24.3038	47.8514	58.3927	42.4973	WP_000421429.1	benP	benzoate transport porin	Benzoate transporter
ACX60_RS06745	37080.6	-0.431611	0.20906	0.0389673	0.0910298	50255.5	38233.1	39518.7	32632	26129.4	35714.7	WP_000388264.1	pps, ppsA	pyruvate, water dikinase	Phosphoenolpyruvate synthase (PEP synthase) (EC 2.7.9.2) (Pyruvate, water dikinase)
ACX60_RS00805	5314.5	-0.393709	0.190765	0.0390323	0.091054	5514.47	6445.5	6174.73	4914.92	4831.33	4006.07	WP_000557460.1			Peptidase M23 family protein
ACX60_RS03535	833.43	-0.492194	0.238507	0.0390511	0.091054	933.034	948.032	1052.12	757.1	830.075	480.219	WP_001047593.1			Nitroreductase family protein
ACX60_RS13565	283.746	0.601222	0.291275	0.0390082	0.091054	164.205	332.716	176.398	316.606	405.156	307.397	WP_001285124.1			Bacterial regulatory helix-turn-helix s, AraC family protein
ACX60_RS01595	105.546	0.770014	0.37388	0.0394444	0.0917983	73.9468	101.625	55.6635	93.0807	218.299	90.6608	WP_000993723.1	pilA	type IV pilus assembly protein PilA	Prepilin-type N-terminal cleavage/methylation domain-containing protein
ACX60_RS04115	389.956	0.456337	0.221544	0.039417	0.0917983	272.951	375.872	334.765	431.318	464.447	460.387	WP_001176046.1	folP	dihydropteroate synthase	Dihydropteroate synthase (DHPS) (EC 2.5.1.15) (Dihydropteroate pyrophosphorylase)
ACX60_RS18390	240.637	0.48954	0.237683	0.0394334	0.0917983	209.878	189.328	199.918	308.74	303.642	232.318
ACX60_RS09830	89.5665	-0.612671	0.297587	0.0395134	0.0919014	120.707	89.0955	116.031	64.2388	73.6647	73.6619	WP_000473797.1			Uncharacterized protein
ACX60_RS11960	1804.45	-0.387657	0.188321	0.0395429	0.0919126	1985.69	2124.37	2033.68	1439.47	1511.02	1732.47	WP_001183458.1	lptB	lipopolysaccharide export system ATP-binding protein	ABC transporter family protein
ACX60_RS07750	12.4371	1.36471	0.663203	0.0396141	0.0920205	0	5.56847	11.7599	17.6984	19.7637	19.8321	WP_001125253.1	nasT	two-component system, response regulator / RNA-binding antiterminator	Response regulator
ACX60_RS05730	211.528	0.537989	0.261583	0.0397185	0.0922054	130.494	206.033	177.966	228.769	232.673	293.231	WP_001164225.1	xdhC	xanthine dehydrogenase accessory factor	Xanthine dehydrogenase accessory protein XdhC
ACX60_RS04085	11514.1	-0.406164	0.197566	0.0397976	0.0923314	14888.3	13804.2	10746.2	9489.64	10166.6	9989.69	WP_000106446.1	carA, CPA1	carbamoyl-phosphate synthase small subunit	Carbamoyl-phosphate synthase small chain (EC 6.3.5.5) (Carbamoyl-phosphate synthetase glutamine chain)
ACX60_RS06095	459.979	0.537704	0.261797	0.0399854	0.0927093	438.243	279.816	399.052	399.198	574.944	668.623	WP_000781557.1			Uncharacterized protein
ACX60_RS12200	67.6299	0.675564	0.329069	0.0400767	0.0928631	57.635	45.9399	50.9595	78.0043	102.412	70.8288	WP_000024050.1			KTSC domain protein
ACX60_RS00045	6491.45	0.517301	0.252209	0.0402595	0.0932285	6133.23	4507.68	5302.14	9852.13	5037.95	8115.56	WP_000724999.1			Putative rND type efflux pump
ACX60_RS14175	1270.77	0.489139	0.238576	0.0403406	0.0933583	1046.13	1248.73	866.312	1236.27	1912.59	1314.58	WP_005135749.1	dnaG	DNA primase	DNA primase (EC 2.7.7.-)
ACX60_RS17885	641.221	0.406431	0.198471	0.0405783	0.09385	532.852	591.65	527.627	753.823	760.004	681.373	WP_000027529.1			Bacterial regulatory s, tetR family protein
ACX60_RS00915	38.4171	0.9069	0.443139	0.0407035	0.0940732	18.4867	16.7054	41.5516	65.5498	38.629	49.5801	WP_001019410.1			AsnC family protein (Transcriptional regulator)
ACX60_RS06395	112.894	0.582125	0.284475	0.0407254	0.0940732	101.133	68.2137	98.7831	133.066	130.261	145.907	WP_001058170.1	gabP	GABA permease	Amino acid permease family protein
ACX60_RS09725	45.996	-0.778687	0.380674	0.0408009	0.094189	42.4106	58.4689	75.2633	36.7079	30.5439	32.5812	WP_000186520.1	ybaK, ebsC	Cys-tRNA(Pro)/Cys-tRNA(Cys) deacylase	Cys-tRNA(Pro)/Cys-tRNA(Cys) deacylase (EC 4.2.-.-)
ACX60_RS01840	10152.4	-0.413394	0.202187	0.0408932	0.094285	13748.7	10367.1	10736.8	9456.21	7653.04	8952.76	WP_001150820.1	astE	succinylglutamate desuccinylase	Succinylglutamate desuccinylase (EC 3.5.1.96)
ACX60_RS03605	5154.73	-0.399879	0.195573	0.0408886	0.094285	6317.01	5245.5	6058.7	4851.34	3817.99	4637.87	WP_000601379.1	mreB	rod shape-determining protein MreB and related proteins	Rod shape-determining protein mreB
ACX60_RS04645	216.474	0.72956	0.357237	0.0411289	0.0946305	114.183	257.542	111.327	187.472	408.749	219.569	WP_000057883.1			Uncharacterized protein
ACX60_RS13300	258.24	-0.563583	0.2759	0.0410819	0.0946305	381.696	263.11	281.453	197.96	151.821	273.399	WP_000708726.1	ureE	urease accessory protein	Urease accessory protein UreE
ACX60_RS15040	2170.83	-0.393357	0.192627	0.0411448	0.0946305	2658.82	2209.29	2537	1954.04	1682.61	1983.21	WP_001166321.1	gspE	general secretion pathway protein E	Type II secretion system protein E
ACX60_RS16480	784.981	-0.463076	0.226746	0.0411249	0.0946305	864.525	854.76	1017.62	812.817	525.535	634.626	WP_000753297.1			Uncharacterized protein
ACX60_RS04995	554.821	-0.513844	0.252262	0.0416558	0.0957465	791.665	483.065	689.914	561.762	381.799	420.723	WP_000880601.1			Short chain dehydrogenase family protein
ACX60_RS18740	555.48	0.672478	0.330814	0.0420727	0.096645	347.985	576.337	347.309	454.26	1131.02	475.969
ACX60_RS17580	5646.96	-0.48199	0.237185	0.0421412	0.0967426	7708.95	6240.86	5847.8	4589.14	3443.38	6051.61	WP_000071348.1			Endoribonuclease L-PSP family protein
ACX60_RS03050	499.907	-0.482399	0.237827	0.0425231	0.0975592	732.943	452.438	566.827	436.562	370.12	440.555	WP_000899877.1	TC.FEV.OM	iron complex outermembrane recepter protein	TonB-dependent receptor
ACX60_RS16635	387.396	-0.505036	0.249257	0.0427476	0.0980137	453.468	406.498	507.243	376.256	228.181	352.727	WP_000996195.1			Putative translation elongation factor P
ACX60_RS15355	937.559	-0.468179	0.231101	0.0427786	0.0980245	1300.59	824.133	1146.98	798.397	675.559	879.693	WP_001070892.1			GAD-like domain protein
ACX60_RS11210	5.35663	1.57785	0.780144	0.043123	0.0987527	2.1749	0	3.13597	11.799	10.7802	4.24973	WP_000482091.1	pncC	nicotinamide-nucleotide amidase	Competence-damaged family protein
ACX60_RS08775	151.472	-0.592019	0.292942	0.0432858	0.0990646	129.407	199.073	220.302	100.291	146.431	113.326	WP_000938695.1			SMI1 / KNR4 family protein
ACX60_RS08190	258.859	-1.60593	0.794905	0.0433547	0.0991611	424.106	417.635	457.068	11.799	21.5604	220.986	WP_000270276.1	cydX	cytochrome bd-I ubiquinol oxidase subunit X	Cyd operon protein YbgT
ACX60_RS18600	555.245	0.438986	0.217324	0.0433879	0.0991761	539.376	382.832	486.859	669.263	600.098	653.041
ACX60_RS03130	621.807	0.45353	0.224813	0.0436572	0.0997305	445.855	584.689	539.387	626.656	864.213	670.04	WP_000083555.1	trpF	phosphoribosylanthranilate isomerase	N-(5'-phosphoribosyl)anthranilate isomerase (PRAI) (EC 5.3.1.24)
ACX60_RS09645	477.861	-0.411285	0.203923	0.0437098	0.0997893	572	547.102	521.355	439.184	397.969	389.558	WP_001104726.1	E2.4.2.21, cobU, cobT	nicotinate-nucleotide--dimethylbenzimidazole phosphoribosyltransferase	Nicotinate-nucleotide--dimethylbenzimidazole phosphoribosyltransferase (NN:DBI PRT) (EC 2.4.2.21) (N(1)-alpha-phosphoribosyltransferase)
ACX60_RS04945	145.2	-0.543469	0.269545	0.0437748	0.0998763	166.38	187.936	166.206	128.478	132.956	89.2442	WP_005134895.1	rimJ	ribosomal-protein-alanine N-acetyltransferase	Alanine acetyltransferase
ACX60_RS08455	108.991	-0.611167	0.303237	0.0438545	0.0999258	106.57	165.662	126.223	78.6598	106.005	70.8288	WP_000030967.1	pcaR	IclR family transcriptional regulator, pca regulon regulatory protein	IclR family transcriptional regulator
ACX60_RS14610	9749.51	-0.426181	0.211435	0.0438352	0.0999258	13287.6	10072	10242.9	8323.51	6956.82	9614.3	WP_000878003.1	nuoB	NADH-quinone oxidoreductase subunit B	NADH-quinone oxidoreductase subunit B (EC 1.6.5.11) (NADH dehydrogenase I subunit B) (NDH-1 subunit B)
ACX60_RS18610	82.7211	0.810164	0.402014	0.0438771	0.0999258	42.4106	91.8797	43.1196	64.8943	166.195	87.8277
ACX60_RS16135	2059.29	-0.400044	0.198811	0.0442009	0.100602	2602.27	1944.79	2492.31	1800.65	1699.68	1816.05	WP_000073360.1	abeM	multidrug resistance protein, MATE family	MATE family efflux transporter (Multidrug resistance protein NorM)
ACX60_RS02725	142.906	-0.586708	0.292217	0.0446669	0.101538	171.817	153.133	189.726	83.2482	105.107	154.407	WP_001067865.1			Uncharacterized protein
ACX60_RS06340	314.344	-0.483401	0.240748	0.0446523	0.101538	290.35	414.851	397.484	233.357	296.455	253.567
ACX60_RS02315	54.313	0.778799	0.387993	0.0447232	0.101604	33.711	44.5478	39.9836	58.9948	103.31	45.3304	WP_000007404.1	K07078	uncharacterized protein	Nitroreductase
ACX60_RS01835	15563.8	-0.448578	0.223582	0.0448221	0.101759	22657.1	15332.8	16027.9	15220	11002.1	13143	WP_000679450.1	astB	succinylarginine dihydrolase	N-succinylarginine dihydrolase (EC 3.5.3.23)
ACX60_RS12890	1255.39	-0.421206	0.209963	0.0448461	0.101759	1578.98	1585.62	1157.96	1151.71	1063.65	994.436	WP_000041929.1	cycA	D-serine/D-alanine/glycine transporter	Amino acid transporter
ACX60_RS01425	877.263	-0.386722	0.192912	0.045	0.102037	980.882	945.248	1059.96	780.043	707.001	790.449	WP_001200011.1			Uncharacterized protein
ACX60_RS03140	1065.33	-0.429686	0.214368	0.0450236	0.102037	1412.6	1069.15	1192.45	894.755	776.174	1046.85	WP_001139545.1			Uncharacterized protein
ACX60_RS01130	104.034	0.643977	0.321441	0.0451334	0.102224	57.635	105.801	79.1833	161.908	117.684	101.993	WP_000584338.1			GNAT family N-acetyltransferase
ACX60_RS07635	71.9715	0.749618	0.374284	0.0451986	0.102309	41.3232	44.5478	72.1273	131.1	61.9861	80.7448	WP_000838146.1			YcfA-like family protein
ACX60_RS18530	4.72218	1.67599	0.837395	0.0453451	0.102578	0	2.78423	0.783993	5.89948	18.8653	0
ACX60_RS06565	29.4668	-0.898599	0.44912	0.0454141	0.102672	31.5361	38.9793	46.2556	13.7655	27.8488	18.4155	WP_000894315.1			GNAT family N-acetyltransferase
ACX60_RS15540	426.645	-0.449736	0.224868	0.0455002	0.102804	463.255	547.102	471.964	327.093	430.31	320.146	WP_001191644.1			Glycosyl transferase
ACX60_RS05960	1017.74	-0.381548	0.190862	0.0456004	0.102968	1096.15	1148.5	1214.4	907.209	816.6	923.607	WP_000075224.1	rodA, mrdB	rod shape determining protein RodA	Peptidoglycan glycosyltransferase MrdB (PGT) (EC 2.4.1.129) (Cell elongation protein RodA) (Cell wall polymerase) (Peptidoglycan polymerase) (PG polymerase)
ACX60_RS02685	535.918	-0.475406	0.237863	0.0456456	0.103007	570.913	540.142	764.393	538.819	379.104	422.139	WP_001177189.1			Nuclease
ACX60_RS03030	1046.41	-0.452498	0.226883	0.0461073	0.103986	1062.44	1357.31	1217.54	772.177	1113.95	755.035	WP_001985908.1			Glycosyl transferase
ACX60_RS13695	211.422	-0.525561	0.263575	0.0461554	0.104031	296.875	215.778	239.902	216.314	150.923	148.74	WP_001185269.1			YaeQ family protein
ACX60_RS15400	12901.3	-0.403844	0.202579	0.0462051	0.10408	15407	12584.7	16169.8	12463	9430.88	11352.4	WP_000422094.1	E2.2.1.6L, ilvB, ilvG, ilvI	acetolactate synthase I/II/III large subunit	Acetolactate synthase (EC 2.2.1.6)
ACX60_RS10500	9595.93	-0.405625	0.203516	0.0462516	0.104122	12491.6	10276.6	10096.3	8173.4	6999.94	9537.8	WP_000211068.1	E2.2.1.1, tktA, tktB	transketolase	Transketolase (EC 2.2.1.1)
ACX60_RS11685	913.202	-0.400036	0.200965	0.046527	0.104679	1001.54	1183.3	939.223	796.43	829.177	729.536	WP_032046197.1			Sulfatase
ACX60_RS17020	96.2498	0.704699	0.354493	0.0468224	0.10528	53.2852	107.193	57.2315	89.1477	164.398	106.243
ACX60_RS01195	102.281	-0.59577	0.299818	0.0469108	0.105415	118.532	116.938	134.063	59.6503	85.3432	99.1603	WP_001017477.1			Uncharacterized protein
ACX60_RS13715	1015.92	0.428694	0.215797	0.0469708	0.105452	912.373	705.803	972.151	1183.83	1307.1	1014.27	WP_001142469.1			Uncharacterized protein
ACX60_RS13905	1695.91	0.428861	0.215894	0.0469843	0.105452	1362.58	1226.46	1734.19	2158.55	1663.74	2029.95	WP_001122847.1	fur, zur, furB	Fur family transcriptional regulator, ferric uptake regulator	Ferric uptake regulation protein
ACX60_RS16620	18959.5	-1.52622	0.76868	0.0470878	0.105621	35486.8	23352.8	33717.2	2654.77	1132.82	17412.5	WP_000472944.1	ompW	outer membrane protein	OmpW family protein
ACX60_RS14590	54858.8	-0.457828	0.230935	0.0474233	0.106309	81576.3	52115.3	57259.7	45903.2	37999.3	54298.7	WP_000190957.1	nuoG	NADH-quinone oxidoreductase subunit G	NADH-quinone oxidoreductase (EC 1.6.5.11)
ACX60_RS07110	38.4133	0.826916	0.417436	0.0475977	0.106636	21.749	23.666	35.2797	43.2629	68.2746	38.2475	WP_000739319.1	fimC	fimbrial chaperone protein	Pilus assembly protein
ACX60_RS02505	2754.63	-0.388136	0.196043	0.0477198	0.106791	3436.35	2735.51	3210.45	2474.5	2118.31	2552.67	WP_000863328.1			Uncharacterized protein
ACX60_RS10605	265.553	0.565991	0.28588	0.0477241	0.106791	183.779	253.365	203.054	448.361	276.692	228.069	WP_001046935.1			Uncharacterized protein
ACX60_RS03965	3744.78	-0.526642	0.266089	0.0477945	0.106819	3813.7	4307.21	5193.95	3536.41	3792.83	1824.55	WP_002027108.1	sdhC, frdC	succinate dehydrogenase / fumarate reductase, cytochrome b subunit	AdhC (Succinate dehydrogenase) (Succinate dehydrogenase cytochrome b556 subunit) (Succinate dehydrogenase, cytochrome b556 subunit)
ACX60_RS16100	2933.37	-0.477268	0.241142	0.0477935	0.106819	3935.49	3130.87	3204.18	2674.43	1669.13	2986.14	WP_000084315.1	atuH	citronellyl-CoA synthetase	AMP-binding enzyme family protein
ACX60_RS01685	16289.4	-0.405892	0.20524	0.047969	0.107017	20671.4	14433.5	20691.1	14023.7	14146.3	13770.5	WP_000464596.1	trmD	tRNA (guanine37-N1)-methyltransferase	tRNA (guanine-N(1)-)-methyltransferase (EC 2.1.1.228) (M1G-methyltransferase) (tRNA [GM37] methyltransferase)
ACX60_RS05455	1004.92	-0.439893	0.222408	0.0479442	0.107017	947.171	1250.12	1281.83	776.11	1017.83	756.451
ACX60_RS06910	5233.68	-0.401402	0.202934	0.0479297	0.107017	6074.51	5377.75	6449.12	3895.62	5349.67	4255.39	WP_000852513.1	tamB	translocation and assembly module TamB	DUF490 domain-containing protein
ACX60_RS15235	1804.57	0.379061	0.19185	0.0481756	0.107413	1698.6	1607.9	1392.37	2012.38	2191.08	1925.13	WP_001212169.1	K07501	3'-5' exonuclease	Putative 3'-5' exonuclease related to the exonuclease domain of PolB family protein
ACX60_RS13375	3930.23	0.381784	0.193364	0.0483328	0.107699	3499.42	3363.36	3357.84	4372.17	5134.07	3854.5	WP_000140408.1	cysD	sulfate adenylyltransferase subunit 2	Sulfate adenylyltransferase subunit 2 (EC 2.7.7.4) (ATP-sulfurylase small subunit) (Sulfate adenylate transferase) (SAT)
ACX60_RS11630	80.6139	-0.6658	0.337495	0.0485222	0.107992	94.6084	84.9192	119.951	84.5592	45.8158	53.8299	WP_001072403.1	TC.OOP	OmpA-OmpF porin, OOP family	Uncharacterized protein
ACX60_RS14950	4840.59	0.360298	0.182629	0.0485131	0.107992	4520.54	4209.76	3966.22	5210.55	5256.25	5880.2	WP_001253725.1	hisD	histidinol dehydrogenase	Histidinol dehydrogenase (HDH) (EC 1.1.1.23)
ACX60_RS02045	2377.27	0.408885	0.20741	0.0486796	0.108225	2141.19	2163.35	1807.89	2610.85	2310.56	3229.79	WP_000993136.1	tesB	acyl-CoA thioesterase II	Thioesterase-like superfamily protein
ACX60_RS04050	135.084	0.568092	0.288176	0.0486852	0.108225	102.221	84.9192	134.847	141.588	150.024	196.904	WP_000102950.1	ybaZ	methylated-DNA-protein-cysteine methyltransferase related protein	Methyltransferase
ACX60_RS06515	834.784	-0.479595	0.24335	0.0487461	0.108295	1127.69	767.057	1031.73	888.855	605.488	587.879	WP_001260521.1	proP	MFS transporter, MHS family, proline/betaine transporter	Proline/betaine transporter
ACX60_RS05105	1002.61	-0.396368	0.201397	0.049058	0.108923	1170.1	1120.65	1132.09	869.846	738.444	984.52	WP_000055180.1	ncd2, npd	nitronate monooxygenase	2-nitropropane dioxygenase
ACX60_RS01125	243.853	0.474827	0.241317	0.0491085	0.10897	221.84	199.073	188.942	312.673	231.774	308.813	WP_000447716.1			Bacterial regulatory helix-turn-helix s, AraC family protein
ACX60_RS10620	69.3984	-0.647571	0.329725	0.0495329	0.109847	65.2471	89.0955	101.919	57.6838	55.6977	46.747	WP_001010557.1			Bacterial regulatory helix-turn-helix, lysR family protein
ACX60_RS08700	167.362	-0.489741	0.249615	0.0497644	0.110228	172.905	221.347	194.43	133.066	146.431	135.991	WP_001004589.1			Bacterial regulatory helix-turn-helix, lysR family protein
ACX60_RS09345	308.812	0.457448	0.233136	0.0497452	0.110228	238.152	313.226	228.142	382.811	327.898	362.643	WP_000331400.1	K07506	AraC family transcriptional regulator	Bacterial regulatory helix-turn-helix s, AraC family protein
ACX60_RS13870	160.088	0.551617	0.281247	0.0498412	0.110333	102.221	122.506	162.286	211.726	210.214	151.574	WP_001059437.1	K06996	uncharacterized protein	Glyoxalase-like domain protein
ACX60_RS06160	3728.79	-0.371308	0.189392	0.0499343	0.110342	4504.23	4245.96	3886.25	3542.97	2892.69	3300.62	WP_000606364.1	pheA	chorismate mutase / prephenate dehydratase	Chorismate mutase (EC 5.4.99.5)
ACX60_RS10570	196.475	-0.662759	0.337989	0.0498923	0.110342	307.749	182.367	235.198	125.2	88.9366	239.401	WP_005132160.1	fimA	major type 1 subunit fimbrin (pilin)	Ferrous iron transporter B
ACX60_RS13685	1179.04	0.416238	0.212303	0.0499278	0.110342	956.958	1194.44	871.8	1174.65	1422.99	1453.41	WP_000632819.1	pgaB	poly-beta-1,6-N-acetyl-D-glucosamine N-deacetylase	Poly-beta-1,6-N-acetyl-D-glucosamine N-deacetylase PgaB
ACX60_RS16910	512.806	0.740855	0.378008	0.0500084	0.11044	204.441	608.355	320.653	416.241	1095.09	432.055	WP_049594865.1	pilR, pehR	two-component system, NtrC family, response regulator PilR	Sigma-54-dependent Fis family transcriptional regulator
ACX60_RS11025	38.0224	-0.816069	0.416895	0.0502897	0.110995	40.2357	55.6847	52.5275	38.6744	19.7637	21.2486	WP_001087997.1	gcvA	LysR family transcriptional regulator, glycine cleavage system transcriptional activator	LysR family transcriptional regulator
ACX60_RS03260	19168.4	-0.463885	0.237112	0.0504188	0.111148	26813.3	18295.2	21740.1	16262.9	11939.1	19959.5	WP_001075596.1	gcd	quinoprotein glucose dehydrogenase	Quinoprotein glucose dehydrogenase (EC 1.1.5.2)
ACX60_RS08835	106.301	-0.568934	0.290794	0.0504082	0.111148	133.757	112.762	136.415	101.602	68.2746	84.9945	WP_001054781.1			LysR family transcriptional regulator
ACX60_RS09655	73.6638	0.655295	0.335168	0.0505687	0.111413	38.0608	66.8216	65.0714	88.4922	104.209	79.3282	WP_000249280.1			2'-5' RNA ligase
ACX60_RS00450	2427.25	0.591336	0.302591	0.0506729	0.111576	1386.5	2909.53	1469.2	2894.68	3920.4	1983.21	WP_000380676.1	pgpA	phosphatidylglycerophosphatase A	Phosphatidylglycerophosphatase A (EC 3.1.3.27) (Phosphatidylglycerolphosphate phosphatase A)
ACX60_RS17235	1368.43	0.409327	0.209581	0.0508107	0.111814	1201.63	1014.85	1300.64	1448.65	1835.33	1409.49	WP_001120672.1	TC.FEV.OM	iron complex outermembrane recepter protein	TonB-dependent copper receptor
ACX60_RS05535	54.7231	0.66585	0.340984	0.0508518	0.111838	47.8479	37.5872	39.9836	69.4828	68.2746	65.1625	WP_000616843.1
ACX60_RS00855	5751.2	-0.389936	0.199723	0.0508929	0.111862	7306.59	5586.57	6710.19	5606.47	4507.92	4789.44	WP_001286115.1	pdxH, PNPO	pyridoxamine 5'-phosphate oxidase	Pyridoxine/pyridoxamine 5'-phosphate oxidase (EC 1.4.3.5) (PNP/PMP oxidase) (PNPOx) (Pyridoxal 5'-phosphate synthase)
ACX60_RS08865	214.692	-0.466457	0.238956	0.0509309	0.111879	270.776	261.718	217.95	195.994	168.89	172.822	WP_005135215.1	aldH	2,5-dioxopentanoate dehydrogenase	Aldehyde dehydrogenase
ACX60_RS11925	820.782	-0.425234	0.217994	0.0510972	0.112112	860.175	1106.73	863.176	648.287	820.194	626.126	WP_001186837.1			Putative O-methyltransferase
ACX60_RS16380	1188.12	-0.437315	0.224161	0.0510697	0.112112	1698.6	1300.24	1110.13	888.855	1006.15	1124.76	WP_000624229.1	phaC	multicomponent K+:H+ antiporter subunit C	NADH-ubiquinone/plastoquinone oxidoreductase chain 4L family protein
ACX60_RS04100	373.41	0.529852	0.271852	0.0512899	0.112469	230.54	327.148	354.365	409.031	589.318	330.062	WP_000729551.1	yhbY	RNA-binding protein	CRS1 / YhbY domain protein
ACX60_RS08910	30.2667	0.90296	0.46343	0.0513637	0.112527	20.6616	16.7054	23.5198	29.4974	62.8845	28.3315	WP_000770283.1	ABC.FEV.S	iron complex transport system substrate-binding protein	Iron transporter
ACX60_RS10065	14.3771	1.15312	0.591852	0.051377	0.112527	4.34981	8.3527	11.7599	31.4639	16.1703	14.1658	WP_001219091.1			Uncharacterized protein
ACX60_RS00765	3386.43	0.365112	0.187561	0.0515793	0.11269	2691.44	3242.24	2932.92	4056.22	3855.72	3540.02	WP_000132430.1	murG	UDP-N-acetylglucosamine--N-acetylmuramyl-(pentapeptide) pyrophosphoryl-undecaprenol N-acetylglucosamine transferase	UDP-N-acetylglucosamine--N-acetylmuramyl-(pentapeptide) pyrophosphoryl-undecaprenol N-acetylglucosamine transferase (EC 2.4.1.227) (Undecaprenyl-PP-MurNAc-pentapeptide-UDPGlcNAc GlcNAc transferase)
ACX60_RS03180	593.492	-0.495615	0.254532	0.0515157	0.11269	589.399	739.214	763.609	520.465	615.37	332.895	WP_000689264.1			Protein tyrosine phosphatase
ACX60_RS09465	354.928	-0.496512	0.255013	0.0515344	0.11269	314.274	476.104	461.772	355.935	282.082	239.401	WP_000543500.1	K09902	uncharacterized protein	YcgL domain-containing protein J517_0022
ACX60_RS13930	852.796	-0.46713	0.239935	0.0515468	0.11269	1054.83	1042.7	878.072	690.239	527.331	923.607	WP_000336554.1			Glutamine amidotransferase domain protein
ACX60_RS17005	528.453	0.48785	0.250638	0.0516029	0.11269	578.525	314.619	419.436	598.47	574.046	685.622	WP_000034564.1			Universal stress family protein
ACX60_RS17655	46.0131	-0.745252	0.383711	0.0521102	0.113731	66.3346	37.5872	70.5593	35.3969	35.0356	31.1647	WP_000370898.1			Triacylglycerol lipase
ACX60_RS10000	66.2625	-0.668866	0.344723	0.0523431	0.114173	105.483	55.6847	84.6712	55.0618	48.5109	48.1636	WP_032061919.1			Uncharacterized protein
ACX60_RS10870	51.2898	-0.772849	0.398439	0.052417	0.114267	58.7224	40.3714	97.2151	45.2294	35.0356	31.1647	WP_000138015.1	ARSC1, arsC	arsenate reductase	Arsenate reductase (EC 1.20.4.1)
ACX60_RS01860	1498.49	0.416544	0.2148	0.0524746	0.114313	1245.13	1208.36	1386.88	2036.63	1357.41	1756.55	WP_001088069.1			Uncharacterized protein
ACX60_RS04985	952.004	-0.376856	0.19438	0.0525307	0.114313	1157.05	992.58	1082.69	888.855	810.312	780.533	WP_000729414.1	pdxJ	pyridoxine 5-phosphate synthase	Pyridoxine 5'-phosphate synthase (PNP synthase) (EC 2.6.99.2)
ACX60_RS10315	608.11	-0.519788	0.268083	0.0525129	0.114313	805.802	747.567	605.242	382.811	710.595	396.641	WP_000050458.1	lpxK	tetraacyldisaccharide 4'-kinase	Tetraacyldisaccharide 4'-kinase (EC 2.7.1.130) (Lipid A 4'-kinase)
ACX60_RS11885	162.685	1.3329	0.688091	0.0527324	0.114685	55.4601	129.467	48.6075	97.0137	523.738	121.825	WP_000165400.1	lpxL, htrB	Kdo2-lipid IVA lauroyltransferase	Lipid A biosynthesis lauroyltransferase (EC 2.3.1.241) (Kdo(2)-lipid IV(A) lauroyltransferase)
ACX60_RS05800	94.1923	0.942428	0.486665	0.0528061	0.114778	36.9734	126.683	23.5198	79.9708	220.096	77.9116	WP_000464148.1			Uncharacterized protein
ACX60_RS04530	6333.46	-0.363402	0.187964	0.0531922	0.11555	7989.51	6398.17	7021.44	5672.02	5165.51	5754.13	WP_000071984.1	purM	phosphoribosylformylglycinamidine cyclo-ligase	Phosphoribosylformylglycinamidine cyclo-ligase (EC 6.3.3.1) (AIR synthase) (AIRS) (Phosphoribosyl-aminoimidazole synthetase)
ACX60_RS06390	422.083	0.578219	0.299559	0.0535776	0.116319	351.247	297.913	356.717	475.892	292.862	757.868	WP_000181270.1	mmsA, iolA, ALDH6A1	malonate-semialdehyde dehydrogenase (acetylating) / methylmalonate-semialdehyde dehydrogenase	Methylmalonate-semialdehyde dehydrogenase (Acylating)
ACX60_RS16795	1116.33	-0.492433	0.255644	0.0540742	0.117329	1474.59	842.231	1610.32	1056.66	827.38	886.776	WP_000089996.1			Probable Fe(2+)-trafficking protein
ACX60_RS06405	92.1174	0.707901	0.367706	0.0542069	0.117548	33.711	98.8403	75.2633	140.277	116.785	87.8277	WP_000931127.1
ACX60_RS15005	3109.34	-0.364575	0.189544	0.0544257	0.117954	3716.91	3338.3	3458.98	2844.21	2375.24	2922.39	WP_001109856.1	mlaA, vacJ	phospholipid-binding lipoprotein MlaA	VacJ like lipofamily protein
ACX60_RS01065	258.432	0.511394	0.266133	0.0546591	0.118391	222.928	207.425	204.622	317.261	210.214	388.142	WP_000713965.1	K06911	uncharacterized protein	Pirin family protein
ACX60_RS01485	384.329	0.551005	0.287152	0.0550014	0.119063	341.46	240.836	347.309	500.8	596.504	279.065	WP_000842465.1	ftsL	cell division protein FtsL	Cell division protein FtsL
ACX60_RS10875	71.1078	-0.596689	0.311136	0.0551392	0.119292	77.2091	91.8797	89.3752	55.0618	59.2911	53.8299	WP_000784879.1			XapX domain protein
ACX60_RS03150	363.574	0.496963	0.259182	0.0551836	0.119318	226.19	380.048	295.565	397.887	521.941	359.81	WP_000991230.1	K07044	uncharacterized protein	Rubrerythrin family protein
ACX60_RS03955	294.073	0.45913	0.239883	0.0556234	0.120156	307.749	204.641	227.358	346.758	325.203	352.727	WP_000950285.1	K06938	uncharacterized protein	Uncharacterized protein
ACX60_RS16525	212.487	0.462152	0.241474	0.0556354	0.120156	188.129	186.544	159.935	264.821	212.011	263.483	WP_002058701.1	ada	AraC family transcriptional regulator, regulatory protein of adaptative response / methylated-DNA-[protein]-cysteine methyltransferase	Cysteine methyltransferase
ACX60_RS02920	274.784	-0.572572	0.299313	0.0557541	0.120342	258.814	413.459	319.869	174.362	320.711	161.49	WP_001121092.1			Uncharacterized protein
ACX60_RS12790	100.425	0.558258	0.291906	0.0558175	0.120409	77.2091	87.7034	77.6153	140.277	97.9201	121.825	WP_000119684.1	K18383	trans-feruloyl-CoA hydratase / vanillin synthase	p-hydroxycinnamoyl CoA hydratase/lyase
ACX60_RS15210	88.1242	-0.728344	0.381233	0.0560696	0.120813	81.5589	93.2719	159.151	71.4493	90.7333	32.5812	WP_001200147.1	comEA	competence protein ComEA	Competence ComEA helix-hairpin-helix repeat region domain protein
ACX60_RS16580	159.068	0.583946	0.305651	0.056069	0.120813	169.643	98.8403	109.759	215.659	133.854	226.652	WP_001248893.1	K07002	uncharacterized protein	Serine hydrolase family protein
ACX60_RS01355	1852.01	0.51757	0.271046	0.0561942	0.121011	1647.49	928.542	1966.25	2492.86	1714.05	2362.85	WP_025467428.1	cynT, can	carbonic anhydrase	Sulfate permease
ACX60_RS04915	627.762	-0.413814	0.216798	0.0562938	0.121088	678.57	769.841	709.513	553.896	619.861	434.889	WP_001125860.1	K07082	UPF0755 protein	Endolytic murein transglycosylase (EC 4.2.2.-) (Peptidoglycan polymerization terminase)
ACX60_RS07785	247.667	0.483283	0.253244	0.0563438	0.121088	155.506	232.484	229.71	305.462	313.524	249.317	WP_005135148.1	moaA, CNX2	GTP 3',8-cyclase	GTP 3',8-cyclase (EC 4.1.99.22) (Molybdenum cofactor biosynthesis protein A)
ACX60_RS15085	3796.42	-0.353185	0.185036	0.0562963	0.121088	4286.74	4351.76	4154.38	3548.21	2948.38	3489.02	WP_001279272.1	ppx-gppA	exopolyphosphatase / guanosine-5'-triphosphate,3'-diphosphate pyrophosphatase	Exopolyphosphatase
ACX60_RS17060	142.276	0.602233	0.315605	0.0563669	0.121088	97.8707	165.662	74.4793	163.219	199.434	152.99	WP_000845024.1	fucA	L-fuculose-phosphate aldolase	Aldolase
ACX60_RS18095	209.598	0.559364	0.293169	0.0563928	0.121088	225.103	172.623	107.407	232.702	223.689	296.064	WP_001986453.1	K09922	uncharacterized protein	Transmembrane signal peptide protein
ACX60_RS01635	2220.66	0.460032	0.241158	0.0564435	0.121127	2445.68	1461.72	1678.53	2532.19	2148.85	3056.97	WP_000407064.1	ispH, lytB	4-hydroxy-3-methylbut-2-en-1-yl diphosphate reductase	4-hydroxy-3-methylbut-2-enyl diphosphate reductase (HMBPP reductase) (EC 1.17.7.4)
ACX60_RS08745	45.017	0.834372	0.437522	0.0565154	0.121211	19.5741	27.8423	46.2556	39.3299	88.9366	48.1636	WP_000225300.1			Uncharacterized protein
ACX60_RS15710	17927.1	-0.392259	0.205798	0.0566448	0.121419	22573.3	17018.6	21560.6	15649.4	13216.5	17544.3	WP_001289250.1	clpX, CLPX	ATP-dependent Clp protease ATP-binding subunit ClpX	ATP-dependent Clp protease ATP-binding subunit ClpX
ACX60_RS06865	218.013	0.496573	0.260728	0.0568366	0.12176	216.403	148.957	174.83	310.706	219.197	237.985	WP_001097171.1	kdpB	K+-transporting ATPase ATPase B chain	Potassium-transporting ATPase ATP-binding subunit (EC 3.6.3.12) (ATP phosphohydrolase [potassium-transporting] B chain) (Potassium-binding and translocating subunit B) (Potassium-translocating ATPase B chain)
ACX60_RS04590	4533.86	-0.350011	0.18383	0.0569116	0.121803	5180.62	4903.04	5179.06	4333.5	3585.31	4021.66	WP_000858381.1	tolB	TolB protein	Protein TolB
ACX60_RS07200	39.6629	0.815382	0.428268	0.0569224	0.121803	22.8365	40.3714	21.1678	32.1194	61.9861	59.4962	WP_000119297.1	ompW	outer membrane protein
ACX60_RS18550	104.911	0.5539	0.291174	0.0571323	0.122182	67.422	83.527	101.919	123.889	136.549	116.159
ACX60_RS01830	20220.6	-0.440975	0.232209	0.0575594	0.123025	29054.6	21416.3	19563.8	20220.8	13167.1	17901.3	WP_000071645.1	astD	succinylglutamic semialdehyde dehydrogenase	N-succinylglutamate 5-semialdehyde dehydrogenase (EC 1.2.1.71) (Succinylglutamic semialdehyde dehydrogenase) (SGSD)
ACX60_RS12280	187.749	-0.544545	0.286874	0.0576692	0.123189	212.053	190.72	268.91	201.238	110.497	143.074	WP_000941316.1	pncC	nicotinamide-nucleotide amidase	Competence-damaged family protein
ACX60_RS09690	132.641	-0.515778	0.271938	0.0578705	0.123477	165.293	129.467	174.83	100.291	123.972	101.993	WP_001071707.1			Dimethylmenaquinone methyltransferase
ACX60_RS14510	60.4872	0.715866	0.377383	0.057838	0.123477	42.4106	47.332	44.6876	42.6074	95.2251	90.6608
ACX60_RS12320	108.86	0.76796	0.405435	0.0582035	0.124116	32.6236	125.291	79.9673	137.655	194.044	83.5779	WP_000776215.1			Putative membrane protein
ACX60_RS17575	12409.7	-0.375221	0.198265	0.0584215	0.12451	15575.6	15018.2	11516.1	11232	9970.79	11145.6	WP_000205430.1	cycA	D-serine/D-alanine/glycine transporter	Amino acid transporter
ACX60_RS10690	51.6698	0.933942	0.493664	0.05851	0.124627	16.3118	57.0768	29.7917	60.9613	120.379	25.4984	WP_000071756.1			SfnB family sulfur acquisition oxidoreductase
ACX60_RS05290	89.8741	-0.608724	0.322177	0.0588368	0.125037	123.97	111.369	90.9432	53.7508	62.8845	96.3271	WP_001039795.1			NAD(P)H dehydrogenase
ACX60_RS07160	1237.92	-0.465789	0.246434	0.0587428	0.125037	1759.5	1561.96	1001.16	1216.6	893.858	994.436	WP_049594821.1	TC.FEV.OM	iron complex outermembrane recepter protein	Uncharacterized protein
ACX60_RS16740	1642.55	-0.359477	0.19021	0.0587724	0.125037	1958.5	1624.6	1962.33	1453.89	1453.53	1402.41	WP_000870030.1	gspC	general secretion pathway protein C	General secretion pathway protein
ACX60_RS18235	878.875	0.605927	0.320682	0.0588256	0.125037	505.665	1060.79	506.459	759.067	1565.82	875.443
ACX60_RS06355	190.937	-0.542236	0.287312	0.0591239	0.125575	230.54	232.484	221.086	155.353	208.417	97.7437	WP_000912065.1			Protein kinase
ACX60_RS08010	157.118	0.589845	0.312662	0.059224	0.125644	89.1711	158.701	126.223	163.219	262.318	143.074	WP_000573229.1			Acetyltransferase (GNAT family N-acetyltransferase)
ACX60_RS18810	539.302	0.447489	0.237202	0.0592237	0.125644	551.338	364.735	446.092	575.527	551.587	746.535
ACX60_RS09015	56.2351	0.636327	0.337833	0.0596251	0.126402	42.4106	38.9793	48.6075	68.1718	65.5795	73.6619	WP_000749244.1			Acid phosphatase
ACX60_RS15930	291.268	0.433499	0.230171	0.0596492	0.126402	217.49	251.973	270.477	292.352	351.255	364.06	WP_000165735.1	slyX	SlyX protein	SlyX family protein
ACX60_RS16055	8261.29	0.457091	0.242752	0.0597064	0.126451	7584.98	5764.76	7458.12	9835.75	6679.23	12244.9	WP_000064282.1	katG	catalase-peroxidase	Catalase-peroxidase (CP) (EC 1.11.1.21) (Peroxidase/catalase)
ACX60_RS11020	84.2373	0.582727	0.309633	0.0598368	0.126655	53.2852	70.998	76.0473	89.1477	116.785	99.1603	WP_000399244.1	mdcA	malonate decarboxylase alpha subunit	Malonate decarboxylase subunit alpha
ACX60_RS14115	521.268	0.40276	0.214171	0.0600325	0.126997	443.681	460.791	440.604	698.105	565.96	518.467	WP_000370165.1	TC.BCT	betaine/carnitine transporter, BCCT family	Transporter, betaine/carnitine/choline transporter family protein
ACX60_RS14845	92.0231	0.638684	0.339889	0.0602315	0.127346	98.9582	68.2137	46.2556	89.1477	114.989	134.575	WP_001223251.1	pcoB, copB	copper resistance protein B	Copper resistance B family protein
ACX60_RS11120	311.873	-0.504889	0.268817	0.0603559	0.127536	516.54	283.992	301.053	262.199	242.554	264.9	WP_005135404.1	ABC.PA.S	polar amino acid transport system substrate-binding protein	ABC transporter substrate-binding protein
ACX60_RS00145	308.954	0.431293	0.229672	0.0603997	0.127556	293.612	224.131	268.91	353.969	394.376	318.729	WP_001209842.1			Transcriptional regulator
ACX60_RS11615	162.984	-0.509557	0.271622	0.0606581	0.128029	225.103	174.015	176.398	134.377	105.107	162.906	WP_000020712.1	impA	type VI secretion system protein ImpA	Type VI secretion protein
ACX60_RS01365	70.7059	0.660833	0.352326	0.0607067	0.128059	32.6236	72.3901	57.2315	77.3488	82.6482	101.993	WP_000571053.1			Uncharacterized protein
ACX60_RS01630	1545.88	0.388526	0.207267	0.0608592	0.128308	1271.23	1247.34	1486.45	1491.91	1725.73	2052.62	WP_000015937.1	E2.7.4.8, gmk	guanylate kinase	Guanylate kinase (EC 2.7.4.8) (GMP kinase)
ACX60_RS09150	55.4014	0.735059	0.39322	0.0615767	0.129747	32.6236	64.0374	27.4397	71.4493	84.4449	52.4133
ACX60_RS03985	100827	-0.408306	0.218838	0.062071	0.130715	138358	98112.3	109238	92290.8	68983.4	97980.3	WP_001984866.1	OGDH, sucA	2-oxoglutarate dehydrogenase E1 component	Oxoglutarate dehydrogenase (Succinyl-transferring), E1 component (EC 1.2.4.2)
ACX60_RS01350	19239.5	-0.380683	0.204155	0.0622271	0.130969	25082.1	17330.5	22985.1	16988.5	15547.7	17503.2	WP_002048094.1	tex	protein Tex	RNA-binding transcriptional accessory protein
ACX60_RS08630	63.773	-0.649447	0.348405	0.0623133	0.131076	93.5209	52.9005	88.5912	54.4063	42.2224	50.9967	WP_001165788.1			FAH family protein
ACX60_RS01960	5912.84	0.333141	0.17893	0.062625	0.131658	5215.42	5450.14	5011.28	6155.13	6742.12	6902.97	WP_000967375.1	dxs	1-deoxy-D-xylulose-5-phosphate synthase	1-deoxy-D-xylulose-5-phosphate synthase (EC 2.2.1.7) (1-deoxyxylulose-5-phosphate synthase) (DXP synthase) (DXPS)
ACX60_RS09530	62.1796	0.755627	0.406036	0.0627463	0.131838	27.1863	70.998	39.1996	80.6262	106.904	48.1636	WP_000564581.1			Uncharacterized protein
ACX60_RS10060	15.4296	1.0248	0.550862	0.0628353	0.13195	8.69962	12.5291	7.83993	20.9759	26.9505	15.5823	WP_000467659.1			Uncharacterized protein
ACX60_RS03440	965.083	-0.416957	0.224197	0.0629173	0.132048	1092.89	1137.36	1085.05	656.153	770.784	1048.27	WP_000505931.1	pilJ	twitching motility protein PilJ	Methyl-accepting chemotaxis (MCP) signaling domain protein
ACX60_RS13770	519.593	0.385798	0.207474	0.0629559	0.132055	406.707	508.123	434.332	563.073	611.776	593.545	WP_000167349.1			Alpha/beta hydrolase
ACX60_RS09435	1792.35	-0.415564	0.223518	0.0629994	0.132071	2584.87	1731.79	1841.6	1523.38	1338.54	1733.89	WP_000918444.1	aroC	chorismate synthase	Chorismate synthase (CS) (EC 4.2.3.5) (5-enolpyruvylshikimate-3-phosphate phospholyase)
ACX60_RS05470	18785.1	-0.454807	0.244712	0.0630923	0.132117	28005.2	18047.4	19297.2	18758.4	11589.6	17013.1	WP_000380470.1	cstA	carbon starvation protein	Carbon starvation CstA family protein
ACX60_RS09525	12.4196	-1.09953	0.591596	0.0630865	0.132117	19.5741	19.4896	14.1119	7.21048	9.88185	4.24973	WP_000826149.1			Uncharacterized protein
ACX60_RS10945	230.462	0.469392	0.252644	0.0631811	0.132229	187.042	207.425	183.454	224.836	337.78	242.234	WP_005135388.1			Monooxygenase
ACX60_RS13025	25.4814	0.966099	0.520198	0.0632861	0.132374	9.78707	19.4896	19.5998	15.0765	52.1043	36.831	WP_000694998.1			Uncharacterized protein
ACX60_RS14600	10236.3	-0.440951	0.237489	0.0633503	0.132434	15387.5	10172.2	9896.34	8588.33	6999.94	10373.6	WP_000973142.1	nuoE	NADH-quinone oxidoreductase subunit E	NADH-quinone oxidoreductase subunit E (EC 1.6.99.5)
ACX60_RS01500	3001.7	-0.357245	0.192584	0.0635954	0.132722	3640.79	2962.43	3524.83	2495.48	2886.4	2500.26	WP_000557503.1	murF	UDP-N-acetylmuramoyl-tripeptide--D-alanyl-D-alanine ligase	UDP-N-acetylmuramoyl-tripeptide--D-alanyl-D-alanine ligase (EC 6.3.2.10) (D-alanyl-D-alanine-adding enzyme)
ACX60_RS06335	484.128	-0.433127	0.233471	0.063573	0.132722	511.103	558.239	605.242	519.154	361.137	349.894	WP_000636264.1	KAE1, tsaD, QRI7	N6-L-threonylcarbamoyladenine synthase	tRNA N6-adenosine threonylcarbamoyltransferase (EC 2.3.1.234) (N6-L-threonylcarbamoyladenine synthase) (t(6)A synthase) (t(6)A37 threonylcarbamoyladenosine biosynthesis protein TsaD) (tRNA threonylcarbamoyladenosine biosynthesis protein TsaD)
ACX60_RS09990	51.3434	0.704576	0.379774	0.0635601	0.132722	36.9734	52.9005	26.6558	60.9613	78.1564	52.4133	WP_000174194.1
ACX60_RS11095	32.4242	0.873418	0.471323	0.0638653	0.133211	13.0494	36.1951	18.0318	58.3393	27.8488	41.0807	WP_000195641.1	cysE	serine O-acetyltransferase	Serine acetyltransferase
ACX60_RS09750	353.209	-0.46882	0.253067	0.0639466	0.133306	499.141	359.166	376.317	359.868	227.283	297.481	WP_000993544.1	alkB1_2, alkM	alkane 1-monooxygenase	Fatty acid desaturase family protein
ACX60_RS01815	68561	-0.39921	0.215528	0.0639913	0.133324	96944.2	62443.4	75028.9	65464.6	53620.7	57864.3	WP_001281781.1	GLUD1_2, gdhA	glutamate dehydrogenase (NAD(P)+)	Glutamate dehydrogenase
ACX60_RS12055	49.1242	0.719779	0.388913	0.0642064	0.133697	28.2738	40.3714	40.7676	47.1959	87.1399	50.9967	WP_000015973.1			Lysine transporter LysE
ACX60_RS16835	2158.94	-0.346452	0.187529	0.0646809	0.13461	2211.88	2670.08	2379.42	1990.09	1857.79	1844.38	WP_000143915.1	cpdA	3',5'-cyclic-AMP phosphodiesterase	3',5'-cyclic adenosine monophosphate phosphodiesterase CpdA (3',5'-cyclic AMP phosphodiesterase) (cAMP phosphodiesterase) (EC 3.1.4.53)
ACX60_RS14645	4913.29	-0.395279	0.214013	0.064749	0.134676	6089.73	5916.5	4770.6	3674.07	3841.34	5187.5	WP_000465010.1			Putative membrane protein
ACX60_RS01095	388.612	0.545669	0.295759	0.0650405	0.135207	300.137	412.067	228.926	306.118	455.463	628.959	WP_001089017.1	ynfM	MFS transporter, YNFM family, putative membrane transport protein	MFS transporter
ACX60_RS07265	3719.07	-0.375749	0.203754	0.0651633	0.135387	4512.93	3572.17	4536.97	3605.24	2772.31	3314.79	WP_000149846.1	E2.2.1.2, talA, talB	transaldolase	Transaldolase (EC 2.2.1.2)
ACX60_RS07115	178.904	0.642333	0.348752	0.0655037	0.135998	69.597	197.681	147.391	163.219	300.049	195.487	WP_000873967.1			Fimbrial protein
ACX60_RS07985	558.156	-0.423132	0.229761	0.0655305	0.135998	558.951	796.291	568.395	422.796	533.62	468.886	WP_000040959.1	hslR	ribosome-associated heat shock protein Hsp15	Heat shock protein 15
ACX60_RS17915	1837.63	0.423671	0.230215	0.0657199	0.136315	1506.12	1301.63	1884.72	2374.87	1629.61	2328.85	WP_000732887.1			Uncharacterized protein
ACX60_RS00105	877.31	-0.371005	0.202024	0.066293	0.137427	1022.21	1034.34	918.839	811.506	821.092	655.874	WP_000698062.1			Outer membrane family protein
ACX60_RS17795	3619.55	-0.493263	0.269043	0.066744	0.138285	4188.87	4901.65	3654.97	2370.94	4430.66	2170.19	WP_009519256.1			Translocase
ACX60_RS12730	355.663	0.454885	0.248606	0.0672882	0.139335	241.414	353.598	303.405	506.7	381.799	347.061	WP_005135501.1
ACX60_RS06850	642.581	-0.404341	0.221123	0.0674635	0.13962	796.015	650.119	751.849	477.203	510.263	670.04	WP_000338783.1	folB	7,8-dihydroneopterin aldolase/epimerase/oxygenase	7,8-dihydroneopterin aldolase (EC 4.1.2.25)
ACX60_RS03155	217.23	0.507064	0.277823	0.0679817	0.140614	178.342	199.073	159.935	350.691	215.604	199.737	WP_001155169.1			AraC family transcriptional regulator
ACX60_RS18765	624.071	-0.37729	0.206748	0.0680195	0.140614	777.528	732.254	610.73	575.527	522.84	525.549
ACX60_RS06215	302.252	-0.426984	0.234014	0.0680598	0.140619	319.711	381.44	343.389	281.864	280.285	206.82	WP_000880407.1	K09861	uncharacterized protein	UPF0246 protein A7M79_14170
ACX60_RS08780	57.7022	-0.686899	0.376602	0.0681617	0.140751	69.597	69.6059	77.6153	46.5404	60.1894	22.6652	WP_000605044.1			Uncharacterized protein
ACX60_RS08315	80.1181	-0.590572	0.323984	0.0683271	0.140936	70.6844	114.154	105.055	53.7508	61.9861	75.0785	WP_000171423.1			SnoaL-like domain protein
ACX60_RS10790	1464.19	-0.51691	0.283537	0.0682915	0.140936	1821.48	1284.92	2086.99	1678.73	752.817	1160.18	WP_000066032.1	gpx	glutathione peroxidase	Glutathione peroxidase
ACX60_RS08690	287.488	-0.553293	0.303619	0.0684058	0.141021	424.106	240.836	365.341	282.52	140.143	271.982	WP_000155962.1			MBL fold metallo-hydrolase
ACX60_RS14640	61677.9	-0.391984	0.215396	0.0687855	0.141725	81359.9	67477.3	61581.1	51364.8	43713.7	64570.3	WP_000111540.1	E1.17.4.1A, nrdA, nrdE	ribonucleoside-diphosphate reductase alpha chain	Vitamin B12-dependent ribonucleotide reductase (EC 1.17.4.1)
ACX60_RS17120	11045.5	0.379559	0.208652	0.0688966	0.141875	10236.2	9579.16	8921.84	10217.9	15297.1	12021.1	WP_000575778.1			CBS domain protein
ACX60_RS09075	64.5848	0.79502	0.437422	0.0691385	0.142294	17.3992	47.332	72.9113	76.0378	118.582	55.2464	WP_001080411.1			Uncharacterized protein
ACX60_RS15645	627.386	0.449782	0.247558	0.0692358	0.142416	396.92	657.079	531.547	604.369	873.196	701.205	WP_000191935.1			Leucine carboxyl methyltransferase
ACX60_RS16420	2781.72	0.49731	0.273797	0.0693177	0.142505	1829.09	2817.65	2238.3	2829.13	4718.13	2258.02	WP_000777730.1	rimP	ribosome maturation factor RimP	Ribosome maturation factor RimP
ACX60_RS10705	31.65	0.780805	0.430362	0.0696317	0.143072	21.749	25.0581	21.9518	43.9184	50.3076	26.9149	WP_000079409.1	metQ	D-methionine transport system substrate-binding protein	NLPA lipofamily protein
ACX60_RS15070	2109.88	-0.351374	0.193741	0.0697343	0.143204	2595.75	2388.87	2121.48	1832.12	1692.49	2028.54	WP_000179688.1	proC	pyrroline-5-carboxylate reductase	Pyrroline-5-carboxylate reductase (p5C reductase) (p5CR) (EC 1.5.1.2) (PCA reductase)
ACX60_RS16465	1150.44	0.464252	0.256076	0.0698403	0.143342	878.662	1187.48	823.192	1000.95	1801.19	1211.17	WP_000075016.1			Uncharacterized protein
ACX60_RS14595	16641.8	-0.438536	0.241933	0.069888	0.143361	25075.6	14451.6	18080.4	14309.5	11362.3	16571.1	WP_001091095.1	nuoF	NADH-quinone oxidoreductase subunit F	NADH-quinone oxidoreductase subunit F (EC 1.6.5.11)
ACX60_RS00135	1474.58	0.388264	0.214445	0.0702095	0.143861	1026.56	1559.17	1237.92	1581.72	1763.46	1678.64	WP_000055250.1			Uncharacterized protein
ACX60_RS16390	1161.53	-0.376049	0.207674	0.0701764	0.143861	1468.06	1240.38	1232.44	881.645	966.625	1180.01	WP_001177207.1	phaE	multicomponent K+:H+ antiporter subunit E	Pesticidal protein Cry1Ba
ACX60_RS17605	449.664	0.390365	0.215635	0.0702478	0.143861	393.658	434.341	337.901	479.825	557.875	494.385	WP_001216139.1	TC.FEV.OM	iron complex outermembrane recepter protein	Ligand-gated channel protein
ACX60_RS05500	37.0761	0.723138	0.400322	0.070857	0.145029	26.0989	22.2739	33.7117	53.0953	47.6125	39.6641	WP_001097602.1			Fatty acid desaturase
ACX60_RS14080	4270.21	-0.329337	0.182371	0.0709406	0.14504	4720.63	4645.5	4916.42	3944.79	3411.93	3981.99	WP_000834616.1	E6.3.5.1, NADSYN1, QNS1, nadE	NAD+ synthase (glutamine-hydrolysing)	Glutamine-dependent NAD(+) synthetase (EC 6.3.5.1) (NAD(+) synthase [glutamine-hydrolyzing])
ACX60_RS17490	700.145	0.350662	0.194157	0.0709072	0.14504	639.422	626.453	577.803	810.851	757.309	789.032	WP_000256268.1	K07003	uncharacterized protein	RND transporter
ACX60_RS17115	148.688	0.496781	0.275171	0.0710193	0.145121	143.544	87.7034	135.631	182.884	165.296	177.072	WP_000194005.1	K09858	SEC-C motif domain protein	Preprotein translocase subunit SecA
ACX60_RS01805	2707.05	-0.41796	0.231775	0.0713417	0.14562	2738.21	3357.79	3215.94	1913.4	3060.68	1956.29	WP_000360741.1			Uncharacterized protein
ACX60_RS12785	69.4692	0.62317	0.345571	0.0713406	0.14562	48.9354	75.1743	39.1996	90.4587	70.9696	92.0774	WP_000411716.1	mhpT	MFS transporter, AAHS family, 3-hydroxyphenylpropionic acid transporter	Sugar (And other) transporter family protein
ACX60_RS12025	91.6269	0.528311	0.293279	0.0716409	0.146151	78.2966	61.2532	83.1032	108.157	104.209	114.743	WP_005135466.1			Phage head morphogenesis protein
ACX60_RS15230	2882.29	0.415029	0.230459	0.0717216	0.146235	2241.24	2727.16	2420.97	2626.58	4342.62	2935.14	WP_049594853.1	rumA	23S rRNA (uracil1939-C5)-methyltransferase	23S rRNA (uracil(1939)-C(5))-methyltransferase RlmD (EC 2.1.1.190) (23S rRNA(m5U1939)-methyltransferase)
ACX60_RS14925	587.521	-0.444745	0.247233	0.0720365	0.146797	528.502	801.86	708.729	452.294	624.353	409.39
ACX60_RS06020	59.5301	0.641241	0.356691	0.0722169	0.147003	39.1483	54.2926	45.4716	87.8367	80.8515	49.5801	WP_000010635.1	adeF	membrane fusion protein, multidrug efflux system	Efflux transporter periplasmic adaptor subunit (MexE family multidrug efflux RND transporter periplasmic adaptor subunit) (Multidrug resistance protein MdtE)
ACX60_RS16140	119.941	0.519465	0.288938	0.0722022	0.147003	109.833	89.0955	95.6471	148.143	170.686	106.243	WP_000205424.1			Monooxygenase
ACX60_RS14525	633.182	0.377518	0.210175	0.0724619	0.147421	463.255	601.395	584.075	675.163	772.581	702.621	WP_000990349.1			Uncharacterized protein
ACX60_RS11400	81.2651	-0.824068	0.45961	0.0729776	0.148389	35.8859	189.328	92.5111	39.3299	88.0383	42.4973	WP_000899797.1			Reverse transcriptase
ACX60_RS03840	1927.3	0.373468	0.208515	0.07328	0.148841	1514.82	1904.42	1609.54	2301.45	2434.53	1799.05	WP_002004370.1	pgpB	phosphatidylglycerophosphatase B	PAP2 family protein (Phosphatidylglycerophosphatase) (Phosphatidylglycerophosphatase B)
ACX60_RS04300	203.032	-0.564706	0.315274	0.0732674	0.148841	188.129	233.876	309.677	146.832	236.266	103.41	WP_005134880.1			Uncharacterized protein
ACX60_RS03600	1079.04	-0.418354	0.233683	0.0734116	0.149027	1020.03	1169.38	1523.3	1126.8	810.312	824.447	WP_000107699.1	gatC, GATC	aspartyl-tRNA(Asn)/glutamyl-tRNA(Gln) amidotransferase subunit C	Aspartyl/glutamyl-tRNA(Asn/Gln) amidotransferase subunit C (Asp/Glu-ADT subunit C) (EC 6.3.5.-)
ACX60_RS03735	382.238	-0.38438	0.214828	0.0735753	0.149278	471.954	435.733	393.564	346.103	301.846	344.228	WP_000434845.1			Acyltransferase
ACX60_RS08570	130.779	-0.553798	0.309685	0.073734	0.149518	190.304	122.506	155.231	113.401	70.0713	133.158	WP_001138968.1	pcaD	3-oxoadipate enol-lactonase	3-oxoadipate enol-lactonase
ACX60_RS03685	1601.76	-0.373246	0.209128	0.0742985	0.150581	1887.82	1641.31	1902.75	1539.76	1117.55	1521.4	WP_001053074.1			NAD(P)H quinone oxidoreductase, PIG3 family protein
ACX60_RS00625	38.1293	-0.734331	0.411564	0.0743838	0.150672	54.3726	37.5872	51.7435	18.3539	34.1373	32.5812	WP_031978810.1			Uncharacterized protein
ACX60_RS08305	130.195	-0.501222	0.281112	0.0745863	0.150906	116.357	169.838	173.262	114.057	94.3267	113.326	WP_000056571.1			Transcriptional regulator PadR-like family protein
ACX60_RS09480	241.326	-0.547129	0.30682	0.0745496	0.150906	162.03	289.56	411.596	194.683	183.263	206.82	WP_000183704.1			Uncharacterized protein
ACX60_RS18475	69.4483	0.696372	0.390609	0.0746211	0.150906	31.5361	52.9005	71.3433	61.6168	128.464	70.8288
ACX60_RS08235	2056.19	0.399895	0.224772	0.075222	0.152038	2294.52	1528.54	1481.75	2384.7	2509.99	2137.61	WP_000885655.1	pldA	phospholipase A1/A2	Phospholipase A1 family protein
ACX60_RS07990	101.49	0.510796	0.287248	0.0753641	0.152243	72.8593	83.527	92.5111	104.224	131.159	124.659	WP_001045484.1	yrfG	5'-nucleotidase	Haloacid dehalogenase
ACX60_RS13840	480.059	0.455945	0.256674	0.0756743	0.152787	437.156	360.558	410.028	584.704	378.205	709.704	WP_000128703.1	emrA	membrane fusion protein, multidrug efflux system	Efflux pump membrane family protein
ACX60_RS00505	163.289	0.456968	0.25745	0.075902	0.153014	144.631	109.977	155.231	179.606	197.637	192.654	WP_000639068.1	K06867	uncharacterized protein	Ankyrin repeat family protein
ACX60_RS04390	4329.27	-0.353606	0.199223	0.0759103	0.153014	5588.42	4386.56	4617.72	4018.86	3304.13	4059.9	WP_000070815.1	cycA	D-serine/D-alanine/glycine transporter	Amino acid permease family protein
ACX60_RS13480	212.808	0.454421	0.255972	0.0758526	0.153014	162.03	210.21	166.206	276.62	267.708	194.071	WP_000902942.1			Rhomboid family protein
ACX60_RS12695	31.2991	0.78244	0.441213	0.0761649	0.153364	13.0494	22.2739	31.3597	39.9854	38.629	42.4973	WP_000226456.1			Putative metal-dependent hydrolase family protein
ACX60_RS16385	5504.25	-0.331872	0.187142	0.0761667	0.153364	6846.6	5969.4	5610.25	4519	5088.25	4992.01	WP_000459267.1	phaD	multicomponent K+:H+ antiporter subunit D	Cation:proton antiporter (Monovalent cation/H+ antiporter subunit D) (Na(+) H(+) antiporter subunit D) (Na(+)/H(+) antiporter subunit D) (pH adaptation potassium efflux system transmembrane protein D)
ACX60_RS16405	4138.91	-0.414511	0.234005	0.0764974	0.153947	6239.8	3444.1	4536.97	3430.22	3402.95	3779.42	WP_000897046.1	rbfA	ribosome-binding factor A	Ribosome-binding factor A
ACX60_RS18180	2680.38	-0.339773	0.191893	0.0766209	0.154112	3035.08	3307.67	2653.03	2170.35	2420.15	2496.01	WP_000251652.1	K08998	uncharacterized protein	Putative membrane protein insertion efficiency factor
ACX60_RS05910	1476.13	-0.434478	0.246041	0.0774173	0.15563	2197.74	1234.81	1669.9	1258.56	1036.7	1459.07	WP_001089491.1	map	methionyl aminopeptidase	Methionine aminopeptidase (MAP) (MetAP) (EC 3.4.11.18) (Peptidase M)
ACX60_RS14575	12454.6	-0.407144	0.230698	0.0775914	0.155895	18106.1	11883.1	12707.7	10762	8670.87	12597.6	WP_000990016.1	nuoJ	NADH-quinone oxidoreductase subunit J	NADH-quinone oxidoreductase subunit J (EC 1.6.99.5)
ACX60_RS15020	3419.73	0.352555	0.199906	0.0777985	0.156227	2786.05	3366.14	2841.97	3271.59	3978.79	4273.81	WP_000177096.1			Carbon-nitrogen hydrolase
ACX60_RS13775	27.9744	0.796286	0.451992	0.0781157	0.156779	20.6616	15.3133	22.7358	30.8084	28.7472	49.5801
ACX60_RS07910	2654.15	-0.372619	0.211922	0.0786997	0.157866	3719.09	2692.35	2588.74	2115.29	2337.51	2471.92	WP_000856678.1	rimO	ribosomal protein S12 methylthiotransferase	Ribosomal protein S12 methylthiotransferase RimO (S12 MTTase) (S12 methylthiotransferase) (EC 2.8.4.4) (Ribosomal protein S12 (aspartate-C(3))-methylthiotransferase) (Ribosome maturation factor RimO)
ACX60_RS14310	626.152	0.430935	0.245131	0.0787518	0.157886	532.852	662.648	400.62	634.522	863.314	662.957	WP_000093856.1	scpB	segregation and condensation protein B	Segregation and condensation protein B
ACX60_RS06545	123.517	-0.505874	0.288174	0.0791828	0.158664	107.658	172.623	156.799	110.779	89.835	103.41	WP_000768105.1	pqiA	paraquat-inducible protein A	Paraquat-inducible protein A
ACX60_RS04660	93.0103	0.510895	0.291146	0.0792978	0.158724	83.7338	80.7428	65.0714	116.023	110.497	101.993	WP_001108695.1	entC	isochorismate synthase	Uncharacterized protein
ACX60_RS05775	23037.9	-0.438378	0.249814	0.0792905	0.158724	32175.5	23542.1	24041.9	18685.6	13751	26031	WP_001284758.1	glnA, GLUL	glutamine synthetase	Glutamine synthetase (EC 6.3.1.2)
ACX60_RS15890	121.959	0.516925	0.294767	0.0794864	0.159016	90.2585	111.369	97.9991	121.267	190.45	120.409	WP_000699342.1			RNA recognition motif family protein
ACX60_RS03100	1356.91	0.39274	0.22418	0.0797917	0.159484	1300.59	1220.89	989.399	1242.82	1874.86	1512.9	WP_001160202.1	ydiU	uncharacterized protein	Selenoprotein O and cysteine-containing protein
ACX60_RS10470	754.733	-0.404619	0.230972	0.0798061	0.159484	832.989	900.7	851.416	495.556	820.194	627.543	WP_000204683.1	trmA	tRNA (uracil-5-)-methyltransferase	tRNA/tmRNA (uracil-C(5))-methyltransferase (EC 2.1.1.-) (EC 2.1.1.35) (tRNA (uracil(54)-C(5))-methyltransferase) (tRNA(m5U54)-methyltransferase) (RUMT) (tmRNA (uracil(341)-C(5))-methyltransferase)
ACX60_RS02515	278.636	0.526308	0.300627	0.0799979	0.159781	145.719	290.953	244.606	289.075	446.48	254.984	WP_000110146.1	sspA, mglA	stringent starvation protein A	Glutathione S-transferase, C-terminal domain protein
ACX60_RS03330	2569.04	-0.360141	0.205791	0.0801119	0.15987	2722.98	2657.55	3295.91	2363.07	1873.06	2501.67	WP_000022555.1	mscL	large conductance mechanosensitive channel	Large-conductance mechanosensitive channel
ACX60_RS04515	2564.88	-0.328605	0.187807	0.0801715	0.15987	2993.76	2780.06	2805.13	2542.02	2106.63	2161.69	WP_001286612.1	sppA	protease IV	Signal peptide peptidase SppA, 36K type (EC 3.4.-.-)
ACX60_RS13680	1687.14	0.385945	0.220566	0.0801538	0.15987	1399.55	1752.68	1226.95	1765.91	2276.42	1701.31	WP_000151613.1	pgaC, icaA	poly-beta-1,6-N-acetyl-D-glucosamine synthase	Poly-beta-1,6-N-acetyl-D-glucosamine synthase (Poly-beta-1,6-GlcNAc synthase) (EC 2.4.1.-)
ACX60_RS17830	12948.1	-0.379666	0.217031	0.0802274	0.159896	14716.5	15633.5	13661.1	10059.9	14367.3	9250.24	WP_001075972.1	etk-wzc	tyrosine-protein kinase Etk/Wzc	Tyrosine protein kinase (Wzc)
ACX60_RS12140	262.015	-0.430717	0.246322	0.080361	0.160076	362.122	279.816	261.854	203.204	203.027	262.066	WP_000770719.1			Heavy-metal-associated domain protein
ACX60_RS13530	94.1179	0.530796	0.303684	0.0804886	0.160245	66.3346	84.9192	78.3993	131.755	87.1399	116.159	WP_000381869.1			MFS transporter permease
ACX60_RS00445	11883.9	-0.322427	0.184573	0.0806587	0.160412	13229.9	12137.9	14298.5	11211	10799.1	9627.05	WP_000108581.1	glmU	bifunctional UDP-N-acetylglucosamine pyrophosphorylase / Glucosamine-1-phosphate N-acetyltransferase	Bifunctional protein GlmU [Includes: UDP-N-acetylglucosamine pyrophosphorylase (EC 2.7.7.23) (N-acetylglucosamine-1-phosphate uridyltransferase); Glucosamine-1-phosphate N-acetyltransferase (EC 2.3.1.157)]
ACX60_RS01235	112.086	0.534648	0.306024	0.0806231	0.160412	78.2966	82.1349	112.111	133.722	167.093	99.1603	WP_000476055.1			Uncharacterized protein
ACX60_RS07125	69.1925	0.592273	0.339111	0.0807161	0.16044	61.9848	37.5872	63.5034	97.0137	70.0713	84.9945	WP_001279998.1	GST, gst	glutathione S-transferase	Glutathione S-transferase
ACX60_RS17240	2942.06	0.326644	0.187114	0.0808632	0.160647	2525.06	2379.13	2914.1	3348.94	3334.68	3150.46	WP_000231981.1			Uncharacterized protein
ACX60_RS01335	62915.9	0.346891	0.198976	0.0812667	0.161362	62191.4	54598.8	49066.2	81877.6	65572.4	64189.3	WP_000059340.1	aarC, cat1	succinyl-CoA:acetate CoA-transferase	Acetyl-CoA hydrolase (Propionyl-CoA--succinate CoA transferase)
ACX60_RS01615	1563.7	-0.322228	0.18526	0.0819764	0.162684	1721.44	1767.99	1730.27	1359.5	1501.14	1301.83	WP_000090000.1			Putative endoribonuclease L-PSP
ACX60_RS12250	4296.77	0.470997	0.27099	0.0822003	0.163042	3450.49	3048.74	4250.02	6094.16	2929.52	6007.7	WP_000026485.1			OmpA family protein
ACX60_RS16240	228.168	0.636416	0.366225	0.0822505	0.163054	135.932	279.816	114.463	167.807	433.005	237.985	WP_000434936.1	K06878	tRNA-binding protein	tRNA-binding protein
ACX60_RS13595	159.13	0.472651	0.272115	0.0823954	0.163187	172.905	115.546	109.759	194.683	180.568	181.322	WP_001040549.1			Aldehyde dehydrogenase
ACX60_RS15115	3326.15	-0.34443	0.198302	0.0824055	0.163187	4035.54	3245.03	3900.36	3313.54	2826.21	2636.25	WP_000050953.1	FARSA, pheS	phenylalanyl-tRNA synthetase alpha chain	Phenylalanine--tRNA ligase alpha subunit (EC 6.1.1.20) (Phenylalanyl-tRNA synthetase alpha subunit) (PheRS)
ACX60_RS18315	645.703	0.446947	0.257466	0.0825736	0.163433	430.631	633.413	569.179	609.613	1005.25	626.126
ACX60_RS10940	72.314	0.55139	0.318261	0.0831825	0.164551	60.8973	54.2926	59.5834	85.8702	102.412	70.8288	WP_005135384.1	ladA	long-chain alkane monooxygenase	5,10-methylene tetrahydromethanopterin reductase
ACX60_RS05995	178.526	-0.428895	0.247674	0.0833285	0.164752	191.392	228.307	195.998	136.344	149.126	169.989	WP_001147935.1	exoX	exodeoxyribonuclease X	Exonuclease family protein
ACX60_RS02720	295.254	-0.405088	0.234394	0.0839465	0.1658	380.608	313.226	316.733	253.022	214.706	293.231	WP_001985473.1			Uncharacterized protein
ACX60_RS14170	6404.47	-0.321751	0.186174	0.0839476	0.1658	7001.02	6640.4	7730.95	6198.39	5199.65	5656.38	WP_000056817.1	bamD	outer membrane protein assembly factor BamD	Outer membrane protein assembly factor BamD
ACX60_RS11370	63.6488	0.621182	0.359576	0.0840707	0.165955	38.0608	52.9005	56.4475	56.3728	71.868	106.243	WP_001062882.1	acpD, azoR	FMN-dependent NADH-azoreductase	FMN-dependent NADH-azoreductase (EC 1.7.-.-) (Azo-dye reductase) (FMN-dependent NADH-azo compound oxidoreductase)
ACX60_RS02800	2618.3	-0.401788	0.232831	0.0844077	0.166443	3328.69	2755	2875.69	1994.68	1772.44	2983.31	WP_000911301.1			Copper-binding protein
ACX60_RS03570	165.927	-0.423533	0.245398	0.0843643	0.166443	204.441	178.191	188.942	133.722	150.024	140.241	WP_000735833.1			DUF4850 domain-containing protein
ACX60_RS07820	194.506	-0.447843	0.259584	0.0844858	0.166509	200.091	270.071	204.622	136.999	162.601	192.654	WP_001168995.1			EamA-like transporter family protein
ACX60_RS15220	246.895	0.537659	0.311705	0.0845463	0.16654	224.015	238.052	138.767	211.726	429.411	239.401	WP_000682838.1			Short-chain dehydrogenase
ACX60_RS00415	542.895	-0.353085	0.204845	0.0847679	0.166835	667.696	601.395	561.339	460.16	512.059	454.721	WP_001063725.1	murI	glutamate racemase	Glutamate racemase (EC 5.1.1.3)
ACX60_RS16415	12273.6	-0.357103	0.207188	0.0847856	0.166835	16943.6	11659	12818.3	10094	10483.7	11642.8	WP_000532248.1	nusA	N utilization substance protein A	Transcription termination/antitermination protein NusA
ACX60_RS10895	232.331	-0.481921	0.279651	0.0848361	0.166846	207.703	253.365	354.365	237.946	153.618	186.988	WP_074031677.1
ACX60_RS16290	1096.96	0.32606	0.189504	0.0853235	0.167716	1004.81	899.308	1011.35	1280.19	1167.85	1218.25	WP_001198553.1			CorA-like Mg2+ transporter family protein
ACX60_RS14375	4470.05	-0.321349	0.186969	0.0856645	0.168297	4689.09	5013.01	5214.34	3963.8	4383.05	3557.02	WP_001239985.1	smc	chromosome segregation protein	Chromosome partition protein Smc
ACX60_RS16595	1778.12	-0.346519	0.202252	0.0866557	0.170154	1769.29	2051.98	2160.68	1806.55	1404.12	1476.07	WP_001261850.1			DSBA-like thioredoxin domain protein
ACX60_RS15555	564.938	-0.380425	0.222255	0.0869593	0.17057	595.924	616.708	706.377	497.523	397.969	575.13	WP_000951071.1	acpP	acyl carrier protein	Acyl carrier protein (ACP)
ACX60_RS15765	9.9797	1.19349	0.697233	0.0869413	0.17057	0	11.1369	4.70396	10.488	17.967	15.5823	WP_000908081.1	tatA	sec-independent protein translocase protein TatA	Sec-independent protein translocase protein TatA
ACX60_RS05940	22.6901	0.810533	0.474689	0.0877285	0.171989	13.0494	13.9212	20.3838	30.1529	26.0521	32.5812	WP_000118659.1			Branched-chain amino acid transport family protein
ACX60_RS06525	33.9989	-0.760621	0.445699	0.0879003	0.172235	21.749	50.1162	58.0155	22.9424	24.2554	26.9149	WP_000790133.1			Phosphohydrolase
ACX60_RS13350	2427.16	-0.325354	0.190706	0.0879985	0.172336	2845.86	2487.71	2773.77	2051.71	1994.34	2409.59	WP_000051871.1			Uncharacterized protein
ACX60_RS15530	1365.54	-0.375797	0.220373	0.0881419	0.172526	1938.93	1358.71	1337.49	1057.32	1214.57	1286.25	WP_001265375.1	hutH, HAL	histidine ammonia-lyase	Histidine ammonia-lyase
ACX60_RS18745	809.902	0.403181	0.236589	0.0883546	0.172851	773.179	608.355	701.673	710.56	888.468	1177.17
ACX60_RS05595	207.432	-0.425957	0.250341	0.0888478	0.173725	238.152	253.365	224.222	199.271	138.346	191.238	WP_000910250.1			Peptide synthetase
ACX60_RS03380	1061.54	-0.40419	0.237583	0.0888953	0.173727	1271.23	1042.7	1321.03	1008.16	649.507	1076.6	WP_000054211.1	ygfZ	tRNA-modifying protein YgfZ	tRNA-modifying protein YgfZ
ACX60_RS13990	884.315	-0.463362	0.272554	0.0891163	0.174067	792.753	1166.59	1129.73	908.52	850.737	457.554	WP_001218560.1			Uncharacterized protein
ACX60_RS13700	94.4985	0.534912	0.314939	0.0894206	0.17457	73.9468	80.7428	76.0473	116.023	143.736	76.4951	WP_000267733.1	dctA	aerobic C4-dicarboxylate transport protein	Dicarboxylate symporter family protein
ACX60_RS00850	10074.5	-0.34659	0.204127	0.0895246	0.174589	12739.5	9391.22	11757.5	9783.31	7702.45	9073.16	WP_000119868.1	glmM	phosphoglucosamine mutase	Phosphoglucosamine mutase (EC 5.4.2.10)
ACX60_RS14580	8336.94	-0.409381	0.241091	0.0895012	0.174589	12475.3	8244.12	7886.97	7291.1	5611.99	8512.2	WP_000276693.1	nuoI	NADH-quinone oxidoreductase subunit I	NADH-quinone oxidoreductase subunit I (EC 1.6.5.11) (NADH dehydrogenase I subunit I) (NDH-1 subunit I)
ACX60_RS03025	378.761	-0.454775	0.267954	0.0896564	0.174663	359.947	515.083	444.524	269.41	435.7	247.901	WP_000598628.1	wecB	UDP-N-acetylglucosamine 2-epimerase (non-hydrolysing)	UDP-N-acetylglucosamine 2-epimerase
ACX60_RS05885	7084.91	-0.317301	0.186928	0.0896104	0.174663	8800.75	7289.13	7521.63	6792.27	6024.33	6081.36	WP_001137505.1	sthA, udhA	NAD(P) transhydrogenase	Soluble pyridine nucleotide transhydrogenase (EC 1.6.1.1)
ACX60_RS07830	120.399	-0.536439	0.316154	0.0897418	0.174676	91.346	196.289	142.687	86.5257	107.802	97.7437	WP_000194629.1			Uncharacterized protein
ACX60_RS15620	617.869	0.444771	0.262142	0.089757	0.174676	597.011	413.459	551.147	785.287	480.617	879.693	WP_000524329.1			FeS assembly protein IscX
ACX60_RS06080	194.638	-0.431434	0.254346	0.0898385	0.174678	209.878	201.857	259.502	173.051	136.549	186.988	WP_005109720.1			Uncharacterized protein
A1S_3464	699.214	0.459483	0.270893	0.089852	0.174678	403.445	767.057	588.779	722.359	1049.27	664.374
ACX60_RS12100	24.5219	0.882652	0.520488	0.0899211	0.174721	7.61217	16.7054	25.0878	36.7079	44.0191	16.9989	WP_000825868.1			Uncharacterized protein
ACX60_RS02640	644.535	-0.353605	0.208574	0.0900103	0.174803	738.38	697.451	736.953	627.967	474.329	592.128	WP_000587649.1	trxC	thioredoxin 2	Thioredoxin
ACX60_RS03000	1076.57	-0.32811	0.19365	0.090199	0.175078	1252.75	1206.97	1139.93	854.114	1026.81	978.853	WP_000989966.1			Polysaccharide deacetylase
ACX60_RS06030	140.109	0.434852	0.256716	0.0902836	0.175151	106.57	119.722	129.359	157.32	166.195	161.49	WP_000135840.1	hisJ	histidine transport system substrate-binding protein	Lysine/arginine/ornithine/histidine ABC transporter substrate-binding protein
ACX60_RS18750	7042.71	0.360403	0.213067	0.0907402	0.175945	6763.95	5387.49	6307.22	7259.64	6756.49	9781.45
ACX60_RS17015	240.151	-0.436828	0.258642	0.0912331	0.176809	226.19	309.05	297.917	239.912	212.011	155.823	WP_000529372.1			Uncharacterized protein
ACX60_RS12245	464.017	-0.377126	0.223486	0.0915134	0.177177	560.038	565.2	451.58	443.117	337.78	426.389	WP_000703552.1			NAD binding domain of 6-phosphogluconate dehydrogenase family protein
ACX60_RS14265	5828.65	0.44137	0.261562	0.0915185	0.177177	4358.51	3886.79	6521.25	8523.44	4747.78	6934.14	WP_000522216.1			Uncharacterized protein
ACX60_RS08625	70.3883	-0.56584	0.335748	0.0919284	0.177878	71.7719	114.154	68.9914	61.6168	54.7993	50.9967	WP_000345069.1			MFS transporter (Putative tartrate transporter) (Tartrate transporter)
ACX60_RS14685	100.21	-0.632306	0.375292	0.0920204	0.177962	75.0342	179.583	116.031	83.9037	104.209	42.4973	WP_000379937.1			Uncharacterized protein
ACX60_RS16395	594.406	-0.347869	0.2065	0.0920677	0.177962	693.795	665.432	639.738	452.294	537.213	577.963	WP_000154078.1	phaF	multicomponent K+:H+ antiporter subunit F	K+/H+ antiporter subunit F
ACX60_RS03405	8324.14	-0.357942	0.212549	0.0921722	0.178072	11726	8100.73	8275.04	6705.09	7159.85	7978.15	WP_001202763.1	PARS, proS	prolyl-tRNA synthetase	Proline--tRNA ligase (EC 6.1.1.15) (Prolyl-tRNA synthetase) (ProRS)
ACX60_RS10445	142.876	-0.476054	0.282899	0.0924197	0.178457	133.757	210.21	156.799	122.578	97.9201	135.991	WP_000164264.1	npdA	NAD-dependent deacetylase	NAD-dependent protein deacylase
ACX60_RS06925	73.4899	-0.556245	0.330678	0.0925434	0.178603	92.4335	66.8216	103.487	58.3393	47.6125	72.2453	WP_000920883.1			Uncharacterized protein
ACX60_RS17990	965.217	0.372981	0.221777	0.0926109	0.178641	707.932	897.916	912.568	1175.96	1227.15	869.777	WP_000964178.1			NADPH-dependent FMN reductase family protein
ACX60_RS08030	50.4052	0.630256	0.374839	0.0926844	0.17869	25.0114	50.1162	42.3356	59.6503	70.0713	55.2464	WP_005135157.1			Alpha/beta hydrolase
ACX60_RS11545	2041.49	-0.348598	0.207368	0.0927513	0.178726	2261.9	2072.86	2537.78	2142.17	1590.98	1643.23	WP_000720060.1	K09712	uncharacterized protein	Hemolysin
ACX60_RS00100	563.267	-0.377795	0.224952	0.0930654	0.179239	674.22	577.729	662.474	468.681	595.606	400.891	WP_000587876.1	GST, gst	glutathione S-transferase	Glutathione S-transferase
ACX60_RS05850	1510.52	-0.316113	0.188433	0.0934274	0.179843	1792.12	1552.21	1686.37	1268.39	1330.46	1433.57	WP_001078589.1	rsmE	16S rRNA (uracil1498-N3)-methyltransferase	Ribosomal RNA small subunit methyltransferase E (EC 2.1.1.193)
ACX60_RS07805	848.609	-0.340246	0.203192	0.0940313	0.180912	931.947	959.169	957.255	644.354	855.229	743.702	WP_000012049.1	moeA	molybdopterin molybdotransferase	Molybdopterin molybdenumtransferase MoeA
ACX60_RS15385	1767.4	0.456839	0.27301	0.0942598	0.181258	1123.34	1923.91	1402.56	1885.87	2818.12	1450.57	WP_000510211.1			Diguanylate cyclase domain protein
ACX60_RS06255	1942.42	0.370695	0.221923	0.0948446	0.182288	1764.94	1845.95	1459.79	1767.22	2713.02	2103.61	WP_000200418.1	rhlB	ATP-dependent RNA helicase RhlB	ATP-dependent RNA helicase RhlB (EC 3.6.4.13)
ACX60_RS00985	1462.39	0.437896	0.262375	0.0951232	0.18271	1574.63	1002.32	1132.09	1780.99	1148.09	2136.2	WP_001256571.1	qor, CRYZ	NADPH2:quinone reductase	NADPH:quinone oxidoreductase
ACX60_RS05545	47.4313	0.697048	0.417701	0.0951627	0.18271	23.924	40.3714	41.5516	64.2388	32.3406	82.1614	WP_049594814.1	E1.1.1.219	dihydroflavonol-4-reductase	Dihydroflavonol 4-reductase
ACX60_RS17595	432.263	0.501171	0.300489	0.0953455	0.182967	496.966	240.836	327.709	572.905	333.288	621.877	WP_001247568.1	lrp	Lrp/AsnC family transcriptional regulator, leucine-responsive regulatory protein	AsnC family protein
ACX60_RS13325	25.9119	0.808214	0.485531	0.0959927	0.184114	17.3992	26.4502	10.9759	24.2534	29.6455	46.747	WP_001079965.1	ureD, ureH	urease accessory protein	Urease accessory protein UreD
ACX60_RS09540	451.528	-0.414757	0.249328	0.0962124	0.18444	488.266	398.146	663.258	376.256	334.186	449.054	WP_001037927.1			Uncharacterized protein
ACX60_RS13200	339.253	0.516443	0.31056	0.0963247	0.18456	162.03	413.459	257.934	430.007	468.939	303.147	WP_000669361.1			Uncharacterized protein
ACX60_RS12760	36.4766	0.766765	0.461653	0.0967309	0.185163	42.4106	18.0975	18.8158	58.3393	55.6977	25.4984	WP_005135505.1			Sugar (And other) transporter family protein
ACX60_RS18960	2969.53	0.368066	0.22161	0.096739	0.185163	2581.61	2771.71	2406.07	2644.93	4268.06	3144.8
ACX60_RS04315	53.4547	-0.618817	0.372687	0.0968298	0.185242	55.4601	47.332	92.5111	43.9184	40.4257	41.0807	WP_001058974.1			Uncharacterized protein
ACX60_RS15505	283.975	-0.522769	0.31509	0.0970931	0.18565	425.194	162.878	421.004	242.534	232.673	219.569	WP_001189186.1			DUF3261 domain-containing protein
ACX60_RS14470	4165.27	-0.319093	0.192389	0.0972004	0.18576	5204.55	4354.54	4329.21	3459.06	3530.52	4113.73	WP_001226779.1	MARS, metG	methionyl-tRNA synthetase	Methionine--tRNA ligase (EC 6.1.1.10) (Methionyl-tRNA synthetase) (MetRS)
ACX60_RS03750	152.916	0.529971	0.319789	0.0974681	0.186176	75.0342	157.309	141.119	192.716	220.994	130.325	WP_049594804.1	eptA, pmrC	lipid A ethanolaminephosphotransferase	Lipid A phosphoethanolamine transferase (PmrC)
ACX60_RS09845	395.81	-0.563735	0.34025	0.0975543	0.186244	600.274	290.953	533.115	357.902	156.313	436.305	WP_000108826.1	rraA, menG	regulator of ribonuclease activity A	4-hydroxy-4-methyl-2-oxoglutarate aldolase (HMG aldolase) (EC 4.1.1.3) (EC 4.1.3.17) (Oxaloacetate decarboxylase)
ACX60_RS00875	595.924	0.340987	0.206369	0.0984699	0.187852	503.49	509.515	560.555	595.848	747.427	658.707	WP_000350419.1			Bacterial regulatory, arsR family protein
ACX60_RS05590	220.813	-0.460405	0.278664	0.0984972	0.187852	178.342	332.716	260.286	215.659	160.805	177.072	WP_000160885.1			NADPH-dependent ferric siderophore reductase
ACX60_RS17270	291.785	0.368688	0.223364	0.0988175	0.188366	228.365	283.992	250.094	330.371	310.829	347.061	WP_000184765.1			TetR family transcriptional regulator
ACX60_RS14480	289.293	-0.452464	0.274231	0.0989557	0.188533	353.422	289.56	363.773	321.849	163.5	243.651	WP_000463103.1			LysE type translocator family protein
ACX60_RS07995	33.5964	-0.712464	0.432038	0.0991314	0.188771	54.3726	25.0581	47.0396	27.5309	20.662	26.9149	WP_000798362.1			Uncharacterized protein
ACX60_RS08950	213.489	0.463364	0.281136	0.0993145	0.189023	206.616	132.251	194.43	218.281	202.129	327.229	WP_000155310.1			NUDIX hydrolase
ACX60_RS05140	200.254	0.503046	0.305738	0.0998973	0.190035	92.4335	219.955	181.886	219.592	269.505	218.153	WP_000067469.1			Uncharacterized protein
ACX60_RS08375	122.852	0.454288	0.276183	0.0999944	0.190122	126.144	94.664	88.5912	138.31	139.244	150.157	WP_000121790.1	pcaJ	3-oxoadipate CoA-transferase, beta subunit
ACX60_RS09930	70.8785	-0.518408	0.315423	0.100273	0.190511	80.4715	75.1743	95.6471	60.9613	52.1043	60.9127	WP_000525670.1	exbD	biopolymer transport protein ExbD	Biopolymer transport ExbD/TolR family protein
ACX60_RS11380	395.569	-0.403592	0.245584	0.100301	0.190511	546.989	395.361	410.812	307.429	289.269	423.556	WP_001180288.1			Cytochrome B
ACX60_RS02590	181.439	0.550682	0.335186	0.1004	0.190592	107.658	192.112	138.767	154.042	335.983	160.073	WP_001985194.1			DUF4154 domain-containing protein
ACX60_RS04385	1531.3	0.341278	0.207755	0.100446	0.190592	1627.92	1265.43	1151.69	1605.97	1785.92	1750.89	WP_000048860.1	radA, sms	DNA repair protein RadA/Sms	DNA repair protein RadA
ACX60_RS06130	2173.21	0.32032	0.195086	0.100602	0.190693	2183.6	1933.65	1672.26	2353.24	2333.91	2562.58	WP_001167242.1	ppnK, NADK	NAD+ kinase	NAD kinase (EC 2.7.1.23) (ATP-dependent NAD kinase)
ACX60_RS07255	165.584	0.461489	0.281056	0.100594	0.190693	138.106	180.975	98.7831	199.271	202.129	174.239	WP_000344223.1			AsnC family protein
ACX60_RS15055	1403.25	0.342553	0.208775	0.100843	0.191053	1042.87	1329.47	1332.79	1467	1813.77	1433.57	WP_000276872.1			Uncharacterized protein
ACX60_RS11870	32.758	0.825353	0.503344	0.101059	0.191364	8.69962	44.5478	15.6799	30.8084	45.8158	50.9967	WP_001143894.1			TetR family transcriptional regulator
ACX60_RS16960	3593.89	0.375641	0.22914	0.101141	0.191421	2849.13	3910.46	2602.07	3325.34	4807.97	4068.4	WP_001083669.1	K07318	adenine-specific DNA-methyltransferase	D12 class N6 adenine-specific DNA methyltransferase family protein
ACX60_RS01820	18119.7	-0.366479	0.22377	0.101473	0.191953	24195.8	17880.4	19271.3	19722.6	12834.7	14813.1	WP_009518196.1	astC	succinylornithine aminotransferase	Acetylornithine aminotransferase (ACOAT) (EC 2.6.1.11)
ACX60_RS05740	861.468	-0.347531	0.212236	0.101531	0.191964	1012.42	1041.3	844.36	704.66	676.458	889.609	WP_000608308.1	trpC	indole-3-glycerol phosphate synthase	Indole-3-glycerol phosphate synthase (IGPS) (EC 4.1.1.48)
ACX60_RS14605	30881.3	-0.361809	0.22111	0.10177	0.192319	42475.9	29603.4	32316.2	26488	22315.9	32088.3	WP_000852150.1	nuoCD	NADH-quinone oxidoreductase subunit C/D	NADH-quinone oxidoreductase subunit C/D (EC 1.6.5.11) (NADH dehydrogenase I subunit C/D) (NDH-1 subunit C/D)
ACX60_RS11590	154.124	-0.438657	0.268151	0.101869	0.192394	178.342	200.465	154.447	123.234	109.599	158.656	WP_000460184.1			Bacterial regulatory helix-turn-helix, lysR family protein
ACX60_RS14700	6539.99	-0.499346	0.305289	0.101913	0.192394	7643.7	5684.02	9762.28	4412.16	3297.84	8439.96	WP_000735358.1	metE	5-methyltetrahydropteroyltriglutamate--homocysteine methyltransferase	5-methyltetrahydropteroyltriglutamate--homocysteine methyltransferase
ACX60_RS16720	2712.26	0.296971	0.181701	0.102176	0.192792	2279.3	2600.48	2413.91	3107.06	2964.55	2908.23	WP_000209086.1	trpE	anthranilate synthase component I	Anthranilate synthase component 1 (EC 4.1.3.27)
ACX60_RS08025	97.7161	0.493344	0.302102	0.102461	0.193232	103.308	68.2137	70.5593	128.478	102.412	113.326	WP_000093795.1			Amino acid permease
ACX60_RS15285	838.458	0.596072	0.365269	0.102707	0.193597	807.977	464.967	703.241	987.835	388.087	1678.64	WP_001165467.1	pntA	NAD(P) transhydrogenase subunit alpha	NAD(P) transhydrogenase subunit alpha
ACX60_RS04040	682.878	-0.359136	0.220199	0.102899	0.19386	665.521	861.721	780.857	582.738	700.713	505.717	WP_000221994.1			Metallophosphatase
ACX60_RS15340	489.821	-0.399791	0.245209	0.103015	0.193982	639.422	421.812	613.866	479.825	337.78	446.221	WP_001054078.1			Uncharacterized protein
ACX60_RS07270	158.026	-0.480022	0.294856	0.103527	0.194847	164.205	208.818	183.454	182.884	99.7168	109.076	WP_001024733.1			Bacterial regulatory helix-turn-helix, lysR family protein
ACX60_RS16375	10021.3	-0.319502	0.19634	0.103676	0.195028	12677.5	10621.9	10122.9	8279.59	8308.84	10117.2	WP_000381598.1	phaA	multicomponent K+:H+ antiporter subunit A	Monovalent cation/H+ antiporter subunit A
ACX60_RS09095	39.1975	0.629255	0.386904	0.103868	0.195291	25.0114	36.1951	29.7917	43.2629	48.5109	52.4133	WP_000520422.1	K06889	uncharacterized protein	Alpha/beta hydrolase
ACX60_RS05935	23.3485	0.833869	0.512911	0.104001	0.195435	16.3118	18.0975	14.1119	17.6984	51.2059	22.6652	WP_002156296.1
ACX60_RS15925	626.027	0.349096	0.214758	0.10405	0.195435	546.989	580.513	519.787	644.354	621.658	842.862	WP_049594891.1	qor, CRYZ	NADPH2:quinone reductase	Zinc-type alcohol dehydrogenase-like protein
ACX60_RS10190	133.832	-0.430576	0.265007	0.104212	0.195641	151.156	153.133	157.583	119.301	94.3267	127.492	WP_000141160.1			Uncharacterized protein
ACX60_RS00900	604.1	0.339673	0.209136	0.104339	0.195781	551.338	496.986	548.795	780.043	609.98	637.459	WP_000457177.1			Uncharacterized protein
ACX60_RS06280	1330.41	-0.319548	0.197232	0.105198	0.197292	1363.67	1458.94	1615.02	1143.19	1325.07	1076.6	WP_005134980.1	gspL	general secretion pathway protein L	Type II secretion system protein L (T2SS protein L)
ACX60_RS14025	172.034	0.452332	0.279563	0.105663	0.198066	187.042	111.369	134.063	193.372	169.788	236.568	WP_000992292.1	K07044	uncharacterized protein	Metal-dependent hydrolase
ACX60_RS04285	25.2934	-0.764346	0.472546	0.105769	0.198164	40.2357	18.0975	38.4156	19.0094	16.1703	19.8321	WP_000750922.1			Uncharacterized protein
ACX60_RS02560	1473.59	0.334817	0.207036	0.105837	0.198191	1300.59	1436.67	1166.58	1487.32	1943.13	1507.24	WP_000456884.1	hflX	GTPase	GTPase HflX (GTP-binding protein HflX)
ACX60_RS12165	60.6397	0.695173	0.429995	0.105943	0.19829	30.4487	75.1743	30.5757	58.3393	50.3076	118.992	WP_000071243.1	benD-xylL	dihydroxycyclohexadiene carboxylate dehydrogenase	1,6-dihydroxycyclohexa-2,4-diene-1-carboxylate dehydrogenase
ACX60_RS01865	420.531	0.386213	0.238968	0.106057	0.198404	328.411	324.363	437.468	579.46	428.513	424.973	WP_000644154.1			Uncharacterized protein
ACX60_RS00970	287.266	0.487351	0.301833	0.106389	0.198924	169.643	341.069	203.838	273.343	450.972	284.732	WP_000016106.1			Diguanylate cyclase (GGDEF domain-containing protein)
ACX60_RS18780	674.759	0.393491	0.243764	0.106478	0.198991	767.741	474.712	502.539	884.922	742.935	675.706
ACX60_RS07240	129.175	0.450929	0.279579	0.106769	0.199435	81.5589	123.898	120.735	162.563	144.634	141.658	WP_000675115.1	mgtA, mgtB	Mg2+-importing ATPase	Magnesium-translocating P-type ATPase
ACX60_RS07050	79.8484	0.632025	0.39198	0.106877	0.199536	46.7605	100.232	39.1996	65.5498	133.854	93.494	WP_001075430.1	eat, eutP	ethanolamine permease	Ethanolamine permease
ACX60_RS12740	151.233	0.477857	0.296618	0.107176	0.199993	137.019	96.0561	141.903	173.051	128.464	230.902	WP_000834589.1			Short-chain dehydrogenase
ACX60_RS08060	739.937	0.469212	0.291558	0.107545	0.200439	463.255	888.171	501.755	699.416	1185.82	701.205	WP_000203149.1			Cyclic di-GMP phosphodiesterase Gmr (EC 3.1.4.52) (Diguanylate cyclase) (Diguanylate cyclase/phosphodiesterase (GGDEF & EAL domains) with PAS/PAC sensor(S)) (GGDEF domain-containing protein) (GGDEF family protein)
ACX60_RS10105	174.036	-0.44062	0.273816	0.107576	0.200439	169.643	174.015	258.718	162.563	124.871	154.407	WP_000344040.1			Uncharacterized protein
ACX60_RS14085	1349.18	-0.308768	0.191841	0.107507	0.200439	1377.8	1532.72	1573.47	1104.51	1305.3	1201.26	WP_000139297.1			Uncharacterized protein
ACX60_RS15875	3462.13	0.430173	0.267851	0.10827	0.201631	3523.35	2125.76	3159.49	4517.69	2589.04	4857.44	WP_000027403.1			Uncharacterized protein
ACX60_RS04810	2160.17	-0.352024	0.219334	0.108501	0.201959	1991.13	2750.82	2540.92	2170.35	1973.67	1534.15	WP_000269331.1			Integrase core domain protein
ACX60_RS12290	577.595	-0.334379	0.208378	0.108565	0.201978	582.874	741.999	612.298	520.465	529.128	478.802	WP_001237343.1			M23 family peptidase (Peptidase M23)
[truncated: 1,722 more rows]

## Sheet: WT untx vs Cip0.11
Gene	Expression Base	log2FoldChange	SE	p-value	Adjusted p-value	normalized counts untx rep1	normalized counts untx rep2	normalized counts untx rep3	normalized counts Cip0.11 rep1	normalized counts Cip0.11 rep2	normalized counts Cip0.11 rep3	Protein ID	Gene name	Protein name (KEGG)	Protein name (Uniprot)
ACX60_RS07540	572.909	5.98993	0.296641	1.14e-90	4.23e-87	17.6056	21.218	9.62973	1057.47	1196.11	1135.42	WP_001286363.1			Uncharacterized protein
ACX60_RS07455	1672.51	5.39156	0.268325	8.42e-90	1.57e-86	77.6717	74.263	60.7414	2848.92	2455.65	4517.83	WP_001091618.1	DNMT1, dcm	DNA (cytosine-5)-methyltransferase 1	Multidrug DMT transporter
ACX60_RS07545	593.204	5.74051	0.288032	2.23e-88	2.76e-85	13.4631	15.9135	26.6669	1266.46	1171.19	1065.53	WP_000179750.1			Phage head morphogenesis protein
ACX60_RS07535	491.749	5.83085	0.292885	3.45e-88	3.21e-85	15.5343	18.5658	11.852	926.473	1028.47	949.596	WP_000102084.1			Terminase
ACX60_RS07420	937.041	6.32247	0.323184	3.19e-85	2.38e-82	11.3918	23.8703	22.9632	1803.45	1249.34	2511.23	WP_001101042.1			Uncharacterized protein
ACX60_RS01915	1278.33	4.46873	0.232691	3.39e-82	2.1e-79	82.8498	136.591	95.5565	2402.93	2626.68	2325.4	WP_000481383.1			DNA metabolism protein
ACX60_RS07410	2030.49	5.62588	0.295445	7.65e-81	4.06e-78	75.6004	79.5675	59.2599	3083.41	2812.44	6072.64	WP_001207475.1			AAA family ATPase
ACX60_RS07620	923.387	4.75888	0.254111	2.95e-78	1.33e-75	72.4935	63.654	48.1486	1920.44	1396.59	2038.99	WP_000002414.1			Phage tail protein
ACX60_RS07625	604.272	6.45056	0.344525	3.21e-78	1.33e-75	8.28498	13.2613	11.852	1214.47	804.201	1573.57	WP_000094261.1			Uncharacterized protein
ACX60_RS01760	1998.14	3.74195	0.199937	3.69e-78	1.37e-75	298.259	246.659	260.003	3668.39	3478.45	4037.06	WP_000790118.1	mdfA, cmr	MFS transporter, DHA1 family, multidrug/chloramphenicol efflux transport protein	Multidrug transporter MdfA
ACX60_RS07575	608.715	6.03915	0.324264	2.05e-77	6.92e-75	19.6768	9.28288	16.2965	1175.47	859.702	1571.86	WP_000692542.1			Stress-responsive nuclear envelope protein
ACX60_RS12480	529.682	5.00423	0.275372	8.5e-74	2.63e-71	31.0687	25.1964	30.3707	1019.47	818.926	1253.06	WP_000160522.1	K09960	uncharacterized protein	Uncharacterized protein
ACX60_RS07615	489.791	5.47954	0.303835	1.04e-72	2.98e-70	16.57	23.8703	17.0372	1088.47	699.995	1092.8	WP_000064603.1			Uncharacterized protein
ACX60_RS12615	1311.4	5.73443	0.321474	3.59e-71	9.53e-69	36.2468	38.4576	48.8894	1833.45	1787.37	4124.01	WP_000067517.1			Uncharacterized protein
ACX60_RS07565	782.463	5.89821	0.331184	5.97e-71	1.48e-68	38.318	9.28288	17.0372	1502.46	1199.51	1928.17	WP_000770049.1			Uncharacterized protein
ACX60_RS07570	1429.66	5.10396	0.288808	6.83e-70	1.59e-67	88.0279	53.045	75.5563	2706.92	1813.42	3841.01	WP_049594824.1			Phage capsid protein
ACX60_RS07460	1653.08	5.29166	0.302372	1.42e-68	3.1e-66	90.0991	70.2847	58.5191	2240.44	2513.41	4945.74	WP_001110402.1
ACX60_RS07405	1492.66	4.98205	0.287676	3.43e-67	7.08e-65	88.0279	90.1765	70.3711	2284.43	2087.52	4335.41	WP_001061220.1			Uncharacterized protein
ACX60_RS18650	1048.06	4.45976	0.258158	7.22e-67	1.41e-64	72.4935	115.373	68.8896	1918.44	1665.04	2448.15
ACX60_RS01910	2555.74	4.17781	0.24514	3.97e-65	7.39e-63	265.119	242.681	248.151	5185.35	3301.76	6091.4	WP_001283766.1			DNA-binding protein
ACX60_RS12420	505.762	4.3456	0.255516	7.26e-65	1.29e-62	33.1399	54.3712	45.9264	955.472	866.498	1079.16	WP_031977640.1			Phage tail protein
ACX60_RS07450	410.621	5.93045	0.349506	1.41e-64	2.39e-62	6.21373	6.63063	17.778	750.978	659.218	1022.9	WP_000102847.1			Uncharacterized protein
ACX60_RS07655	2048.85	3.58266	0.211547	2.46e-64	3.98e-62	275.475	359.38	280.003	4192.38	3331.2	3854.64	WP_000046542.1			Phage tail protein
ACX60_RS07525	307.86	5.66162	0.334908	4.13e-64	6.4e-62	9.3206	3.97838	14.815	587.483	633.167	598.399	WP_000435236.1			Uncharacterized protein
ACX60_RS12610	721.103	5.44701	0.324304	2.61e-63	3.88e-61	25.8906	35.8054	22.9632	1061.97	1025.07	2154.92	WP_000206151.1			Uncharacterized protein
ACX60_RS06195	1392.38	4.11358	0.246378	1.4e-62	2e-60	175.02	124.656	130.372	3182.91	2763.73	1977.62	WP_000110894.1	RTCB, rtcB	tRNA-splicing ligase RtcB	RNA-splicing ligase RtcB
ACX60_RS18670	1267.31	4.04041	0.243839	1.15e-61	1.58e-59	103.562	181.679	128.149	2245.94	2169.08	2775.48
ACX60_RS12575	1023.78	5.38758	0.325612	1.71e-61	2.27e-59	53.8523	47.7405	23.7039	1701.45	1364.88	2951.08	WP_001003656.1	DNMT1, dcm	DNA (cytosine-5)-methyltransferase 1	DNA methyltransferase
ACX60_RS11215	1277.96	3.81353	0.233879	9.01e-60	1.16e-57	118.061	176.375	189.632	2226.94	2252.9	2703.88	WP_000108365.1			Uncharacterized protein
ACX60_RS12570	1167.17	5.01752	0.310509	9.81e-59	1.22e-56	51.7811	80.8937	54.0746	1627.95	1672.96	3515.38	WP_001110397.1			Uncharacterized protein
ACX60_RS07580	269.786	5.76088	0.360849	2.25e-57	2.7e-55	8.28498	3.97838	10.3705	610.982	419.091	566.007	WP_000008486.1			Uncharacterized protein
ACX60_RS07440	448.058	5.45255	0.342215	3.73e-57	4.34e-55	9.3206	25.1964	17.0372	863.475	579.931	1193.39	WP_000051076.1			Uncharacterized protein
ACX60_RS07630	278.311	5.48798	0.347895	4.64e-56	5.23e-54	7.24935	18.5658	6.66673	631.982	463.265	542.139	WP_001185604.1			Uncharacterized protein
ACX60_RS07465	1146.86	4.8586	0.309777	1.94e-55	2.12e-53	63.1729	88.8504	53.3339	1531.96	1723.94	3419.91	WP_000544508.1			Uncharacterized protein
ACX60_RS07470	315.809	4.88651	0.315234	3.4e-54	3.59e-52	25.8906	11.9351	16.2965	496.486	585.594	758.654	WP_000647824.1			Uncharacterized protein
ACX60_RS07475	382.15	4.3669	0.281738	3.48e-54	3.59e-52	33.1399	23.8703	38.5189	642.481	641.096	913.795
ACX60_RS10160	515.354	5.62802	0.363956	6.12e-54	6.16e-52	18.6412	15.9135	15.5557	634.482	741.904	1665.63
ACX60_RS07675	1508.82	4.10271	0.275779	4.66e-50	4.56e-48	104.598	172.396	184.446	3336.4	1925.55	3329.55	WP_049594825.1			Uncharacterized protein
ACX60_RS12565	627.166	4.62639	0.3119	8.97e-50	8.56e-48	48.6742	55.6973	28.1484	926.473	958.245	1745.76	WP_000544517.1			Uncharacterized protein
ACX60_RS10130	280.569	5.38413	0.36389	1.55e-49	1.44e-47	13.4631	9.28288	9.62973	471.486	388.508	791.046	WP_049594835.1			Uncharacterized protein
ACX60_RS12585	709.76	4.53359	0.309599	1.48e-48	1.35e-46	30.033	90.1765	40.7412	1306.96	1211.97	1578.68	WP_001289843.1			Uncharacterized protein
ACX60_RS18070	399.166	3.70388	0.255654	1.45e-47	1.28e-45	51.7811	45.0883	62.9636	852.975	625.238	756.949	WP_001241361.1			Matrixin family protein
ACX60_RS10125	278.478	4.60154	0.318709	2.98e-47	2.58e-45	15.5343	29.1748	15.5557	504.485	425.887	680.231	WP_000009564.1
ACX60_RS12510	179.024	5.26105	0.365884	7.01e-47	5.93e-45	8.28498	6.63063	7.40748	307.991	346.599	397.228	WP_001088670.1			Helicase
ACX60_RS12440	232.723	4.62047	0.322713	1.7e-46	1.4e-44	10.3562	21.218	17.0372	433.488	366.988	547.254	WP_000090027.1			Uncharacterized protein
ACX60_RS12600	286.884	5.79451	0.407026	5.46e-46	4.42e-44	5.17811	17.2396	2.96299	617.982	356.793	721.148	WP_001101454.1			Uncharacterized protein
ACX60_RS12475	280.647	4.32588	0.307273	5.16e-45	4.08e-43	27.9618	17.2396	25.9262	530.985	399.835	681.936	WP_000240726.1			Uncharacterized protein
ACX60_RS07600	303.397	3.60752	0.256861	8.31e-45	6.44e-43	46.603	49.0667	36.2967	609.982	544.818	533.615	WP_001251846.1			Uncharacterized protein
ACX60_RS07495	238.036	4.52683	0.324988	4.21e-44	3.19e-42	7.24935	23.8703	21.4817	405.488	475.725	494.404	WP_000992310.1			Antitermination protein
ACX60_RS13150	1427.58	3.00359	0.216624	1.03e-43	7.63e-42	372.824	261.247	285.929	2747.42	2298.2	2599.88	WP_031945447.1	lysE, argO	L-lysine exporter family protein LysE/ArgO	Amino acid transporter
ACX60_RS07590	193.36	4.18832	0.303636	2.77e-43	2.02e-41	18.6412	22.5441	14.815	394.989	344.334	364.836	WP_000247953.1			Uncharacterized protein
ACX60_RS12505	287.704	3.68782	0.267472	3.02e-43	2.16e-41	44.5317	38.4576	34.0744	456.987	584.462	567.712	WP_000852317.1	K09961	uncharacterized protein	Uncharacterized protein
ACX60_RS12605	264.931	6.06775	0.442933	1.03e-42	7.22e-41	3.10687	5.3045	7.40748	360.49	331.875	881.403	WP_000181031.1			Uncharacterized protein
ACX60_RS07740	603.452	2.98333	0.220137	7.7e-42	5.3e-40	136.702	119.351	136.298	976.972	1034.13	1217.26	WP_000652013.1	umuC	DNA polymerase V	DNA methylase
ACX60_RS12470	564.741	3.6305	0.26955	2.39e-41	1.61e-39	85.9566	63.654	86.6675	949.973	797.405	1404.79	WP_000039808.1			Uncharacterized protein
ACX60_RS12580	163.726	6.24243	0.464849	4.09e-41	2.72e-39	3.10687	6.63063	0	315.491	275.241	381.884	WP_001194329.1			Uncharacterized protein
ACX60_RS12390	369.148	3.25221	0.243373	9.94e-41	6.49e-39	77.6717	55.6973	67.4081	730.979	676.209	606.923	WP_031977643.1			Uncharacterized protein
ACX60_RS03065	258.28	4.09777	0.31073	1.03e-39	6.64e-38	19.6768	39.7838	20.0002	463.487	406.631	600.104	WP_000743009.1			Uncharacterized protein
ACX60_RS07665	146.157	4.5208	0.34334	1.36e-39	8.55e-38	11.3918	7.95675	11.852	291.992	260.516	293.233	WP_000368392.1			Uncharacterized protein
ACX60_RS07585	183.801	4.95199	0.376437	1.6e-39	9.89e-38	3.10687	10.609	14.0742	393.989	265.047	415.981	WP_000524217.1			Glutamate 5-kinase
ACX60_RS12625	192.806	4.91634	0.373974	1.79e-39	1.09e-37	12.4275	14.5874	5.18524	269.492	365.855	489.289	WP_049594848.1			Uncharacterized protein
ACX60_RS12620	247.508	5.01937	0.384694	6.55e-39	3.93e-37	18.6412	14.5874	4.44449	381.989	371.518	693.87	WP_049594847.1			Uncharacterized protein
ACX60_RS07480	144.746	4.39318	0.338874	1.96e-38	1.16e-36	12.4275	7.95675	13.3335	263.492	289.965	281.299
ACX60_RS18665	251.407	4.56025	0.355511	1.15e-37	6.7e-36	6.21373	31.827	16.2965	439.987	408.897	605.218
ACX60_RS07400	236.279	4.90365	0.383384	1.85e-37	1.06e-35	10.3562	5.3045	20.0002	336.49	363.59	681.936	WP_000654848.1			Uncharacterized protein
ACX60_RS07530	132.549	6.10365	0.482298	1.04e-36	5.89e-35	0	6.63063	1.4815	288.992	222.005	276.184	WP_000729376.1			Uncharacterized protein
ACX60_RS00485	12323.5	2.79985	0.222382	2.39e-36	1.33e-34	3258.07	2174.85	3571.89	20510.4	22128	22297.6	WP_000255593.1			Putative membrane protein
ACX60_RS12560	168.704	4.51231	0.359158	3.35e-36	1.83e-34	11.3918	13.2613	11.852	280.992	248.056	446.668	WP_000017854.1			Uncharacterized protein
ACX60_RS07490	182.905	3.90763	0.314532	1.94e-35	1.05e-33	22.7837	25.1964	15.5557	299.991	423.621	310.281	WP_000097328.1			Uncharacterized protein
ACX60_RS12460	207.065	4.37955	0.352628	2.04e-35	1.09e-33	9.3206	19.8919	20.0002	377.489	271.843	543.844	WP_000383137.1			Uncharacterized protein
ACX60_RS10155	195.213	5.55349	0.452757	1.38e-34	7.23e-33	6.21373	3.97838	6.66673	207.494	282.037	664.888	WP_001284990.1			Uncharacterized protein
ACX60_RS12465	133.74	4.34258	0.354737	1.86e-34	9.62e-33	7.24935	10.609	14.0742	244.493	227.668	298.347	WP_000877802.1			Uncharacterized protein
ACX60_RS12445	223.413	4.11074	0.336189	2.22e-34	1.13e-32	20.7124	11.9351	30.3707	361.99	340.936	574.531	WP_000376614.1			Uncharacterized protein
ACX60_RS01890	1770.55	-2.62991	0.215724	3.47e-34	1.74e-32	3108.94	2910.85	3165.96	557.984	371.518	508.042	WP_000793442.1			Uncharacterized protein
ACX60_RS06190	302.76	3.6987	0.303577	3.79e-34	1.88e-32	38.318	35.8054	45.1856	709.48	633.167	354.607	WP_000409701.1			Uncharacterized protein
ACX60_RS14350	701.087	2.64073	0.218022	9.1e-34	4.45e-32	181.234	189.636	194.076	1086.47	1124.75	1430.36	WP_000040106.1	otsA	trehalose 6-phosphate synthase	Glycosyltransferase 20 family protein
ACX60_RS07605	160.944	3.83676	0.317407	1.23e-33	5.92e-32	20.7124	21.218	16.2965	356.49	249.189	301.757	WP_001277696.1			Uncharacterized protein
ACX60_RS12540	183.752	3.80116	0.314726	1.39e-33	6.61e-32	31.0687	11.9351	22.9632	307.491	345.467	383.589	WP_000959672.1			Uncharacterized protein
ACX60_RS07395	183.045	4.37196	0.363342	2.39e-33	1.13e-31	14.4987	22.5441	8.14823	266.492	305.823	480.765	WP_000147327.1			Uncharacterized protein
ACX60_RS03305	449.137	2.80699	0.234084	3.94e-33	1.83e-31	112.883	111.395	102.223	785.977	920.867	661.478	WP_000512695.1	RTCB, rtcB	tRNA-splicing ligase RtcB	RNA-splicing ligase RtcB
ACX60_RS08190	218.212	-3.97805	0.33205	4.51e-33	2.07e-31	403.893	397.838	431.856	15.4996	15.8575	44.3259	WP_000270276.1	cydX	cytochrome bd-I ubiquinol oxidase subunit X	Cyd operon protein YbgT
ACX60_RS18285	300.153	3.30441	0.276984	8.26e-33	3.75e-31	39.3536	51.7189	63.7043	513.985	455.336	676.822		umuD (pAB3)
ACX60_RS12360	270.209	3.24666	0.272729	1.12e-32	5.03e-31	42.4605	59.6757	45.1856	557.484	386.243	530.205	WP_001289330.1	umuD (P3)	DNA polymerase V	Peptidase S24-like family protein
ACX60_RS07555	113.8	4.37609	0.368444	1.55e-32	6.88e-31	10.3562	5.3045	10.3705	236.993	218.607	201.171	WP_000004365.1			Uncharacterized protein
ACX60_RS12380	110.141	5.25428	0.44384	2.48e-32	1.08e-30	5.17811	7.95675	0.740748	191.494	249.189	206.286	WP_001019729.1			Uncharacterized protein
ACX60_RS07660	103.595	5.67281	0.48311	7.74e-32	3.35e-30	3.10687	1.32613	2.96299	242.493	158.575	213.105	WP_000277431.1			Uncharacterized protein
ACX60_RS11185	985.019	2.5607	0.218515	1.02e-31	4.37e-30	273.404	233.398	325.188	1508.96	1881.38	1687.79	WP_049594839.1
ACX60_RS10135	122.053	6.22663	0.531545	1.08e-31	4.56e-30	1.03562	2.65225	1.4815	192.994	174.432	359.721	WP_001005276.1			Uncharacterized protein
ACX60_RS10150	194.083	4.7125	0.405005	2.71e-31	1.13e-29	17.6056	7.95675	8.88898	240.493	274.108	615.447	WP_001071965.1			Uncharacterized protein
ACX60_RS12450	263.333	3.70477	0.318424	2.75e-31	1.13e-29	41.4249	15.9135	42.9634	435.487	416.825	627.381	WP_001287055.1			Uncharacterized protein
ACX60_RS10175	305.608	3.50655	0.303271	6.39e-31	2.61e-29	42.4605	47.7405	46.6671	451.987	421.356	823.438	WP_000130778.1			Uncharacterized protein
ACX60_RS18645	1547.89	2.90766	0.25248	1.09e-30	4.41e-29	280.654	454.861	314.077	2726.42	2106.78	3404.57
ACX60_RS07390	161.196	3.68661	0.322103	2.48e-30	9.91e-29	21.7481	22.5441	19.2595	228.993	308.088	366.541	WP_000048748.1			Uncharacterized protein
ACX60_RS12635	101.102	4.87543	0.42664	3.05e-30	1.21e-28	6.21373	2.65225	5.92599	155.496	199.351	236.973	WP_000015931.1			Uncharacterized protein
ACX60_RS11180	492.514	3.14815	0.276229	4.34e-30	1.7e-28	106.669	63.654	111.112	1003.97	643.361	1026.31	WP_000795915.1	ddrR		Putative ddrR
ACX60_RS07560	115.869	4.37748	0.384232	4.54e-30	1.76e-28	15.5343	6.63063	5.18524	255.993	203.882	207.991	WP_001139861.1			Uncharacterized protein
ACX60_RS00385	118060	-2.24254	0.197439	6.76e-30	2.59e-28	226686	191591	168701	43667.7	40011.8	37700.8	WP_000421600.1	hutH, HAL	histidine ammonia-lyase	Histidine ammonia-lyase (Histidase) (EC 4.3.1.3)
ACX60_RS18290	768.167	2.912	0.257809	1.39e-29	5.26e-28	112.883	222.789	182.965	1251.46	1558.56	1280.34		umuC (pAB3)
ACX60_RS05565	557.189	2.45944	0.218064	1.68e-29	6.29e-28	143.951	180.353	177.78	1020.47	884.621	935.957	WP_000168943.1			Uncharacterized protein
ACX60_RS12630	108.988	5.47538	0.485688	1.78e-29	6.6e-28	2.07124	1.32613	5.18524	142.496	189.157	313.691	WP_000048746.1			Uncharacterized protein
ACX60_RS07385	117.042	4.28024	0.3832	5.74e-29	2.11e-27	15.5343	7.95675	5.92599	177.495	224.27	271.07	WP_000005652.1			Uncharacterized protein
ACX60_RS18035	412.198	2.58841	0.234231	2.18e-28	7.93e-27	92.1704	118.025	131.112	742.979	655.82	733.081	WP_001274775.1			Putative lipoprotein
ACX60_RS12590	139.58	4.07675	0.370322	3.47e-28	1.25e-26	7.24935	26.5225	8.88898	231.493	285.435	277.889	WP_000210973.1			Putative cro protein
ACX60_RS12365	661.549	3.14658	0.289008	1.32e-27	4.73e-26	80.7785	193.614	107.408	1290.46	1315.04	981.988	WP_000679992.1	umuC (P3)	DNA polymerase V	DNA polymerase V subunit UmuC
ACX60_RS07690	114.967	4.18261	0.388128	4.45e-27	1.58e-25	5.17811	6.63063	17.0372	248.993	176.698	235.268	WP_000265239.1			Uncharacterized protein
ACX60_RS12435	97.1181	3.98559	0.37321	1.27e-26	4.47e-25	11.3918	6.63063	11.1112	161.495	175.565	216.515	WP_001159813.1			Uncharacterized protein
ACX60_RS08435	1263.64	-2.51036	0.236227	2.23e-26	7.77e-25	2432.68	1689.48	2361.51	415.488	285.435	397.228	WP_001211835.1			Uncharacterized protein
ACX60_RS07595	181.28	3.44018	0.3269	6.72e-26	2.31e-24	25.8906	38.4576	21.4817	451.487	253.72	296.642	WP_000539743.1			Uncharacterized protein
ACX60_RS12225	3052.38	-2.32304	0.22149	9.78e-26	3.34e-24	5621.36	4126.9	5589.69	1175.47	832.518	968.349	WP_000781338.1	GST, gst	glutathione S-transferase	Glutathione S-transferase GST-6.0 (EC 2.5.1.18)
ACX60_RS00400	19825.1	-2.27378	0.217069	1.13e-25	3.81e-24	41819.5	27558.2	29635.1	6485.31	6179.89	7272.85	WP_001016890.1	hutG	formiminoglutamase	Formimidoylglutamase (EC 3.5.3.8) (Formiminoglutamase) (Formiminoglutamate hydrolase)
ACX60_RS00380	183850	-2.26782	0.218465	3.04e-25	1.02e-23	387565	264935	265129	67222.6	54375.3	63875.3	WP_000214181.1	hutU, UROC1	urocanate hydratase	Urocanate hydratase (Urocanase) (EC 4.2.1.49) (Imidazolonepropionate hydrolase)
ACX60_RS17930	304.415	3.72624	0.361288	6.11e-25	2.03e-23	35.2111	42.436	36.2967	351.49	987.695	373.36	WP_001173275.1	ssuA	sulfonate transport system substrate-binding protein	ABC transporter, substrate-binding, aliphatic sulfonates family protein
ACX60_RS10170	133.623	3.88416	0.378865	1.16e-24	3.81e-23	11.3918	22.5441	11.1112	170.995	224.27	361.426	WP_000717853.1			Uncharacterized protein
ACX60_RS07415	426.003	6.6342	0.652828	2.92e-24	9.53e-23	0	2.65225	4.44449	702.48	468.929	1377.51	WP_000181044.1			Uncharacterized protein
ACX60_RS10180	264.104	3.20785	0.317281	4.97e-24	1.61e-22	45.5674	49.0667	48.1486	334.99	377.182	729.672	WP_000992057.1			Methyltransferase
ACX60_RS07685	65.4974	6.0634	0.60033	5.52e-24	1.77e-22	0	1.32613	0.740748	130.496	122.329	138.092	WP_000066825.1			Lysozyme (EC 3.2.1.17)
ACX60_RS18990	78.5755	4.80717	0.477609	7.88e-24	2.51e-22	7.24935	0	3.70374	111.497	142.717	206.286	WP_053100974.1			Uncharacterized protein
ACX60_RS16575	329.154	-2.70234	0.268614	8.28e-24	2.61e-22	593.411	489.34	644.451	110.997	66.828	69.8985	WP_001009587.1			Putative lipoprotein
ACX60_RS00395	34820.6	-2.18854	0.217636	8.65e-24	2.7e-22	73388.3	50841	47894.6	11331.2	12838.9	12629.5	WP_000737795.1	hutI, AMDHD1	imidazolonepropionase	Imidazolonepropionase (EC 3.5.2.7) (Imidazolone-5-propionate hydrolase)
ACX60_RS12545	105.411	3.53599	0.352126	9.98e-24	3.09e-22	9.3206	22.5441	14.0742	172.995	217.474	196.057	WP_000100167.1			Uncharacterized protein
ACX60_RS04900	1123.32	3.39456	0.338571	1.17e-23	3.6e-22	209.196	159.135	164.446	1195.47	3639.29	1372.4	WP_000149917.1	K07002	uncharacterized protein	Alpha/beta hydrolase fold family protein
ACX60_RS10810	5583.04	-2.18242	0.217933	1.32e-23	4.03e-22	11451.9	8271.05	7854.89	2115.94	1712.61	2091.84	WP_000956445.1	aspQ, ansB, ansA	glutamin-(asparagin-)ase	Glutaminase (Glutaminase-asparaginase) (EC 3.5.1.38) (L-asparaginase) (EC 3.5.1.1) (L-asparaginase 2) (Type II asparaginase)
ACX60_RS06185	370.493	2.7945	0.280704	2.39e-23	7.23e-22	75.6004	82.2198	108.149	717.479	803.068	436.439	WP_000761355.1			Septicolysin
ACX60_RS10200	3856.02	-1.94168	0.195546	3.1e-23	9.29e-22	6448.82	5535.25	6445.99	1753.45	1549.5	1403.08	WP_000933387.1	zapE	cell division protein ZapE	Cell division protein ZapE (Z ring-associated protein ZapE)
ACX60_RS12555	103.399	3.64128	0.367616	3.96e-23	1.18e-21	15.5343	13.2613	11.852	174.495	146.115	259.136	WP_000778995.1			HNH endonuclease
ACX60_RS12065	171.255	2.97478	0.303202	1.01e-22	2.97e-21	41.4249	30.5009	36.2967	315.991	223.137	380.179	WP_000427185.1			Putative membrane protein
ACX60_RS15770	203.912	3.10965	0.317509	1.2e-22	3.5e-21	27.9618	33.1531	54.8154	269.492	379.447	458.602	WP_000887754.1	tatB	sec-independent protein translocase protein TatB	Sec-independent protein translocase protein TatB
ACX60_RS10115	108.831	3.26507	0.333909	1.4e-22	4.05e-21	18.6412	19.8919	17.778	161.495	201.617	233.563	WP_000801885.1			Uncharacterized protein
ACX60_RS05340	794.762	1.92547	0.198135	2.53e-22	7.29e-21	322.078	310.313	345.929	1289.46	1222.16	1278.63	WP_001050723.1	pstC	phosphate transport system permease protein	Phosphate transport system permease protein
ACX60_RS13555	477.3	-2.21727	0.22851	2.92e-22	8.36e-21	889.599	767.827	714.822	182.995	172.167	136.387	WP_000457393.1			Uncharacterized protein
ACX60_RS17935	361.241	3.81238	0.395162	5.03e-22	1.43e-20	38.318	54.3712	31.8522	309.991	1260.67	472.241	WP_001164659.1	ssuA	sulfonate transport system substrate-binding protein	Aliphatic sulfonate ABC transporter substrate-binding protein
ACX60_RS10165	159.358	3.70468	0.38479	6.1e-22	1.72e-20	9.3206	35.8054	15.5557	227.993	241.26	426.21	WP_000129433.1			Uncharacterized protein
ACX60_RS12430	124.964	3.47587	0.361933	7.72e-22	2.16e-20	18.6412	18.5658	17.778	201.494	154.044	339.263	WP_000513918.1
ACX60_RS12405	317.601	3.01819	0.314378	7.95e-22	2.21e-20	42.4605	107.416	48.1486	507.985	676.209	523.386	WP_001130838.1			Uncharacterized protein
ACX60_RS02735	269.749	2.36265	0.248064	1.66e-21	4.58e-20	100.455	86.1982	69.6303	446.487	431.55	484.175	WP_000951143.1			Phage/plasmid-like TIGR03299 family protein
ACX60_RS17940	301.209	2.67773	0.281621	1.94e-21	5.3e-20	84.921	91.5027	57.7784	382.989	637.697	552.368	WP_000689552.1	ssuD	alkanesulfonate monooxygenase	Alkanesulfonate monooxygenase (EC 1.14.14.5) (FMNH2-dependent aliphatic sulfonate monooxygenase)
ACX60_RS06785	760.899	3.04921	0.321661	2.55e-21	6.93e-20	206.089	64.9802	183.706	1427.46	1070.38	1612.78	WP_000783724.1			Glycine-zipper containing OmpA-like membrane domain protein
ACX60_RS12520	69.42	3.94246	0.417181	3.38e-21	9.11e-20	6.21373	10.609	5.18524	141.996	107.604	144.911	WP_049594846.1			Uncharacterized protein
ACX60_RS12375	501.524	2.73896	0.289869	3.42e-21	9.15e-20	103.562	185.658	85.9268	733.979	1085.11	814.914
ACX60_RS06600	1705.75	-2.10071	0.223653	5.85e-21	1.55e-19	3323.31	2290.22	2730.4	716.479	649.024	525.091	WP_000347180.1	dctA	aerobic C4-dicarboxylate transport protein	C4-dicarboxylate transport protein
ACX60_RS09895	972.334	-1.88933	0.201777	7.72e-21	2.04e-19	1724.31	1400.39	1487.42	396.489	424.754	400.638	WP_005135353.1	THOP1	thimet oligopeptidase	Zn-dependent oligopeptidase
ACX60_RS12550	60.7568	4.49312	0.47992	7.81e-21	2.04e-19	4.14249	6.63063	1.4815	92.9973	121.197	138.092	WP_001288428.1			Uncharacterized protein
ACX60_RS05330	190.139	2.93854	0.314887	1.04e-20	2.7e-19	33.1399	51.7189	38.5189	221.494	388.508	407.457	WP_000339846.1	aroP	aromatic amino acid transport protein AroP	Amino acid permease family protein
ACX60_RS10040	98.4811	3.5529	0.381221	1.17e-20	3.01e-19	5.17811	18.5658	17.0372	208.494	143.85	197.762	WP_000137064.1			Capsid protein (Phage major capsid protein)
ACX60_RS04905	1141.95	3.1731	0.345836	4.51e-20	1.16e-18	272.369	205.549	147.409	1172.47	3586.06	1467.87	WP_001212600.1	cysP, sbp	sulfate transport system substrate-binding protein	Sulfate ABC transporter, sulfate-binding family protein
ACX60_RS04890	465.076	2.52293	0.275326	5.03e-20	1.28e-18	169.842	106.09	120.001	586.983	1042.06	765.473	WP_001048807.1	cysW	sulfate transport system permease protein	Sulfate ABC transporter, permease protein CysW
ACX60_RS08795	137.614	-3.06011	0.334781	6.21e-20	1.57e-18	186.412	245.333	314.818	35.999	19.2555	23.8678	WP_025470163.1			Uncharacterized protein
ACX60_RS00975	16048.9	1.94943	0.213308	6.3e-20	1.58e-18	7020.48	6326.95	6111.17	21272.9	23572.2	31989.6	WP_000083355.1	uvrA	excinuclease ABC subunit A	UvrABC system protein A (UvrA protein) (Excinuclease ABC subunit A)
ACX60_RS09200	229.641	2.30456	0.253652	1.03e-19	2.58e-18	90.0991	66.3063	68.1488	375.989	361.324	415.981	WP_000263725.1			Citrate transporter (Transporter)
ACX60_RS10460	9689	-2.22769	0.245513	1.15e-19	2.85e-18	20659.6	12386	15137.2	2499.93	3663.08	3788.16	WP_001094956.1	putA	RHH-type transcriptional regulator, proline utilization regulon repressor / proline dehydrogenase / delta 1-pyrroline-5-carboxylate dehydrogenase	Bifunctional protein PutA [Includes: Proline dehydrogenase (EC 1.5.5.2) (Proline oxidase); Delta-1-pyrroline-5-carboxylate dehydrogenase (P5C dehydrogenase) (EC 1.2.1.88) (L-glutamate gamma-semialdehyde dehydrogenase)]
ACX60_RS18720	1090.94	2.31539	0.255392	1.23e-19	3.04e-18	306.544	495.971	261.484	1749.45	2071.67	1660.51
ACX60_RS04895	611.32	3.09601	0.342448	1.56e-19	3.81e-18	126.346	118.025	108.149	608.482	1931.22	775.702	WP_000083115.1	cysU	sulfate transport system permease protein	Sulfate ABC transporter, permease protein CysT
ACX60_RS07970	3240.73	-1.77372	0.19628	1.62e-19	3.93e-18	5157.4	4869.53	5079.31	1666.95	1407.92	1263.29	WP_001178074.1			Tetratricopeptide repeat family protein
ACX60_RS00390	37363.3	-1.96862	0.219861	3.43e-19	8.29e-18	68565.4	62110.4	48740.5	15129.6	17525.9	12107.8	WP_000081464.1	hutT	histidine transporter	Amino acid permease family protein
ACX60_RS12385	49.354	5.85148	0.655046	4.15e-19	9.96e-18	0	1.32613	0	60.4983	116.666	117.634	WP_000433902.1			Uncharacterized protein
ACX60_RS09365	347.45	2.51123	0.281262	4.32e-19	1.03e-17	79.7429	135.265	85.186	740.979	448.54	594.989	WP_000421173.1	sqr	sulfide:quinone oxidoreductase	TIGR01244 family protein
ACX60_RS10760	1071	-1.96692	0.221564	6.84e-19	1.62e-17	1565.86	1550.24	2021.5	358.49	440.612	489.289	WP_000084511.1			Tautomerase
ACX60_RS18260	1212.95	1.86699	0.211212	9.62e-19	2.27e-17	460.852	514.537	564.45	2040.44	1597.08	2100.36
ACX60_RS09885	419.985	-1.87595	0.212982	1.27e-18	2.98e-17	666.941	639.193	682.229	172.995	174.432	184.123	WP_000953834.1	ABC.PE.P1	peptide/nickel transport system permease protein	Peptide ABC transporter permease
ACX60_RS00650	9711.67	1.84749	0.210156	1.48e-18	3.44e-17	4710.01	3833.83	3925.97	13703.1	13563.8	18533.3	WP_000195974.1	parE	topoisomerase IV subunit B	DNA topoisomerase 4 subunit B (EC 5.99.1.3) (Topoisomerase IV subunit B)
ACX60_RS12415	116.771	3.02852	0.345109	1.7e-18	3.93e-17	21.7481	18.5658	28.8892	241.493	139.319	250.612	WP_000073188.1			Uncharacterized protein
ACX60_RS07380	99.4868	3.31226	0.379645	2.67e-18	6.13e-17	14.4987	23.8703	11.1112	140.496	149.513	257.431	WP_000910238.1			Uncharacterized protein
ACX60_RS11225	165.178	2.33494	0.268182	3.13e-18	7.15e-17	45.5674	55.6973	57.0376	294.991	278.639	259.136	WP_000498478.1			Uncharacterized protein
ACX60_RS09880	944.838	-1.76084	0.202933	4.07e-18	9.22e-17	1519.26	1307.56	1565.94	388.989	440.612	446.668	WP_000138946.1	ABC.PE.A1	peptide/nickel transport system ATP-binding protein	Nickel import ATP-binding protein NikE (EC 3.6.3.24)
ACX60_RS09360	170.968	2.43198	0.280748	4.62e-18	1.04e-16	59.0305	41.1099	53.3339	342.99	251.454	277.889	WP_000925658.1	K07090	uncharacterized protein	Probable membrane transporter protein
ACX60_RS03745	28093.8	-1.76526	0.204213	5.42e-18	1.21e-16	49355.7	35802.7	45626.4	13441.1	11187.5	13149.4	WP_000362915.1			DcaP-like protein
ACX60_RS11675	202.626	-2.52393	0.292946	6.95e-18	1.55e-16	412.178	339.488	296.299	67.998	65.6953	34.0968	WP_001119042.1	impB	type VI secretion system protein ImpB	Uncharacterized protein
ACX60_RS12455	72.8778	3.87749	0.450177	7.1e-18	1.57e-16	14.4987	5.3045	2.96299	120.497	106.472	187.532	WP_001116150.1			Uncharacterized protein
ACX60_RS17550	419.922	1.87293	0.217658	7.64e-18	1.68e-16	187.448	181.679	162.224	647.481	626.371	714.328	WP_049594869.1	ACSS, acs	acetyl-CoA synthetase	AMP-binding protein
ACX60_RS17920	170.138	2.97286	0.345836	8.24e-18	1.8e-16	20.7124	35.8054	48.1486	242.993	236.73	436.439	WP_000724538.1			Uncharacterized protein
ACX60_RS11665	1478.92	-2.05246	0.239366	9.94e-18	2.16e-16	2968.09	1863.21	2357.06	565.484	453.071	666.593	WP_000653195.1	hcp	type VI secretion system secreted protein Hcp	Type VI secretion system effector, Hcp1 family protein
ACX60_RS00365	716.37	-1.741	0.20326	1.08e-17	2.33e-16	1217.89	1046.31	1058.53	330.49	333.007	311.986	WP_025467426.1			Acyltransferase
ACX60_RS05315	1446.85	2.75826	0.322449	1.19e-17	2.55e-16	327.257	367.337	351.855	1828.95	1449.83	4355.87	WP_001183474.1			Aldehyde dehydrogenase
ACX60_RS07670	122.815	3.48121	0.407275	1.26e-17	2.69e-16	4.14249	30.5009	18.5187	257.493	158.575	267.66	WP_000835157.1			Uncharacterized protein
ACX60_RS12305	4894.92	-1.68248	0.1969	1.29e-17	2.74e-16	7013.23	7352.04	8115.64	2620.92	2013.9	2253.8	WP_000203217.1	crp	CRP/FNR family transcriptional regulator, cyclic AMP receptor protein	Cyclic AMP receptor-like protein
ACX60_RS05335	1367.91	2.174	0.255083	1.56e-17	3.29e-16	480.529	510.558	454.819	2396.43	1453.23	2911.87	WP_001238909.1	pstS	phosphate transport system substrate-binding protein	PBP superfamily domain protein
ACX60_RS05345	1180.36	1.8646	0.21882	1.58e-17	3.32e-16	496.063	604.713	400.745	1717.95	1968.59	1894.08	WP_000107954.1	pstA	phosphate transport system permease protein	Phosphate transport system permease protein PstA
ACX60_RS09235	283.578	2.12412	0.249844	1.87e-17	3.9e-16	100.455	124.656	85.186	446.987	419.091	525.091	WP_001045563.1	E2.8.3.5A, scoA	3-oxoacid CoA-transferase subunit A	3-oxoacid CoA-transferase, A subunit (EC 2.8.3.-)
ACX60_RS07020	1999.9	-1.76582	0.208644	2.6e-17	5.4e-16	3025.05	3153.53	3139.29	1047.47	916.336	717.738	WP_000221675.1	lpxH	UDP-2,3-diacylglucosamine hydrolase	UDP-2,3-diacylglucosamine hydrolase (EC 3.6.1.54) (UDP-2,3-diacylglucosamine diphosphatase)
ACX60_RS07025	4943.66	-1.58749	0.187592	2.62e-17	5.41e-16	7428.52	7239.32	7667.48	2731.92	2277.81	2316.88	WP_000009660.1	PPIB, ppiB	peptidyl-prolyl cis-trans isomerase B (cyclophilin B)	Peptidyl-prolyl cis-trans isomerase (PPIase) (EC 5.2.1.8)
ACX60_RS15780	578.779	1.92772	0.22799	2.78e-17	5.72e-16	242.336	267.877	199.261	863.975	820.059	1079.16	WP_000205458.1	K07093	uncharacterized protein	Alkaline phosphatase
ACX60_RS07500	798.963	2.07463	0.246768	4.2e-17	8.58e-16	227.837	400.49	270.373	1439.46	1136.08	1319.55	WP_000991752.1			Phage antirepressor protein
ACX60_RS05770	917.522	-1.75684	0.209086	4.37e-17	8.88e-16	1423.98	1529.02	1317.05	444.987	444.01	346.083	WP_000872617.1	TC.POT	proton-dependent oligopeptide transporter, POT family	Peptide permease
ACX60_RS12410	121.264	2.45609	0.295444	9.31e-17	1.88e-15	38.318	39.7838	29.6299	199.994	194.821	225.039	WP_001248150.1			Uncharacterized protein
ACX60_RS01360	2667.88	-1.93786	0.23323	9.67e-17	1.94e-15	4314.4	4142.82	4307.45	1324.96	749.833	1167.82	WP_001035489.1			Fatty acyl-CoA reductase
ACX60_RS12640	53.0889	3.72549	0.449175	1.09e-16	2.19e-15	3.10687	10.609	5.18524	87.9975	97.4103	114.224	WP_000362184.1			Uncharacterized protein
ACX60_RS05600	731.283	-2.17106	0.262388	1.29e-16	2.57e-15	1365.99	1099.36	1150.38	314.491	160.84	296.642	WP_005134933.1			Acinetobactin biosynthesis protein
ACX60_RS11220	271.883	2.38174	0.288004	1.34e-16	2.65e-15	54.888	118.025	80.7416	541.484	433.816	402.342	WP_000132045.1			Putative surface antigen
ACX60_RS15660	18348.8	-1.68465	0.205452	2.41e-16	4.72e-15	31561.6	23037.5	29718.1	7569.78	8900.58	9305.02	WP_049594857.1	gapN	glyceraldehyde-3-phosphate dehydrogenase (NADP+)	Aldehyde dehydrogenase
ACX60_RS17945	135.541	2.33103	0.284288	2.41e-16	4.72e-15	37.2824	47.7405	44.4449	204.994	246.924	231.858	WP_000031022.1	ssuC	sulfonate transport system permease protein	Binding--dependent transport system inner membrane component family protein
A1S_3463	4709.58	1.48448	0.18145	2.81e-16	5.47e-15	2352.93	2481.18	2539.28	6612.81	7286.52	6984.73
ACX60_RS07845	1795.65	1.63283	0.201304	5.01e-16	9.7e-15	886.492	812.915	893.342	2519.93	2478.3	3182.94	WP_000604788.1	galE, GALE	UDP-glucose 4-epimerase	UDP-glucose 4-epimerase GalE (EC 5.1.3.2)
[truncated: 3,529 more rows]

## Sheet: gyrAR untx vs Cip0.95
Gene	Expression Base	log2FoldChange	SE	p-value	Adjusted p-value	normalized counts untx rep1	normalized counts untx rep2	normalized counts untx rep3	normalized counts Cip0.95 rep1	normalized counts Cip0.95 rep2	normalized counts Cip0.95 rep3	Protein ID	Gene name	Protein name (KEGG)	Protein name (Uniprot)
[truncated: 3,721 more rows]

[truncated: 2 more sheets: gyrAR untx vs Cip1.1, prophage & DDR, WT vs gyrAR, ii]
